# Supplementary material for: Modeling and predicting the overlap of B- and T-cell receptor repertoires in healthy and SARS-CoV-2 infected individuals
Source: PLoS Genet. 2023 Feb 24;19(2):e1010652. doi: 10.1371/journal.pgen.1010652 (PMC10075420; doi:10.1371/journal.pgen.1010652)
Supplement: S1 Table — (TSV) [file pgen.1010652.s009.tsv]

cdr3aa	v_gene	j_gene	Ppost	Pdata	p_value	Antibody match
CARGDDNYCTFSYGYGRLNRYRYYGMDVW	IGHV4-30-4	IGHJ4	5.904751578688402e-45	2.6487564058198823e-05	1.9400613544700813e-239	No match found
CARGERRKVRWGPGRGSEIDTYFALDVW	IGHV4-34	IGHJ6	2.057394224122789e-37	2.582219504509172e-05	3.841445227811159e-219	No match found
CARGLDDVTMIVIVLAGACNWFDSW	IGHV2-70	IGHJ6	2.976023563464033e-36	3.0460349495469305e-05	1.0148857587196941e-202	No match found
CARGVAGEYWNDGKIRDFSWFDPW	IGHV4-39	IGHJ4	2.716710991626141e-32	3.4617676231648075e-05	7.662692219394478e-202	No match found
CARGSTSSWKQKIRENRRISLATSYFHNFVMDVW	IGHV3-7	IGHJ4	2.287145861894404e-50	1.4606827658404637e-05	4.5549656915701474e-201	No match found
CARGQRSGAWRGGRRVYYYGMDVW	IGHV4-4	IGHJ4	2.9701191248650256e-30	3.444364499745623e-05	1.325683635071473e-195	No match found
CAAGRLINDSEWNYPYYYYGMDVW	IGHV4-30-4	IGHJ6	8.777952000025743e-35	2.5567990720970862e-05	2.8534967373771364e-195	No match found
CARIPVSGTAMDQYYYYYGMDVW	IGHV3-30	IGHJ4	4.324122179698718e-32	3.037932322121389e-05	1.6855010700542163e-193	No match found
CARHPPGYRYYYYMDVW	IGHV3-9	IGHJ4	3.124860610671585e-34	2.9975018145775183e-05	1.018302792755004e-186	No match found
CAREGYQLLWSDYYYYGMDVW	IGHV4-39	IGHJ2	4.3151170419861096e-29	3.877166471103287e-05	4.1615156475809645e-185	No match found
CARIPSLRYFDWSIISGQLPGYYYYYGMDVW	IGHV1-8	IGHJ5	1.1351404678743742e-40	2.2151766397380863e-05	1.182513166734759e-180	No match found
CARMVYPRVAKDFRDAFDVW	IGHV3-9	IGHJ6	3.924318742327458e-40	1.8604657569999133e-05	8.259649360807239e-176	No match found
CARSSAPSITIFGVSNTYWYFDLW	IGHV4-59	IGHJ5	2.3940246050792268e-29	3.0033271560281263e-05	1.3801499828319888e-175	No match found
CAIQAGDYGDFGGIYYYYGMDVW	IGHV4-30-2	IGHJ4	3.6420762203095806e-32	2.648219270035549e-05	1.3184940690409705e-171	No match found
CARVRGEQYQLLFSTYYYYYMDVW	IGHV3-49	IGHJ4	9.433021568184072e-35	2.253313699656681e-05	1.2315167319445169e-170	No match found
CAKDIHVGLIRFGGVIVLAPSGMDVW	IGHV3-9	IGHJ6	1.3059124995889884e-38	2.1878022508985256e-05	2.0935119911450924e-168	No match found
CASLRGSADILTAFQGVSYYYGMDVW	IGHV4-61	IGHJ6	2.4935046243163897e-30	2.6080395761123056e-05	1.3419967677578876e-163	No match found
CARRGGGEVIARFMYWYFDLW	IGHV4-30-4	IGHJ5	1.5527004434745754e-33	2.6388893943998245e-05	6.981973874894833e-163	No match found
CARWDPQTLTLIGLRGKSASDYW	IGHV3-33	IGHJ2	1.2089732287727569e-33	2.6422041821568603e-05	8.39457063403375e-163	No match found
CARSVFSGSRRKGLWGVSSVGSFSMDVW	IGHV2-70	IGHJ4	1.511804312092602e-37	2.1851829405192768e-05	3.1470498790812767e-162	No match found
CARDGADYSFAYYYGMDVW	IGHV5-10-1	IGHJ4	3.977741599532311e-26	3.87831470515151e-05	3.5873539538381096e-162	No match found
CASLWKYGSGSYYAPWDYYNYGMDVW	IGHV3-9	IGHJ4	4.0373236335862174e-43	1.4543121499849193e-05	2.8697178668558686e-161	No match found
CASTYGGNLGYYYYYMDVW	IGHV3-9	IGHJ4	7.552650615647518e-37	1.8634949373817867e-05	6.287638641571563e-158	No match found
CARRCNVARGYCTADTSYYYYGMDVW	IGHV4-39	IGHJ4	1.4561696415578716e-36	1.8344448318975767e-05	6.889023263971462e-158	No match found
CARGRWEPVLVVIDYYYGMDVW	IGHV3-9	IGHJ6	7.001446628768393e-37	1.8282723353985307e-05	7.023586871165087e-158	No match found
CLLSLHQGPIGLPPGTLLQEHLW	IGHV3-7	IGHJ6	3.912188825682399e-37	2.318625157082828e-05	2.795951771605063e-157	No match found
CARWDPQTLTVISLRGKSANDYW	IGHV2-5	IGHJ4	1.7522024920229928e-29	2.648219270035549e-05	9.974994728371053e-156	No match found
CARHPPGHYDSSGIYKLYWYFDLW	IGHV3-23	IGHJ4	7.074806055902743e-33	2.5567990720970862e-05	1.1535031629079329e-155	No match found
CARGLPYQMVAGAIPNYGMDVW	IGHV3-11	IGHJ3	9.089859144960745e-30	2.6090447874683435e-05	1.1620661117197196e-155	No match found
CARQLPSYCSTNKCYPYYFDYW	IGHV4-34	IGHJ5	1.7137792004031475e-32	2.5491728803400503e-05	2.165872614476121e-155	No match found
CARGILSMNMAVVVLLGGIYYFDYW	IGHV3-23	IGHJ6	5.0319827355513055e-30	3.049778105746001e-05	6.352488899725433e-155	No match found
CARVVSVPHTRGYSYGHLTSKTGSNYFDYW	IGHV6-1	IGHJ2	2.288827109725481e-40	1.859380561971228e-05	2.740931069145384e-150	No match found
CARGRRRYNWRDETSYYYGMDVW	IGHV3-23	IGHJ4	6.083167094808017e-32	2.620474415176749e-05	5.959459893974139e-149	No match found
CAHSIKPRRSGSCYGSSGYHFDYW	IGHV3-33	IGHJ4	4.923441840960472e-27	3.0325265733526385e-05	7.575236112936966e-149	No match found
CARSGGVYSGSYYLEDYYYGMDVW	IGHV4-39	IGHJ4	2.2449613850430767e-28	3.056104330784631e-05	5.394294055799306e-147	No match found
CARRGYTHSRLDDAFDIW	IGHV4-39	IGHJ5	5.686755920247367e-25	2.932789303692553e-05	9.686602520149584e-147	No match found
CAHRLSRDGYGMDVFDIW	IGHV4-31	IGHJ6	2.457658848285675e-25	3.023460133428553e-05	4.35684817135259e-146	No match found
CARGLASVDSW	IGHV3-9	IGHJ3	3.462501110355443e-26	3.469798761192565e-05	1.5617819921815695e-145	No match found
CARLKRYYDSSGSPSAFDVW	IGHV4-31	IGHJ5	1.736352322059941e-24	3.809284391029485e-05	2.447430072369452e-145	No match found
CARGEWVYGSGTHDSATNFVYKGVDVW	IGHV3-9	IGHJ4	8.914565279025745e-47	1.094944055911022e-05	6.859825371622304e-145	No match found
CARHSSREKPDSYYDFWSMGLISRQNYYYGMDVW	IGHV3-9	IGHJ1	1.2823983241530825e-58	7.191158043864232e-06	1.6539379004524984e-144	No match found
CARMGPSQYCTGGECYSWVRDWFDPW	IGHV3-9	IGHJ4	2.5552264848155994e-46	1.4587747144704474e-05	1.212633861183589e-143	No match found
CARDPFYYDILTGYIYPAYYYYYGMDVW	IGHV3-30-3	IGHJ6	1.5187180824769053e-30	2.212632919888548e-05	9.05945776250794e-143	No match found
CARDSSAVGRAWTFPSGGVQWLFDLW	IGHV4-4	IGHJ2	1.2450659454170968e-30	2.177504149620656e-05	1.0339600036653937e-142	No match found
CAHRREDATLITEWFDPW	IGHV6-1	IGHJ4	4.5563441654465e-28	2.648219270035549e-05	7.518305431955142e-140	No match found
CARGALTGGNYDFWSGYYTSPLDYW	IGHV3-23	IGHJ4	2.1520503614715902e-20	4.595853773399347e-05	1.9524810544983238e-139	No match found
CARMGYLRGPYDYSASFYW	IGHV3-9	IGHJ1	2.8223045785900603e-37	1.4747244485962674e-05	1.948306021768063e-136	No match found
CARDASSANSPANNWFDSW	IGHV3-9	IGHJ4	6.072217970193233e-38	1.4619085332089902e-05	2.019977331336444e-136	No match found
CARDVGKGFSGYETEGGFDYW	IGHV3-9	IGHJ5	3.070471960505001e-38	1.4516275857679172e-05	2.079777765855242e-136	No match found
CASAPRYSFGFWAYW	IGHV2-5	IGHJ5	1.6719956685397802e-23	3.4002287732662245e-05	4.870810673750299e-136	No match found
CARDLGGIDVW	IGHV4-30-4	IGHJ6	1.9070156896325792e-19	5.397194046167079e-05	6.078558535930521e-136	No match found
CASGREGNYYGMDVW	IGHV3-20	IGHJ4	6.085271393335455e-20	5.5287682335956286e-05	6.181304673165722e-136	No match found
CARDVPRGGLMWGSILYYYYGMDVW	IGHV3-23	IGHJ2	1.5396928310575418e-37	1.8634949373817867e-05	2.494197190368148e-135	No match found
CATNKYCTLHDCLHGRHYFDYW	IGHV3-49	IGHJ4	2.2712901955826828e-29	2.652385914434146e-05	4.167847036716535e-135	No match found
CARAKTSTDMGSQYVRGYYGMDVW	IGHV4-4	IGHJ4	1.8477133410770231e-32	1.8348136009978377e-05	4.778322518272279e-134	No match found
CARTSQYCTPTNCYLPNAMDVW	IGHV2-70	IGHJ4	1.0600405873623655e-32	2.2325395160794305e-05	5.4282141893371374e-133	No match found
CARAYCTGFGCYGGRGGGLYYYYYYMDVW	IGHV2-70	IGHJ4	1.9166164362843764e-43	1.0809450795600589e-05	6.2763742090453755e-133	No match found
CARESRLKYLEWSGSRYYYYGMDVW	IGHV3-48	IGHJ4	7.814783111671862e-33	2.1771035319349163e-05	6.3427614830201955e-133	No match found
CARQGGPAGKHWFDPW	IGHV3-9	IGHJ4	1.0649979064128756e-32	2.2151766397380863e-05	6.69862422970655e-133	No match found
CARADRRDPDTPHLYYYYGMDVW	IGHV4-38-2	IGHJ2	1.5230031002603858e-32	2.183973778410412e-05	6.790347280834539e-133	No match found
CARDHMTILFMVYYYGMDVW	IGHV3-9	IGHJ6	9.660930320211105e-37	1.8348136009978377e-05	2.49667417773472e-130	No match found
CANFRRTQLLFGTLYYGMDVW	IGHV4-59	IGHJ6	9.366658855882132e-25	2.5567990720970862e-05	5.067810913003575e-130	No match found
CARGSQVGSWPPTDYGMDVW	IGHV4-59	IGHJ3	3.207845312526584e-25	2.5491728803400503e-05	5.22685895619162e-130	No match found
CARGIYPSGSYYNRYYYGMDVW	IGHV4-59	IGHJ4	6.296865369484251e-26	2.611059088012695e-05	2.0882386364590373e-129	No match found
CARNGVEFRGSEKYYSGNWFDPW	IGHV2-70	IGHJ5	2.4691539104502786e-25	2.5491728803400503e-05	2.675085610455596e-129	No match found
CAREHWENYYDFWSGTNLASDYYYYGMDVW	IGHV4-30-4	IGHJ3	3.63217678739899e-43	1.0878063629282327e-05	5.867076761180197e-129	No match found
CARGDLVAIFGVVNYYYYYYMDVW	IGHV3-9	IGHJ4	1.5462254445975412e-42	1.080451203377802e-05	6.006049971575075e-129	No match found
CARMPVDTAMVGILGPYYGMDVW	IGHV2-5	IGHJ4	2.0013175134816598e-28	2.2196164631314216e-05	6.973218490083431e-129	No match found
CARLGFVELSLNLGWFDPW	IGHV4-34	IGHJ3	1.1994964972553415e-25	2.932789303692553e-05	1.6818043043867872e-128	No match found
CAHSIAAIEAESSYYYYYYGMDVW	IGHV1-18	IGHJ6	5.55668481356405e-32	1.838449066623305e-05	4.302889368308324e-128	No match found
CARDGSWYYDSSGYYYRPHLGGGASYFDYW	IGHV4-34	IGHJ5	1.1955536943465915e-31	1.8327326503457072e-05	4.380701873130742e-128	No match found
CAKDRPEHEDGWYGLGPYYYYYGMDVW	IGHV3-23	IGHJ6	8.970645738467486e-32	1.816557401942684e-05	4.608000044741846e-128	No match found
CARGRPVQGSIRHFESVSSGVLDLW	IGHV4-34	IGHJ4	2.665943732322215e-31	1.808723330622109e-05	4.722023956462659e-128	No match found
CARAAQKQYVLLWFGELLHDAFDIW	IGHV4-30-4	IGHJ5	9.335871413818144e-32	2.216235101987165e-05	7.2024737816009285e-127	No match found
CARGQVTAFAILIVFPAAGAFDVW	IGHV6-1	IGHJ3	9.174603219124771e-32	2.169264578304129e-05	1.1899838632584924e-126	No match found
CARDPLDYGLWSSGSYYNAYYYYYGMDVW	IGHV3-21	IGHJ6	7.4303378389777e-32	2.1801047958026094e-05	1.350173967607252e-126	No match found
CAHSSGVDWLPRSWFDSW	IGHV2-5	IGHJ5	7.79958062795495e-23	3.427958683721084e-05	3.72046102008295e-126	No match found
CARHLEVDDYVWGSLVHYYYYGMDVW	IGHV3-23	IGHJ5	6.100650323256371e-36	1.812384272532043e-05	3.107907557579866e-125	No match found
CARGFRSVVPAVLGVAFYYYYGMDVW	IGHV2-70	IGHJ4	7.492976129160397e-36	1.833095561203638e-05	4.207767899931356e-125	No match found
CARGRIELSMIVVVMTGASYYMDVW	IGHV3-9	IGHJ3	2.8839250015033726e-41	1.0879086270299574e-05	5.600390799584858e-125	No match found
CGLGRGFAVGNHYYYYYGMDVW	IGHV4-59	IGHJ6	1.3015664721373689e-30	1.8339602098331047e-05	3.9715265085578297e-122	No match found
CARLNGWGIVVVIAIPRKNWYFDLW	IGHV3-48	IGHJ4	2.0983536130455883e-30	1.8168913443758468e-05	4.189278011349639e-122	No match found
CAKDRQGEPHHIYYFDYW	IGHV4-30-4	IGHJ5	3.754853261503821e-31	1.810030745223037e-05	4.279895326294598e-122	No match found
CARSSVAVSTIPLLESW	IGHV4-31	IGHJ4	6.978047443629483e-24	3.02889952610074e-05	4.7373698019384905e-122	No match found
CAHIGATIDYYDYNGKNPFDYW	IGHV2-70	IGHJ4	5.231798918770512e-28	2.253313699656681e-05	5.455457135410784e-122	No match found
CARHVDPCGGDCRNWYFDLW	IGHV2-5	IGHJ4	2.5567644673407223e-27	2.2336729540769213e-05	5.872163489318446e-122	No match found
CTQERGPGRTTWHYFDYW	IGHV4-34	IGHJ6	7.975827714337197e-24	2.932789303692553e-05	6.635999113843118e-122	No match found
CARISRNSGFVGVFDIW	IGHV3-48	IGHJ4	1.960638199000909e-23	2.932789303692553e-05	6.635999113843118e-122	No match found
CARGLVGLLWFGEKYLGGNWFDPW	IGHV4-59	IGHJ3	6.674183645330976e-28	2.1732908832199525e-05	7.369526769168943e-122	No match found
CARQKLRPHKPIKKEFYYYGMDVW	IGHV1-18	IGHJ5	2.865423301853353e-34	1.4632760612581695e-05	1.6352649949131387e-121	No match found
CARIRSGYSHGWYGRYSYYMDVW	IGHV3-15	IGHJ3	1.7980413940078275e-34	1.4627389069131934e-05	1.6377663652433875e-121	No match found
CARHGRFSVIVNTPRGAFDIW	IGHV3-23	IGHJ4	7.826608622394492e-31	2.2524424339090223e-05	1.6976934820726905e-121	No match found
CARDPRYSLSWSFDYW	IGHV2-70	IGHJ5	2.3108994711202146e-23	3.4457441810940235e-05	1.898771228453604e-121	No match found
CARMSMHYVDTSNSRRGGMDVW	IGHV4-39	IGHJ4	1.6828950206647983e-30	2.182743652749146e-05	5.147309487949196e-121	No match found
CARHMGHVLVSVTGANWFDPW	IGHV4-61	IGHJ4	1.0058464177723437e-30	2.180939397548912e-05	5.182405704169343e-121	No match found
CVRSRAERYFDWTKLDAHVKPYYFDYW	IGHV4-34	IGHJ4	3.150032508017285e-31	2.1756842748256444e-05	5.806947806503387e-121	No match found
CARWGEYYDSPYYYYGMDVW	IGHV6-1	IGHJ4	1.6333941746574854e-27	2.5522776200707584e-05	5.949740067967833e-121	No match found
CAKDQGDCSSTSCFRGWTYYYYGMDVW	IGHV2-5	IGHJ4	5.947340703456667e-35	1.860454806585557e-05	2.046562226638847e-120	No match found
CARIVSLVVPAAIPQMYYYGMDVW	IGHV3-9	IGHJ5	2.546151849497192e-40	1.4707014607039856e-05	4.418465738901232e-120	No match found
CARGGEKPYYDFWSGYFESLGGTHYYYYMDVW	IGHV4-31	IGHJ2	8.130833493344791e-41	1.4577089031733811e-05	8.600072722410751e-120	No match found
CARQNGNDSPRSVDDIHGVLKLWELWFGESFDYW	IGHV4-39	IGHJ4	7.60355232778806e-41	1.4525752429114144e-05	8.726301618788148e-120	No match found
CARIPHTPGRWLLGSRGASIPQSFWFDPW	IGHV3-23	IGHJ4	4.5153282875986926e-41	1.4532423691727542e-05	9.387163054312058e-120	No match found
CARDRRAHNYYDSSGFFQINPDYYYYGMDVW	IGHV3-9	IGHJ4	8.451332492278117e-51	1.0940317369852748e-05	2.570660519787701e-119	No match found
CAHSYGDYLFDYW	IGHV4-31	IGHJ3	1.4612907688816e-20	3.851475469373357e-05	2.1002730487353265e-117	No match found
CARDNSVYKLMILSDREYYFDYW	IGHV3-33	IGHJ5	1.431045084061431e-33	1.4428428715830604e-05	1.6148635964914973e-116	No match found
CARVSYYYDRNDQPLGWFDPW	IGHV4-59	IGHJ4	6.774632084241614e-25	2.6080395761123056e-05	3.1963068108319945e-116	No match found
CARHRLTMVRGVIMRRPYYYYYGMDVW	IGHV4-34	IGHJ6	2.669998157770795e-29	1.8604657569999133e-05	3.322877931577823e-116	No match found
CAHRLARHYDINAHLWCPFDYW	IGHV4-31	IGHJ4	4.843727126717241e-30	1.860454806585557e-05	3.3229752640074297e-116	No match found
CARQKMGSVTIFGVVMHDRWFDPW	IGHV1-2	IGHJ5	6.988957434810377e-22	3.871653848894686e-05	1.2556860462717616e-115	No match found
CARGSWHIVVVTAIRDGYYGMDVW	IGHV1-18	IGHJ5	6.9412542382242325e-25	3.053725336047853e-05	2.6890258898148727e-115	No match found
CARDQTVLEWLWYGMDVW	IGHV3-43D	IGHJ4	1.5885830497350023e-26	2.2210914294904915e-05	5.461639852245448e-115	No match found
CANFTRVAATW	IGHV3-9	IGHJ4	1.1653092024337295e-24	2.932789303692553e-05	2.159584238219769e-114	No match found
CARADRRSPDTTHLYYYYGMDVW	IGHV4-34	IGHJ5	3.545106977165231e-30	2.5522776200707584e-05	4.301835050165951e-114	No match found
CACYVDSSGWLNPRGSGTFDYW	IGHV4-31	IGHJ4	3.0538776652358555e-25	2.180939397548912e-05	2.109530980758786e-113	No match found
CARDPTQGWGYYYYGMDVW	IGHV3-9	IGHJ1	1.4315125364444483e-38	1.0967804287269343e-05	4.725116915645542e-113	No match found
CARDKDLYCSGGSCYSLDYYDSSGYSLRGYFDYW	IGHV3-66	IGHJ3	1.0181349475201324e-38	1.0961669487414827e-05	4.734201979231175e-113	No match found
CARAGENKYSSSWYVAWYYYYGMDVW	IGHV3-9	IGHJ6	7.17015406001818e-39	1.0823299050355605e-05	4.9455951791286525e-113	No match found
CARTRYFGILYYYYGMDVW	IGHV2-70	IGHJ6	1.971589242320936e-22	2.932789303692553e-05	5.572359340098382e-113	No match found
CARVAELDVFSVYYYGMDVW	IGHV4-59	IGHJ6	7.693169261511884e-23	2.932789303692553e-05	5.572359340098382e-113	No match found
CARVTHPRSAWPYYMDVW	IGHV4-59	IGHJ4	2.6217841454130985e-25	2.253313699656681e-05	6.673956236911289e-113	No match found
CARHRNYGDHSLDNWFDPW	IGHV3-21	IGHJ3	4.852321169834366e-26	2.212632919888548e-05	7.775144261577693e-113	No match found
CARGRPVRGTLRHFEWLTFGAFDIW	IGHV4-34	IGHJ3	5.925144249203667e-26	2.212632919888548e-05	7.775144261577693e-113	No match found
CARIGTVRGVIAAPHLYYGMDVW	IGHV2-70	IGHJ6	2.4377298945878648e-25	2.183973778410412e-05	8.660482629386922e-113	No match found
CARDGSLRFDILTGPRHYYGMDVW	IGHV4-39	IGHJ6	2.079825658375273e-25	2.1756842748256444e-05	8.934704311786534e-113	No match found
CATLSRRTAAGTRDYYGMDVW	IGHV4-4	IGHJ6	1.1260639963370125e-22	3.462857232042845e-05	1.4733076434867811e-112	No match found
CARVPLMRGHWYFDLW	IGHV4-39	IGHJ4	2.185224256381632e-22	3.427958683721084e-05	1.8518938727607563e-112	No match found
CAQSNDVLRYFDWTYKMRGFDYW	IGHV2-70	IGHJ6	1.4500665017001914e-25	2.5522776200707584e-05	7.278639323709958e-112	No match found
CARDFRLQLWQTNYYFDLW	IGHV4-34	IGHJ4	1.6907063407264177e-25	2.5491728803400503e-05	7.370805416463147e-112	No match found
CAREAWFGDKTSASEYYGMDVW	IGHV4-4	IGHJ6	7.257318239335782e-26	2.6080395761123056e-05	8.41071204162936e-112	No match found
CARDRPESWRISPGLAGLFATVVHSASGMDVW	IGHV4-61	IGHJ6	1.0008641925884471e-38	1.4393107147822876e-05	1.0245848923017456e-111	No match found
CARDIFQRTPDTAMGYYYYYGMDVW	IGHV4-31	IGHJ6	1.9686485856650264e-32	1.4428428715830604e-05	1.5036859599528745e-111	No match found
CARGSKVLNEWIQLERWENWFDPW	IGHV3-21	IGHJ4	1.0686915179312252e-32	1.4353739659437472e-05	1.5361494615677009e-111	No match found
CARERRPTHGFLEWGVPRDYYYYYGMDVW	IGHV4-59	IGHJ5	9.659443265934836e-39	1.439823001432228e-05	2.0461492320128866e-111	No match found
CARGRRPVVVPAAGPAGRAFDIW	IGHV3-7	IGHJ5	4.304626461223205e-25	2.932789303692553e-05	2.8977146795440933e-111	No match found
CASLHQGPIGLPPGTLLQEHLW	IGHV4-30-2	IGHJ6	7.697742893078506e-33	1.8633952633726345e-05	1.1142682565023521e-110	No match found
CAKASESRGYYEMDYW	IGHV3-9	IGHJ4	3.366033380740497e-29	1.8634949373817867e-05	2.990617069006468e-110	No match found
CAKVGDIMAGFSLVKYDPW	IGHV2-5	IGHJ4	5.339537498313213e-29	1.844186978252381e-05	3.177979141124552e-110	No match found
CARDQRRYGSGSYYGPHYYYYGMDVW	IGHV4-59	IGHJ4	1.303166508438789e-28	1.838449066623305e-05	3.2357942095827814e-110	No match found
CARSRANVPSRPGFDYW	IGHV3-9	IGHJ6	1.2435357294293055e-28	1.8344448318975767e-05	3.2766562673942445e-110	No match found
CARMGSAVAGIMSTYNFNIW	IGHV4-39	IGHJ2	2.171416687052938e-28	1.8055748522939533e-05	3.5859814063562445e-110	No match found
CARASRPRQFRGVIFVNAMDVW	IGHV4-59	IGHJ4	2.596755898969724e-28	2.239415198109279e-05	2.505757449315325e-109	No match found
CARDSDFSSWHEAEDYFDYW	IGHV6-1	IGHJ3	9.881544651930952e-29	2.249581874321224e-05	2.716484772871945e-109	No match found
CARDGGIGDSGSNTWSYYYYGMDVW	IGHV4-61	IGHJ6	1.7652412174986995e-28	2.1801047958026094e-05	4.295658823276152e-109	No match found
CAKEEAAIGSPLFDYW	IGHV3-13	IGHJ3	1.2990380610540676e-23	2.646914177402445e-05	4.150319542242616e-108	No match found
CARESVSSFGVVIFGMDVW	IGHV2-5	IGHJ5	4.8704573112566264e-24	2.547497422757752e-05	6.385367643604196e-108	No match found
CARDQYYDSSGYFATPGYYFDYW	IGHV3-9	IGHJ3	8.679995790658333e-38	1.4650649199901386e-05	6.6129883915991145e-108	No match found
CARGRTVTTFYYYYYGMDVW	IGHV4-34	IGHJ6	7.002349186649611e-20	5.54168663034197e-05	8.727347046899762e-107	No match found
CARIGYESVGYYYIYPDW	IGHV4-39	IGHJ4	2.618807392642313e-23	3.424581205908487e-05	1.2156307471340609e-106	No match found
CAVTNPYYYYGMDVW	IGHV3-9	IGHJ3	1.2609448252259856e-31	1.477239772058503e-05	1.2693251260465634e-106	No match found
CARGQQGVNMIVVVIGFYYYMDVW	IGHV2-5	IGHJ4	5.450229942778501e-32	1.4701505119179725e-05	1.2949807388466883e-106	No match found
CAGYSGVAAKWTYYYYGMDVW	IGHV4-4	IGHJ5	6.32765213056109e-32	1.4574231847520874e-05	1.3423458301356847e-106	No match found
CARGRIAVHGKAGSLAGYFDYW	IGHV1-24	IGHJ3	1.7629759896922095e-31	1.4539282023004352e-05	1.3557477912181613e-106	No match found
CARARGGRAVLIITYYYYYGMDVW	IGHV4-61	IGHJ5	3.805152318785595e-32	1.4386360082333636e-05	1.416119803294766e-106	No match found
CATTGLTGESWFDPW	IGHV4-61	IGHJ4	6.7655700256821206e-21	3.4078656938721366e-05	2.686335455917925e-106	No match found
CARARGSYYMSWFDSW	IGHV4-34	IGHJ3	1.7180910588995134e-19	4.2936530258737984e-05	6.342978918454855e-106	No match found
CARHVHMTWPEPSPGFDYW	IGHV4-39	IGHJ4	1.1842748760729605e-19	4.2936530258737984e-05	7.144167636772807e-106	No match found
CARSRGNLQWPFYYYYGMDVW	IGHV3-15	IGHJ4	1.551201793430035e-31	1.856546063236497e-05	8.731917120066578e-106	No match found
CARHRPESCKISPGLAGLFATVGCSASGMDVW	IGHV4-59	IGHJ4	8.990590110727634e-46	7.134858151948196e-06	1.2093287230950267e-105	No match found
CARLLRSCTNGVCRTYYYYGMDVW	IGHV3-23	IGHJ5	1.89466952911652e-31	1.834466952088364e-05	1.892572875854721e-105	No match found
CARLGEGVVPAAILGVGPYYYYYYMDVW	IGHV3-23	IGHJ4	5.788332008448653e-37	1.0844075024961753e-05	4.456458777162457e-105	No match found
CATRTPWGGPESEPWYYDSSGYTLGAFDIW	IGHV4-34	IGHJ4	1.2408175993068949e-36	1.080444056342654e-05	4.5131515969966956e-105	No match found
CARGERRKVRLGPGRGTEIDQYQPLDVW	IGHV4-59	IGHJ4	2.417661824906829e-36	1.0753545249431638e-05	4.5875182503695916e-105	No match found
CARGAGRGSGYGKYYYYYYGMDVW	IGHV4-39	IGHJ4	1.2695843902560586e-31	1.8105412889740776e-05	5.5623821777481355e-105	No match found
CARHRRFGVPVAGGAYFDYW	IGHV2-5	IGHJ5	7.484431917985651e-28	1.8634949373817867e-05	2.715486482122469e-104	No match found
CAKGGPLYGGKNYYYMDVW	IGHV4-31	IGHJ3	5.015418102907446e-28	1.856546063236497e-05	2.7757379201131133e-104	No match found
CAATLGGSYYWADYYFDYW	IGHV4-38-2	IGHJ5	1.6092563683029624e-27	1.8327495773535048e-05	2.9911076666505214e-104	No match found
CARATAGPAAIFMGFPRPIDAFDIW	IGHV4-31	IGHJ3	2.4171963699331208e-27	1.8303428919613047e-05	3.0137460181551485e-104	No match found
CAKAQSGSGSYYTAGHYYGMDVW	IGHV4-34	IGHJ4	5.305632190197346e-28	1.8112261112694487e-05	3.1992592799782244e-104	No match found
CAREYSAPRWFGEYNRYGMDVW	IGHV4-34	IGHJ4	5.676853788986354e-28	2.245295137454808e-05	2.5066856617147133e-103	No match found
CARRGRKLLPVATTIGGFDIW	IGHV6-1	IGHJ4	1.0216910594876269e-27	2.2147530195146907e-05	2.9672896314752964e-103	No match found
CATSLSGGYYDILTGYYSGYYYGMDVW	IGHV2-70	IGHJ4	5.433499769907184e-31	1.4587747144704474e-05	1.243456798933219e-101	No match found
CAKDMHQGGVTIFGVVIHRSFDYW	IGHV4-30-2	IGHJ3	2.8220937681353024e-30	1.4378535168621953e-05	1.3197927202107483e-101	No match found
CARAYCGGDCNYLYIWFDSW	IGHV4-38-2	IGHJ5	1.4426972094465046e-24	2.2151766397380863e-05	2.3187966596939703e-101	No match found
CAREAVEKRVRTRMTGRLEENYYYGMDVW	IGHV4-30-4	IGHJ5	1.8386067891475064e-44	1.0747728711698868e-05	3.100032761574043e-101	No match found
CARQEDPSGWIPGPFDYW	IGHV3-33	IGHJ3	7.4471510909832975e-25	2.2487331738632305e-05	3.584632313609133e-101	No match found
CAHTEYCGGDGFYPYYYYYYGMDVW	IGHV4-59	IGHJ3	4.1464209693522894e-36	1.084508244018934e-05	4.239584205943317e-101	No match found
CAAHRITGWAFDYW	IGHV3-9	IGHJ4	4.052619315763083e-25	2.253313699656681e-05	5.4517665792676226e-101	No match found
CARDIGSAGIYYYYGMDVW	IGHV3-33	IGHJ4	1.2585303762904356e-24	2.6080395761123056e-05	1.4394886162235855e-100	[2351]
CARSPLLWFGTALGNWFDPW	IGHV4-39	IGHJ4	2.0755333906604467e-24	2.6080395761123056e-05	1.4394886162235855e-100	No match found
CAHRYDFYRAEAFDVW	IGHV2-5	IGHJ2	4.442249006347228e-23	2.648219270035549e-05	3.679387628247768e-100	No match found
CARRGSLVATGNWFDPW	IGHV2-5	IGHJ4	1.8825295748882057e-22	2.648219270035549e-05	3.679387628247768e-100	No match found
CATDRAGHYYFDYW	IGHV3-73	IGHJ5	3.537641429052017e-23	2.6163372228159008e-05	4.151740238532241e-100	No match found
CARDSISTMIVVVYYYGMDVW	IGHV3-9	IGHJ4	3.9526632792414214e-36	1.4605523129889643e-05	6.835712463794607e-100	No match found
CAKDHYEGFSSLNLNDYGDYEQLPDNYGMDVW	IGHV3-74	IGHJ4	1.0177334148485168e-43	7.136136835205546e-06	1.1415829061820604e-99	No match found
CARHVYDILTGYYTYWYFDLW	IGHV4-28	IGHJ5	3.181541236627125e-25	2.5567990720970862e-05	1.4999326905410052e-99	No match found
CARQDAWAYCGGDCYRGWFDSW	IGHV4-59	IGHJ4	5.548609624621477e-23	3.0539606574730785e-05	1.7931117850195974e-99	No match found
CAREYPPPLWFGELDYYGMDVW	IGHV6-1	IGHJ6	1.3418860075555592e-22	2.932789303692553e-05	3.3705395560409004e-99	No match found
CARDRPRSYYYGSGSYTWGGYGMDVW	IGHV3-23	IGHJ6	5.052098791746288e-23	2.932789303692553e-05	1.0917881990025568e-98	No match found
CAHSMWYYGSGSYVMAAGFDPW	IGHV3-30-3	IGHJ4	9.240490881924783e-27	1.858324287227476e-05	2.5045111502425305e-98	No match found
CARNPADYYGSGSYPTWENWFDPW	IGHV2-70	IGHJ4	4.7958872000101244e-27	1.857252574791768e-05	2.5129901985621408e-98	No match found
CASRRWGGVVYAKGDAFDIW	IGHV3-21	IGHJ5	1.088003273954359e-26	1.8327326503457072e-05	2.7141415986453337e-98	No match found
CAKVKHVHYDFWSGYRGGYFDYW	IGHV4-59	IGHJ3	7.215745459201776e-27	1.8274131877326152e-05	2.7597338536157507e-98	No match found
CDDSSEEEYYFDYW	IGHV4-34	IGHJ2	3.0459510722269547e-27	1.812384272532043e-05	2.8924101399857678e-98	No match found
CARGSGCSGGSCYSEWDPYYYYYGMDVW	IGHV4-34	IGHJ6	1.965003988929463e-26	1.810209708253885e-05	2.912076085263226e-98	No match found
CARSESHYDILTGQIWTQTFHGMDVW	IGHV4-59	IGHJ6	1.4970740942158198e-26	1.80936868194344e-05	2.9197044251841203e-98	No match found
CARGRPVRMTMRYFERTSSGAFDIW	IGHV4-34	IGHJ3	1.4696939399601384e-26	1.8037292532442365e-05	2.9714198272967035e-98	No match found
CARDQFRGDDYYYYGMDVW	IGHV2-70	IGHJ3	4.63956401850225e-27	2.253313699656681e-05	1.9594512379080442e-97	No match found
CALPLGGARFDPW	IGHV3-9	IGHJ4	4.2360134464238655e-27	2.217494297105365e-05	2.2414143717208665e-97	No match found
CARGVRQLGVRYYYYYMDVW	IGHV1-46	IGHJ4	3.153073010521372e-27	2.253313699656681e-05	2.409899798346673e-97	No match found
CARLPLVSSWSRAAGYYYYGMDVW	IGHV4-39	IGHJ6	7.597502567741274e-27	2.220882495123569e-05	2.4925792494283373e-97	No match found
CARAPHCGGGRCNGFEYHGMDVW	IGHV4-31	IGHJ4	2.3274456837776994e-34	1.086602445545732e-05	4.0056875071726214e-97	No match found
CVRGLGDSWDHYFDYW	IGHV3-9	IGHJ1	1.7341153855312943e-34	1.0840142818194616e-05	4.03878100479758e-97	No match found
CARGRVVVVPAAMGLLRELYYYYYMDVW	IGHV3-30-3	IGHJ4	1.115014808922932e-34	1.0825285949010497e-05	4.0579560958436873e-97	No match found
CARGLMSIKMMVVIMTGASNWFDSW	IGHV4-34	IGHJ5	5.455074410842365e-35	1.075851956944302e-05	4.145735000109804e-97	No match found
CAGAPDCGGNRCNSFAYYGMDVW	IGHV3-48	IGHJ4	2.0759555764907067e-34	1.075160500908765e-05	4.1549390748471397e-97	No match found
CARDNPSSRRLSMTKGDYYYGMDVW	IGHV4-39	IGHJ6	4.7602695218576354e-30	1.4686478497589815e-05	1.123820455439322e-96	No match found
CAHIGTYYDILTGYYNNVFSFDYW	IGHV4-31	IGHJ3	1.2128889996830264e-29	1.4601394962834747e-05	1.151075402948856e-96	No match found
CAREGGRFQLWLRGDDAFDVW	IGHV3-7	IGHJ2	1.4528574255280252e-26	2.1771035319349163e-05	1.163291044630235e-96	No match found
CAREETRLVLLQYYYYGMDVW	IGHV3-23	IGHJ3	3.0267776198221198e-30	1.4555441806082926e-05	1.1661895442175605e-96	No match found
CATFYVDTVSVTNAFDVW	IGHV4-39	IGHJ4	9.817927924681072e-26	1.8634949373817867e-05	1.6900692497512857e-96	No match found
CARSRENYDILTGYPYYFDYW	IGHV3-9	IGHJ6	1.958115226297912e-25	1.835679911464196e-05	1.8445837111036202e-96	No match found
CARTQWADILTGSGALQWW	IGHV3-23	IGHJ3	1.01236772196143e-25	1.8346373009421795e-05	1.8506187815263442e-96	No match found
CARMVTIFSLGGYYYYYGMDVW	IGHV2-70	IGHJ6	1.15659167989978e-25	1.833095561203638e-05	1.8595947820870082e-96	No match found
CAHSRYYYYDSSGYRVYYFDYW	IGHV3-74	IGHJ5	4.221667328021647e-26	1.810030745223037e-05	1.99856163768054e-96	No match found
CARAPGRVVVTAIVDHYGMDVW	IGHV4-59	IGHJ5	2.533309121560357e-25	1.80903753778388e-05	2.004762714498e-96	No match found
CARGSVELNGNAFDIW	IGHV3-9	IGHJ2	4.1511714376419127e-35	1.4632760612581695e-05	6.318679288607796e-96	No match found
CARTMTTVTTAYGLGDYYYGMDVW	IGHV2-70	IGHJ6	4.382358730598054e-25	2.184779446026675e-05	7.0777909162984695e-96	No match found
CARVTTKRTRYGSGSYRGFDAFDIW	IGHV3-7	IGHJ4	1.1003688415776264e-29	1.8634949373817867e-05	7.381807531784679e-96	No match found
CARVGVGTMVRGVIPAYYYYGMDVW	IGHV4-61	IGHJ6	1.3289286634935908e-25	2.2487331738632305e-05	8.038819176074294e-96	No match found
CARHVSNLRAAVDYFDYW	IGHV3-23	IGHJ4	4.620488442962278e-20	3.846435489815303e-05	9.152679859660193e-96	No match found
CARGHLSVSMIVVVITSASYYFDYW	IGHV4-39	IGHJ5	1.4282580122979786e-29	1.8310186036447195e-05	1.653213293139739e-95	No match found
CARQPLTTMIVVVITQPRRYFDLW	IGHV5-51	IGHJ4	2.601382476628585e-25	2.2196164631314216e-05	1.6824619622190055e-95	No match found
CARGRRGTVFPFSPGAFDVW	IGHV4-38-2	IGHJ6	2.313508909728787e-25	2.216235101987165e-05	1.7039942199705067e-95	No match found
CARTNYDFWSGHQRGGAFDIW	IGHV4-31	IGHJ4	8.855628442174677e-26	2.212632919888548e-05	1.8615574024130482e-95	No match found
CARDSGYWAQQLVPPRLYYYYYGMDVW	IGHV4-59	IGHJ6	2.1515717529633867e-29	1.80936868194344e-05	2.2422588544091085e-95	No match found
CARHARGDGYTSWFDSW	IGHV4-59	IGHJ4	4.0501965434564974e-21	3.0527815972211376e-05	2.565631634531294e-95	No match found
CARIWGATRGDAFDIW	IGHV3-7	IGHJ4	3.617832759186871e-21	3.049778105746001e-05	2.59335805205231e-95	No match found
CARDGGTVTTFLGVGYVRGGLNWFDPW	IGHV4-39	IGHJ5	2.834889372172416e-25	2.2147530195146907e-05	2.5970441293682508e-95	No match found
CARVRAVPAAMRIFSLGRSYYGMDVW	IGHV4-34	IGHJ6	1.0985921699954436e-25	2.186590153317057e-05	3.185991049742791e-95	No match found
CARLLPDGTVVVTDIPFDYW	IGHV4-39	IGHJ5	2.4241856666770875e-25	2.1760843597493044e-05	3.3144301334313065e-95	No match found
CARGTGQHITLFVIVRNYWYFDLW	IGHV4-34	IGHJ2	1.3937242495215228e-25	2.1756842748256444e-05	3.3194235975418067e-95	No match found
CARGFGSYYTNFWLISSIGGFDYW	IGHV3-74	IGHJ4	2.1434781914879137e-25	2.169264578304129e-05	3.400494614302798e-95	No match found
CARDSRTSGWGYWYHGMDVW	IGHV4-59	IGHJ6	5.6285357366084755e-21	2.932789303692553e-05	3.995167299339203e-95	No match found
CARARGGTIFGVIGAYYGMDVW	IGHV4-34	IGHJ6	1.7481833336644926e-20	2.932789303692553e-05	3.995167299339203e-95	No match found
CARGPVFSSSWYSLPTLDQRPSWYFDLW	IGHV4-34	IGHJ2	3.9333927103655884e-26	2.598777231009292e-05	1.8044972001153038e-94	No match found
CARDQGQGYCGGDCYVGLDYW	IGHV3-30-3	IGHJ1	2.1820228465492506e-23	2.2524424339090223e-05	3.339604161321671e-94	No match found
CARIRMGMDHILTGYYNHYGMDVW	IGHV4-59	IGHJ6	5.347267428133946e-24	2.244404788167992e-05	3.7776373805797445e-94	No match found
CARISRGSSGWGWYNYYGMDVW	IGHV4-59	IGHJ6	4.6848155228071984e-24	2.186590153317057e-05	3.843760856771717e-94	No match found
CARHARRGIVATPSGWFDPW	IGHV3-9	IGHJ6	7.19468649384483e-30	2.204895209433321e-05	3.967492120890903e-94	No match found
CARGGGGKNSPLYYGMDVW	IGHV3-21	IGHJ4	1.1940409453863992e-23	2.212632919888548e-05	4.04147998790369e-94	No match found
CARMTTVVTLGYYYYYGMDVW	IGHV2-70	IGHJ6	4.575925505864461e-24	2.1786815494127404e-05	4.220798558284556e-94	No match found
CAHRRDIYDFWSGYYTGQKYDAFNWFDPW	IGHV2-5	IGHJ5	1.7324406340734338e-23	2.184779446026675e-05	4.431267588412431e-94	No match found
CARSGGVYDYVWGSYLRRSTNYGMDVW	IGHV4-59	IGHJ6	5.174424314682392e-24	2.1783049721613777e-05	4.721738683099765e-94	No match found
CARDSPVVITISSWNYYGMDVW	IGHV4-39	IGHJ6	1.5839539328865158e-25	2.547497422757752e-05	4.747988472981568e-94	No match found
CARTFYDILTGYSKWGFDYW	IGHV3-15	IGHJ5	4.9166856058025135e-24	2.180939397548912e-05	4.860083517313172e-94	No match found
CARMEGRYFDWTYYMVQAPQTGRYYYYGMDVW	IGHV2-26	IGHJ6	1.00074870306776e-41	7.177470849097777e-06	1.0586038975174084e-93	No match found
CARVVVGSGDTYRYGSGSHKNFARFDYW	IGHV3-9	IGHJ4	5.5757407542806174e-42	7.143814361197395e-06	1.0733423478669554e-93	No match found
CARGKRDFPIVVVVASTRTYFDYW	IGHV4-34	IGHJ4	3.505169258645989e-21	3.761791134575092e-05	1.1888267385642524e-93	No match found
CAHFVVVTAIPANEGFDVW	IGHV6-1	IGHJ4	2.845102008161825e-23	2.5491728803400503e-05	3.719927980036802e-93	No match found
CARLSGTVGATGVVLSAPDWYFDLW	IGHV3-23	IGHJ4	4.7569285138550744e-34	1.0873052487266948e-05	3.799520774120981e-93	No match found
CARWSSLGIAVAGIYLNPPNYYYYGMDVW	IGHV3-74	IGHJ6	2.8329016088968805e-33	1.0835166213137348e-05	3.845533356974356e-93	No match found
CARHPRTYYDFWTGYSGRLVFQFDYW	IGHV2-5	IGHJ3	5.7394286691461135e-34	1.0835166213137348e-05	3.845533356974356e-93	No match found
CARDLLPPRTAIKTNYYGMDVW	IGHV4-59	IGHJ6	9.974769980888522e-24	2.558222822780419e-05	3.887539520742161e-93	No match found
CARDRGRYFDSGSYNWFDSW	IGHV3-48	IGHJ6	2.0695443026769296e-23	2.547497422757752e-05	5.235872675411621e-93	No match found
CARDAYYFGPGRENHGAFDPW	IGHV4-4	IGHJ5	2.591416112394357e-23	2.5491728803400503e-05	9.298152086202104e-93	No match found
CARDQGYNWNYYYYYGMDVW	IGHV4-31	IGHJ6	1.4808137900463782e-23	2.932789303692553e-05	2.7534424145653243e-92	No match found
CARVTRTIKLLWFGDRSIRYYFDYW	IGHV3-9	IGHJ4	3.8027663017811405e-34	1.477239772058503e-05	3.077918197338245e-92	No match found
CARIRTDPPLLYLGVWDYYFDYW	IGHV4-61	IGHJ3	1.5678060511158554e-33	1.477239772058503e-05	3.077918197338245e-92	No match found
CARVKRGYYYGSGVSAHFDYW	IGHV4-39	IGHJ5	6.842617183985057e-24	2.932789303692553e-05	3.503794502596566e-92	No match found
CVAGGDSAKAGAYW	IGHV4-59	IGHJ5	1.5753546080760877e-21	2.6080395761123056e-05	3.695192002570583e-92	No match found
CARHGYYETYDAFDIW	IGHV3-48	IGHJ4	2.787495707628244e-23	2.9943748992668987e-05	3.708930959569986e-92	No match found
CARGRTGTTFYYYYYYGMDVW	IGHV4-34	IGHJ6	4.0535102451150323e-22	2.5522776200707584e-05	4.6230585509184223e-92	No match found
CARNPDRDLLTGTTNYGMDVW	IGHV4-34	IGHJ6	2.809259655441201e-21	2.5491728803400503e-05	4.681048512533231e-92	No match found
CARDTPTGYANSWRNNHYYYGMDVW	IGHV4-59	IGHJ4	6.171337738472806e-34	1.4755631179379318e-05	5.924588185419417e-92	No match found
CARENCRIAGCSSTLAWFDPW	IGHV4-39	IGHJ4	5.822205195564553e-29	1.4747244485962674e-05	1.0259250439849168e-91	No match found
CAHNSVRQRSGPHWYFDLW	IGHV4-39	IGHJ4	3.710491378084513e-29	1.4723668113512286e-05	1.0327791882853692e-91	No match found
CARDSPVVEPWFGEHKGAFDIW	IGHV4-4	IGHJ5	2.1387058274505246e-28	1.4638337374508096e-05	1.0578924732864724e-91	No match found
CARDVRFSYYEVWFDPW	IGHV4-31	IGHJ2	2.201209813888092e-28	1.4632760612581695e-05	1.0595552851329096e-91	No match found
CARGTGQQLVFSYVYYGMDVW	IGHV2-70	IGHJ4	2.821360200028237e-28	1.458388422635937e-05	1.0743449190240117e-91	No match found
CARGGSFCFDGVCYLPRSGFDSW	IGHV6-1	IGHJ4	2.316053881207441e-28	1.451901244050178e-05	1.0943075426712296e-91	No match found
CARDLGRMVRGYYYYYGMDVW	IGHV4-30-4	IGHJ6	1.711264544032396e-28	1.4454930243874362e-05	1.1144499666484732e-91	No match found
CARDGGTITIFGVLSMLRYFDYW	IGHV4-30-4	IGHJ2	3.8200101803327244e-34	1.4428428715830604e-05	1.6689123431148693e-91	No match found
CARMRRRGGSVLDDPFDIW	IGHV4-4	IGHJ6	5.0752682543925225e-22	2.932789303692553e-05	2.943421178036801e-91	No match found
CAHVGMACSGGSCYPKIKDWYFDLW	IGHV2-5	IGHJ2	3.949441369324034e-22	2.932789303692553e-05	9.554588267757175e-91	No match found
CARQGSFDKKDIVATICGGDCYSVDYW	IGHV3-9	IGHJ6	3.11688835730124e-41	7.248801253050978e-06	9.98252105551815e-91	No match found
CARGRIKAKWELISQLGFGIPIDAFDIW	IGHV2-70	IGHJ4	6.076148958415598e-41	7.169013498290639e-06	1.0311590732065475e-90	No match found
CARDLESTGYFDPYYYYGMDVW	IGHV6-1	IGHJ4	8.067858234879927e-29	1.859380561971228e-05	1.1813334311636211e-90	No match found
CARGRNPSRGYSYGSLRLVYFALDVW	IGHV4-59	IGHJ6	8.39621218426881e-29	1.846982529209757e-05	1.2282864642988562e-90	No match found
CAKDFMSLMVYAMVYYYYGMDVW	IGHV3-30	IGHJ6	1.8669456820934742e-28	1.816557401942684e-05	1.8534916221389703e-90	No match found
CARDRTADDYGDYETAGYYYYYGMDVW	IGHV4-34	IGHJ6	1.7933794747815042e-28	1.80903753778388e-05	2.0845531723939678e-90	No match found
CARDLGGGFCSGGSAGCDAFDIW	IGHV3-73	IGHJ4	9.036734895609579e-33	1.086602445545732e-05	3.61821230793166e-89	No match found
CAHKTGLRYFDWLFQTNPTGGYFDLW	IGHV5-10-1	IGHJ4	9.550016167661576e-33	1.0835166213137348e-05	3.653886680052956e-89	No match found
CARGYVEDFWSAFSGNNYYMDVW	IGHV3-23	IGHJ4	4.882371860868096e-33	1.0825285949010497e-05	3.665424890168597e-89	No match found
CARDKPVRGQMRYFDLFLSGPFDVW	IGHV4-34	IGHJ3	2.6143003764480696e-32	1.075160500908765e-05	3.753026583426459e-89	No match found
CARAGENKHNSSWYVAWYYYYGMDVW	IGHV4-39	IGHJ6	1.7423397325131803e-32	1.075160500908765e-05	3.753026583426459e-89	No match found
CAHGGQYVSLIRGVKSAKRKFYFDYW	IGHV3-30-3	IGHJ3	4.618050359355566e-40	7.2408302587089476e-06	9.718130906161112e-88	No match found
CATFKYCNSSSCAVAHDYLYSGMDVW	IGHV6-1	IGHJ2	1.4273098137796054e-39	7.189860050339302e-06	9.92125178732488e-88	No match found
CARILNSSGCLHQGPIGLPPGTLLQEHLW	IGHV2-5	IGHJ5	1.3341083879475048e-39	7.185933641082938e-06	9.937171198350084e-88	No match found
CARGREEFVLPPILGLGPFYYYYYMDVW	IGHV3-23	IGHJ3	4.431497220496441e-40	7.185933641082938e-06	9.937171198350084e-88	No match found
CAKAAAGTL	IGHV3-9	IGHJ5	7.646049033111556e-23	2.2426144100872468e-05	3.121850920287652e-87	No match found
CAAQTDYYYYGMDVW	IGHV4-38-2	IGHJ4	8.189716246652429e-23	2.1797349974113195e-05	3.928958433774747e-87	No match found
CARGRGLAVLFDYYYYGMDVW	IGHV4-34	IGHJ6	1.2546370280746954e-22	2.1756842748256444e-05	3.960706936042309e-87	No match found
CARGSGCSGGSCYSEWDPYYYGMDVW	IGHV4-34	IGHJ6	2.851330841268813e-22	2.170675276438431e-05	4.046253501846767e-87	No match found
CARHLRVTTVTSHMYYYGMDVW	IGHV4-39	IGHJ6	6.306397667002997e-23	2.170675276438431e-05	4.046253501846767e-87	No match found
CARGRPVTTFYYYYGMDVW	IGHV2-26	IGHJ4	2.8162156964892647e-27	1.750462618408562e-05	4.432483239725687e-87	No match found
CARGTTVTTFYYYYYGMDVW	IGHV4-39	IGHJ3	1.0563726426026845e-24	2.0756092237319232e-05	6.018853334083861e-87	No match found
CARPGGYCTNDTCYFWFDPW	IGHV3-23	IGHJ4	7.314837608877303e-28	1.4783570197658814e-05	9.425002433922165e-87	No match found
CARSGGTYCSSNSCYVRPWGVW	IGHV2-5	IGHJ4	4.3484696558037765e-28	1.4747244485962674e-05	9.52204532358658e-87	No match found
CARIREINKSCRHYGMDVW	IGHV4-61	IGHJ3	4.625523209810696e-28	1.4747244485962674e-05	9.52204532358658e-87	No match found
CARGPYTSGLRRHYGMDVW	IGHV4-31	IGHJ4	6.018761691635375e-28	1.4740292245195648e-05	9.54074969049442e-87	No match found
CASGEFFYYGSGNYYRSALDVW	IGHV3-74	IGHJ5	2.0559894134723806e-27	1.4587853852562967e-05	9.960151813564953e-87	No match found
CARIYYSILGSYYYGMDVW	IGHV3-13	IGHJ2	8.811995860628292e-28	1.456077415195966e-05	1.0036970807061384e-86	No match found
CARRPHYYDSSGYYYPGPQRYYFDYW	IGHV3-30-3	IGHJ5	8.553704636992946e-28	1.4497540690005054e-05	1.021891204871012e-86	No match found
CARHSVSEDGTFFRSYFDPW	IGHV4-34	IGHJ6	6.042161758898545e-25	1.8303428919613047e-05	1.0623328669948045e-86	No match found
CAKDINSYGEYYFDYW	IGHV3-9	IGHJ4	3.581819825273104e-25	1.8168913443758468e-05	1.653285148072998e-86	No match found
CARHRSIAAAVPNWFDPW	IGHV3-23	IGHJ4	8.961292758950914e-23	2.636075927800259e-05	1.7004502365994023e-86	No match found
CARSGVVIFDFSYFDYW	IGHV4-39	IGHJ2	6.210338665281937e-25	1.833095561203638e-05	1.731947162391681e-86	No match found
CAREMGDDSSGYHPRGWFDPW	IGHV5-51	IGHJ4	2.8066439572458385e-24	1.816557401942684e-05	1.7444717710552807e-86	No match found
CARDNYGDWGYYGMDVW	IGHV5-51	IGHJ5	1.4648564701809376e-22	2.613829269856604e-05	2.090651910316729e-86	No match found
CARVITPRDRNGSGSYGDVVFDIW	IGHV3-48	IGHJ3	4.230756898195884e-25	1.838449066623305e-05	2.294707155000948e-86	No match found
CARGQRQRFSVFGVLAGGPELKHYGMDVW	IGHV3-74	IGHJ4	1.1309425728278865e-39	1.0760403336355715e-05	2.6653622283308e-86	No match found
CAREQQWLGAVYYYYGMDVW	IGHV6-1	IGHJ6	1.7594042305681432e-22	2.6080395761123056e-05	2.743214168195889e-86	No match found
CALARGSGYCPLW	IGHV3-43	IGHJ4	2.6879701221517763e-19	2.980755713341856e-05	2.809494019526764e-86	No match found
CARVGRHCTNGVCYYYYYGMDVW	IGHV4-59	IGHJ4	4.511733587354276e-25	1.8134114263065955e-05	3.047925164177803e-86	No match found
CASGWTLFDW	IGHV3-9	IGHJ4	8.108870108415589e-23	2.6080395761123056e-05	3.170423345310076e-86	No match found
CARDSRLCGGECYEDIFDIW	IGHV4-59	IGHJ3	1.0112729518957116e-22	2.558222822780419e-05	4.2401580046994754e-86	No match found
CAKDRQLVGDDAFDIW	IGHV3-30-3	IGHJ4	1.9170391434817336e-22	3.056104330784631e-05	8.61191867898088e-86	No match found
CARDLWVWLSVEGSFDYW	IGHV4-39	IGHJ4	4.290073245442874e-19	3.864567159885125e-05	9.189937537701532e-86	No match found
CASSYYYGSGSYVYYYYMDVW	IGHV4-61	IGHJ4	1.6353019858463495e-24	2.216235101987165e-05	9.854018198396604e-86	No match found
CARYTRQIRLIVFDYGMDVW	IGHV6-1	IGHJ6	3.56527498227872e-25	2.253313699656681e-05	1.2360689506366224e-85	No match found
CARVPYSSSGFFYYYYGMDVW	IGHV2-70	IGHJ3	4.176199760482801e-28	1.8448837963008115e-05	1.292534180397007e-85	No match found
CARIINHYDSDGPPSLFDYW	IGHV5-10-1	IGHJ5	5.779580111072159e-28	1.8105412889740776e-05	1.7529012264571106e-85	No match found
CARDLGLVPAMVYYYYYGMDVW	IGHV3-48	IGHJ6	2.368705685954188e-24	2.249154281312374e-05	3.0818292950030844e-85	No match found
CARLAVIISGAPPTRLPRYMDVW	IGHV4-61	IGHJ3	1.1106789954305932e-31	1.0932208474092804e-05	3.3653403100569654e-85	No match found
CAGTSTYSSGWGINYYYYGMDVW	IGHV2-5	IGHJ4	8.312815406790981e-32	1.0825285949010497e-05	3.481026900071293e-85	No match found
CARDLAHYDILTGYIGGYYYYYGMDVW	IGHV4-39	IGHJ4	5.175042218871285e-32	1.0799600414921906e-05	3.509710439318092e-85	No match found
CAREMACTDGICWRVLDYW	IGHV4-30-4	IGHJ3	3.1087148030234427e-32	1.0767252802809575e-05	3.546329250410026e-85	No match found
CARRGVLDYYDSAGYKYIWWFDSW	IGHV4-59	IGHJ4	8.009648452488862e-32	1.0760403336355715e-05	3.5541465507587064e-85	No match found
CARVSISYDPDDASYGMDVW	IGHV3-11	IGHJ4	2.3518827047918905e-27	1.805574852293953e-05	3.5604925474233187e-85	No match found
CARLWDFYGSGSYKNSWFDPW	IGHV3-74	IGHJ4	4.230627560354708e-25	2.1801047958026094e-05	9.305397793150462e-85	No match found
CAKDIVAGIVGATHGRYYYGMDVW	IGHV3-9	IGHJ6	1.4757866560761572e-38	7.248801253050978e-06	9.397008851756472e-85	No match found
CARVRHLGRGMDVW	IGHV4-39	IGHJ2	5.48258424098591e-20	3.779428925225064e-05	9.511134608731048e-85	No match found
CAKDRALLPYSLHCSSTSCYESAGYYYYGMDVW	IGHV2-70	IGHJ6	1.977948140130885e-38	7.170983526506926e-06	9.69895185828373e-85	No match found
CARARQDVVVPALGIGAYYYYYYYMDVW	IGHV4-34	IGHJ4	1.1913491949665018e-38	7.158026717118582e-06	9.750674876453188e-85	No match found
CAREAVEKRVRTRMTGRLEENYYYVLDVW	IGHV4-59	IGHJ6	3.093384808823358e-39	7.143814361197395e-06	9.80788043192858e-85	No match found
CAHGIVVVPAAYYFDYW	IGHV4-39	IGHJ3	1.3728398070655058e-20	2.648219270035549e-05	2.727335890104404e-84	No match found
CARVREDDLGGPGWGHNWFDPW	IGHV4-4	IGHJ5	2.134694650182932e-20	2.623782970516745e-05	2.998635643474813e-84	No match found
CAREMPAYDAFDIW	IGHV3-20	IGHJ4	7.831592977944283e-21	2.6080395761123056e-05	3.1899543439096933e-84	No match found
CAHSYYYGDWNPSGFDPW	IGHV3-30	IGHJ6	2.476083135830344e-20	2.604568207474477e-05	3.2341915871326366e-84	No match found
CARRSRVVTAIWALRTSLSSWFDPW	IGHV3-74	IGHJ3	3.8549043625476156e-32	1.455810169669826e-05	9.259019417517277e-84	No match found
CARGARQGYGFRLGSFDYW	IGHV4-34	IGHJ4	9.08669974632572e-18	4.155192731279196e-05	1.082346932591759e-83	No match found
CAKDIDCSSNYCYTTGFVFSSYGMDVW	IGHV4-59	IGHJ4	3.208853872356163e-39	1.0856064757350148e-05	1.6639908712191717e-83	No match found
CARHRPESGTISPGVLGLFGGVMLSASGMDVW	IGHV5-51	IGHJ3	5.295662822533982e-39	1.0754561846834788e-05	2.357986982578565e-83	No match found
CASRGAGWFGSNPERFDYW	IGHV3-33	IGHJ4	1.6969816154348315e-20	2.9975018145775183e-05	2.425332346515372e-83	No match found
CARDKANLPGGLDVW	IGHV4-39	IGHJ6	2.737936958154993e-20	2.932789303692553e-05	2.538637755269669e-83	No match found
CARQFGITWYGMDVW	IGHV4-39	IGHJ4	2.099584671998393e-20	2.932789303692553e-05	2.538637755269669e-83	No match found
CASAFYGDHWAFDVW	IGHV6-1	IGHJ3	1.438437234274006e-20	2.932789303692553e-05	5.076917128340464e-83	No match found
CARGSIENSYGLGMDYYYGMDVW	IGHV3-7	IGHJ6	2.268547985237135e-26	1.4783570197658814e-05	8.742593438288605e-82	No match found
CARHSVGFESYYNGMDVW	IGHV3-23	IGHJ4	1.3539082258313826e-26	1.4747244485962674e-05	8.832610023043983e-82	No match found
CARDQTHYDFWSGYHPRAFDIW	IGHV3-73	IGHJ5	2.9946846290919965e-27	1.4747244485962674e-05	8.832610023043983e-82	No match found
CAHKIAAHKAHDAFDVW	IGHV3-23	IGHJ4	2.184116616828825e-26	1.4718145870335654e-05	8.905513118983341e-82	No match found
CARVRMGGALVWTSYYYYGMDVW	IGHV4-61	IGHJ6	7.418733274742558e-27	1.4650649199901386e-05	9.076137043220412e-82	No match found
CARPLYEGFGEFFAYWFDPW	IGHV3-48	IGHJ4	6.640840396773119e-27	1.4602740586943362e-05	9.200041762653603e-82	No match found
CAKFQLYHGSGFDCFDIW	IGHV1-18	IGHJ4	7.368221843913745e-27	1.456077415195966e-05	9.31025278065556e-82	No match found
CAREGRVYDILTGYSEFRDAFDIW	IGHV3-9	IGHJ4	1.3982312259806512e-37	7.185933641082938e-06	9.348282502523515e-82	No match found
CARDGYYDRFLSLVGYSPSWYYYYYGMDVW	IGHV4-61	IGHJ6	4.768258611124858e-38	7.158026717118582e-06	9.455826337040683e-82	No match found
CARDLTYYDFWSGYLGGDNWYYYYYYGMDVW	IGHV4-39	IGHJ4	1.4387204353129692e-37	7.156700111423886e-06	9.460967733041844e-82	No match found
CAKDRGFGPRANNGFFRGGGSGYYGMDVW	IGHV3-48	IGHJ4	5.66960279399237e-38	7.152181303295906e-06	9.478571727330988e-82	No match found
CARVPRGYSYDPWYNWFDPW	IGHV1-24	IGHJ4	1.7151753850286143e-26	1.4482727319324868e-05	9.5189714048989e-82	No match found
CARQPPTWYTNYYYYYGMDVW	IGHV4-61	IGHJ6	6.869995286339793e-27	1.4482727319324868e-05	9.5189714048989e-82	No match found
CARDSGECSRTTCYRPYYYGMDVW	IGHV4-59	IGHJ6	5.203224529622961e-27	1.4412704877396249e-05	9.711113195920671e-82	No match found
CARGGLYYYGSGSYWLPEHYYYYGMDVW	IGHV3-33	IGHJ6	8.845637145894016e-27	1.44048509281666e-05	9.732958546392315e-82	No match found
CARGVGRFSKIFVIDYYYMDVW	IGHV3-30	IGHJ4	5.0757938154108665e-31	1.0988256392957482e-05	3.138844659527585e-81	No match found
CARCSNYDILTGTNYYYYYMDVW	IGHV5-51	IGHJ4	2.818270246340789e-30	1.095864995780206e-05	3.1680751618334784e-81	No match found
CQTAGYCSGGSCPSRYYYYGMDVW	IGHV4-31	IGHJ4	8.534628401042021e-31	1.0928169485066568e-05	3.19855398694466e-81	No match found
CANRGVRYFDAQGVWYYFDYW	IGHV4-59	IGHJ3	1.0190948693982785e-30	1.0873052487266948e-05	3.254487230225227e-81	No match found
CARKRPASGGYAGFFFDYW	IGHV3-9	IGHJ4	1.623506862064938e-30	1.0837450817522008e-05	3.291599728272255e-81	No match found
CAKDRTTIFGVVIIDRMWRDAFDIW	IGHV3-21	IGHJ5	4.111378389041191e-31	1.0835166213137348e-05	3.2938994014511206e-81	No match found
CATGRAVAGTMWDYYYYYGMDVW	IGHV4-59	IGHJ4	3.823934476733667e-31	1.0825285949010497e-05	3.3043008470135167e-81	No match found
CARGLHQGPIGLPPGTLLQEHLW	IGHV4-34	IGHJ6	1.7098640597693803e-30	1.0768197161510037e-05	3.36525494143971e-81	No match found
CARDPITGTTGTIYYYYGMDVW	IGHV4-59	IGHJ4	1.9138037034670074e-26	1.8370596997905526e-05	1.090976929521733e-80	No match found
CARINSDPLDYYYYGMDVW	IGHV3-33	IGHJ4	1.1878412903882428e-26	1.8348136009978377e-05	1.2119584910768912e-80	No match found
CAIPAILIPVFDYW	IGHV4-30-4	IGHJ3	1.1029008039805091e-24	1.438788580963844e-05	1.2188589361857415e-80	No match found
CARDYDDYVWGSWGPFDYW	IGHV3-23	IGHJ2	2.950645516670956e-25	1.433430351596257e-05	1.2376914691053195e-80	No match found
CARHASYDYSKDLYYYYYYGMDVW	IGHV4-39	IGHJ6	1.7680559110139318e-26	1.833095561203638e-05	1.3132807653713794e-80	No match found
CARGRIDVTMIVVVVAGASFYMDVW	IGHV3-23	IGHJ6	1.2126813376494967e-26	1.8560242938332115e-05	1.4100664194486535e-80	No match found
CARQGRVMPPDDGGYYYYGMDVW	IGHV4-61	IGHJ6	5.4824187856997666e-27	1.812384272532043e-05	1.6166747283393699e-80	No match found
CARAGVAAGTTAETYYYYYGMDVW	IGHV4-34	IGHJ6	5.322081272719671e-27	1.8024309860232808e-05	1.6675780374266239e-80	No match found
CARGVGITIFGDLSLEGDYYYGMDVW	IGHV3-74	IGHJ6	1.2211065439016963e-26	1.805574852293953e-05	1.814158178358518e-80	No match found
CAKGIYMRRGVSHGMDVW	IGHV3-23	IGHJ4	1.1742379056132145e-23	1.851414955046349e-05	1.849197787775388e-80	No match found
CARQSGRLWGIAVAGAFDYW	IGHV3-30-3	IGHJ3	9.07810168805355e-24	1.8365297696598128e-05	1.932213008136363e-80	No match found
CARSPHSPLGPRYYYYGMDVW	IGHV2-70	IGHJ6	3.389651003629086e-24	1.80903753778388e-05	1.96126701263506e-80	No match found
CARSREEFTSIVVVITGGMHYFDYW	IGHV4-34	IGHJ4	1.5833337997350874e-23	1.845223821794696e-05	2.055130142859924e-80	No match found
CAKDTATIRIAVALMDVW	IGHV3-7	IGHJ3	9.108622520474936e-24	1.840853948471605e-05	2.062681454795392e-80	No match found
CARGVPVTTFYYYYGMDVW	IGHV4-59	IGHJ4	2.9498116604153192e-24	1.8274131877326152e-05	2.064358886973288e-80	No match found
CAKRQFVGSYYDAFDVW	IGHV6-1	IGHJ5	1.1623445669905849e-23	1.8037292532442365e-05	2.072264987847824e-80	No match found
CASLPWTLATTWSYW	IGHV2-26	IGHJ6	4.144822139967998e-24	1.8037292532442365e-05	2.072264987847824e-80	No match found
CARPRPGSPNNWFDPW	IGHV6-1	IGHJ1	8.943903913554096e-24	1.838468119360085e-05	2.075334556185503e-80	No match found
CARIQAELWPNYYYYGMDVW	IGHV2-70	IGHJ6	1.468594427478349e-23	1.811204224952257e-05	2.140435847980171e-80	No match found
CARVGCSSNVCNWFDPW	IGHV4-61	IGHJ4	5.7567725721306374e-24	1.8327495773535048e-05	2.150366695802702e-80	No match found
CARRRDRSTVVSPAVFDVW	IGHV4-59	IGHJ4	1.5661714408976405e-23	1.838449066623305e-05	2.206794715340331e-80	No match found
CAKAWGDSGSNQYAGARFFQHW	IGHV3-9	IGHJ1	1.4749363015189823e-37	1.0855075685093713e-05	2.334020193019937e-80	No match found
CARGRLPRYFDDFSS	IGHV3-23	IGHJ4	7.435547165022817e-22	2.2238306431438325e-05	2.938803500589298e-80	No match found
CALADYTTGQDSFDVW	IGHV4-39	IGHJ2	2.019761427560057e-25	1.4783570197658814e-05	2.9813161313501096e-80	No match found
CAKDLETSGWYTFFFDYW	IGHV3-7	IGHJ2	1.0396587334799116e-25	1.4747244485962674e-05	3.012012731634061e-80	No match found
CAKDVSTADTAMLLGDYYYGMDVW	IGHV3-23	IGHJ6	8.682486151211308e-26	1.4694815103695926e-05	3.0569999124390908e-80	No match found
CARDSYFDWSSLSFLYSSFGDYW	IGHV4-39	IGHJ4	5.0608935209005045e-26	1.4664472296040289e-05	3.083330106610351e-80	No match found
CARRGISSSWSRDAFDIW	IGHV4-30-4	IGHJ5	1.2761650596142364e-25	1.4650649199901386e-05	3.095058001758592e-80	No match found
CARIRVVTAMIGHYYYYGMDVW	IGHV2-70	IGHJ6	8.869308402899522e-26	1.4577089031733811e-05	3.160249545044537e-80	No match found
CARDRFIAGGRLPHGFDPW	IGHV3-23	IGHJ4	7.197861855050452e-26	1.456077415195966e-05	3.174893925680381e-80	No match found
CARFRYCSSTSYNAGICGYFDYW	IGHV4-4	IGHJ4	9.887215315560802e-22	2.1989401703533886e-05	3.225649877803171e-80	No match found
CASYGVKSPGAFDIW	IGHV4-4	IGHJ5	9.901122964490369e-22	2.196684005041067e-05	3.2566419228535518e-80	No match found
CARAQKTIFGVVIPPYYFDYW	IGHV3-23	IGHJ3	2.808612430552995e-26	1.80936868194344e-05	3.263861022447548e-80	No match found
CAREPYYYDSSGYPYYYYYGMDVW	IGHV3-13	IGHJ4	3.554499009369688e-26	1.4454930243874362e-05	3.2719129998777016e-80	No match found
CAKDITRSSSWIDYYYYYGMDVW	IGHV3-43	IGHJ6	2.477116063987658e-25	1.4437707272127949e-05	3.288021908386248e-80	No match found
CARSGWEQLVRARYYYYYGMDVW	IGHV4-34	IGHJ6	1.7507832666107534e-25	1.4428428715830604e-05	3.296730971619219e-80	No match found
CARDGSLVRGGYFNYGMDVW	IGHV4-59	IGHJ2	6.931387500978816e-26	1.4423181512768594e-05	3.301681175014768e-80	No match found
CARHYGVVVPAAIYYYYGMDVW	IGHV3-30	IGHJ4	5.062742973910717e-26	1.4412704877396249e-05	3.3115915350208277e-80	No match found
CARDPSRQPLLYPIGDYYYGMDVW	IGHV4-61	IGHJ6	3.0278568979155037e-26	1.4381143758316156e-05	3.341585600779136e-80	No match found
CARGEITTRGLIYYYGMDVW	IGHV4-59	IGHJ4	8.544182191988976e-26	1.4353739659437472e-05	3.3679050292822718e-80	No match found
CAIEQLVQFDAFDIW	IGHV3-23	IGHJ4	5.380719213976481e-22	2.186994325223397e-05	3.372722466757278e-80	No match found
CARQTRRFDWLAETIPGFDDW	IGHV4-39	IGHJ4	2.532056387901261e-25	1.4325128361540665e-05	3.395629414714496e-80	No match found
CARDLFYIRNYYYYYGMDVW	IGHV3-30	IGHJ6	2.9265465448120163e-22	2.1771035319349163e-05	3.505449133305351e-80	No match found
CARGRIEVSMIVVVLTGASYYMDVW	IGHV3-7	IGHJ4	5.192141157853382e-31	1.4606827658404637e-05	6.445632438420607e-80	No match found
CARGGVHYCGGDCWNYYGMDVW	IGHV4-30-4	IGHJ4	2.216848954543216e-30	1.4395615146578792e-05	1.617889941171269e-79	No match found
CARLLYHNYMYGFDVW	IGHV4-59	IGHJ6	3.1268314487893013e-24	2.2151766397380863e-05	1.97276171555578e-79	No match found
CARERSADYYDSSGYHYYYYGMDVW	IGHV4-39	IGHJ6	3.835192760776405e-25	1.808062227578277e-05	2.042085667586844e-79	No match found
CARGIRRTWIQLWLRSGFDYW	IGHV3-66	IGHJ3	3.475822249506221e-22	2.645903722015349e-05	2.0876240675565983e-79	No match found
CARAIQSQPLVVVIAIPRPFYYFDYW	IGHV3-23	IGHJ6	6.904430140809693e-27	2.1786815494127404e-05	2.400245416534042e-79	No match found
CARESDSYPSGTQYFDLW	IGHV4-34	IGHJ4	1.1624213978847801e-23	2.1797349974113195e-05	2.61007652006848e-79	No match found
CARDRDWDDWCGMDVW	IGHV6-1	IGHJ4	3.337818878755498e-22	2.6080395761123056e-05	2.7979471007548873e-79	No match found
CAKDATIFWFERGRGTFDYW	IGHV3-30	IGHJ4	4.389453230527847e-22	2.5567990720970862e-05	2.819322484439074e-79	No match found
CARRIRITMVRGVPLTTHSLDYW	IGHV4-59	IGHJ3	2.852589412553752e-25	1.845223821794696e-05	4.084153561738576e-79	No match found
CARDGFTWLQLWSWFDPW	IGHV2-5	IGHJ4	2.3415162423982446e-25	1.8370787089789566e-05	5.379150882152726e-79	No match found
CARLALSGWPSYYYYGMDVW	IGHV4-31	IGHJ6	1.5551232295956054e-25	1.8310186036447195e-05	7.512726076769389e-79	No match found
CARDYSHCSGGSCVFDYW	IGHV3-9	IGHJ6	1.163942742692595e-25	1.8310186036447195e-05	7.512726076769389e-79	No match found
CARGENDRIAAAGTSQFWYYYYYYMDVW	IGHV1-2	IGHJ5	7.123009107072517e-37	7.180071252593299e-06	9.084475267260008e-79	No match found
CARDGEYYDFWSGYSRPVNYYYYYYMDVW	IGHV3-23	IGHJ5	5.900194917383729e-37	7.158026717118582e-06	9.16698233194338e-79	No match found
CARGPMYEVIGGVMVTLYYYGMDVW	IGHV3-23	IGHJ3	1.6616515645812558e-36	7.158026717118582e-06	9.16698233194338e-79	No match found
CAKDMHFGRHDYGDYVRFGYYYYGMDVW	IGHV4-61	IGHJ3	4.420976315561919e-37	7.158026717118582e-06	9.16698233194338e-79	No match found
CARASMATVTTSGAVRSIYYYYMDVW	IGHV3-23	IGHJ5	5.619283090837237e-37	7.158026717118582e-06	9.16698233194338e-79	No match found
CAKAHLPTSGIFGVVGYYYGMDVW	IGHV3-9	IGHJ6	5.121307704920879e-37	7.1534960549583454e-06	9.184074427913358e-79	No match found
CAKDLWSSWSNTVTTSKFYYYGMDVW	IGHV4-4	IGHJ4	2.0509134420081915e-36	7.152181303295906e-06	9.189032926306308e-79	No match found
CARDEPVGVSYDNGWYDHPYYYGMDVW	IGHV3-48	IGHJ5	3.262461103896793e-37	7.134858151948196e-06	9.254927207538588e-79	No match found
CAASRSPTEPTYYDFWSGYYTPYYYYGMDVW	IGHV3-30	IGHJ2	3.721268156230316e-37	7.132303073051946e-06	9.264708287603084e-79	No match found
CATGFSGYSSSWFDKPLLEVEHAGPEFDYW	IGHV4-30-4	IGHJ6	1.031727134973008e-36	7.127815244032339e-06	9.281915352927124e-79	No match found
CASLGSPAYCGGDCYLRDYGMDVW	IGHV4-59	IGHJ3	1.9267397178695447e-24	2.1732908832199525e-05	5.3319569997530825e-78	No match found
CARHRRYDILTYYPDYW	IGHV4-39	IGHJ5	4.199836029071783e-19	3.026490001347045e-05	2.0026726835340643e-77	No match found
CARHPRNEEWRFEARYYYYYMDVW	IGHV2-5	IGHJ3	6.983904713644222e-37	1.0882130691686128e-05	2.1283578864674414e-77	No match found
CARIRVVRGVIWVYGMDVW	IGHV2-70	IGHJ6	3.2961125594249364e-19	2.932789303692553e-05	2.838103579104204e-77	No match found
CARDGGWFGELYHRGSGYYYYGMDVW	IGHV3-30-3	IGHJ6	4.2987673745116974e-30	1.0971865021822931e-05	2.993376271793374e-77	No match found
CARDTQYYDDNAWDDWFDPW	IGHV4-34	IGHJ3	1.3883274135185058e-29	1.096982290515825e-05	2.9952909521679437e-77	No match found
CAKDLSASWWGGSYYYGMDVW	IGHV2-5	IGHJ5	8.535355720974175e-30	1.0961669487414827e-05	3.0029544443009963e-77	No match found
CARDVFGELFSYYYYYMDVW	IGHV3-23	IGHJ3	1.301411307596887e-29	1.0961669487414827e-05	3.0029544443009963e-77	No match found
CARSGQPAGNYAPLGYYGMDVW	IGHV6-1	IGHJ3	9.84186904810771e-30	1.0961669487414827e-05	3.0029544443009963e-77	No match found
CAHTMFFLRDYVWWYYGMDVW	IGHV4-59	IGHJ6	2.85305128674968e-29	1.0961669487414827e-05	3.0029544443009963e-77	No match found
CAKDMVVSASRRFYYYGMDVW	IGHV4-39	IGHJ5	4.4556586242868906e-30	1.093627229574548e-05	3.0269999717788062e-77	No match found
CARDFTSMTMVRGVIGPHDAFDVW	IGHV3-23	IGHJ4	3.4141079021466295e-30	1.0891154970573806e-05	3.0701650910637784e-77	No match found
CARDLGAVAGGYYYYYYGMDVW	IGHV2-5	IGHJ4	4.4145280605418525e-30	1.0883080364201256e-05	3.0780054880126503e-77	No match found
CARMAAEQQLVLSGGYYYYGMDVW	IGHV4-34	IGHJ5	4.6122221479418404e-30	1.087812942013932e-05	3.082853061970069e-77	No match found
CARHRVRLVRGTYYYYGMDVW	IGHV3-23	IGHJ4	2.715953575537357e-29	1.0860070894176278e-05	3.1005410436834628e-77	No match found
CARSPHGEWLLYSDYYYYMDVW	IGHV4-39	IGHJ5	7.825068029066579e-30	1.0842212118026134e-05	3.1182138908652755e-77	No match found
CAHTTDCGYSYGRCTDAFDIW	IGHV3-23	IGHJ4	6.2596156694558484e-30	1.0840218893229353e-05	3.1201911542742267e-77	No match found
CAKDYCRPKDVCSGLFLDYW	IGHV3-74	IGHJ5	3.2162098997839394e-30	1.084010212764206e-05	3.1202715286935208e-77	No match found
CARDGFLYDSSGNLKSYNGMDVW	IGHV2-5	IGHJ4	3.4316721834946286e-30	1.0812361794072209e-05	3.1479986920493588e-77	No match found
CARVQRTTGTTRLGTYYYYYYGMDVW	IGHV3-7	IGHJ6	4.6604590886431974e-30	1.0812361794072209e-05	3.1479986920493588e-77	No match found
CAKHYPTTNYDYVWGSWVLDAFDIW	IGHV3-23	IGHJ4	1.425201661707873e-29	1.078478004367643e-05	3.1759120369175007e-77	No match found
CARRPAPLLHLDWSQKYYYYYGMDVW	IGHV4-59	IGHJ3	2.874729833037684e-36	1.072931064086035e-05	4.469942715156213e-77	No match found
CARGSGCSGGSCYSEWDPYYYYGMDVW	IGHV4-34	IGHJ6	2.003999290605544e-24	2.5567990720970862e-05	5.2061111576101575e-77	No match found
CARNLVVHYWYGMDVW	IGHV4-4	IGHJ6	9.160194665426484e-19	3.4372238222718735e-05	1.1633266922236795e-76	No match found
CARDGSLRFDILTGPRHYYYGMDVW	IGHV3-11	IGHJ6	1.0804651948411095e-25	2.547497422757752e-05	1.989385590618008e-76	No match found
CAKALYSSGFFFESGSDYW	IGHV3-7	IGHJ4	1.040995584502682e-19	2.651345643849711e-05	2.324960203285673e-76	No match found
CAMGFHCSGGSCYDGVLGSW	IGHV3-7	IGHJ4	6.991126782047418e-20	2.648792938496693e-05	2.348123167328732e-76	No match found
CAVNSNYYYYYGMDVW	IGHV4-38-2	IGHJ6	4.0841535354529603e-20	2.5603547250919963e-05	3.3297744656934304e-76	No match found
CATRPPDGSGPFDYW	IGHV4-59	IGHJ3	4.349969093863265e-20	2.5572738750766525e-05	3.3715203360144526e-76	No match found
CAKGDIAYYYYGMDVW	IGHV3-9	IGHJ6	1.8392529139683592e-29	1.4561976772496772e-05	5.0853825050796355e-76	No match found
CAREVGSYYDWRPDYW	IGHV3-23	IGHJ4	2.4014944275762988e-17	3.8680936943237854e-05	5.1776559130994435e-76	No match found
CARIWYSSGYQGIYYFDYW	IGHV1-24	IGHJ4	7.265224543660887e-18	3.854946203716368e-05	6.054002923966166e-76	No match found
CARGTYSGVDSDGYYYYYGMDVW	IGHV4-59	IGHJ3	7.246576137404387e-30	1.4393107147822876e-05	6.499050461722893e-76	No match found
CARDSWGDGYVVTGAFDVW	IGHV4-30-4	IGHJ3	8.987765737732863e-30	1.4378535168621953e-05	7.169520104024177e-76	No match found
CARDVFIWFGDLLKGSETFDIW	IGHV3-9	IGHJ3	6.070603733320258e-36	7.2527977087707746e-06	8.548152960717992e-76	No match found
CAKQGWNSWALGWWS	IGHV3-9	IGHJ1	4.0087853669827824e-36	7.2408302587089476e-06	8.589527664730342e-76	No match found
CARIRSDPPLLYLGVWDYYFDYW	IGHV4-30-4	IGHJ5	1.1616605833900397e-35	7.229587752971457e-06	8.628681988031874e-76	No match found
CARHTSAPQGFWSGPRGYYYYYMDVW	IGHV4-34	IGHJ4	5.8876195951043396e-36	7.1813595139267976e-06	8.799565188022809e-76	No match found
CARAFLGVGENRGYGMDVW	IGHV3-9	IGHJ4	3.780849437030024e-36	7.178102163803062e-06	8.81130026213249e-76	No match found
CASPISEGVIAAAGSSGYYYYYGMDVW	IGHV4-61	IGHJ4	2.5302141549375206e-35	7.169657997053737e-06	8.841836515419443e-76	No match found
CAHRRIRVTIFGVVTNPYYYYGMDVW	IGHV4-31	IGHJ3	1.2935337844667958e-35	7.166410978807901e-06	8.853618723920667e-76	No match found
CARHMMRKDTAAWVPYYYYGMDVW	IGHV3-66	IGHJ4	6.270903100351557e-36	7.164482735216237e-06	8.860635506568046e-76	No match found
CARQPPGSFQRNGIHTLYWYFDLW	IGHV1-8	IGHJ3	2.794697632751407e-35	7.152181303295906e-06	8.905542541017916e-76	No match found
CARGGTVETRTIFGVVRKWRNAYFDYW	IGHV3-74	IGHJ2	7.606906816237982e-36	7.143814361197395e-06	8.936294159840772e-76	No match found
CARHQHKQLWFGELLVTDYYYYGMDVW	IGHV4-34	IGHJ5	1.051607584063854e-35	7.127815244032339e-06	8.99555945664097e-76	No match found
CARESGYSSGWRYYYGMDVW	IGHV4-4	IGHJ6	1.0568147994171449e-17	3.7606039585783374e-05	1.3035456286928124e-75	No match found
CARGYQLRFLEWSSRQSTFDYW	IGHV4-34	IGHJ4	3.831183783125823e-18	3.714244978859364e-05	1.5002472568875323e-75	No match found
CASPIVVVTAPNYYGMDVW	IGHV4-39	IGHJ6	7.03110465269226e-20	3.045222369848195e-05	1.5232014690243062e-75	No match found
CARDLVLRAARPDAFDVW	IGHV6-1	IGHJ4	8.243837225292722e-20	2.932789303692553e-05	2.9457047569388867e-75	No match found
CARGGRRDIVLVVYDQWYGMDVW	IGHV3-7	IGHJ6	1.4155687965000286e-19	2.932789303692553e-05	7.118861282413737e-75	No match found
CAQTSGGAYYYGMDVW	IGHV3-33	IGHJ4	8.931530002368088e-23	1.8634949373817867e-05	1.6643102521222709e-74	No match found
CAKSFDSSGYMFERGADYW	IGHV3-23	IGHJ1	3.372608714638087e-23	1.8634949373817867e-05	1.6643102521222709e-74	No match found
CARGIWFGELLTGYYYYGMDVW	IGHV6-1	IGHJ6	6.252735774039564e-23	1.8604657569999133e-05	1.6846693928183913e-74	No match found
CARDTAYYDILTGYFPRDPYYYYYYGMDVW	IGHV4-34	IGHJ4	2.004754755491512e-35	1.0830253356238458e-05	1.6862194261415785e-74	No match found
CARHLAVGTSGFDIW	IGHV4-31	IGHJ5	6.240985295314804e-23	1.856546063236497e-05	1.7037498961786386e-74	No match found
CARDSSSGSDWYYYYGMDVW	IGHV3-33	IGHJ6	1.944952108334596e-22	1.8560242938332115e-05	1.7051245722660613e-74	No match found
CASDSGIEIPDYYYGMDVW	IGHV3-48	IGHJ6	5.88066429319426e-23	1.8507478677549767e-05	1.7345276711615557e-74	No match found
CARAPCGGDCYSLAIWFDPW	IGHV4-39	IGHJ4	2.397538964150581e-22	1.8419038277479027e-05	1.7769267998465058e-74	No match found
CAHRIGIAAVSNGFRFDPW	IGHV1-24	IGHJ5	2.8286732008001222e-22	1.842618055482857e-05	1.778347270507105e-74	No match found
CAREGGLRYFDWLLRSDYYYYGMDVW	IGHV3-66	IGHJ6	3.182126642227781e-23	1.838449066623305e-05	1.798023238787729e-74	[1164]
CARAVSVRGAVNWFDPW	IGHV3-64	IGHJ4	1.1830405779366084e-22	1.834466952088364e-05	1.81898864985118e-74	No match found
CARAESYDSSGFLNDAFDVW	IGHV6-1	IGHJ3	3.2155503245916464e-23	1.8327326503457072e-05	1.8295433871871867e-74	No match found
CARETGTTVSLDYW	IGHV3-9	IGHJ4	1.251170600144516e-22	1.8274131877326152e-05	1.86126094335154e-74	No match found
CARRVDTWGFRFDYW	IGHV4-28	IGHJ3	5.074008624949497e-23	1.816557401942684e-05	1.900847913019538e-74	No match found
CARGQVTIFGVVIMLPAAGAFDVW	IGHV4-34	IGHJ3	5.478835738397891e-23	1.811204224952257e-05	1.9287366611824507e-74	No match found
CARFRGVSWGADGTGPSDYW	IGHV3-23	IGHJ4	6.244696849707106e-23	1.812384272532043e-05	1.938540864859104e-74	No match found
CARALDIVVVPATMGFDYW	IGHV2-70	IGHJ3	1.8959139869928048e-22	1.810209708253885e-05	1.9468730696606107e-74	No match found
CAATSGDIVVVVAAYYGMDVW	IGHV4-34	IGHJ4	4.22242530352058e-23	1.807055997261352e-05	1.966788515262216e-74	No match found
CAKGSLPGDFVFDYW	IGHV3-33	IGHJ3	8.531980674679209e-23	1.804894420170162e-05	1.9751396477682195e-74	No match found
CARRPAPLLHLDWSQSYYYYYGMDVW	IGHV4-34	IGHJ4	5.043083905439726e-36	1.072743766577588e-05	4.334692462438435e-74	No match found
CARDREYCSSTSCYDIYYGMDVW	IGHV3-33	IGHJ4	4.766667695333608e-23	2.253313699656681e-05	1.3261505829838954e-73	No match found
CARLRGDYGGTYDAFDIW	IGHV4-59	IGHJ4	8.858792577593826e-23	2.221087777159893e-05	2.1656551991455403e-73	No match found
CAKKTIAVAGSPHFDYW	IGHV3-30	IGHJ3	6.220036573852682e-21	2.252413222178697e-05	2.3325547348706465e-73	No match found
CARSKPVSSFYYYYGMDVW	IGHV6-1	IGHJ6	2.3293805657050126e-22	2.1801047958026094e-05	2.3500884143041708e-73	No match found
CARAFTVTTKWFDSW	IGHV4-30-4	IGHJ5	1.742141283498765e-22	2.1801047958026094e-05	2.3500884143041708e-73	No match found
CARGVYNRVIFVVSPRYYFDYW	IGHV4-39	IGHJ4	7.991810724486693e-23	2.177504149620656e-05	2.4037767035842203e-73	No match found
CARAQTTCFIANCVNYFDYW	IGHV3-7	IGHJ4	3.649000651947238e-23	2.1732908832199525e-05	2.436213096217124e-73	No match found
CARGPGVVIILAIYYYYGMDVW	IGHV4-34	IGHJ6	2.5274184661371297e-22	2.2151766397380863e-05	2.5497154245251508e-73	No match found
CARAGGFDSSGYVGRLRTYYFDYW	IGHV4-61	IGHJ4	1.0789241901904512e-20	2.227264133582078e-05	2.5632288470822747e-73	No match found
CARSVQFAYGMDVW	IGHV3-48	IGHJ4	2.8940450035920814e-20	2.2217253158640065e-05	2.617201291822984e-73	No match found
CAREVVFLLSKGGMDVW	IGHV4-30-4	IGHJ6	8.542447074763223e-23	2.176884117553126e-05	2.6230714104906922e-73	No match found
CARQNHGRGWYEISFDYW	IGHV4-31	IGHJ4	3.890843697662817e-21	2.2151766397380863e-05	2.68249583415994e-73	No match found
CARDYDILTGYYNDHYYYYGMDVW	IGHV3-23	IGHJ5	2.4952065990867287e-28	1.0894169673026938e-05	2.908787951446935e-73	No match found
CARGYSGYDWGGIGGYYYYMDVW	IGHV5-10-1	IGHJ4	8.679702153818091e-29	1.0882130691686128e-05	2.9198899456435204e-73	No match found
CARSLRYFDWLRQNYYYYYGMDVW	IGHV4-30-4	IGHJ6	1.3775182340729472e-28	1.0878063629282327e-05	2.9236366926278944e-73	No match found
CARGLKVRPRVGSGTNLPPYSYW	IGHV4-59	IGHJ5	8.429165417898486e-29	1.0856064757350148e-05	2.9441074662252686e-73	No match found
CARWRPSSSWLYYYYYGMDVW	IGHV4-34	IGHJ6	3.587777811047917e-23	2.2217253158640065e-05	2.945360378806886e-73	No match found
CAHRLARHYDSSGYLWCPFDYW	IGHV3-21	IGHJ3	1.943627345468556e-28	1.0852123757828704e-05	2.9478097251714447e-73	No match found
CARGVGIPAAMPQYYYYGMDVW	IGHV6-1	IGHJ4	4.294598466880072e-29	1.0833175635612394e-05	2.965621645389095e-73	No match found
CVGETAGTTKYYYYGMDVW	IGHV1-69	IGHJ4	3.055541009920542e-29	1.0830253356238458e-05	2.9684003261528103e-73	No match found
CAREGGTKSSHWWGAFDSW	IGHV3-23	IGHJ2	6.644056119831526e-29	1.0825285949010497e-05	2.9731020856189393e-73	No match found
CARGGKVDDAYYLSTIFGVVYWGYFDYW	IGHV3-30	IGHJ4	2.3044524829140516e-28	1.0825285949010497e-05	2.9731020856189393e-73	No match found
CAREGHITTSCSGCPRNWFDPW	IGHV4-59	IGHJ4	2.344699865439589e-28	1.0825285949010497e-05	2.9731020856189393e-73	No match found
CARGLSGSYSSGWVPVALFDWYYYMDVW	IGHV3-23	IGHJ6	1.4724976644725683e-28	1.0825285949010497e-05	2.9731020856189393e-73	No match found
CARGRRILLWFGELFPGGDYYGMDVW	IGHV4-34	IGHJ6	2.060608540647508e-22	2.2151766397380863e-05	3.0204083435976225e-73	No match found
CARDRSYDSSGYPFPQYFFDYW	IGHV3-23	IGHJ2	1.0993540956068666e-28	1.0760403336355715e-05	3.035552676263333e-73	No match found
CARDGSAYGVGSGWYWENYYYGMDVW	IGHV3-30	IGHJ6	2.1501603117827e-28	1.0739987988328216e-05	3.055599361594917e-73	No match found
CAKELDVSYTTCHYCNAMDVW	IGHV1-69	IGHJ6	1.0714885629458262e-28	1.0725506893581854e-05	3.069947345973429e-73	No match found
CARDPWRITIFGVVTRYGMDVW	IGHV4-61	IGHJ6	1.8414114235168686e-16	4.182786381541456e-05	4.829111172234597e-73	No match found
CARAGGFYDFWSGYSSSAGFFDPW	IGHV3-30	IGHJ4	6.192875606641037e-23	2.1771035319349163e-05	5.677378148170591e-73	No match found
CARDSMVRASKPSGSTYYYYYGMDVW	IGHV4-30-4	IGHJ6	3.654969553121006e-36	1.4378535168621953e-05	6.459363691693068e-73	No match found
CARPAERGGSDYYYMDVW	IGHV3-9	IGHJ4	4.902728543827897e-35	7.229587752971457e-06	8.359885353275699e-73	No match found
CAKGAAKTFYYYGMDVW	IGHV3-9	IGHJ4	1.3836265212301843e-34	7.195090234984839e-06	8.477776423950921e-73	No match found
CAKEVGYQLLHVGRRYYYYMDVW	IGHV3-33	IGHJ2	7.382778910772728e-35	7.185933641082938e-06	8.509522054776802e-73	No match found
CARTLWFGELLSYYYYGMDVW	IGHV3-9	IGHJ4	7.831563993212746e-35	7.1846202405156495e-06	8.514086942360291e-73	No match found
CARDGRDCGATNCQTYYYYYMDVW	IGHV4-4	IGHJ4	1.378723071740189e-34	7.1813595139267976e-06	8.525445280354549e-73	No match found
CTKDQGIQQWGPSAARYGMDVW	IGHV4-34	IGHJ4	6.021236890357442e-35	7.180055521264943e-06	8.52999370870057e-73	No match found
CARQKVKPHALIKKEFYYYGMDVW	IGHV3-7	IGHJ5	3.78017000243621e-35	7.178102163803062e-06	8.53681478896609e-73	No match found
CARDKVYGSGRGPREGRYYYYYYGMDVW	IGHV4-31	IGHJ6	8.272991171500829e-35	7.158026717118582e-06	8.607416682098141e-73	No match found
CARDPEMATIIRSLGYYYYYGMDVW	IGHV1-24	IGHJ5	2.39803648252769e-34	7.158026717118582e-06	8.607416682098141e-73	No match found
CARDSASSGFYAYYYYYGMDVW	IGHV4-30-4	IGHJ4	6.823548871144415e-35	7.158026717118582e-06	8.607416682098141e-73	No match found
CAHISNMCSSTGCNDYYGMDVW	IGHV3-53	IGHJ4	3.8246009519903217e-35	7.1534960549583454e-06	8.62346545220119e-73	No match found
CARGQIFSTLRGARGWKGWFDPW	IGHV4-30-4	IGHJ4	9.479315768302687e-35	7.152181303295906e-06	8.628121276794294e-73	No match found
CARDSMVRASKPSGSTYYYYGMDVW	IGHV4-30-4	IGHJ6	1.5355318365923302e-34	7.143814361197395e-06	8.657914935680228e-73	No match found
CARDADSDGGGHYYVAFYYYGMDVW	IGHV4-39	IGHJ4	3.1283550894205627e-35	7.127815244032339e-06	8.715334027885122e-73	No match found
CARGMYGITGTTDAFDIW	IGHV4-31	IGHJ3	2.0030832890756523e-16	4.149427338542067e-05	8.832521019600733e-73	No match found
CARSQYYYDSSGYYDGSSGGLQHW	IGHV3-74	IGHJ4	3.2053339866186786e-21	2.652385914434146e-05	1.243873412471617e-72	No match found
CATPGKTAVAGQFDYW	IGHV4-34	IGHJ5	1.0340765169879671e-20	2.613829269856604e-05	1.4451412077873573e-72	No match found
CARGLPMVRGVIRWFDPW	IGHV3-23	IGHJ3	3.8576039294978056e-21	2.586339339208245e-05	2.430057362600255e-72	No match found
CARKTRGWLSRPPYKYYFDYW	IGHV4-34	IGHJ4	2.215853423362156e-20	2.5603547250919963e-05	2.6957331594825333e-72	No match found
CARTTYFDLASIYYYGMDVW	IGHV6-1	IGHJ4	1.0983516493146403e-28	1.4650649199901386e-05	3.953903627037046e-72	No match found
CAKVGTAAAGTTFSRYFQHW	IGHV3-9	IGHJ1	1.342032594657297e-28	1.466438501903478e-05	4.684826816562006e-72	No match found
CARSTQLWLRLSDYYFDYW	IGHV4-59	IGHJ5	6.64971810171836e-25	1.4555441806082926e-05	4.789678871855825e-72	No match found
CARRCTGGGDCHASHW	IGHV4-59	IGHJ3	9.010776046661631e-21	2.5572738750766525e-05	4.968614180744005e-72	No match found
CARSSFVGDPSFGGGYYYGMDVW	IGHV4-61	IGHJ4	6.409505643100336e-29	1.4632760612581695e-05	4.989511354371415e-72	No match found
CARTPIAAAGIGHYYYYGMDVW	IGHV2-5	IGHJ6	1.7876757990781536e-24	1.4532423691727542e-05	5.731693995608802e-72	No match found
CAKDLEEFITIFGVVTKSPLGMDVW	IGHV3-23	IGHJ4	4.451856068650057e-25	1.453252918303968e-05	6.007771315936346e-72	No match found
CARVARYCTNGVCQTYYYYGMDVW	IGHV3-48	IGHJ6	2.3038369964824463e-24	1.453252918303968e-05	6.007771315936346e-72	No match found
CARGDYCVDNKCYSGVWRSW	IGHV4-39	IGHJ4	8.15673295253245e-29	1.4545828096712328e-05	6.219745615591677e-72	No match found
CAHRQNSGWWGDWFDPW	IGHV4-39	IGHJ4	1.5442912512155419e-24	1.4525752429114144e-05	6.290406758045552e-72	No match found
CARGLYVAVLLAATGWFDPW	IGHV4-34	IGHJ4	5.3640367866211495e-25	1.4705716857060712e-05	7.150547573130016e-72	No match found
CARILGGQQLAPPYYYYYGMDVW	IGHV2-70	IGHJ6	6.650063633834587e-25	1.445500542858054e-05	7.28670000653334e-72	No match found
CARVSAVFTLKILGYYYYGMDVW	IGHV2-70	IGHJ6	6.076846943177564e-29	1.4476214489176886e-05	7.335408764626267e-72	No match found
CAKNRDIFWFGEGRDSMDVW	IGHV3-30	IGHJ6	2.386255413334709e-24	1.4577089031733811e-05	7.828128039970812e-72	No match found
CAHRGGSSWTKPYFDYW	IGHV1-2	IGHJ3	1.1261354611272794e-24	1.477239772058503e-05	8.023703799142957e-72	No match found
CAHRIQNLNGFQHW	IGHV3-74	IGHJ2	4.985261242502842e-25	1.477239772058503e-05	8.023703799142957e-72	No match found
CARAQATYYDILTGYYNVIHLKSYFDPW	IGHV4-39	IGHJ5	3.1630688244146503e-25	1.456077415195966e-05	8.85780132951171e-72	No match found
CASAPVGGPWYAGMDVW	IGHV4-61	IGHJ4	1.6081381185951956e-24	1.4632760612581695e-05	9.002522231542282e-72	No match found
CARHEFYYYGPVAVPFDYW	IGHV4-39	IGHJ3	1.5570626066569103e-24	1.4747244485962674e-05	9.611912545274737e-72	No match found
CARGGWGAPGSGRLFDYW	IGHV2-70	IGHJ1	2.9996571002881644e-25	1.4747244485962674e-05	9.611912545274737e-72	No match found
CARDLHDSSGSTYLTPFRFDPW	IGHV4-31	IGHJ5	6.4621767914133525e-25	1.4378535168621953e-05	1.0387554810978393e-71	No match found
CASSPLRTSGANWNDKYFQHW	IGHV4-34	IGHJ3	3.745763861064052e-29	1.4407469197845306e-05	1.2276044085110174e-71	No match found
CAKGPGELLLPTYYYYGMDVW	IGHV3-9	IGHJ6	8.503176152691695e-35	1.0830253356238458e-05	1.668084610383115e-71	No match found
CARFPTSYYYDSKAAPATPDAFDIW	IGHV4-39	IGHJ3	3.276438269569883e-23	2.932789303692553e-05	2.041903787291421e-71	No match found
CARVISAVAGANFYFDYW	IGHV3-30-3	IGHJ3	8.273722907825985e-25	1.8274131877326152e-05	1.1480768422223568e-70	No match found
CARGGSYSSGWYGVDYYYGMDVW	IGHV4-31	IGHJ6	1.896347480932193e-24	1.8348136009978377e-05	1.4162569361063807e-70	No match found
CARRSRVVTAIWALRTSLTSWFDPW	IGHV4-34	IGHJ5	1.7942866783691236e-24	1.8280853717253755e-05	2.0961502409959234e-70	No match found
CAKARGIGNYYYGMDVW	IGHV3-9	IGHJ4	6.9709180785485585e-34	7.2527977087707746e-06	8.021414151730067e-70	[1221]
CARWDPQIRTLFGFRGKSANDYW	IGHV6-1	IGHJ3	6.8150953591261245e-34	7.229587752971457e-06	8.09698096508601e-70	No match found
CARDLVTGYYNSAPFNYYYGMDVW	IGHV3-23	IGHJ4	9.997391626882017e-34	7.191158043864232e-06	8.22434523699779e-70	No match found
CIIIGFCTGDSCPPALETDYW	IGHV5-10-1	IGHJ6	2.750562072756351e-33	7.178102163803062e-06	8.268346266451901e-70	No match found
CARDGKYYDILTGYFSPRNYYYYYGMDVW	IGHV4-34	IGHJ4	1.227995397784786e-33	7.158026717118582e-06	8.336727848331529e-70	No match found
CARSESHYDILTGQIWTQTFHGLDVW	IGHV3-43	IGHJ4	1.6754796657976846e-33	7.152181303295906e-06	8.356781318213007e-70	No match found
CARGMRMEQQLDQTQQNYYYYYGMDVW	IGHV3-21	IGHJ6	7.835223712084386e-34	7.136751018349776e-06	8.410115768167147e-70	No match found
CAKDPYYDFWSGYYFDYW	IGHV3-9	IGHJ4	2.7320306478256277e-21	3.3150603409033554e-05	2.2842236989169199e-69	No match found
CARDPRNYDILTGYYGFYYYGMDVW	IGHV3-23	IGHJ5	3.645699707064778e-28	1.096982290515825e-05	2.6925919393263727e-69	No match found
CARDFVLFGKNYYDSRGDAFDIW	IGHV3-7	IGHJ4	3.594575069764048e-28	1.095864995780206e-05	2.7020473200035487e-69	No match found
CASGKYYDFWSGYYSHGYVSGMDVW	IGHV2-5	IGHJ4	2.7948806609505984e-27	1.0883080364201256e-05	2.7669474847599045e-69	No match found
CARGKGYFDWLGKYYYYGMDVW	IGHV4-39	IGHJ5	1.606630225942778e-27	1.0873052487266948e-05	2.7757480644261513e-69	No match found
CATGRAGNSYAYYYGMDVW	IGHV2-5	IGHJ4	2.3764452208306555e-27	1.0873052487266948e-05	2.7757480644261513e-69	No match found
CCVRGLEAATDDAFDVW	IGHV5-51	IGHJ4	1.0975933335454206e-27	1.0868045144840096e-05	2.780156934326649e-69	No match found
CASGNRNYYYGMDVW	IGHV3-9	IGHJ6	2.419353974172941e-27	1.0856028508743273e-05	2.7907720264933607e-69	No match found
CARQFPVQGLRYSYYGMDVW	IGHV6-1	IGHJ4	6.821896910200514e-28	1.0855075685093713e-05	2.7916289441730985e-69	No match found
CARGGTRDRGVAAAGFGDYW	IGHV4-30-4	IGHJ3	9.400002096924064e-28	1.0840142818194616e-05	2.8049170126266914e-69	No match found
CVRVTGLILTDPFDYW	IGHV2-5	IGHJ2	2.1351652477313342e-27	1.084010212764206e-05	2.8049421912047604e-69	No match found
CAREPRVGQLLSIYYYGMDVW	IGHV4-39	IGHJ4	6.040711008493116e-28	1.0825285949010497e-05	2.8182340355180067e-69	No match found
CARQQGLSGSGVVRLMELDIW	IGHV6-1	IGHJ6	7.361622361778012e-28	1.0816305486101226e-05	2.8263022668403965e-69	No match found
CAHRRDFRYYDILTGYDSYYYYYGMDVW	IGHV2-5	IGHJ6	1.4034064421884109e-27	1.080444056342654e-05	2.8370348765980367e-69	No match found
CARNGISDIVATIISYYYYYGMDVW	IGHV3-48	IGHJ6	2.623720835851744e-27	1.078478004367643e-05	2.8549597642340075e-69	No match found
CAKMAYFDWVIGFYGMDVW	IGHV4-39	IGHJ5	1.154523483031228e-27	1.0767252802809575e-05	2.8711027181243265e-69	No match found
CARDIQLHYYYYGMDVW	IGHV3-23	IGHJ2	2.0424205777242384e-27	1.0751681308326736e-05	2.8855394064650565e-69	No match found
CASPKDRRYTYTWQTRWYFDLW	IGHV3-23	IGHJ2	1.1598614759030164e-27	1.075160500908765e-05	2.8855883207389326e-69	No match found
CARHDHTDFGNPNWFDPW	IGHV3-23	IGHJ4	7.36883280057511e-28	1.0747728711698868e-05	2.8892006363847126e-69	No match found
CARDLRYFDWLFHSSGYYNYFDYW	IGHV3-21	IGHJ5	1.3548422493767764e-27	1.0725506893581854e-05	2.9100346535424687e-69	No match found
CAREVSGSYYNGWFDPW	IGHV4-61	IGHJ3	1.122043290282038e-18	3.9933502173222526e-05	9.492429015989582e-69	No match found
CARGLVLGEEDAVMVYYYYYMDVW	IGHV4-4	IGHJ6	9.702186722423413e-22	1.8634949373817867e-05	1.5011666745073492e-68	No match found
CAHKRSGWPIEFGYW	IGHV4-34	IGHJ5	7.5463759212721665e-22	1.861891929716448e-05	1.5082632446768331e-68	No match found
CARRDQYGSGTNGLLQFW	IGHV4-61	IGHJ4	3.086568285664466e-22	1.857252574791768e-05	1.530397710876508e-68	No match found
CARVGRSYGSGNYYGMDVW	IGHV4-59	IGHJ4	4.175629408273354e-22	1.8419038277479027e-05	1.6065005442064167e-68	No match found
CARTWVYFSPVDVW	IGHV3-49	IGHJ4	6.03666629646143e-22	1.832068773444817e-05	1.6565172067635643e-68	No match found
CARQHGRGFVVTGFETYFDYW	IGHV4-39	IGHJ4	1.1864105588378984e-21	1.827069405331446e-05	1.6834123250010848e-68	No match found
CVRFHWLVMEIW	IGHV4-34	IGHJ6	1.2185409372887297e-21	1.816557401942684e-05	1.7386133258260943e-68	No match found
CAREEGRDYHLKTFDVW	IGHV4-59	IGHJ3	9.648940396445313e-22	1.8134114263065955e-05	1.7563838850370275e-68	No match found
CARDLVGWSVGWFDPW	IGHV4-39	IGHJ3	3.091319527911241e-22	1.813381217054008e-05	1.7570644395769491e-68	No match found
CAKGMRITSYYDGFDVW	IGHV3-23	IGHJ6	7.166092450509259e-22	1.80903753778388e-05	1.7802116094789778e-68	No match found
CARHVSTGTGRGFIDDW	IGHV4-39	IGHJ1	1.7743594705921922e-21	1.8037292532442365e-05	1.8108199744434848e-68	No match found
CAREYRLQYLEWTGTRYYYYGMDVW	IGHV4-59	IGHJ5	3.6495896799385077e-34	1.0734186195679129e-05	2.029356207832446e-68	No match found
CARHKTGERGFDVW	IGHV3-21	IGHJ4	2.289616216109941e-18	2.648219270035549e-05	2.02942097424032e-68	No match found
CARERDRYYYMDVW	IGHV6-1	IGHJ4	2.3377883966189146e-18	2.648219270035549e-05	2.02942097424032e-68	No match found
CARGQPPRITFGGVISYGMDVW	IGHV4-59	IGHJ6	5.6876571213281e-19	2.633492382181139e-05	2.1489261905145203e-68	No match found
CARDNYIWFGEPRVYYYYGMDVW	IGHV4-31	IGHJ5	5.0300428222699694e-34	1.0760403336355715e-05	2.210657346759073e-68	No match found
CARHDSVAEYDSSGYYYYYGMDVW	IGHV3-74	IGHJ4	7.4773569871155165e-28	1.4783570197658814e-05	2.241504457406433e-68	No match found
CARHGEMATIVGWWYFDLW	IGHV4-59	IGHJ6	2.6369809224577585e-17	2.932789303692553e-05	2.3901223408917113e-68	No match found
CARNGVEPRGSGSYYSGNWFDPW	IGHV5-51	IGHJ6	3.8200358028097893e-19	2.5567990720970862e-05	2.9132442610197926e-68	No match found
CARSKLLRSGYSSGWYGPGWFDPW	IGHV6-1	IGHJ5	6.353156555134348e-19	2.5491728803400503e-05	3.0046729388400557e-68	No match found
CARGRKVVPWFRYYGMDVW	IGHV3-23	IGHJ5	1.009487265294325e-27	1.4740292245195648e-05	3.859475141454426e-68	No match found
CAREAQLGYSYGTGYYYGMDVW	IGHV4-39	IGHJ5	9.320188102637068e-28	1.4632760612581695e-05	4.388297115613527e-68	No match found
CARNNRRPKYIVVVPAPHAFDIW	IGHV4-59	IGHJ4	3.208755914504926e-28	1.458388422635937e-05	4.4495504628016995e-68	No match found
CARDRGYFDWLFHSDYYYYGMDVW	IGHV4-31	IGHJ6	4.727882007251503e-28	1.4532423691727542e-05	5.9182817368039835e-68	No match found
CARDYGDYYYYYGMDVW	IGHV3-33	IGHJ6	2.1098793675987666e-17	3.4583195582321644e-05	6.334438538404072e-68	[2915]
CARDIPPQNSDCGGAFDYW	IGHV3-23	IGHJ5	1.2638901796216904e-27	1.4597385514284354e-05	6.718041237950587e-68	No match found
CARDGGNWYYFDYW	IGHV4-4	IGHJ3	1.127750817769422e-18	3.024908058996752e-05	9.774775403926328e-68	No match found
CARDPNWGAHW	IGHV4-31	IGHJ2	2.641391505946512e-18	3.0113393114213505e-05	1.026065835651564e-67	No match found
CARGMVRGVTTPFDYW	IGHV3-48	IGHJ3	2.198012580564467e-18	3.007201311419441e-05	1.1732804651608323e-67	No match found
CAKSGVVINPYYYYGMDVW	IGHV4-61	IGHJ6	9.017949519043524e-22	2.2524424339090223e-05	1.3488420772976224e-67	No match found
CARCSLDGGYSGYEVCYFDYW	IGHV3-33	IGHJ4	3.0954968721736384e-19	2.932789303692553e-05	1.889013459329224e-67	No match found
CARDKIVIVPTTLELTWIDGYKNYYYGMDVW	IGHV4-4	IGHJ3	8.722317094654599e-45	7.185933641082938e-06	3.9397194150632784e-67	No match found
CARASLIKARIAVAGTTVYW	IGHV4-34	IGHJ4	7.673397721726953e-19	2.932789303692553e-05	4.4649373100207084e-67	No match found
CARDASGSYVGWFDPW	IGHV2-70	IGHJ2	1.3076966878688277e-23	1.4723668113512286e-05	6.945613153190967e-67	No match found
CAKEGLGYCSSICDGMDVW	IGHV4-34	IGHJ3	3.5995541733531274e-24	1.4378535168621953e-05	6.966452012208792e-67	No match found
CARVPGSWPPRNWFDPW	IGHV4-30-2	IGHJ4	4.9966372079019226e-24	1.4378535168621953e-05	6.966452012208792e-67	No match found
CTYHSGSYVWFDPW	IGHV3-23	IGHJ3	1.637608090076493e-23	1.4783570197658814e-05	7.075761439906518e-67	No match found
CARQALTRYCSSTSCFGAAFDIW	IGHV4-39	IGHJ4	1.907177057227212e-23	1.4755631179379318e-05	7.096211706984318e-67	No match found
CARTAGTDYTGYYYYGMDVW	IGHV2-70	IGHJ6	2.1776859240588573e-23	1.4755631179379318e-05	7.096211706984318e-67	No match found
CATSPYGPQVADVDVW	IGHV1-8	IGHJ4	1.6348170171449452e-23	1.4747244485962674e-05	7.164582632785595e-67	No match found
CARVSEGESNNSQYRAFDIW	IGHV3-23	IGHJ3	1.646046989855955e-23	1.4531028858364371e-05	7.246309273847854e-67	No match found
CARMRYFDWPPHYYMDVW	IGHV3-7	IGHJ4	1.4425527074517048e-23	1.4610958975202164e-05	7.401160797468815e-67	No match found
CARNSGSYCWRGDYGMDVW	IGHV4-59	IGHJ5	3.027656774363108e-24	1.4650649199901386e-05	7.459342403155862e-67	No match found
CARDSKGGRQLGNWFDPW	IGHV4-39	IGHJ4	1.1285318126651436e-23	1.4381143758316156e-05	7.530813733969873e-67	No match found
CAKLKSFPYYYYGMDVW	IGHV4-59	IGHJ5	5.0901680026881756e-24	1.4587747144704474e-05	7.537875822633921e-67	No match found
CASIPTRLNTVRGVIDYW	IGHV3-21	IGHJ3	2.1669499321799372e-23	1.4621820902177371e-05	7.564089416330598e-67	No match found
CLHQGPIGLPPGTLLQEHLW	IGHV4-59	IGHJ6	5.7104209249429305e-33	7.268166398629143e-06	7.718933414712554e-67	No match found
CAKASEVFWLGQFARDAFDIW	IGHV3-30	IGHJ3	2.264454284546457e-23	1.453252918303968e-05	7.751724558516223e-67	No match found
CAKEIIAVAADWYFDLW	IGHV3-9	IGHJ4	1.954230891060813e-32	7.235532427946498e-06	7.821129968905251e-67	No match found
CARHGPALWFGEWYFDLW	IGHV3-9	IGHJ4	1.3582642913728847e-32	7.235532427946498e-06	7.821129968905251e-67	No match found
CTTSTAGYSGYDFLAWRYGMDVW	IGHV3-23	IGHJ3	2.1822795730393608e-32	7.229587752971457e-06	7.83997259963255e-67	No match found
CCLYGDPTETTFYYYGMDVW	IGHV4-59	IGHJ5	1.6560511462933798e-32	7.192466119910327e-06	7.959044343247225e-67	No match found
CARFSQQLQLLPYYYYGMDVW	IGHV3-43	IGHJ4	2.556240338519289e-32	7.191158043864232e-06	7.963294169272665e-67	No match found
CARGPQYYYDSYGYPVGNKYYGMDVW	IGHV4-59	IGHJ4	1.5678144306133763e-32	7.187891312306537e-06	7.973922985278099e-67	No match found
CAREMSPSVGAVGK*WLPPQVFNLW	IGHV4-4	IGHJ4	5.484534436570224e-33	7.1813595139267976e-06	7.995236127425634e-67	No match found
CARGTGQHITIFVIVVNYWYFDLW	IGHV4-34	IGHJ4	9.550013649752226e-33	7.1813595139267976e-06	7.995236127425634e-67	No match found
CAKDQHGYFQPIEHW	IGHV3-9	IGHJ4	9.083031044837359e-33	7.164482735216237e-06	8.050724280159693e-67	No match found
CARGGEGISDIVVVPAALYYYYYMDVW	IGHV4-31	IGHJ4	1.265553830334921e-32	7.164482735216237e-06	8.050724280159693e-67	No match found
CAKDLNDYGDGEDYYGMDVW	IGHV3-9	IGHJ6	9.710904256478756e-33	7.158026717118582e-06	8.0721096150951e-67	No match found
CARNGVEFRGSEKYYSGNWLDPW	IGHV4-59	IGHJ3	2.2947407851408656e-32	7.156700111423886e-06	8.076498645796026e-67	No match found
CARESRLQYLEWSGSRYYYYGMDVW	IGHV3-21	IGHJ4	5.989798979990286e-33	7.156700111423886e-06	8.076498645796026e-67	No match found
CARHNSQSPLSRWDYHGMDVW	IGHV3-23	IGHJ5	2.436843541515607e-32	7.156700111423886e-06	8.076498645796026e-67	No match found
CARGVLTIHMIVVVMAGASNWFDPW	IGHV3-23	IGHJ4	9.534723318252534e-33	7.152181303295906e-06	8.091526562606323e-67	No match found
CARHQHKLLWFGESLVTHYYYYGMDVW	IGHV3-48	IGHJ6	1.8347866590382714e-32	7.152181303295906e-06	8.091526562606323e-67	No match found
CARAFFLTGSNPGDPRYYYYGMDVW	IGHV4-31	IGHJ6	2.7525270855989326e-32	7.130367086813568e-06	8.16468949499747e-67	No match found
CARALYDFWTGSHYLDDYYYGMDVW	IGHV4-34	IGHJ3	5.432800668925951e-33	7.127815244032339e-06	8.173315432907362e-67	No match found
CAHLVGYGSGSYTDYW	IGHV3-9	IGHJ4	5.4289619227123744e-24	1.456077415195966e-05	8.185470222393731e-67	No match found
CAHRQAAAHDYDFWSGYFPDLGGYYYYYMDVW	IGHV2-5	IGHJ6	9.750300754094957e-24	1.456077415195966e-05	8.185470222393731e-67	No match found
CAGYDRGGNYASPIYGMDVW	IGHV4-59	IGHJ6	1.1431624586188444e-23	1.4395721115104062e-05	8.689560492217192e-67	No match found
CARARVVVPAARNWFDPW	IGHV4-39	IGHJ4	1.4329878767884514e-19	3.4382702633328755e-05	1.7380188049820984e-66	No match found
CARDLDYYGMDVW	IGHV4-31	IGHJ4	9.528431547202626e-20	4.5134965972248464e-05	1.7605491259857444e-66	[3984]
CATESIFGVVIYAFDVW	IGHV3-23	IGHJ4	2.2700089537676337e-19	2.2524424339090223e-05	2.0594331895357682e-66	No match found
CARFAYQLLFIASYYGMDVW	IGHV3-21	IGHJ6	2.722939667218521e-21	2.547497422757752e-05	2.2006110495219522e-66	No match found
CARNRLSVFDYW	IGHV3-43	IGHJ1	4.972162224890398e-20	2.232184473184878e-05	2.2219074044666528e-66	No match found
CARTWSDYGDYDAFDVW	IGHV4-59	IGHJ6	1.4125220177710158e-19	2.2238306431438325e-05	2.2927716689824441e-66	No match found
CARLPYILTGYAYFDYW	IGHV4-39	IGHJ5	7.677939293425826e-20	2.2217253158640065e-05	2.3110196201966609e-66	No match found
CARRGSSVRGVTVSAELDYW	IGHV3-23	IGHJ6	3.3867706669875283e-22	2.5603547250919963e-05	4.0001440224255567e-66	No match found
CARITFAVIPHW	IGHV4-39	IGHJ4	1.4836048589754126e-16	3.8680936943237854e-05	4.2580034249522645e-66	No match found
CARDRDDILTGYSNDAFDIW	IGHV2-70	IGHJ4	3.9186489899184415e-24	1.857252574791768e-05	4.888805984954339e-66	No match found
CARADITMVRGVNRWAFDIW	IGHV6-1	IGHJ6	6.919138959335779e-17	3.852792246380769e-05	6.429221870191614e-66	No match found
CARGGACSGGKCNGGARDW	IGHV4-39	IGHJ5	1.8234972458157586e-23	1.8535292158618188e-05	9.131237059280733e-66	No match found
CARGPVGVAARLRYYFDYW	IGHV3-30	IGHJ3	4.4720586048403474e-24	1.8365297696598128e-05	9.239053526057077e-66	No match found
CAREREVVPAARTLVAFDVW	IGHV4-39	IGHJ6	2.890032492908298e-23	1.856546063236497e-05	9.918040315902017e-66	No match found
CARHSGRDTIFGVVIIPDAFDIW	IGHV1-69	IGHJ4	4.2644079373875135e-24	1.8634949373817867e-05	9.993092812202802e-66	No match found
CAKSLDTSGYSFERGADYW	IGHV1-8	IGHJ6	2.522908004901178e-23	1.857252574791768e-05	1.0071538462740393e-65	No match found
CARSPVVPKYYYGMDVW	IGHV3-9	IGHJ4	3.617464568812682e-33	1.0961669487414827e-05	1.3324861156987314e-65	No match found
CARGNVLITMIVVFRYGMDVW	IGHV3-9	IGHJ6	1.905703628838744e-32	1.0852082931400868e-05	1.379281817884802e-65	No match found
CARGRTLNILWFGELLGLCYW	IGHV4-31	IGHJ5	3.0039769511429622e-24	1.813381217054008e-05	1.4329723364879594e-65	No match found
CARDHQFYDILTGYFPSNYYHNYYGMDVW	IGHV3-30-3	IGHJ6	3.887311153109713e-33	1.0825285949010497e-05	1.5345163524345308e-65	No match found
CAKDKAYYYGMDVW	IGHV3-9	IGHJ6	1.5511591825056938e-26	1.2580562824659569e-05	1.611721958940545e-65	No match found
CARASGKKTIFGVVISYFDYW	IGHV3-7	IGHJ3	2.7341741596188656e-23	1.8310186036447195e-05	1.6342773174155081e-65	No match found
CARQRLLRVVRNPKDFDYW	IGHV4-59	IGHJ3	1.369856608755139e-26	1.0961669487414827e-05	2.557731945523059e-65	No match found
CAHRKWFKGLDYFDYW	IGHV3-9	IGHJ4	3.951977654426761e-27	1.095252557258673e-05	2.565082934845985e-65	No match found
CARGDVEMATIKSGGPFYHFDYW	IGHV4-39	IGHJ4	2.954374325989602e-20	2.6080395761123056e-05	2.586877127862461e-65	No match found
CARDTVGASGYYYYYYMDVW	IGHV4-39	IGHJ5	7.024257146842471e-27	1.0891154970573806e-05	2.6149778416873085e-65	No match found
CARREIRPRHYREEIDYW	IGHV4-39	IGHJ2	4.9706121465980496e-27	1.0878063629282327e-05	2.625822678755625e-65	No match found
CARVKDGSGSYFVGHNWFDPW	IGHV4-30-2	IGHJ4	8.121732302624912e-27	1.0873052487266948e-05	2.629994273279625e-65	No match found
CAKDVGYSGSYRAVYFDYW	IGHV2-70	IGHJ3	3.7717924825031225e-27	1.0856028508743273e-05	2.644229331102461e-65	No match found
CARANYYVMTSKAYGMDVW	IGHV4-34	IGHJ4	1.8986016749594987e-26	1.0855075685093713e-05	2.645041252263196e-65	No match found
CARSVRGYCSGGSCLARYYYGMDVW	IGHV3-30-3	IGHJ4	3.874271384445661e-27	1.0835166213137348e-05	2.661843771307749e-65	No match found
CARDGGSDDDFWSGFQRVYGMDVW	IGHV4-31	IGHJ6	7.015897282116781e-27	1.0825285949010497e-05	2.670249317351645e-65	No match found
CARGIDFGVVASRSHYFDYW	IGHV4-4	IGHJ3	1.2792457191707839e-26	1.0823299050355605e-05	2.671940663870121e-65	No match found
CAVQPRDSSGWHPFDYW	IGHV3-9	IGHJ6	2.5187949250671635e-26	1.0817317134592462e-05	2.677035014019476e-65	No match found
CAREILWLGATQHYYYYGMDVW	IGHV4-61	IGHJ6	6.532093464133292e-27	1.0791660924168378e-05	2.69908779144376e-65	No match found
CARAPDCGGDCCQSLPYYGMDVW	IGHV3-21	IGHJ4	1.1508228571144423e-26	1.078478004367643e-05	2.70504658783991e-65	No match found
CARDRSMVRGIFPYYYGMDVW	IGHV4-28	IGHJ6	2.1307931209801726e-26	1.0767252802809575e-05	2.720341879523425e-65	No match found
CAKDLDGDYDKYYYYYGMDVW	IGHV3-33	IGHJ6	5.6822282726910765e-27	1.0760403336355715e-05	2.726338426381241e-65	No match found
CARETRMAEAQIIFYYYGMDVW	IGHV4-59	IGHJ6	2.454532537218504e-26	1.075851956944302e-05	2.728010306790277e-65	No match found
CARIPFNRGIYLATGWYYGMDVW	IGHV2-70	IGHJ6	5.742459202787246e-27	1.0747728711698868e-05	2.737489480918919e-65	No match found
CARYSYSGTYFGLNDAFDIW	IGHV6-1	IGHJ3	8.979238229799177e-20	2.547497422757752e-05	7.418060695406084e-65	No match found
CAREEGGVGGVLGPLLYYGMDVW	IGHV3-66	IGHJ6	1.8236456982049998e-24	1.075851956944302e-05	2.0784004784984314e-64	No match found
CARDMRMVANVVVVVAAVVDAFDIW	IGHV4-39	IGHJ3	1.6759304133704142e-24	1.0687860637933147e-05	2.1264487001269023e-64	No match found
CARVHPLWFGELLLDYYYYYGMDVW	IGHV4-4	IGHJ6	8.40900930996043e-27	1.4759874939199164e-05	2.138052677225036e-64	No match found
CARGRNFQLLFEYHYGMDVW	IGHV1-18	IGHJ4	5.7347597755207346e-27	1.4734765277704032e-05	2.1532478271937075e-64	No match found
CARNGGAAVAGLLLGMDVW	IGHV3-43	IGHJ2	3.872435470267347e-27	1.475980659335436e-05	4.0961167315548614e-64	No match found
CAREGEWELQGPRHSSFYYGMDVW	IGHV6-1	IGHJ6	5.2243128395539566e-27	1.466438501903478e-05	4.2076105187727255e-64	No match found
CARHSIEVVPAANDAFDIW	IGHV3-23	IGHJ4	1.1103336968117774e-25	1.097596700622343e-05	4.3134294791279784e-64	No match found
CARGYDFWSGGYYYYYGMDVW	IGHV1-8	IGHJ5	2.5097204583503115e-25	1.094944055911022e-05	4.349433000998856e-64	No match found
CAKGYSGYDWGVYYYYYMDVW	IGHV3-23	IGHJ5	3.396396336953217e-26	1.0911498869047356e-05	4.401476975129449e-64	No match found
CARIPTAGTAMGNYYYYGMDVW	IGHV4-39	IGHJ6	5.905353408007404e-26	1.0878063629282327e-05	4.448130175088511e-64	No match found
CAKPPYSTTWYGPVVDVW	IGHV3-30	IGHJ4	2.4678277993875206e-25	1.0873052487266948e-05	4.455196834855971e-64	No match found
CARDRALSWFGELLGGGIDYW	IGHV4-39	IGHJ2	1.7554540224301687e-25	1.0866060804832124e-05	4.465089335678252e-64	No match found
CAKDVEIGTYYYYGMDVW	IGHV4-59	IGHJ3	7.495451298519147e-26	1.086602445545732e-05	4.46512507067462e-64	No match found
CARDRGDYGGHNGNWFDPW	IGHV2-70	IGHJ4	2.2576834936834977e-25	1.086602445545732e-05	4.46512507067462e-64	No match found
CALSYCGGDCHSYNQIRNPFDYW	IGHV4-4	IGHJ6	1.4743351059176154e-25	1.086602445545732e-05	4.46512507067462e-64	No match found
CAKDLFDTNLADAFDIW	IGHV3-7	IGHJ4	6.892620090370056e-26	1.084508244018934e-05	4.494929073460616e-64	No match found
CARDTLATVRLYYYYGMDVW	IGHV3-7	IGHJ3	2.2754040997855776e-25	1.0835242182871136e-05	4.5090741242119334e-64	No match found
CARDRLEWSNYYYYYMDVW	IGHV3-33	IGHJ4	5.358556441218543e-26	1.0830253356238458e-05	4.5162352407866084e-64	No match found
CARSTFRSGGLTWELSAARFDPW	IGHV4-39	IGHJ5	2.199010880101033e-25	1.0825285949010497e-05	4.5233886734309634e-64	No match found
CARGVEQWLWGPNYYYYYGMDVW	IGHV4-34	IGHJ6	6.863674096300452e-26	1.0825285949010497e-05	4.5233886734309634e-64	No match found
CAKGGRTNVWYEEWFDSW	IGHV4-39	IGHJ4	3.96117375612716e-26	1.0820324051528591e-05	4.53055025395796e-64	No match found
CAKASGVFHIDLFLGPGHW	IGHV3-30	IGHJ4	1.92437159892016e-25	1.0809450795600589e-05	4.5463107764119714e-64	No match found
CACGEITTRGLIYYYGMDVW	IGHV4-39	IGHJ6	9.721630587992276e-26	1.0791660924168378e-05	4.57224090090637e-64	No match found
CAKESNQFLFIRGYYYGMDVW	IGHV3-30	IGHJ6	6.496763881687691e-26	1.0758443123887176e-05	4.621313937403719e-64	No match found
CAKDRVVVPLAYWYFDLW	IGHV4-61	IGHJ5	4.756868758316251e-26	1.0747728711698868e-05	4.637293166282409e-64	No match found
CAGNMYFYDSSGYQNIDYW	IGHV3-48	IGHJ3	6.012856883569392e-26	1.0725506893581854e-05	4.670732673450993e-64	No match found
CARGVETGTLFTYYYYGMDVW	IGHV4-34	IGHJ5	4.8443266646359565e-27	1.443245323045314e-05	5.473562595679706e-64	No match found
CARGPVDDNCSGGSCYSRYYYGMDVW	IGHV4-34	IGHJ5	7.436390647956967e-27	1.4524687680160104e-05	5.620005260413702e-64	No match found
CARAIGSMYSSGWYYYYYGMDVW	IGHV3-33	IGHJ4	3.556013735247947e-27	1.4437707272127949e-05	6.004185148338006e-64	No match found
CARAPDYDILTGDLTEGFDYW	IGHV4-30-4	IGHJ5	3.3378766977595546e-27	1.4395615146578792e-05	6.076825941996052e-64	No match found
CARGPVYSSSYYSLPTLDQRPSWYFDLW	IGHV4-34	IGHJ2	3.1941616926857104e-27	1.4437707272127949e-05	7.349950785034462e-64	No match found
CARAHATYYDILTGYYDVFHLKSFFDPW	IGHV4-39	IGHJ5	4.398539444278338e-27	1.4381143758316156e-05	7.469685541651607e-64	No match found
CARGGIRYIVQRGFHYYYGMDVW	IGHV5-10-1	IGHJ4	3.5856718990305264e-32	7.248801253050978e-06	7.530152862589062e-64	No match found
CARDRGAVVRTGVYHDAFDIW	IGHV3-9	IGHJ6	2.8233993093650688e-31	7.248801253050978e-06	7.530152862589062e-64	No match found
CARLTERENIVVVVAATPYMFFDYW	IGHV2-70	IGHJ2	2.1636848603039926e-31	7.248801253050978e-06	7.530152862589062e-64	No match found
CASESVGRKWLRSVYYYYGMDVW	IGHV3-21	IGHJ4	2.898651095870913e-31	7.2408302587089476e-06	7.554420337133502e-64	No match found
CARQLLEWQTSYYYYYYMDVW	IGHV3-48	IGHJ4	1.6025222224272247e-31	7.235532427946498e-06	7.570617152446838e-64	No match found
CARDRRGYEVTIFGVVNSSPSYYMDVW	IGHV3-20	IGHJ5	1.5140788204143698e-31	7.235532427946498e-06	7.570617152446838e-64	No match found
CARSGQQLVHPLATLYYYYGMDVW	IGHV3-74	IGHJ6	2.095571100427833e-26	1.4577089031733811e-05	7.587615930378577e-64	No match found
CAKDMHRKAFGVAGDAFDIW	IGHV2-5	IGHJ4	2.769692291912845e-31	7.229587752971457e-06	7.588856248836813e-64	No match found
CARDKKEVTYTTGNYLDYAFDYW	IGHV4-59	IGHJ3	3.71107120220787e-32	7.202959294596802e-06	7.671238346624948e-64	No match found
CARTSKLRESTTGNYYYYGMDVW	IGHV3-74	IGHJ5	4.349115460348487e-32	7.202959294596802e-06	7.671238346624948e-64	No match found
CARSSGWYSARSNYYYYYGMDVW	IGHV3-43	IGHJ4	3.652829797385199e-32	7.195090234984839e-06	7.69587427008576e-64	No match found
CARLGSTIAVAGTGRERNYYYYGMDVW	IGHV4-34	IGHJ4	3.141726334960294e-32	7.189860050339302e-06	7.712317007838696e-64	No match found
CARVPLRYDFWSGSSHYYYYYMDVW	IGHV4-39	IGHJ4	2.6503351878144693e-31	7.185933641082938e-06	7.724692013234823e-64	No match found
CARDRPNYYDSGYVLKADAFDIW	IGHV3-23	IGHJ4	4.892834753225427e-32	7.185933641082938e-06	7.724692013234823e-64	No match found
CAVAYGGPRNAFDIW	IGHV3-9	IGHJ4	2.857368380265012e-31	7.178102163803062e-06	7.749467548741297e-64	No match found
CARASFYYGSGSYYNNWFDSW	IGHV3-9	IGHJ4	1.6365750057262183e-31	7.170983526506926e-06	7.772110386606392e-64	No match found
CARLRPQHPNWNYAVYSDAFDIW	IGHV3-30-3	IGHJ4	7.648323734625456e-32	7.158026717118582e-06	7.813557855633481e-64	No match found
CARGPRKHYVWGSQKGVYYYYYGMDVW	IGHV3-48	IGHJ6	1.9926912300390608e-31	7.158026717118582e-06	7.813557855633481e-64	No match found
CARDRMVGGNSGDYYYYYGMDVW	IGHV3-30-3	IGHJ4	9.683227411440827e-32	7.156700111423886e-06	7.817806304545478e-64	No match found
CVRGGSYYMLHGFREDAFDVW	IGHV4-30-4	IGHJ4	1.1147531785337588e-31	7.1496049851075045e-06	7.84066590726768e-64	No match found
CAKDLARLGDMDYYYYYGMDVW	IGHV4-4	IGHJ4	7.478252365737531e-32	7.132303073051946e-06	7.896855431748945e-64	No match found
CARQSAWKFVVVIAIPRRSWYFDLW	IGHV4-59	IGHJ5	4.3406935444137686e-32	7.127815244032339e-06	7.911522024916317e-64	No match found
CARVEYYDFWSGQYDTRYYYYGMDVW	IGHV6-1	IGHJ6	1.0643868638417323e-26	1.4378640758489072e-05	1.1116828351574224e-63	No match found
CARDRGVQYQLQMPFYFDYW	IGHV6-1	IGHJ5	3.9331046875845744e-26	1.4783570197658814e-05	3.597712520072396e-63	No match found
CARQGNSGNLIDYW	IGHV3-9	IGHJ6	7.464412580189835e-26	1.4747244485962674e-05	3.634755738000184e-63	No match found
CASARVREQNYGLTQVRRPTKKVTAIDYW	IGHV6-1	IGHJ5	1.3802861803812257e-42	7.191158043864232e-06	3.8245439430711527e-63	No match found
CARGVDWLSHYYYYGMDVW	IGHV4-31	IGHJ6	6.560527101838438e-25	1.4376033066047133e-05	4.237975644765795e-63	No match found
CARGNYDILTGYYSRDYYYGMDVW	IGHV3-23	IGHJ4	4.306778356235422e-26	1.4747244485962674e-05	6.963426782274036e-63	No match found
CARGSPQNNIRRYSGSYWFDSW	IGHV4-39	IGHJ4	1.232296735347312e-25	1.456077415195966e-05	7.188649370133968e-63	No match found
CARVPVAGYLGIYYYYGMDVW	IGHV2-70	IGHJ6	2.247603398295138e-25	1.4532423691727542e-05	7.24673652848582e-63	No match found
CAKRDYPSPDHYPLFDHW	IGHV4-59	IGHJ5	9.541009386151208e-26	1.4755631179379318e-05	7.58578612229279e-63	No match found
CAKDNQWGFYYMDVW	IGHV4-31	IGHJ3	9.570831522609288e-26	1.4747244485962674e-05	7.603741888690041e-63	No match found
CAKDLFSSLYYYYGMDVW	IGHV4-39	IGHJ4	2.8326361011430896e-25	1.4437707272127949e-05	9.258271565788356e-63	No match found
CARALSASYSVGGDAFDIW	IGHV4-39	IGHJ4	4.9698670466502974e-26	1.4604123774025096e-05	9.30778116587454e-63	No match found
CARFNFLHSGDYWGPFDIW	IGHV4-39	IGHJ4	6.722695555347187e-26	1.44048509281666e-05	9.345613879455084e-63	No match found
CARGRGTALFRRVYYGMDVW	IGHV3-30	IGHJ4	1.5793577784978044e-25	1.4497540690005054e-05	1.1092796908407505e-62	No match found
CASQRGELRFSSSSWGWLPESGDQQYYYYGMDVW	IGHV4-4	IGHJ6	3.129674131461473e-43	7.130367086813568e-06	1.1339884280734412e-62	No match found
CARDGGDDKHDWYFDLW	IGHV2-5	IGHJ3	7.50710533488218e-26	1.4378535168621953e-05	1.26630645133647e-62	No match found
CAIEVGAMVYYYGMDVW	IGHV4-39	IGHJ6	8.888327377684754e-21	1.8634949373817867e-05	1.356979078396178e-62	No match found
CARMGYPKYDWFDPW	IGHV4-59	IGHJ4	3.956526910288813e-21	1.8604657569999133e-05	1.3700134025543775e-62	No match found
CARGGLKSADYYYYGMDVW	IGHV4-59	IGHJ6	1.2658076664374411e-20	1.856546063236497e-05	1.387061896213264e-62	No match found
CARGNITPSGFDIW	IGHV4-39	IGHJ2	1.3747163350737922e-20	1.848212552637621e-05	1.4238562821809046e-62	No match found
CASRTPPSSDDFYLVFDYW	IGHV3-48	IGHJ4	1.0393311619204962e-20	1.8420755852449067e-05	1.451541008332244e-62	No match found
CARGRTDLGAYYDFWSGYYWSGQNWFDPW	IGHV4-34	IGHJ5	1.2438694431586039e-20	1.8327326503457072e-05	1.494733065070839e-62	No match found
CARHVGRGPAAMDWFDPW	IGHV4-39	IGHJ4	1.5512769401306975e-20	1.8282723353985307e-05	1.5157741052942963e-62	No match found
CARDFYDSSGYFQGTFDVW	IGHV4-34	IGHJ6	2.2417117344911283e-20	1.8158904883862984e-05	1.5756412827849639e-62	No match found
CAHIRRMYYFDYW	IGHV4-59	IGHJ5	6.726398237023116e-21	1.808723330622109e-05	1.6109834545262437e-62	No match found
CARRRNVDYNPEYTDYW	IGHV4-4	IGHJ4	3.357019116921793e-21	1.8037292532442365e-05	1.636558064085294e-62	No match found
CARDRPVGVDFWSGWNPGYYYGMDVW	IGHV4-30-4	IGHJ6	8.098878094432558e-32	1.0734186195679129e-05	1.9020042908994839e-62	No match found
CARDTRPNFAYYDILTGDYYYYGMDVW	IGHV3-74	IGHJ5	5.397455312523663e-32	1.0760403336355715e-05	2.0719279065035315e-62	No match found
CARQLRVRRTWQVGDYYYYGMDVW	IGHV4-39	IGHJ4	9.464345320378814e-32	1.0835166213137348e-05	2.244170308701796e-62	No match found
CARSRPFNLNYYKGGFDVW	IGHV4-61	IGHJ3	9.38560035353236e-26	1.4393107147822876e-05	3.0475556683240315e-62	No match found
CARAVRGVQDYW	IGHV4-39	IGHJ3	9.474646628769556e-16	4.284851027198741e-05	3.047576783386556e-62	No match found
CARDHMPGGGWSDW	IGHV3-43	IGHJ2	4.792427113905586e-23	1.4783570197658814e-05	6.445178773047262e-62	No match found
CARGHQGVAMIVVVMIGAEYYFDYW	IGHV4-61	IGHJ6	4.2642806154412173e-23	1.477239772058503e-05	6.4742305153313215e-62	No match found
CATLARGLFDHGMDVW	IGHV3-23	IGHJ4	4.5937867646862843e-23	1.4747244485962674e-05	6.529692262902991e-62	No match found
CARGRGLYYDSSGGLYYMDVW	IGHV4-61	IGHJ4	3.660840998785688e-23	1.4747244485962674e-05	6.529692262902991e-62	No match found
CARASLTDQFRIRGKSLDYW	IGHV4-39	IGHJ4	3.966617886180733e-23	1.474313744187634e-05	6.5321164771063865e-62	No match found
CARDSTFLLGYGANTFVDYW	IGHV4-34	IGHJ4	1.0941253531175404e-22	1.4732012703616947e-05	6.555493493184024e-62	No match found
CARMYVPAAGTSAASYSDYW	IGHV4-39	IGHJ4	2.6412755963263795e-22	1.4732012703616947e-05	6.555493493184024e-62	No match found
CARVTTDVLRYFDWLTQEDPRYFDYW	IGHV3-11	IGHJ6	5.632117894366913e-23	1.4723668113512286e-05	6.5900349280651995e-62	No match found
CARMRDGSQNYMDVW	IGHV3-33	IGHJ4	1.503233091729125e-22	1.4610958975202164e-05	6.7849114713148005e-62	No match found
CKGPHYDILTGPSTDVW	IGHV4-34	IGHJ6	2.4670879234030063e-22	1.4577089031733811e-05	6.8297965448713605e-62	No match found
CARRITMVRGVTKRNNWFDPW	IGHV4-59	IGHJ4	3.2420199872675944e-23	1.4543121499849193e-05	6.884120826187217e-62	No match found
CAREGLKRLLWFGEGYYYGMDVW	IGHV4-61	IGHJ6	3.371252284062987e-23	1.4516316004870267e-05	6.942293258034757e-62	No match found
CARDRPFMLSASSWSSAFDPW	IGHV3-13	IGHJ6	3.218103352615297e-23	1.4423181512768594e-05	7.092094448048637e-62	No match found
CARDMGVGYSYGQYYYYGMDVW	IGHV3-7	IGHJ6	1.7999437164327316e-22	1.4437845843904676e-05	7.137307620239512e-62	No match found
CAHRPTSLVGEPFFGFDVW	IGHV2-5	IGHJ3	3.355154147553555e-23	1.439823001432228e-05	7.144241430716761e-62	No match found
CARTTALAASADAFDVW	IGHV4-39	IGHJ3	5.09993920426452e-23	1.4390360656522889e-05	7.1766131956642855e-62	No match found
CARDTGSAQAGFDYW	IGHV3-33	IGHJ3	1.0833392984598271e-20	2.24610876400066e-05	1.0498090904123117e-61	No match found
CARVPDYYDSSGYYFDAFDIW	IGHV3-30-3	IGHJ4	9.819930315237911e-21	2.25813857111232e-05	1.1936366734466985e-61	No match found
CARGRRIAARPSEGYFDLW	IGHV3-74	IGHJ4	1.2666299694776704e-20	2.253313699656681e-05	1.3271595529497652e-61	No match found
CARHGLAGITIFGVVTPRGGFDIW	IGHV4-34	IGHJ3	2.66142857298082e-20	2.253313699656681e-05	1.3271595529497652e-61	No match found
CATTIYDYVWGTRVEFDYW	IGHV2-70	IGHJ4	2.4005864561348114e-20	2.216235101987165e-05	1.3681178305537224e-61	No match found
CARHLRVGNRWNGFEADYW	IGHV4-39	IGHJ4	8.350729602340957e-21	2.2311301962272268e-05	1.6961801707498012e-61	No match found
CARISKYSYGIYYYGMDVW	IGHV4-59	IGHJ6	1.5121066638763418e-20	2.2151766397380863e-05	2.081850453682152e-61	No match found
CARHVIREGNVVVVALNWFDPW	IGHV4-59	IGHJ5	1.0710754565533827e-20	2.209292621751215e-05	2.128401062048753e-61	No match found
CASLSWLRGAFDIW	IGHV3-15	IGHJ4	5.74169339571436e-21	2.2217253158640065e-05	2.407290528005604e-61	[5087]
CARAERGYCSGGSCYQYFFNYW	IGHV3-23	IGHJ6	3.725880035674597e-21	2.1801047958026094e-05	3.898202947494575e-61	No match found
CARQGSSLAQRYSLWSTNFLRGDFDYW	IGHV3-9	IGHJ4	1.3652697997746824e-41	7.1813595139267976e-06	4.501892170538348e-61	No match found
CARERAYDGWTHDAFDIW	IGHV3-43	IGHJ6	3.686088834540455e-21	2.1756842748256444e-05	6.441132475714795e-61	No match found
CAKDMGDGYYYGSGSYYAPSLDYW	IGHV3-9	IGHJ4	7.987144093460481e-31	7.2527977087707746e-06	7.275084468933553e-61	No match found
CAKEFPGDYGYWYYYYMDVW	IGHV4-31	IGHJ4	5.981177024359666e-31	7.248801253050978e-06	7.286814011868655e-61	No match found
CARGFRDVVRTTRLHKKLYSYGMDVW	IGHV5-51	IGHJ6	4.564596921434489e-31	7.2408302587089476e-06	7.310297276653556e-61	No match found
CATIGDTMVRGVRYYYYGMDVW	IGHV4-28	IGHJ4	1.7593524479921767e-30	7.235532427946498e-06	7.325970687662159e-61	No match found
CARGRREHIVVVIASYYYYYMDVW	IGHV2-5	IGHJ4	2.1759320350678225e-30	7.235532427946498e-06	7.325970687662159e-61	No match found
CARWDPQISTIFGSRGKAANDYW	IGHV4-30-4	IGHJ4	1.877363446185891e-30	7.229587752971457e-06	7.343620382902541e-61	No match found
CARIVLGQMVGGAAGTMTAHRYFDYW	IGHV4-34	IGHJ6	1.6912376313273503e-30	7.202959294596802e-06	7.423340281747124e-61	No match found
CAKGTEAGIATPQDLW	IGHV3-9	IGHJ2	5.038738362123411e-31	7.195090234984839e-06	7.447180088925726e-61	No match found
CAKDGSALLWFGASNGFDPW	IGHV3-9	IGHJ5	2.36004415632116e-30	7.195090234984839e-06	7.447180088925726e-61	No match found
CARDFAHTERITMIVVVHEIHLGMDVW	IGHV3-30-3	IGHJ6	2.2050336269238863e-30	7.192466119910327e-06	7.455153640490394e-61	No match found
CARDTSSMVRGVTTYYYYYGMDVW	IGHV4-39	IGHJ4	6.443233577315536e-31	7.191158043864232e-06	7.459134408105021e-61	No match found
CARKFYDDSWGDNNWFDPW	IGHV3-23	IGHJ1	4.217959113777943e-31	7.185933641082938e-06	7.475066579200348e-61	No match found
CTRQFVGQGYCSSTSCSDAFDIW	IGHV3-23	IGHJ4	8.16713912706654e-31	7.185933641082938e-06	7.475066579200348e-61	No match found
CAKDMGLRTEFGLDAFDIW	IGHV3-9	IGHJ3	2.729060292090956e-30	7.1813595139267976e-06	7.489054106417864e-61	No match found
CARRGIVGGGQKGYFYGMDVW	IGHV3-23	IGHJ1	1.0167923602452504e-30	7.180071252593299e-06	7.493007668705082e-61	No match found
CTRHRALVPAAFYWYFDLW	IGHV1-24	IGHJ3	5.727213491609836e-31	7.180055521264943e-06	7.49304960751632e-61	No match found
CARDIATLGRWLQLPWALYYYYGMDVW	IGHV3-30	IGHJ6	9.563854066697477e-31	7.178102163803062e-06	7.499041486825008e-61	No match found
CARDLSRAFCGGDSCYSENWFDPW	IGHV1-18	IGHJ4	1.829951513168792e-30	7.172252681399547e-06	7.517029435427989e-61	No match found
CARVHEASSYDYVWGSYRYDSSYYYYGMDVW	IGHV3-7	IGHJ6	9.124932038295192e-31	7.170958175228966e-06	7.52102061029642e-61	No match found
CAKMGFGDHPKVDYSSGWEADYW	IGHV3-74	IGHJ3	3.919564606580797e-31	7.170958175228966e-06	7.52102061029642e-61	No match found
CARGPKLNYYGSGSYYNRKSHYYYYYGMDVW	IGHV3-7	IGHJ6	5.865086075770495e-31	7.164482735216237e-06	7.541029279066622e-61	No match found
CARGSIHGALFDVW	IGHV3-9	IGHJ6	8.396995067031598e-31	7.164465114110679e-06	7.541076745630566e-61	No match found
CARESRYCLHGVCYYYYYGMDVW	IGHV4-59	IGHJ4	7.562995479618806e-31	7.160606799773773e-06	7.553045401932644e-61	No match found
CAKEFPGDYGYYYYYYMDVW	IGHV4-39	IGHJ2	1.7204947186323586e-30	7.158638048984644e-06	7.559146850528354e-61	No match found
CAKATPPGPYFDWFSALDYW	IGHV3-9	IGHJ4	1.157723415703944e-30	7.158026717118582e-06	7.561060698759874e-61	No match found
CARDSLRVEPIITMIVVVLGRGMDVW	IGHV2-5	IGHJ4	2.4115592769987828e-30	7.158026717118582e-06	7.561060698759874e-61	No match found
CARDGSAYGVGSGWYWENYYGMDVW	IGHV3-74	IGHJ3	7.360207573599413e-31	7.156700111423886e-06	7.565171857938933e-61	No match found
CARFLNFDILTGPPGDYFDYW	IGHV3-23	IGHJ2	1.5798447541180708e-30	7.156700111423886e-06	7.565171857938933e-61	No match found
CAAGEKDIAASSWDVFYYYGMDVW	IGHV4-39	IGHJ6	5.760955495872954e-31	7.1534960549583454e-06	7.575158508749947e-61	No match found
CASGRMVPYSSSWTTLYYYYYGMDVW	IGHV6-1	IGHJ6	1.5520446416029542e-30	7.1534960549583454e-06	7.575158508749947e-61	No match found
CARAPDCGGGRCQGFHYRGMDVW	IGHV4-39	IGHJ3	1.2475590276983407e-30	7.1534960549583454e-06	7.575158508749947e-61	No match found
CAKDFERTVSNTNNWFDPW	IGHV3-9	IGHJ5	1.2857000302698824e-30	7.1534960549583454e-06	7.575158508749947e-61	No match found
CASSIVVVPAAIPYEAYYYYGMDVW	IGHV2-5	IGHJ4	6.211477166902817e-31	7.1483225115700894e-06	7.591303986718413e-61	No match found
CARFPTSYYYDSKAAPATPDAFDVW	IGHV4-39	IGHJ6	4.570178055541268e-31	7.143814361197395e-06	7.605420159283e-61	No match found
CAKDRRYYDFWSGYTTSQYYYYYYGMDVW	IGHV3-30	IGHJ6	6.545116966015129e-31	7.143814361197395e-06	7.605420159283e-61	No match found
CARDIFQRTPDTAMGYYYYGMDVW	IGHV4-31	IGHJ6	1.3281979426970342e-30	7.143814361197395e-06	7.605420159283e-61	No match found
CARGYGAHITIFVVVRKYWYFDSW	IGHV4-34	IGHJ4	3.738719961261889e-31	7.143814361197395e-06	7.605420159283e-61	No match found
CAREKPGYSSSWYGGGNYYYGMDVW	IGHV4-31	IGHJ5	1.2178125904607887e-30	7.126565270779287e-06	7.659831866896816e-61	No match found
CARGRPVQGSIRHFDSVSSGVLDLW	IGHV4-59	IGHJ6	5.608789979305082e-31	7.1195055763532425e-06	7.682246873273985e-61	No match found
CARGQVIVFAILIAFPAAGAFDVW	IGHV4-34	IGHJ3	6.298509738269485e-31	7.101720833407509e-06	7.739202902010194e-61	No match found
CAKGFQPYYYDSSGYYTFDYW	IGHV2-70	IGHJ3	1.0809177892244507e-22	1.8634949373817867e-05	8.347219920853385e-61	No match found
CARALGGNYYYGMDVW	IGHV3-30-3	IGHJ6	1.6883941259833134e-17	2.839370907291712e-05	8.737475629728867e-61	[1221, 5235]
CARDSELPPIYSNSIDYW	IGHV3-7	IGHJ5	1.5908961719189418e-22	1.8448837963008115e-05	9.669930434330044e-61	No match found
CAKDLRAITLAYFDYW	IGHV3-33	IGHJ4	1.4690353115020678e-17	2.651345643849711e-05	1.7282002881100267e-60	No match found
CAHRTIRDGSGSYDYW	IGHV2-70	IGHJ6	4.684724443289943e-18	2.648219270035549e-05	1.7492213603201298e-60	No match found
CARQPTRGITIFGVVTDYGMDVW	IGHV4-39	IGHJ6	1.0332577378308945e-17	2.6080395761123056e-05	2.045909983013316e-60	No match found
CARGGTERSTIFGVVFFPLLDYW	IGHV4-31	IGHJ4	3.0476530357472744e-23	1.8037292532442365e-05	2.5590066158676e-60	No match found
CARTSRGSRYFYGMDVW	IGHV4-59	IGHJ6	5.071404926172719e-18	2.5491728803400503e-05	2.5898196604390933e-60	No match found
CARDLFWGTDSGTQQRRDYW	IGHV3-33	IGHJ4	2.0544865644905922e-22	1.804916077370973e-05	3.958502002991612e-60	No match found
CARTEYNWNDWFDPW	IGHV4-38-2	IGHJ4	2.3641152472913265e-17	3.0077657468546948e-05	1.0091747709980497e-59	No match found
CARGGLGNRGFDYW	IGHV4-39	IGHJ5	2.243755354404679e-17	3.0349380037693688e-05	1.1747435572423865e-59	No match found
CARCGAQTWFGESVCYFDYW	IGHV6-1	IGHJ2	7.725876540107588e-31	1.0876057001008243e-05	1.2821672436127612e-59	No match found
CAHREEDNNGYSWFDPW	IGHV2-5	IGHJ5	3.394724123647235e-17	3.0392375520983893e-05	1.3560892640933848e-59	No match found
CAHSLLFSSLGDFDYW	IGHV3-21	IGHJ4	3.0692965652956936e-17	3.031334537993172e-05	1.3950693274241824e-59	No match found
CARDEAGYDDSHNAFDVW	IGHV4-30-4	IGHJ6	9.011338303092628e-31	1.0933242386546696e-05	1.4183928351903018e-59	No match found
CARSTVTNSPFGFSNKLRSRYYGMDVW	IGHV4-59	IGHJ6	4.797028317504356e-31	1.0835242182871136e-05	1.5442580994879828e-59	No match found
CARDRITGGWFDPW	IGHV4-59	IGHJ3	2.4991619968518693e-16	2.963404266717004e-05	1.7908920242626408e-59	No match found
CAKDYCYAYTVCSGVFFDYW	IGHV4-39	IGHJ5	1.6176817972387585e-30	1.0855075685093713e-05	1.8663274601845129e-59	No match found
CARIWFIDHRNAFDIW	IGHV2-70	IGHJ3	7.983564791706418e-17	2.932789303692553e-05	2.0118087059198973e-59	No match found
CAKHSAFHPYYYGMDVW	IGHV3-23	IGHJ6	1.0834060483485672e-18	2.2245125301936857e-05	2.0184107949773548e-59	No match found
CAHTLMQWLTPLSFDYW	IGHV4-59	IGHJ6	4.355977400578083e-19	2.220218474030485e-05	2.05121939614242e-59	No match found
CARTTYDILTGTLIAFDYW	IGHV4-31	IGHJ4	1.828200929772283e-18	2.2196164631314216e-05	2.055902597442913e-59	No match found
CARPGRGYSYGLDAFDVW	IGHV4-34	IGHJ3	1.4928846023699345e-18	2.2196164631314216e-05	2.055902597442913e-59	No match found
CARWDIPRGTFDVW	IGHV4-34	IGHJ6	3.903044773491711e-19	2.2151766397380863e-05	2.0905149595459647e-59	No match found
CARRAVITIFGVVIPDSSGWYTGAYDPW	IGHV2-5	IGHJ5	1.3386907703307593e-30	1.0840142818194616e-05	2.1682128596440924e-59	No match found
CARQGMAGITIFGVVLPNYGMDVW	IGHV4-30-4	IGHJ5	3.395515014328393e-31	1.0799600414921906e-05	2.196457796224211e-59	No match found
CARAGGLDNRPPVW	IGHV3-23	IGHJ4	9.048396289695097e-19	2.186590153317057e-05	2.3278678833342968e-59	No match found
CASHPVWQQLCTW	IGHV4-4	IGHJ4	2.664340547476693e-18	2.184779446026675e-05	2.343800122881471e-59	No match found
CAREGPAAAGYFQHW	IGHV4-39	IGHJ3	7.321288844801468e-19	2.1797349974113195e-05	2.3887212138077802e-59	No match found
CARHRALGGGLRLGELSFAYDYYYYGMDVW	IGHV4-39	IGHJ6	5.301122291433863e-31	1.0714783024815624e-05	2.4907801928321228e-59	No match found
CARGGADYGDYGWFDPW	IGHV3-21	IGHJ4	1.4032909220252895e-16	3.469798761192565e-05	6.323531527833775e-59	No match found
CAREVSIMVRGRRRFDYW	IGHV2-5	IGHJ4	9.547442197145392e-19	2.651345643849711e-05	9.732990687935749e-59	No match found
CANRGVRYQRGVWYYFDYW	IGHV3-23	IGHJ4	1.5533619458190574e-18	2.623988027292738e-05	1.082170386660474e-58	No match found
CARTWRFGQSYGLDIW	IGHV4-59	IGHJ3	2.9673522661879544e-19	2.62299558578942e-05	1.2236413978641229e-58	No match found
CARERRYCSGGSCYSGWFDPW	IGHV4-59	IGHJ1	8.10550213096527e-18	4.374124153368747e-05	1.812617945378017e-58	No match found
CARFETSKFYSSGMDVW	IGHV4-59	IGHJ6	1.4526257713991684e-18	2.5603547250919963e-05	1.912214639367717e-58	No match found
CARHPTGYPNWFDSW	IGHV4-39	IGHJ5	1.1407558318487905e-18	2.5603547250919963e-05	2.100742494328696e-58	No match found
CAKDIYPYYYYGMDVW	IGHV3-9	IGHJ6	5.8985590972916514e-30	8.06636254901856e-06	5.210169670331926e-58	No match found
CARDLINPGVSAGSYYSYIYYGMDVW	IGHV4-4	IGHJ6	2.82316573240192e-29	7.2527977087707746e-06	7.037944324794207e-58	No match found
CARETFSGYSYGRGSYYYYGMDVW	IGHV4-30-4	IGHJ6	4.045037181236483e-30	7.2527977087707746e-06	7.037944324794207e-58	No match found
CAKMGGGLCTVTTCPGSADFQHW	IGHV4-39	IGHJ4	1.8493382468500357e-29	7.248801253050978e-06	7.049291529144207e-58	No match found
CARDQHIMGLRLGELLPYFLDYW	IGHV4-30-4	IGHJ6	1.2183871000496317e-29	7.248801253050978e-06	7.049291529144207e-58	No match found
CARFFFQHMVRKQYYGLDVW	IGHV4-34	IGHJ6	2.3398869137542386e-29	7.195090234984839e-06	7.204430280691757e-58	No match found
CARQFRSLTMIVMTRPGAFDIW	IGHV3-53	IGHJ4	1.671152420566679e-29	7.195090234984839e-06	7.204430280691757e-58	No match found
CAKPSPPPYYYGTHGFQGYGMDVW	IGHV3-23	IGHJ4	6.815236836281099e-30	7.187891312306537e-06	7.225626310698572e-58	No match found
CANHDRLCSHSNCQISFEFDYW	IGHV4-34	IGHJ6	2.4051805215883769e-29	7.187891312306537e-06	7.225626310698572e-58	No match found
CAKQPPALTHYYYYYGMDVW	IGHV1-24	IGHJ4	7.364143646941554e-30	7.185933641082938e-06	7.231407777214967e-58	No match found
CAGQGGNYYGSGSSGLYYYGMDVW	IGHV2-5	IGHJ4	1.4567698484576684e-29	7.185933641082938e-06	7.231407777214967e-58	No match found
CARTRGPYGGHTFPEYYFDYW	IGHV2-5	IGHJ5	4.7381534513540616e-30	7.185933641082938e-06	7.231407777214967e-58	No match found
CTREARLPPLYYYYGMDVW	IGHV4-39	IGHJ4	9.478709683278562e-30	7.185933641082938e-06	7.231407777214967e-58	No match found
CAREGGEYDFWSGYSRSIYYYGMDVW	IGHV3-30-3	IGHJ4	9.417584538325713e-30	7.1846202405156495e-06	7.235287027231694e-58	No match found
CARTPGGGLIAAAGYYYYYGMDVW	IGHV4-39	IGHJ5	1.4991924605786718e-29	7.1813595139267976e-06	7.244939364129007e-58	No match found
CARVFTSDFWSGHYYYYMDVW	IGHV3-23	IGHJ3	2.2342023927845684e-29	7.1813595139267976e-06	7.244939364129007e-58	No match found
CARELLQFKGIFPYYYGMDVW	IGHV3-23	IGHJ4	5.506390883053329e-30	7.180055521264943e-06	7.248804627054924e-58	No match found
CARPSGGSSGPYALMYYGMDVW	IGHV4-59	IGHJ4	2.268583044942169e-29	7.178102163803062e-06	7.254601193837819e-58	No match found
CAKDPLQGTYVGVGCSFDIW	IGHV4-59	IGHJ4	2.416594969394324e-29	7.178102163803062e-06	7.254601193837819e-58	No match found
CARDYFSSSWYGRPYYYYYGMDVW	IGHV3-20	IGHJ4	4.218831855344196e-30	7.178102163803062e-06	7.254601193837819e-58	No match found
CARGLMRFAVVVAATRNAFDVW	IGHV4-30-4	IGHJ3	1.0610706851293319e-29	7.170958175228966e-06	7.275863881296665e-58	No match found
CARGRRDTMIVVVIHVVRYYMDVW	IGHV2-5	IGHJ4	1.9025717904466445e-29	7.167056002951764e-06	7.287513025459327e-58	No match found
CARGRIAVHGKAGSLAGYLHSW	IGHV3-30	IGHJ2	4.666482662220828e-30	7.164482735216237e-06	7.295220343399504e-58	No match found
CAHKKSGWPIEFGYW	IGHV3-9	IGHJ4	1.5239944451029924e-29	7.164465114110679e-06	7.295266262733606e-58	No match found
CAKARPCTPYLCQRGNFDYW	IGHV4-34	IGHJ3	4.0487704071799575e-30	7.159943824597549e-06	7.30882913433973e-58	No match found
CARDTAYYDILTGYFPRDPYYYYYGMDVW	IGHV3-30-3	IGHJ6	3.419893196082601e-30	7.158026717118582e-06	7.314598814831666e-58	No match found
CARANYDFWSGYSVAYYYYYMDVW	IGHV3-23	IGHJ4	6.986597162050493e-30	7.158026717118582e-06	7.314598814831666e-58	[2986]
CARRPPIFCDSTSCSHYFDYW	IGHV2-5	IGHJ5	5.192584999593177e-30	7.158026717118582e-06	7.314598814831666e-58	No match found
CARGHMGSGDPDSLLWFGELPLSPMDVW	IGHV3-30-3	IGHJ6	1.7509344792322064e-29	7.158026717118582e-06	7.314598814831666e-58	No match found
CARGQGSPPRLNIAVALGGYYYYGMDVW	IGHV4-34	IGHJ6	9.23088923086442e-30	7.1534960549583454e-06	7.328237089718412e-58	No match found
CARGRVNLTMIVVVITGASYYFDYW	IGHV3-9	IGHJ6	1.5463811203600126e-29	7.152181303295906e-06	7.332193618176207e-58	No match found
CAKDRVRGYSYGSYYYYGMDVW	IGHV3-15	IGHJ3	1.2263519670179925e-29	7.1496049851075045e-06	7.339975797509651e-58	No match found
CAKDRGMNYDILTGYWVGDYYYYGMDVW	IGHV3-30	IGHJ6	2.117014094175673e-29	7.143175971391858e-06	7.359451230708642e-58	No match found
CAREVDTMIVVVLLPIYYYGMDVW	IGHV4-39	IGHJ5	9.37375452034461e-30	7.136751018349776e-06	7.378988969004687e-58	No match found
CARGPPTTMVRGMTYSGLYYYGMDVW	IGHV3-30	IGHJ6	5.575668893655871e-30	7.131644149836453e-06	7.394583820723552e-58	No match found
CAKIPPSQLKLLDDDYGMDVW	IGHV4-59	IGHJ4	2.3922830048413257e-29	7.127815244032339e-06	7.406307177369172e-58	No match found
CAHWDEYYGSGSYYNQVGAFDIW	IGHV4-31	IGHJ4	2.7847858503797005e-29	7.126565270779287e-06	7.410150417732095e-58	No match found
CAKDKGPYYYYGMDVW	IGHV3-9	IGHJ6	2.5132167149560777e-29	1.2580562824659569e-05	7.414513935684507e-58	[221]
CAKGRRMTSQGAMVTDLEDYYGMDVW	IGHV3-23	IGHJ6	4.463329497000263e-30	7.123325503622722e-06	7.420078382924337e-58	No match found
CARGTQYEWSGDYYYYYGMDVW	IGHV4-34	IGHJ5	9.336931738174442e-30	7.1195055763532425e-06	7.431834779968177e-58	No match found
CARDPRYYDILTGYFLTDNSFFMLGGMDVW	IGHV3-30-3	IGHJ6	1.1481208247608909e-29	7.1195055763532425e-06	7.431834779968177e-58	No match found
CARDLTYYDILTGYFAESPHYYYYYGMDVW	IGHV3-33	IGHJ6	4.2131823172491494e-30	7.1195055763532425e-06	7.431834779968177e-58	No match found
CARGQVSVFGVVIMLPAAGPFDVW	IGHV4-30-2	IGHJ3	2.185500517829536e-29	7.109955652801144e-06	7.461341375512484e-58	No match found
CAFSLGHDILTGYFPFDYW	IGHV1-18	IGHJ2	9.359041019651011e-25	1.0766233728472388e-05	1.501872697836573e-57	No match found
CAHPSSIAARGGAFDIW	IGHV4-30-4	IGHJ2	1.0122992361736688e-24	1.0766233728472388e-05	1.501872697836573e-57	No match found
CAREGGDIVVVVAWPAGFDIW	IGHV4-31	IGHJ4	1.2891353523716534e-24	1.081930179505057e-05	1.5437632226582192e-57	No match found
CARVLKHCDSRNCYSFFDYW	IGHV3-23	IGHJ4	1.0935878331962975e-24	1.0812361794072209e-05	1.6675220159749341e-57	No match found
CARESSIDEKGMGLDYW	IGHV4-34	IGHJ2	4.057810082614155e-25	1.0948471320196776e-05	1.7184250478871254e-57	No match found
CARVRWGEAAAGTFYYGMDVW	IGHV4-61	IGHJ3	5.397316910855299e-25	1.0760403336355715e-05	1.7782776206754772e-57	No match found
CARAFGQRGVLRSSGWSKFPFDYW	IGHV4-39	IGHJ4	2.4459176693887966e-24	1.0760403336355715e-05	1.7782776206754772e-57	No match found
CARHWW*LLSRDYYYYYGMDVW	IGHV3-21	IGHJ6	2.364017124451865e-24	1.0760403336355715e-05	1.7782776206754772e-57	No match found
CARHNDGYNRWYYFDYW	IGHV3-20	IGHJ3	8.429053521986419e-25	1.079762307846466e-05	1.780628646704307e-57	No match found
CARDPYLGIQLWGRGYYYGMDVW	IGHV4-39	IGHJ6	8.897315990938521e-25	1.075160500908765e-05	1.9470248462235848e-57	No match found
CAKKETPWFGESYVANW	IGHV4-39	IGHJ2	6.200951214844944e-25	1.0842095287651708e-05	2.050375889361525e-57	No match found
CAKDPRGSYYPPCTMDVW	IGHV4-4	IGHJ2	3.222941977808693e-25	1.0988256392957482e-05	2.111975379830592e-57	No match found
CARSHAYGYRADAFDIW	IGHV4-61	IGHJ4	1.2759629747773267e-24	1.0747728711698868e-05	2.185760649907688e-57	No match found
CARQPFITMVRGASWSGFDPW	IGHV3-23	IGHJ4	1.2479795849322803e-24	1.0747728711698868e-05	2.185760649907688e-57	No match found
CARAPTNVWGTTLYYYGMDVW	IGHV3-66	IGHJ6	1.9305062930606662e-24	1.0835242182871136e-05	2.22159889133876e-57	No match found
CARGRLGTTMIVVVMVGAQYYLDYW	IGHV3-30	IGHJ6	5.379575827545264e-25	1.0891154970573806e-05	2.277387581516144e-57	No match found
CARRQLRFLEWSTADYFDYW	IGHV4-61	IGHJ1	4.137620997666212e-25	1.0891154970573806e-05	2.277387581516144e-57	No match found
CCNAVAGPPSGAYYYGMDVW	IGHV3-73	IGHJ6	3.109203134299131e-25	1.0891154970573806e-05	2.277387581516144e-57	No match found
CARQHPLIVISGVADSW	IGHV3-23	IGHJ4	1.8903325621727807e-24	1.0889125488263315e-05	2.3020912507407207e-57	No match found
CASEGVEYSSSWYARYYYYGMDVW	IGHV4-39	IGHJ6	2.0279530582473216e-24	1.0830253356238458e-05	2.32533632782206e-57	No match found
CARGLGYCSSTSCANPWGYGMDVW	IGHV2-5	IGHJ4	6.557748936481259e-25	1.097596700622343e-05	2.3879079065161598e-57	No match found
CARLTQLGYCSSASCSPALYFDYW	IGHV4-59	IGHJ4	1.3068086636521361e-24	1.0825285949010497e-05	2.4584094760674168e-57	No match found
CARDRTYCSGGSCLYYYYYGMDVW	IGHV3-23	IGHJ6	9.038960398140411e-25	1.0825285949010497e-05	2.4584094760674168e-57	No match found
CARIPIVATTYYNYYYYGMDVW	IGHV2-70	IGHJ6	3.694053924244077e-25	1.0823299050355605e-05	2.5117554095224995e-57	No match found
CAREGLQDSIGYYGMDVW	IGHV3-21	IGHJ6	1.41328888874272e-18	2.932789303692553e-05	2.515817575130016e-57	No match found
CARDFSPDILTGYRLRPYLFDVW	IGHV4-59	IGHJ6	7.673061069208957e-25	1.0961669487414827e-05	2.766056242917028e-57	No match found
CATGDCSSGRCSDDYW	IGHV2-5	IGHJ3	6.927794848917241e-25	1.0961669487414827e-05	2.766056242917028e-57	No match found
CARGPKYSSGWTGYYYGMDVW	IGHV4-38-2	IGHJ4	9.170779942168667e-25	1.086602445545732e-05	2.9116159273684487e-57	No match found
CAKDLHPFTGEVVTYFENW	IGHV3-43	IGHJ6	4.584532400923477e-25	1.0856064757350148e-05	3.33617185164976e-57	No match found
CAKGGVWERRGLTTFDYW	IGHV3-7	IGHJ3	6.683105684215703e-25	1.0760385858104788e-05	3.3533173361273567e-57	No match found
CARLGDGVVPSPILWFGPYYYYYYMDVW	IGHV3-48	IGHJ4	1.2194654118766886e-39	7.185933641082938e-06	4.5186560158044e-57	No match found
CARFCSSTSCYDDYYYYYGMDVW	IGHV3-49	IGHJ6	4.629880651079823e-25	1.0739987988328216e-05	5.29124493325557e-57	No match found
CAVEVKYYFDYW	IGHV3-11	IGHJ2	8.477002782825093e-22	1.4783570197658814e-05	5.955784051105085e-57	No match found
CARHALRYCSSTNCSPVGAIDYW	IGHV4-39	IGHJ4	1.1611609719797773e-21	1.477239772058503e-05	5.974209859365533e-57	No match found
CARKRVVIGSNWFDPW	IGHV2-70	IGHJ4	7.4260911091429715e-22	1.4747244485962674e-05	6.016644942728046e-57	No match found
CAVGSESAWELLHPW	IGHV2-5	IGHJ6	2.4666975787988955e-21	1.4726498697987092e-05	6.052294496457342e-57	No match found
CARRPYSGYANFDYW	IGHV3-23	IGHJ2	1.2757649416810565e-21	1.4650649199901386e-05	6.182804697897135e-57	No match found
CAHKLYGINRRWFDPW	IGHV4-31	IGHJ6	4.45570163268958e-22	1.4641013647193507e-05	6.20053616337931e-57	No match found
CAKWSSSYGSPNTDFFDYW	IGHV4-39	IGHJ6	1.333504984509944e-21	1.4601394962834747e-05	6.26939354994277e-57	No match found
CARHRRYYGSGSPYYFDYW	IGHV3-30	IGHJ5	9.815484245393657e-22	1.4597310991371248e-05	6.276020694208963e-57	No match found
CARYEVASSSSSIDYW	IGHV4-39	IGHJ2	8.673886204871819e-22	1.4597310991371248e-05	6.276020694208963e-57	No match found
CARETTSYYYDSSGAFDIW	IGHV3-23	IGHJ1	3.0979070214963624e-22	1.4597385514284354e-05	6.276025157481445e-57	No match found
CARGRGTALFRRIYYGMDVW	IGHV3-74	IGHJ6	6.859957107459092e-22	1.4590577502937546e-05	6.288383319025092e-57	No match found
CARAPVAHITIFGVVTSFDYW	IGHV4-59	IGHJ3	8.698788327455685e-22	1.4577089031733811e-05	6.31308610034638e-57	No match found
CASERIYGSGSYYNPFLLVGYW	IGHV4-4	IGHJ6	1.2675563075479805e-21	1.443245323045314e-05	6.571267605114617e-57	No match found
CARDGGTTGTSRGMDVW	IGHV3-23	IGHJ4	4.90552541468963e-22	1.4423181512768594e-05	6.589716400462033e-57	No match found
CARGSRVVGITPGFRYW	IGHV3-48	IGHJ3	1.4569723298564789e-21	1.4412704877396249e-05	6.618182946483418e-57	No match found
CARMRWLRSEGGYYYGMDVW	IGHV4-4	IGHJ6	3.7713407411270553e-22	1.4411407608414526e-05	6.61871760820037e-57	No match found
CGAVQTDAFDVW	IGHV2-70	IGHJ3	9.830109363830496e-22	1.4411407608414526e-05	6.61871760820037e-57	No match found
CARGVLAITMIVVVITQGNYYFDYW	IGHV4-30-4	IGHJ6	1.3436142037088717e-21	1.4395615146578792e-05	6.648398798991857e-57	No match found
CARWHVSPEDGMDVW	IGHV4-34	IGHJ3	1.8234937843589664e-21	1.4378535168621953e-05	6.680142032231058e-57	No match found
CASLAAAGPKTYYYYGMDVW	IGHV3-21	IGHJ6	1.7488491829943075e-21	1.4343459630037088e-05	6.75448648652435e-57	No match found
CARGGTVTTFYYYYYGMDVW	IGHV4-34	IGHJ6	9.10050963641766e-20	2.046078167438232e-05	6.901395520417525e-57	No match found
CARVADIRTSSFSEYSFYYW	IGHV4-30-4	IGHJ4	1.7904180405043149e-29	1.0988256392957482e-05	7.039885068973629e-57	No match found
CFGESSDPYYFDYW	IGHV3-23	IGHJ4	6.648999158018232e-16	3.460715455524412e-05	8.5582885889343e-57	No match found
CASWLRGSRPYLPDW	IGHV3-7	IGHJ6	1.462053220755715e-19	1.8634949373817867e-05	1.2260289616608958e-56	No match found
CAHLHTGFWSGYYSTW	IGHV3-21	IGHJ3	1.6732355719998244e-19	1.8634949373817867e-05	1.2260289616608958e-56	No match found
CARGTRYYYDSTYYFDLW	IGHV3-48	IGHJ4	3.7142393545896446e-20	1.861181787307439e-05	1.235030142916948e-56	No match found
CARHYKPRSPGSPDFDYW	IGHV3-21	IGHJ6	2.4243488900087805e-19	1.8604657569999133e-05	1.237819268829724e-56	No match found
CARHRVRYLVLTGYSGHFDPW	IGHV4-39	IGHJ5	6.126077938571637e-20	1.8604657569999133e-05	1.237819268829724e-56	No match found
CARVAPRTKTRITLIRRFDYW	IGHV4-59	IGHJ2	4.3567102542574666e-30	1.0875057988443564e-05	1.240766440800227e-56	No match found
CAKGLSSGSYYSSYFDYW	IGHV3-23	IGHJ5	1.2965250177254412e-19	1.859380561971228e-05	1.2420654694932954e-56	No match found
CARESSFGITGRFESW	IGHV4-34	IGHJ3	1.4423237575319642e-19	1.859380561971228e-05	1.2420654694932954e-56	No match found
CARGGGMVRGVVDYW	IGHV3-15	IGHJ3	1.2657993282261712e-19	1.857252574791768e-05	1.2504379346777518e-56	No match found
CALSLRYFDWADAFDVW	IGHV3-30	IGHJ3	4.382318082586506e-20	1.856546063236497e-05	1.2532329330979786e-56	No match found
CARGHCSGGSCYYGVAFDVW	IGHV3-66	IGHJ4	2.5829481719697223e-19	1.838449066623305e-05	1.3265429021723305e-56	No match found
CAFYGDYALDYW	IGHV3-9	IGHJ4	1.2276390049407465e-19	1.8362482415644705e-05	1.3357758744485845e-56	No match found
CARGRGWLVFDYW	IGHV4-30-4	IGHJ5	3.2370199136654937e-20	1.8339602098331047e-05	1.345361247613539e-56	No match found
CATGTRMYGMDVW	IGHV3-66	IGHJ3	8.003609208803932e-20	1.8282723353985307e-05	1.3695361402985388e-56	No match found
CARDPRSRGYDILTGKLYYYGMDVW	IGHV4-30-4	IGHJ6	1.638373245315029e-29	1.0835166213137348e-05	1.386135642516125e-56	No match found
CARDGVDYYDSSGYSGAEWVHWFDPW	IGHV2-70	IGHJ4	3.898510931435156e-30	1.0809450795600589e-05	1.397559140505415e-56	No match found
CARLYIQKTLVGASRRRWFDPW	IGHV3-7	IGHJ4	1.1032364872466659e-29	1.0860070894176278e-05	1.404155049954455e-56	No match found
CARGGMLFIATIRRGFDYW	IGHV4-59	IGHJ6	5.1753832454232915e-20	1.8158904883862984e-05	1.4235554151731917e-56	No match found
CAHRGMVRGVIFDYW	IGHV4-30-4	IGHJ5	5.110096291034874e-20	1.812384272532043e-05	1.439232957831618e-56	No match found
CADYGDTEPFQHW	IGHV4-61	IGHJ5	3.824296988223687e-20	1.8045865781975464e-05	1.4746192380244577e-56	No match found
CARDQGSYDSSGYYYPPYYYYGMDVW	IGHV2-70	IGHJ4	7.447880751837185e-30	1.0835242182871136e-05	1.493921146032017e-56	No match found
CARFSVDGRLKTRGEVVSYGMDVW	IGHV2-5	IGHJ6	6.168135508341685e-30	1.0787832871482726e-05	1.8446646541033602e-56	No match found
CARAFFLTGSNPGDPRYYYYYGMDVW	IGHV4-59	IGHJ6	3.0264963354334063e-30	1.078478004367643e-05	1.924470699899096e-56	No match found
CARGRSYCSSTSSRGCYYYGMDVW	IGHV4-39	IGHJ2	1.3487001666763914e-29	1.0760403336355715e-05	1.939618505339481e-56	No match found
CARDLIVYDYVWGSYRPYGMDVW	IGHV4-30-4	IGHJ2	1.7974106998649194e-29	1.0727379200315546e-05	1.960395710286284e-56	No match found
CARHGVFWAAAAGTVDPW	IGHV3-9	IGHJ5	1.0640992464139204e-29	1.079268601298929e-05	2.12956601269378e-56	No match found
CARLARGEYYDFWSGSHEYPHYYYGMDVW	IGHV4-59	IGHJ6	1.2247113139699413e-29	1.079268601298929e-05	2.12956601269378e-56	No match found
CARDFNVNGRSGWHYYYYGMDVW	IGHV3-30-3	IGHJ6	1.1507347594672973e-29	1.0825285949010497e-05	2.497772936974165e-56	No match found
CARHLRAIRWAWGNSRNPHW	IGHV4-39	IGHJ4	3.5722914637811398e-25	1.4574231847520874e-05	3.724439886787485e-56	No match found
CARVDNLVRGVLPAEDAFDIW	IGHV4-30-4	IGHJ6	1.5188885880925338e-24	1.4431055640096312e-05	4.064211064005668e-56	No match found
CARGPSDTYYYYGMDVW	IGHV3-21	IGHJ4	2.155257480100001e-21	1.857252574791768e-05	4.098990695080556e-56	No match found
CARDRRSWFPPYYYGMDVW	IGHV4-39	IGHJ4	1.6427283535909032e-24	1.4729234535979028e-05	5.253082540772781e-56	No match found
CARDPRKVVTAILYNWFDPW	IGHV4-39	IGHJ4	8.298005199177157e-25	1.451901244050178e-05	5.992123019916052e-56	No match found
CARVKTPRYYDILTGYSKYYGMDVW	IGHV4-31	IGHJ6	8.887443303504437e-25	1.451901244050178e-05	5.992123019916052e-56	No match found
CARVASGWGRGEFWYFDLW	IGHV4-4	IGHJ5	1.1250317511906584e-24	1.4454930243874362e-05	6.3277142202644645e-56	No match found
CARGQVTIFGVVIFIPAAGHFDVW	IGHV4-34	IGHJ3	1.810698936382212e-24	1.4403458891556255e-05	6.421369376059857e-56	No match found
CARDAHIGSSWPFSGYGMDVW	IGHV6-1	IGHJ6	3.636058925227812e-22	1.8604657569999133e-05	6.535118557584986e-56	No match found
CASFTMVRGAPGYGMDVW	IGHV3-30-3	IGHJ3	5.293194099934671e-22	1.8577848243922573e-05	6.961952692846547e-56	No match found
CARGSTGWYAIFGHYGMDVW	IGHV3-74	IGHJ6	7.934906131554115e-22	1.846636598504763e-05	8.118806823275193e-56	No match found
CARRGYYDSSGYHWYFDLW	IGHV4-61	IGHJ1	8.691979096829675e-22	1.857252574791768e-05	8.57517995635401e-56	No match found
CARDRPPVATTFYYYYYGMDVW	IGHV4-61	IGHJ6	2.4048095643234382e-24	1.4378535168621953e-05	9.356278049437575e-56	No match found
CARVVSNGWTFDYW	IGHV1-18	IGHJ3	1.8668730176087304e-19	2.2444208082798744e-05	1.008131842253848e-55	No match found
CAKDGLGPPEQLVRGSDWYFDLW	IGHV4-34	IGHJ6	3.1581666886404483e-22	1.816557401942684e-05	1.0869913469123035e-55	No match found
CARRVVGGWYATTPENDYW	IGHV3-30-3	IGHJ6	8.882031928202016e-22	1.8045865781975464e-05	1.1296958903401364e-55	No match found
CARGGGDSADYYYYGMDVW	IGHV3-21	IGHJ6	3.2378058223577053e-20	2.253313699656681e-05	1.1991408165362834e-55	No match found
CARGPHSSSWHYYYYYGMDVW	IGHV3-74	IGHJ6	3.3398549433360587e-22	1.813381217054008e-05	1.2066374566970974e-55	No match found
CARDSRTDFDWLFPDSGSYYYYMDVW	IGHV4-59	IGHJ6	2.1708949240185783e-19	2.212632919888548e-05	1.2529832052704354e-55	No match found
CARAPDVDTAMVIYYYGMDVW	IGHV4-61	IGHJ6	2.2598358831179395e-19	2.184779446026675e-05	1.7303498797838427e-55	No match found
CARTIVVVPAASRYFDLW	IGHV2-70	IGHJ5	2.430823126859339e-19	2.1783049721613777e-05	1.7730043844496447e-55	No match found
CARERYSFSLTRGSTWFDPW	IGHV1-18	IGHJ6	7.107151683740461e-20	2.186994325223397e-05	1.885145484145681e-55	No match found
CARDEYNRYWYKYW	IGHV4-34	IGHJ6	1.5994639958849022e-19	2.212632919888548e-05	1.8990493321864064e-55	No match found
CARLPTGFPNWFDPW	IGHV4-59	IGHJ4	3.551333297842721e-20	2.194536916964998e-05	2.0328298553775966e-55	No match found
CARQVTGRYFDWILYGMDVW	IGHV3-21	IGHJ6	8.532078853073542e-20	2.2151766397380863e-05	2.229302510400156e-55	No match found
CARDRRYYDSSVYPGVAYNWFDPW	IGHV3-30-3	IGHJ5	8.215037347735055e-22	1.81271666278918e-05	2.5992337151414848e-55	No match found
CARERECSGGSCYGPDDDAFDIW	IGHV3-9	IGHJ2	1.3470311029373512e-38	7.185933641082938e-06	4.454275319390367e-55	No match found
CAKDIRSYYYYGMDVW	IGHV3-9	IGHJ6	3.766033726037828e-29	8.06636254901856e-06	5.0388955543350204e-55	No match found
CARHIEKEGTYYYYYGMDVW	IGHV4-61	IGHJ4	7.798121628085858e-29	7.248801253050978e-06	6.817559886711578e-55	No match found
CARGLSRLGQRWLQSYYYGMDVW	IGHV3-11	IGHJ4	2.449162153195572e-28	7.248801253050978e-06	6.817559886711578e-55	No match found
CARQGLIRRWLQLPHYYGMDVW	IGHV6-1	IGHJ4	2.606047421672268e-28	7.235532427946498e-06	6.854194962308685e-55	No match found
CARDRRVVAATHYYYYYMDVW	IGHV2-5	IGHJ4	8.424263798971915e-29	7.229587752971457e-06	6.870708057618588e-55	No match found
CTTVGWVRGVPTIRYYYYYGMDVW	IGHV3-15	IGHJ6	1.5448038665679344e-28	7.202959294596802e-06	6.945294177649948e-55	No match found
CARQAPVDTGMLRTCGWFDPW	IGHV3-33	IGHJ4	3.351438029197931e-29	7.192466119910327e-06	6.97505882898817e-55	No match found
CVRGPYTSGLRRHYGMDVW	IGHV4-59	IGHJ4	2.560267753268933e-28	7.191158043864232e-06	6.978783244290056e-55	No match found
CAREVPSSYYYYYGMDVW	IGHV4-31	IGHJ2	1.6611309829916283e-28	7.189860050339302e-06	6.982485485449558e-55	No match found
CARHGPPTVTFYYYYGMDVW	IGHV3-23	IGHJ3	2.270932357192865e-28	7.187891312306537e-06	6.988098007937938e-55	No match found
CARDADTVVGLVRWDNALDVW	IGHV4-39	IGHJ3	1.5234843417127067e-28	7.187891312306537e-06	6.988098007937938e-55	No match found
CAKDLFCSGGDYYYYGMDVW	IGHV4-39	IGHJ3	2.5333243203990963e-28	7.185933641082938e-06	6.993689420074263e-55	No match found
CARRRIKDILLVVTAPHLDVW	IGHV3-30-3	IGHJ2	3.675188065577639e-29	7.1813595139267976e-06	7.006776182590369e-55	No match found
CARVRVRSSSWFPDYYYMDVW	IGHV2-5	IGHJ5	9.123259300626759e-29	7.1813595139267976e-06	7.006776182590369e-55	No match found
CARRHSGGWCAGTTCYGSAFDYW	IGHV3-43	IGHJ4	5.665945549023949e-29	7.1813595139267976e-06	7.006776182590369e-55	No match found
CARDYDGVAPDRHYGMDVW	IGHV4-28	IGHJ3	2.0824288389942154e-28	7.1813595139267976e-06	7.006776182590369e-55	No match found
CAKDGWYYDFSGPRIYMDVW	IGHV3-30	IGHJ2	2.3814893099325688e-28	7.180071252593299e-06	7.010475144525602e-55	No match found
CARGDYCVDNKCYSGAWRSW	IGHV4-39	IGHJ4	1.1764573638073146e-28	7.177470849097777e-06	7.017940995607863e-55	No match found
CARLGAITMVRGITKADFSNYGMDVW	IGHV3-7	IGHJ6	1.3840467485465668e-28	7.166410978807901e-06	7.049817062431732e-55	No match found
CAKPFPPAYPYYYYGMDVW	IGHV4-31	IGHJ5	1.9685067707018507e-28	7.164515679440757e-06	7.055321246306879e-55	No match found
CARHTVRDTYYDFWSGYSLDYYYYYGMDVW	IGHV4-39	IGHJ6	2.0041522684342918e-28	7.164482735216237e-06	7.055404273217901e-55	No match found
CAKKGYGSGDIYPDFDYW	IGHV3-9	IGHJ4	8.207374074118418e-29	7.164465114110679e-06	7.055448683043893e-55	No match found
CARPNSDVITMIQVRSGIGFDIW	IGHV3-33	IGHJ6	1.9743181861493822e-28	7.159943824597549e-06	7.068565701829154e-55	No match found
CARQSWGGYDWKQQLIPINYYYYMDVW	IGHV4-31	IGHJ6	1.146095806352956e-28	7.158026717118582e-06	7.074145715383468e-55	No match found
CARSFRNSWIQLWPQIGVGMDVW	IGHV2-70	IGHJ4	7.489481589101618e-29	7.158026717118582e-06	7.074145715383468e-55	No match found
CARDNSELGLRSAPYYYGMDVW	IGHV4-39	IGHJ4	7.943346438254662e-29	7.158026717118582e-06	7.074145715383468e-55	No match found
CATSFLGYCNTADAFDIW	IGHV4-31	IGHJ2	3.339147529902733e-29	7.158026717118582e-06	7.074145715383468e-55	No match found
CARDLLRYFDWSTALLYYYYYGMDVW	IGHV3-30-3	IGHJ6	2.5814328629440916e-28	7.158026717118582e-06	7.074145715383468e-55	No match found
CARDKAGDVLLWFGELSTGYYYYGMDVW	IGHV7-4-1	IGHJ6	7.01375939126249e-29	7.158026717118582e-06	7.074145715383468e-55	No match found
CARGPAPRDPWIQLWLPQSQFGVGSFDYW	IGHV4-39	IGHJ6	1.6416327550061342e-28	7.158026717118582e-06	7.074145715383468e-55	No match found
CARQRRDASRWERTYYFDYW	IGHV3-11	IGHJ3	4.65998206997621e-29	7.156700111423886e-06	7.077992125331812e-55	No match found
CARDASSSRWLRGRERYYYYGMDVW	IGHV4-34	IGHJ6	1.674192649737827e-28	7.1534960549583454e-06	7.08733565871429e-55	No match found
CARDDIVPQGVTKGMDVW	IGHV4-30-4	IGHJ4	8.041877159509189e-29	7.152181303295906e-06	7.0911621240538e-55	No match found
CARVNVFIAAAGARIGYYYYYGMDVW	IGHV3-7	IGHJ6	4.9948720352776333e-29	7.136751018349776e-06	7.136419169442539e-55	No match found
CAHRPPYYYGSGAWDVGCFDYW	IGHV4-59	IGHJ5	1.2724803533147775e-28	7.134858151948196e-06	7.142012636290903e-55	No match found
CASLNIVARTDYYYGMDVW	IGHV2-5	IGHJ4	8.18896640067064e-29	7.131644149836453e-06	7.151501370977009e-55	No match found
CAKVSSRRWFQGSFDYW	IGHV3-9	IGHJ4	8.58021914171794e-29	7.113788456885322e-06	7.204597116119881e-55	No match found
CARDRGLGVAENFDYW	IGHV4-30-4	IGHJ4	1.7866031180388445e-19	2.617922963353746e-05	7.335604353902301e-55	No match found
CARATLGITMIVVVMTAIDYYFDYW	IGHV4-34	IGHJ4	8.130063714750762e-20	2.5567990720970862e-05	1.7285194797667887e-54	No match found
CAGQGGSCATGACHDW	IGHV4-34	IGHJ4	1.7034859067435236e-21	2.183973778410412e-05	4.7369052298984154e-54	No match found
CARGRAISTIFVPHQRWFDPW	IGHV4-4	IGHJ3	2.424365333089616e-28	1.096982290515825e-05	6.847819485431192e-54	No match found
CARRGVVVVPAVVEYYYGMDVW	IGHV3-13	IGHJ4	1.9171605537561129e-28	1.094944055911022e-05	6.891718925901661e-54	No match found
CARRTDKWHWYYYYGMDVW	IGHV4-34	IGHJ1	4.750415011791458e-29	1.0932208474092804e-05	6.929157385334951e-54	No match found
CARFLRRVVPAATGHWEKNYYYYYMDVW	IGHV3-33	IGHJ4	2.572089412304995e-38	1.0878063629282327e-05	8.141782793400625e-54	No match found
CARRETRLPVRSAFPVWFGDLFADWFDPW	IGHV4-59	IGHJ4	7.821744540401072e-39	1.0767252802809575e-05	1.3296547732664623e-53	No match found
CARDQDYHVGDNYYDAFDIW	IGHV4-39	IGHJ4	7.51885378201478e-29	1.0967804287269343e-05	1.4334414029423103e-53	No match found
CARGIFTIPFIPAHYYMDVW	IGHV3-74	IGHJ4	3.7898814517538057e-29	1.0961669487414827e-05	1.4361975053889784e-53	No match found
CAREPPVRVVFGVEKTYYYYGMDVW	IGHV4-34	IGHJ6	8.945350743927713e-29	1.0835242182871136e-05	1.4448114164367012e-53	No match found
CASGRMVPYSSSWTTLYYYYGMDVW	IGHV6-1	IGHJ6	1.559829725614319e-28	1.0825285949010497e-05	1.4493981283786823e-53	No match found
CARLISMVRGPIRHYMWFDPW	IGHV3-48	IGHJ4	4.990328106741554e-29	1.0802523595135725e-05	1.4599701300220663e-53	No match found
CARLSVTNPDNYYYYYGMDVW	IGHV3-11	IGHJ3	3.225897360835725e-29	1.0767252802809575e-05	1.8717314241292838e-53	No match found
CARDSPHWITAGGIDYW	IGHV6-1	IGHJ3	2.544273431023857e-23	1.0954591093326131e-05	2.081757884586216e-53	No match found
CAHRIPYTNNQEYW	IGHV4-31	IGHJ4	1.4370018966232851e-23	1.095252557258673e-05	2.1364425287139383e-53	No match found
CAHRSPIAVAGPYFDYW	IGHV3-9	IGHJ4	1.2116433414086876e-23	1.0988256392957482e-05	2.1366245974598413e-53	No match found
CAKALTLGSGSMIYGMDVW	IGHV3-23	IGHJ4	1.634619148154215e-23	1.0978011454655493e-05	2.1382564508782484e-53	No match found
CARVRGAALYFGEVGYYGMDVW	IGHV4-4	IGHJ6	5.207660292398793e-24	1.0747728711698868e-05	2.145975598922679e-53	No match found
CARAQVTIFGVVIMLPAAGAFDVW	IGHV4-59	IGHJ6	3.0699796785785805e-24	1.0727379200315546e-05	2.1494104297267206e-53	No match found
CARGRATVTTVYYYYGMDVW	IGHV4-34	IGHJ5	1.529523616303597e-23	1.0961669487414827e-05	2.1551414748233383e-53	No match found
CARQGSDYCSSTSCYGADHPFDIW	IGHV4-39	IGHJ4	7.408447907375112e-24	1.0817317134592462e-05	2.1690953219898783e-53	No match found
CARGPYSSDQLFHYYYGMDVW	IGHV3-21	IGHJ6	1.1922297926993257e-23	1.0852123757828704e-05	2.1799494375510062e-53	No match found
CATTNGIGYPNWFDPW	IGHV4-39	IGHJ4	1.809573707219781e-23	1.097596700622343e-05	2.183913955067141e-53	No match found
CAKGQVPRSTTFTWFDPW	IGHV4-30-4	IGHJ6	1.54796206974375e-23	1.075160500908765e-05	2.2169109226629213e-53	No match found
CATNYGSGTFPGWFDPW	IGHV4-31	IGHJ3	4.920580467624556e-24	1.0760403336355715e-05	2.2173586142582632e-53	No match found
CAKDPQEPYYYGMDVW	IGHV1-8	IGHJ3	1.846500103069503e-23	1.0831163565345054e-05	2.2237232344859573e-53	No match found
CATYYYNSDHVRSAW	IGHV3-48	IGHJ5	1.710547557872628e-23	1.0856064757350148e-05	2.234265946355031e-53	No match found
CAKASASNARWMQSPIDYW	IGHV4-34	IGHJ4	7.76440247266247e-24	1.0835166213137348e-05	2.2356847383059923e-53	No match found
CAREGILWFGDLAPYYYGMDVW	IGHV4-34	IGHJ6	1.6940774704819758e-23	1.0771143329144993e-05	2.236089249590284e-53	No match found
CARHPFKSPWDPRPFDSW	IGHV4-59	IGHJ4	7.869544413035593e-24	1.084508244018934e-05	2.2514911984153133e-53	No match found
CAGYLAVHGASFDYW	IGHV4-59	IGHJ1	1.5762435126947046e-23	1.089920154394825e-05	2.283019778011858e-53	No match found
CARHGNPYSSSSSDGMDVW	IGHV3-23	IGHJ4	2.5250763186259722e-23	1.089920154394825e-05	2.283019778011858e-53	No match found
CARLLGPTIFGVVIRYYYYYGMDVW	IGHV3-21	IGHJ6	1.2454527716834877e-23	1.078478004367643e-05	2.287124321192668e-53	No match found
CARVIRPYNMVRGVIITKGWFDPW	IGHV4-30-4	IGHJ5	4.920330783321023e-24	1.0799600414921906e-05	2.3050840626949157e-53	No match found
CARSDGRLSVLRGVITTLFDYW	IGHV2-70	IGHJ4	1.4508303614285582e-23	1.0878063629282327e-05	2.3110119536715873e-53	No match found
CARGGTYYDFWSGYRNYYYGMDVW	IGHV4-59	IGHJ4	2.481547792013935e-23	1.079268601298929e-05	2.3625536658779583e-53	No match found
CVRGAEEAHYGMDVW	IGHV3-23	IGHJ4	1.5432724761026453e-23	1.0802523595135725e-05	2.3793332098437828e-53	No match found
CARDRGAKTYDILTGYYINYYYGMDVW	IGHV4-4	IGHJ6	2.9396401227762823e-24	1.0725506893581854e-05	2.3915560215684476e-53	No match found
CARMAVAARPGAYYGMDVW	IGHV4-59	IGHJ4	6.77192072401761e-24	1.0835242182871136e-05	2.4423573677151433e-53	No match found
CARDDYTPGDYYYYYGMDVW	IGHV4-38-2	IGHJ6	1.2771190190785032e-23	1.0835242182871136e-05	2.4423573677151433e-53	No match found
CARQTLGITIFGVVNGRWFDPW	IGHV4-38-2	IGHJ3	9.617411763779385e-24	1.0825285949010497e-05	2.4440293313532886e-53	No match found
CARVRGVNLIFGAYYYYGMDVW	IGHV4-34	IGHJ6	3.2050020122536724e-24	1.0825285949010497e-05	2.4440293313532886e-53	No match found
CARDLGNLYDFWSTSYGMDVW	IGHV4-31	IGHJ6	1.008548032470568e-23	1.0825285949010497e-05	2.4440293313532886e-53	No match found
CAKGGLGAAAGSFFYYGMDVW	IGHV3-9	IGHJ3	1.6122285972295545e-37	7.185933641082938e-06	3.5696443077408688e-53	No match found
CARLGDGIVPAAILGLGPYYYYYYMDVW	IGHV3-13	IGHJ4	2.983180051671461e-38	7.235532427946498e-06	4.3026852735220025e-53	No match found
CARESSSSWSNIDAFDIWGQGTYIGTFDIW	IGHV1-18	IGHJ6	2.2241312247110205e-37	7.172252681399547e-06	4.924309081665254e-53	No match found
CARGGEIDVWAPFDYW	IGHV3-23	IGHJ4	1.5140827707842486e-17	2.253736551473621e-05	1.595562292157128e-52	No match found
CARHDNSGSYPMDVW	IGHV4-59	IGHJ5	4.3013452968209465e-18	2.253313699656681e-05	1.5981088391456897e-52	No match found
CARQKYDFWSGRFPDHFDYW	IGHV2-5	IGHJ4	3.4099292094401093e-18	2.2524424339090223e-05	1.6033471581777333e-52	No match found
CAGSLSGNQERGDYW	IGHV1-18	IGHJ4	1.4190844606239424e-17	2.2469715153970607e-05	1.6366091314367205e-52	No match found
CAKAALGSSSYFDYW	IGHV3-23	IGHJ3	6.694870827569317e-18	2.244794699847652e-05	1.6500414476733877e-52	No match found
CARGCLSYYGSGSYCYGMDVW	IGHV4-59	IGHJ6	5.578398425622947e-17	2.620474415176749e-05	1.6783944738720635e-52	No match found
CAHRNPSFAGPYFDYW	IGHV4-59	IGHJ4	4.2015779447359256e-18	2.2295982248373047e-05	1.746726855154017e-52	No match found
CVRGGRGGTAAGTAFDYW	IGHV3-33	IGHJ4	3.291997419869068e-18	2.2238306431438325e-05	1.7850104758529286e-52	No match found
CATQAAGFTSGSLDYW	IGHV6-1	IGHJ6	7.487466501753587e-18	2.2238306431438325e-05	1.7850104758529286e-52	No match found
CARQAAGSYFYYGMDVW	IGHV4-59	IGHJ6	5.374979749070904e-18	2.2196164631314216e-05	1.813549806410908e-52	No match found
CVRSQYSNTWFFDYW	IGHV4-59	IGHJ4	9.054824473466473e-18	2.212632919888548e-05	1.86179319886024e-52	No match found
CATITLGYCTNGVCQPPDYW	IGHV4-39	IGHJ4	2.7878180894341467e-17	2.186590153317057e-05	2.0534542385341343e-52	No match found
CARHPHYDILTGPPDFW	IGHV3-23	IGHJ4	1.7958294934256426e-17	2.1756842748256444e-05	2.139454788418235e-52	No match found
CARRVHPAFGSGAIDYW	IGHV4-39	IGHJ4	4.152206225906919e-17	2.5491728803400503e-05	2.231103766221043e-52	No match found
CARQLRYFDWRADYW	IGHV4-59	IGHJ3	1.443409795506395e-16	2.5491728803400503e-05	2.231103766221043e-52	No match found
CARQPVLRYFDWLPWFGGMDVW	IGHV4-39	IGHJ6	9.324685087988251e-17	2.5491728803400503e-05	2.231103766221043e-52	No match found
CARVFATVGAMDRNDYW	IGHV3-53	IGHJ5	1.3796762780517285e-23	1.4747244485962674e-05	3.873499692437818e-52	No match found
CARQNSGTDHYDAFDVW	IGHV4-59	IGHJ3	7.000216391444473e-24	1.44048509281666e-05	4.303362221191767e-52	No match found
CARERWIQLSFYYYYGMDVW	IGHV3-30-3	IGHJ6	1.138609300860507e-23	1.4722299625325324e-05	4.594558522958002e-52	No match found
CARTSLASASCRFDPW	IGHV3-30	IGHJ2	1.1772811117218325e-23	1.4423181512768594e-05	4.726360317112616e-52	No match found
CAILHVLDYLRLDVW	IGHV3-43	IGHJ6	3.3805665687215686e-24	1.4423181512768594e-05	4.726360317112616e-52	No match found
CARHCVVRGVSAGWFDPW	IGHV4-59	IGHJ4	1.764411763141339e-23	1.4482727319324868e-05	4.902492090325261e-52	No match found
CAKDGGHSSGYYYEGGFDYW	IGHV6-1	IGHJ3	1.244222796205999e-23	1.4587747144704474e-05	4.9469350078203474e-52	No match found
CARGFRQLVLFDYYYYGMDVW	IGHV4-61	IGHJ6	6.661761605981801e-24	1.4361632672802448e-05	5.0678024333419074e-52	No match found
CARENRGGDGPGYYYYYGMDVW	IGHV4-61	IGHJ6	5.309645784750332e-24	1.4378672036102594e-05	5.233040015301078e-52	No match found
CARDHPYGGPRGAFDIW	IGHV4-39	IGHJ3	3.206689231187893e-15	3.8680936943237854e-05	5.401050118595672e-52	No match found
CARDRGYHDGGVYEKYFDYW	IGHV6-1	IGHJ4	3.490657683433162e-21	1.4783570197658814e-05	5.506587672835408e-52	No match found
CARGRQHFTMIVVVMTGGEYYFDYW	IGHV4-39	IGHJ4	1.2166992966208761e-20	1.4754324913372487e-05	5.552232538234066e-52	No match found
CASSGITLTGLDAFDIW	IGHV3-74	IGHJ4	4.549232008287025e-24	1.4543121499849193e-05	5.598346589602064e-52	No match found
CARRQGALYHLDIW	IGHV3-20	IGHJ5	1.575924058080936e-20	1.4632760612581695e-05	5.745602589604181e-52	No match found
CAREGGITIFGVVILYYFDYW	IGHV4-39	IGHJ5	4.415830920572396e-21	1.4532423691727542e-05	5.911512747303281e-52	No match found
CARHPFSITIFGRADRYGMDVW	IGHV4-39	IGHJ6	1.1395931448791768e-20	1.4529722173767845e-05	5.915919075049568e-52	No match found
CATGINYYDFLALQSW	IGHV4-4	IGHJ4	5.2084085445092845e-21	1.451901244050178e-05	5.934152459137386e-52	No match found
CATVRVLRGDVITLGYW	IGHV1-2	IGHJ4	8.420479073201378e-21	1.4482727319324868e-05	5.995613050877717e-52	No match found
CARSYGTTVVTRAFDYW	IGHV2-70	IGHJ4	9.824670755018712e-15	3.829776803704476e-05	6.014281865501722e-52	No match found
CARLFGNNGYNRFDPW	IGHV4-4	IGHJ4	1.7048654375736238e-20	1.4449663510616696e-05	6.052703335484642e-52	No match found
CARLQSFHQGSGWVHFDYW	IGHV2-5	IGHJ4	3.890824652050967e-21	1.4428428715830604e-05	6.089297519827767e-52	No match found
CARKSITMVRGVIMGAFDIW	IGHV6-1	IGHJ5	1.841759334331129e-20	1.4423181512768594e-05	6.098675730727552e-52	No match found
CARDVVPAAIHYYGMDVW	IGHV4-4	IGHJ4	1.7975392214715518e-20	1.4407469197845306e-05	6.126198136893065e-52	No match found
CARDARCYGSGSSCLDYW	IGHV4-30-4	IGHJ4	9.971518632886606e-21	1.4393107147822876e-05	6.150243082120098e-52	No match found
CARERSGSDVFDVW	IGHV4-31	IGHJ4	5.5536160030256274e-21	1.438788580963844e-05	6.1596810645466514e-52	No match found
CARDGPRHLPPSDLDYW	IGHV4-59	IGHJ5	1.3722039255043266e-20	1.438788580963844e-05	6.1596810645466514e-52	No match found
CARGGGRRVTIFGVVDYYYGMDVW	IGHV3-21	IGHJ6	3.415186529243667e-21	1.4378535168621953e-05	6.176802097188504e-52	No match found
CAKDDIESGTHYANWGFDYW	IGHV3-23	IGHJ4	6.421595454466738e-21	1.437082425378966e-05	6.189573927241695e-52	No match found
CAQGGPYRGQCSGGDCYSPTDPW	IGHV3-23	IGHJ5	9.698159000839849e-28	7.2527977087707746e-06	6.580976517793112e-52	No match found
CARHDPNEDRVGAKYNWFDSW	IGHV4-39	IGHJ5	1.6439068772550567e-27	7.2527977087707746e-06	6.580976517793112e-52	No match found
CAKEISQHVGDWYFDYW	IGHV3-72	IGHJ3	1.1343849097745192e-27	7.248801253050978e-06	6.591586957706209e-52	No match found
CARDWASSSPTWNWYFDLW	IGHV3-30-3	IGHJ4	2.8139184846042007e-27	7.248801253050978e-06	6.591586957706209e-52	No match found
CAHSVHEPWGSIYFDYW	IGHV3-7	IGHJ3	1.21209901881846e-27	7.248801253050978e-06	6.591586957706209e-52	No match found
CARGPLVLQRFLENLYSRNWYFDLW	IGHV2-5	IGHJ2	1.6678717851109454e-27	7.248801253050978e-06	6.591586957706209e-52	No match found
CARNFVVVTAMGGFYYYGMDVW	IGHV6-1	IGHJ3	2.6790227320354567e-27	7.248801253050978e-06	6.591586957706209e-52	No match found
CARHVRDKDPLKGYYIGWFDPW	IGHV4-39	IGHJ4	3.473315250159693e-28	7.2408302587089476e-06	6.6128297095629824e-52	No match found
CARQRLKEDYYYYGMDVW	IGHV2-26	IGHJ5	9.821810633321135e-28	7.235532427946498e-06	6.62700773735658e-52	No match found
CAGRSSTMVRGVVDYYGMDVW	IGHV3-23	IGHJ5	2.030796131460384e-27	7.235532427946498e-06	6.62700773735658e-52	No match found
CAKYLGSGSQTYYYYGMDVW	IGHV4-61	IGHJ4	6.588215062557105e-28	7.235532427946498e-06	6.62700773735658e-52	No match found
CAKSNCGGDCHLDSW	IGHV3-9	IGHJ5	6.835116254104122e-28	7.229587752971457e-06	6.642973494238057e-52	No match found
CAKETDSTSYYYYYYMDVW	IGHV3-30	IGHJ3	3.7704848065381157e-28	7.229587752971457e-06	6.642973494238057e-52	No match found
CAKDWWRSSDIYYYYYGMDVW	IGHV3-23	IGHJ4	6.981800052526945e-28	7.229587752971457e-06	6.642973494238057e-52	No match found
CVYVLLSVQFGRTFDVW	IGHV3-23	IGHJ6	5.5535332509430175e-28	7.22695088596027e-06	6.650074643543688e-52	No match found
CARVRGDHWVVVTAIRGLYYYGMDVW	IGHV4-4	IGHJ6	4.6171392896662475e-28	7.202959294596802e-06	6.715087403641762e-52	No match found
CARENGKGGHSSSWNDDGVPSYFDYW	IGHV3-23	IGHJ4	6.035771142322791e-28	7.202959294596802e-06	6.715087403641762e-52	No match found
CARILSRIGNYGTVFHYGMDVW	IGHV2-5	IGHJ6	1.0297031878782231e-27	7.202959294596802e-06	6.715087403641762e-52	No match found
CATWPAYSTTWYYFDYW	IGHV3-9	IGHJ4	2.5193284864467225e-27	7.191158043864232e-06	6.747466451066181e-52	No match found
CARDSYVATEGGRSSRYYYYGMDVW	IGHV3-7	IGHJ6	5.858433455312772e-28	7.189860050339302e-06	6.751045978777977e-52	No match found
CARELKLHHYGGNSAHDAFDIW	IGHV1-46	IGHJ4	4.989937019634706e-28	7.187891312306537e-06	6.756472470169167e-52	No match found
CARVPDPMRFHSDASEYYSYFDYW	IGHV4-59	IGHJ4	3.465822813233186e-28	7.187891312306537e-06	6.756472470169167e-52	No match found
CARDGLYYDILTGYLSPVLYYGMDVW	IGHV3-48	IGHJ1	6.202174923789247e-28	7.185933641082938e-06	6.761878550926132e-52	No match found
CAHDRVTMIVVAKADAFDIW	IGHV5-51	IGHJ4	1.9990426644499307e-27	7.185933641082938e-06	6.761878550926132e-52	No match found
CARDPCPSTSCSRYNWFDPW	IGHV3-30-3	IGHJ3	1.2700938220678614e-27	7.185933641082938e-06	6.761878550926132e-52	No match found
CTRDPGPWLYSNFGAEYFDYW	IGHV4-61	IGHJ4	3.1250721718835503e-28	7.185933641082938e-06	6.761878550926132e-52	No match found
CASAAVALTTVVTGYYFDYW	IGHV5-10-1	IGHJ5	2.1990894846084542e-27	7.1846202405156495e-06	6.765505924501221e-52	No match found
CAHRGRLDSSGYPIDAFDIW	IGHV3-23	IGHJ5	1.10215582906006e-27	7.183991182342199e-06	6.767254155893297e-52	No match found
CARYRRRFGELYDTYYYYGMDVW	IGHV3-13	IGHJ6	4.399381716820726e-28	7.1813879075537705e-06	6.774463129049141e-52	No match found
CARMVTIFSLGGYYYYGMDVW	IGHV4-34	IGHJ5	3.555394295314829e-28	7.1813595139267976e-06	6.774531543280172e-52	No match found
CARELGNYYDSSGYYWPYYYGMDVW	IGHV4-30-4	IGHJ6	1.661577517980745e-27	7.1813595139267976e-06	6.774531543280172e-52	No match found
CTTSSLLLRFLEWEYLSYW	IGHV5-10-1	IGHJ3	3.622975734569029e-28	7.1813595139267976e-06	6.774531543280172e-52	No match found
CVYWKMGDGNPNFEFW	IGHV2-70	IGHJ4	7.838155380364766e-28	7.180071252593299e-06	6.778107900459941e-52	No match found
CASTYGGNLGYYYYYYMDVW	IGHV4-59	IGHJ3	5.028553835219599e-28	7.178102163803062e-06	6.783566038510351e-52	No match found
CARTGDVLSRQSDHWFDPW	IGHV3-23	IGHJ4	7.5697060482675965e-28	7.178102163803062e-06	6.783566038510351e-52	No match found
CARGKGRTMIVVVIPYYYYGMDVW	IGHV4-34	IGHJ2	8.314496486583889e-28	7.177470849097777e-06	6.785326290534951e-52	No match found
CARWDPQRSTLFGSRGKAASDYW	IGHV3-48	IGHJ4	1.2703826855633835e-27	7.172252681399547e-06	6.799837776366451e-52	No match found
CAKEAGDSYGIYDAFDIW	IGHV3-9	IGHJ3	2.5457090770834398e-27	7.166410978807901e-06	6.81614580218291e-52	No match found
CARGFAMVAMPLADFDLW	IGHV3-49	IGHJ4	4.083589255876277e-28	7.166410978807901e-06	6.81614580218291e-52	No match found
CVKDPLLIQLWLRWDAFDIW	IGHV3-48	IGHJ4	3.127194110490656e-28	7.164482735216237e-06	6.821547820846486e-52	No match found
CARDYVEFVVIFGRYYYYGMDVW	IGHV4-34	IGHJ6	3.958134591187961e-28	7.164482735216237e-06	6.821547820846486e-52	No match found
CARSPPSIRFFVYWYFDLW	IGHV2-5	IGHJ4	9.583724666843206e-28	7.1631849270953526e-06	6.825182548906471e-52	No match found
CAQEGWECGYACYSLERW	IGHV3-7	IGHJ4	2.598720545641953e-27	7.1631849270953526e-06	6.825182548906471e-52	No match found
CARRKRILHRQPSSSYYYYGMDVW	IGHV3-7	IGHJ6	2.9268441987340467e-28	7.158638048984644e-06	6.837936814384391e-52	No match found
CARGQWGFGAAVSPDYYYYGMDVW	IGHV4-59	IGHJ6	5.738209071095522e-28	7.158026717118582e-06	6.839668064423356e-52	No match found
CARFRSDSYYYDSIASSSDHNPFDYW	IGHV5-51	IGHJ4	2.330385361521832e-27	7.158026717118582e-06	6.839668064423356e-52	No match found
CARVGITMVRGVMLTGQHYYYGMDVW	IGHV3-30-3	IGHJ6	7.359969704286965e-28	7.158026717118582e-06	6.839668064423356e-52	No match found
CARRFNYYDSSGPRWYFDYW	IGHV4-30-4	IGHJ3	2.6540494389675444e-27	7.158026717118582e-06	6.839668064423356e-52	No match found
CARGTDRERYSGSYFELYFDLW	IGHV4-59	IGHJ1	2.243168348874381e-27	7.15673126836703e-06	6.843310667311617e-52	No match found
CAKDFTVAQPWDWYFDLW	IGHV4-39	IGHJ4	1.417585398186938e-27	7.156700111423886e-06	6.843386982345727e-52	No match found
CARLLRWGLIAAEYYFDYW	IGHV3-74	IGHJ2	5.457547531240824e-28	7.156700111423886e-06	6.843386982345727e-52	No match found
CAKATTIFLLWLEDSLPDLW	IGHV3-7	IGHJ3	3.7345305487433484e-28	7.156700111423886e-06	6.843386982345727e-52	No match found
CARGPDTTAGSRRLPVTSDSW	IGHV2-5	IGHJ5	3.839871960885341e-28	7.1534960549583454e-06	6.852420817589741e-52	No match found
CARDSGYWAQQLVPPRLYYYYGMDVW	IGHV4-59	IGHJ6	2.237046260761213e-27	7.152181303295906e-06	6.856120451981706e-52	No match found
CAKDWGFWGGYGNDYGMDVW	IGHV3-7	IGHJ4	6.638064464136753e-28	7.1483225115700894e-06	6.867025872944467e-52	No match found
CARESRHCTGGVCYYYYYGMDVW	IGHV3-23	IGHJ4	1.6252999661576035e-27	7.143814361197395e-06	6.879795236731967e-52	No match found
CARDPLKITIFGVDNYYYYGMDVW	IGHV4-31	IGHJ6	1.7175797541919094e-27	7.143814361197395e-06	6.879795236731967e-52	No match found
CARESLFGVIKSVVLDVW	IGHV4-30-4	IGHJ5	4.1216664399841635e-28	7.143814361197395e-06	6.879795236731967e-52	No match found
CARGSGCSGSCYSEWDPYYYYGMDVW	IGHV4-34	IGHJ6	1.085875764220298e-27	7.143814361197395e-06	6.879795236731967e-52	No match found
CAKDMDYYYGMDVW	IGHV3-9	IGHJ6	1.38877007086734e-27	7.143175971391858e-06	6.881608250652571e-52	No match found
CARDRKWLRSGSKPDYYYYYGMDVW	IGHV3-30	IGHJ6	1.129834806358864e-27	7.143175971391858e-06	6.881608250652571e-52	No match found
CAKSAAFFWFGEGRGHMDVW	IGHV4-34	IGHJ4	2.000188904956978e-27	7.134858151948196e-06	6.905285487393861e-52	No match found
CARLNGWGIVFLVAVPRKNWYFDLW	IGHV4-34	IGHJ2	1.0698903989499684e-27	7.130367086813568e-06	6.918112941682226e-52	No match found
CARYDPRAYYDFWSEYHEGMDVW	IGHV4-4	IGHJ5	2.754673421053776e-27	7.127815244032339e-06	6.925421880096266e-52	No match found
CAKDTGRYDYVWGSYRYIGDNWFDPW	IGHV3-74	IGHJ4	1.2225080286064658e-27	7.127815244032339e-06	6.925421880096266e-52	No match found
CARDFNVNGRSGWHYYYGMDVW	IGHV3-30-3	IGHJ6	1.059419729416088e-27	7.111242230239239e-06	6.973161583803507e-52	No match found
CAREYRIELWQTNWYFDLW	IGHV4-61	IGHJ5	2.320865411143901e-28	1.4437707272127949e-05	7.215966208400565e-52	No match found
CARDLRRQWLFRLYAPGDHDAFDIW	IGHV3-11	IGHJ3	2.6561590881286565e-23	1.4342079902859204e-05	1.134248549566214e-51	No match found
CAHRRTTVTSPYFDLW	IGHV4-59	IGHJ6	2.1986184684688278e-16	2.9975018145775183e-05	1.3400736540164054e-51	No match found
CARGWFSPMIVVVIRGPFDYW	IGHV4-39	IGHJ4	6.252767909468877e-17	2.9975018145775183e-05	1.3400736540164054e-51	No match found
CARKASRGITIFGVVTASYYFDYW	IGHV4-39	IGHJ4	6.829184737397986e-18	2.6080395761123056e-05	1.6992979036905443e-51	No match found
CARKEMKYSSSWSTGGNWFDPW	IGHV4-39	IGHJ5	4.261352019480738e-18	2.6080395761123056e-05	1.6992979036905443e-51	No match found
CARMGAAHRLNNWFDPW	IGHV4-31	IGHJ5	4.5007627961727044e-18	2.5491728803400503e-05	1.7649723007305676e-51	No match found
CARLTAGYCSGGSCYWGTGFDYW	IGHV4-31	IGHJ4	5.1298706394359595e-18	2.558222822780419e-05	1.8691720266667e-51	No match found
CAKCNSQKNYYGSGSYYYSPYHYYGMDVW	IGHV3-53	IGHJ4	5.890309678537021e-37	7.2408302587089476e-06	2.0226217255039872e-51	No match found
CATLPSSITIFGVVQGYYFDYW	IGHV3-7	IGHJ4	7.776693824964253e-17	2.932789303692553e-05	3.315417402815695e-51	No match found
CARGQEVYAINGDLNYW	IGHV4-34	IGHJ4	2.141785345700985e-17	2.558222822780419e-05	3.402851493902544e-51	No match found
CARHSGGSEVSGLDYW	IGHV6-1	IGHJ5	1.9170030504459042e-20	1.8634949373817867e-05	3.717615306173581e-51	No match found
CARHVSGSLTHFQHW	IGHV2-70	IGHJ4	4.930409256085616e-21	1.8634949373817867e-05	3.717615306173581e-51	No match found
CARRRERWSDAFDIW	IGHV4-34	IGHJ4	1.2400221775145755e-20	1.8634949373817867e-05	3.717615306173581e-51	No match found
CARGPTNNIGIVATRLDYW	IGHV3-23	IGHJ4	4.636022134963876e-21	1.861181787307439e-05	3.744794896229602e-51	No match found
CARTNLGVERLDVW	IGHV4-30-2	IGHJ6	6.778115068083185e-21	1.8604657569999133e-05	3.753323989864384e-51	No match found
CARVPGYSLHQGPIGLPPGTLLQEHLW	IGHV3-53	IGHJ6	4.841439453853681e-37	7.1534960549583454e-06	4.238383332024292e-51	No match found
CARGQPAAVTFYDFWSGQRDYYYYMDVW	IGHV4-61	IGHJ4	1.1060855975895544e-36	7.185933641082938e-06	4.3266008400273494e-51	No match found
CARHHPVGGVRPW	IGHV4-34	IGHJ5	2.383802108504087e-16	2.932789303692553e-05	4.5586989601416133e-51	No match found
CARTLLGYCSSTSCYGARPWYYFDYW	IGHV4-4	IGHJ4	8.348602596890337e-18	2.558222822780419e-05	5.529634198170247e-51	No match found
CARGADRYYYYGMDVW	IGHV4-39	IGHJ4	1.4578168636902722e-20	1.8604657569999133e-05	6.384156488183894e-51	No match found
CARPGRAPFHYGMDVW	IGHV4-39	IGHJ4	1.9335919586690828e-20	1.857252574791768e-05	6.449090656470943e-51	No match found
CARDWALYSGPKSQYDHSSGWYNYW	IGHV3-7	IGHJ4	1.6566297017937017e-27	1.096982290515825e-05	6.620843580248598e-51	No match found
CARSRSLGSGLSFPSWYFDYW	IGHV4-39	IGHJ4	9.251154518134567e-21	1.8419038277479027e-05	6.767657982734475e-51	No match found
CARDIWEPEVRSRGWFDPW	IGHV4-39	IGHJ6	9.395595727212095e-21	1.857252574791768e-05	7.93150974610197e-51	No match found
CAEGFTSWFGAGYW	IGHV4-34	IGHJ1	4.853754998360062e-21	1.811204224952257e-05	1.0220656444966876e-50	No match found
CARVISRQNNIVVVGLYYFDYW	IGHV4-39	IGHJ4	5.83281029677113e-21	1.8274131877326152e-05	1.0240914519668548e-50	No match found
CARQPLGYDFVYYYYGMDVW	IGHV6-1	IGHJ6	7.500258467565804e-24	1.807883708771449e-05	1.0349010633003181e-50	No match found
CARARSVTTFFLGVRVAMDVW	IGHV4-34	IGHJ6	3.1274973604723764e-21	1.8055748522939533e-05	1.040056600075684e-50	No match found
CANALNVVDNLW	IGHV4-39	IGHJ3	1.2852526600785304e-18	1.8634949373817867e-05	1.1072297955550097e-50	No match found
CARGGLRYCSGGSCRTKDGMDVW	IGHV4-28	IGHJ6	5.839511518653319e-21	1.813381217054008e-05	1.1152232085849026e-50	No match found
CARVSLDIVVVNMDVW	IGHV4-61	IGHJ4	3.2958059860172067e-19	1.861181787307439e-05	1.115358251461938e-50	No match found
CARGRTVTTFYYYYGMDVW	IGHV4-34	IGHJ6	5.008896579459877e-18	6.087017454768538e-05	1.1167380811179585e-50	No match found
CARDGTAGDWFDPW	IGHV4-31	IGHJ4	3.827323826244633e-21	1.812384272532043e-05	1.1186831874235204e-50	No match found
CANPLGHGDYVFDYW	IGHV4-34	IGHJ5	1.5201796996406749e-18	1.8597567303888445e-05	1.1203905134332188e-50	No match found
CARDPEETYSSSWYYYYGMDVW	IGHV4-39	IGHJ6	4.75866982329497e-21	1.810209708253885e-05	1.126249482322124e-50	No match found
CARAVVGAKTATIDYW	IGHV4-61	IGHJ3	4.761047684226431e-21	1.8310186036447195e-05	1.1708072700533104e-50	No match found
CARHEAYDSSGFPGL	IGHV4-39	IGHJ4	1.181298043106555e-18	1.8373977394635524e-05	1.201955229164229e-50	No match found
CARGDDSGSGYMDVW	IGHV3-74	IGHJ5	8.1188736048201295e-19	1.834466952088364e-05	1.2130599178410417e-50	No match found
CARDVRYYDFWSGRAQTSPDYW	IGHV4-4	IGHJ4	2.7600933668393268e-18	1.834297303766778e-05	1.213707746787882e-50	No match found
CARIGYGFNLGSAYDYW	IGHV3-30	IGHJ4	5.936225565704892e-19	1.816557401942684e-05	1.2829507176501704e-50	No match found
CARMLTTVTLFNGYYYGMDVW	IGHV4-39	IGHJ4	6.486840392960869e-28	1.0842212118026134e-05	1.2932422027022357e-50	No match found
CARDRGQTYYDILTGRALSVDFANGMDVW	IGHV4-61	IGHJ6	1.8310066936446966e-27	1.0842212118026134e-05	1.2932422027022357e-50	No match found
CARERVVVVEVYYYYYGMDVW	IGHV4-34	IGHJ3	5.9425712122273025e-28	1.0842212118026134e-05	1.2932422027022357e-50	No match found
CARDLTGTLYYGMDVW	IGHV4-30-2	IGHJ6	2.075608651662993e-18	1.809706220249016e-05	1.3106663602285977e-50	No match found
CAHSPPYYDFWSGYTALYNWFDPW	IGHV4-4	IGHJ6	5.094814331166725e-19	1.80936868194344e-05	1.312041587517354e-50	No match found
CARDSRAEAAGTNSFSSAFDYW	IGHV3-74	IGHJ3	1.6334180528288493e-27	1.084010212764206e-05	1.3213397011192677e-50	No match found
CAKDRLALLWFGERYDAFDIW	IGHV4-39	IGHJ6	2.34680495831582e-18	1.804894420170162e-05	1.3304552495323906e-50	No match found
CARLRIVLFGDSTGGWFDPW	IGHV4-39	IGHJ5	1.3936290470673094e-18	1.8045865781975464e-05	1.3317486991450686e-50	No match found
CASSLPGNQFQFDYW	IGHV4-31	IGHJ4	1.2712342035503244e-18	1.8037292532442365e-05	1.335281973079294e-50	No match found
CARADDSSGYYRNYYYYGMDVW	IGHV4-30-4	IGHJ6	1.159907954590581e-27	1.0825285949010497e-05	1.4013567842897174e-50	No match found
CARDSRLNCFYYW	IGHV4-61	IGHJ4	1.5155520347977489e-15	2.9813138068251203e-05	1.408809859625754e-50	No match found
CASRGGHDILRTLEGGFDPW	IGHV4-4	IGHJ5	1.9787938212858402e-20	1.8015973161488035e-05	1.416156121479946e-50	No match found
CAHRLFIVVLIGAESDAFDVW	IGHV2-5	IGHJ4	1.7439779311040322e-27	1.0862071532674576e-05	1.6845186022927042e-50	No match found
CARDRQLVGRGFGYYYYGMDVW	IGHV3-15	IGHJ6	1.3114139958940905e-27	1.0860070894176278e-05	1.6855881366369184e-50	No match found
CARDAGTGGYDILTGYYRVFDYW	IGHV4-31	IGHJ2	5.7429615022997005e-28	1.0852082931400868e-05	1.6898690189857041e-50	No match found
CARSLDPSGSYYLPYW	IGHV3-21	IGHJ6	2.183079106989358e-15	2.932789303692553e-05	1.692527885037537e-50	No match found
CARDGVLWFGEDTRAGMDVW	IGHV4-30-4	IGHJ5	4.587186362370191e-28	1.0747728711698868e-05	1.821098880627851e-50	No match found
CARAAPWSFRDILTGYYYYYGMDVW	IGHV4-31	IGHJ6	6.789589946657629e-28	1.0714858540417932e-05	1.840560258354312e-50	No match found
CAREFWYCSRGACLGNFDYW	IGHV4-34	IGHJ4	1.8754581318049603e-20	1.8168913443758468e-05	2.008095313797704e-50	No match found
CARLRGYDYGLLYYYYMDVW	IGHV3-13	IGHJ3	1.818707620638972e-27	1.0747728711698868e-05	2.229276215940988e-50	No match found
CARGTGPRSITIFGVVISGHAFDIW	IGHV4-4	IGHJ3	1.3513995017386809e-17	2.932789303692553e-05	3.145829610230585e-50	No match found
CARRAQWQLSWYFDLW	IGHV4-34	IGHJ6	2.096153664428236e-15	3.4377856214191445e-05	4.788630073799911e-50	No match found
CARTTTRILYPENAFDIW	IGHV4-39	IGHJ6	1.280414455821379e-18	2.253313699656681e-05	5.176731331483239e-50	No match found
CVRPLWFGDSDYYFDYW	IGHV4-34	IGHJ4	2.997965340361548e-16	3.461463156452235e-05	6.421770553518112e-50	No match found
CARDGEIVAVGYYFDYW	IGHV4-30-4	IGHJ4	5.2781870083698525e-19	2.250298973314329e-05	1.0030635394960535e-49	No match found
CARHRTYYDYVWGSYRYTPDYW	IGHV3-48	IGHJ5	1.886799279992888e-18	2.2151766397380863e-05	1.1208022106967785e-49	No match found
CARPQPYYDILTGNPFDVW	IGHV4-39	IGHJ3	2.413220250445477e-18	2.240285481084481e-05	1.3370538706111303e-49	No match found
CARNAYYYYGMDVW	IGHV4-4	IGHJ4	9.084333423351444e-19	2.2191815234226142e-05	1.4471920601672945e-49	No match found
CARHERFDYYYGMDVW	IGHV3-53	IGHJ6	1.228776913430404e-18	2.183973778410412e-05	1.567441178270358e-49	No match found
CARHLKVSYYIAAAGAHDYW	IGHV4-39	IGHJ4	1.3284229669365098e-18	2.177504149620656e-05	1.6060500416780982e-49	No match found
CARHRRLGLISDSSVDYW	IGHV4-59	IGHJ4	3.0519756058184403e-19	2.1878022508985256e-05	1.697323684969844e-49	No match found
CARDDIVLRGVTKGMDVW	IGHV4-39	IGHJ6	3.487045274148481e-19	2.1801047958026094e-05	1.747201610737646e-49	No match found
CARAADNYYGSGPLVGFDYW	IGHV3-23	IGHJ4	1.1476033176030765e-18	2.212632919888548e-05	2.032630075110108e-49	No match found
CARFHYYDMNFDLW	IGHV4-30-4	IGHJ4	1.4757612256509262e-22	1.096982290515825e-05	2.052341432096164e-49	No match found
CARAVVTNYDFWSGYSRVPDANWFDPW	IGHV4-39	IGHJ6	5.565188114859852e-23	1.096982290515825e-05	2.052341432096164e-49	No match found
CANGILTADWYFDLW	IGHV3-30-3	IGHJ3	1.8303142106891631e-22	1.096982290515825e-05	2.052341432096164e-49	No match found
CAKSLRFNSASLSDYW	IGHV4-34	IGHJ3	6.321201390330332e-23	1.0961669487414827e-05	2.060080926492424e-49	No match found
CARGRYETSGYKPQFFEYW	IGHV4-59	IGHJ4	3.2208284256193705e-23	1.0948471320196776e-05	2.066314834539216e-49	No match found
CAKATESPYSGIHFGAFDIW	IGHV4-39	IGHJ6	8.511873210473257e-23	1.089920154394825e-05	2.093887117066024e-49	No match found
CARKRSGYDVDYFDYW	IGHV3-48	IGHJ2	4.501145697673816e-23	1.0891154970573806e-05	2.10175757046929e-49	No match found
CARDKGLTIFGVVKSPGAFDIW	IGHV4-59	IGHJ4	1.5464658949356951e-22	1.0873052487266948e-05	2.11706045835504e-49	No match found
CARVAGDRSVYPDWLSHYFDYW	IGHV3-7	IGHJ6	4.014560746098267e-23	1.0873052487266948e-05	2.11706045835504e-49	No match found
CARGSGVYYYYYYGMDVW	IGHV3-7	IGHJ4	3.990910461831036e-23	1.0873052487266948e-05	2.11706045835504e-49	No match found
CARGFDLDGYGVPWRHW	IGHV1-2	IGHJ3	1.350843179209403e-22	1.0860070894176278e-05	2.1234174947086563e-49	No match found
CARGYSGVDIYAFDVW	IGHV3-33	IGHJ6	5.299306598732489e-23	1.086405867381992e-05	2.125746879717057e-49	No match found
CAKDFRYPLDVDPTHFDYW	IGHV4-38-2	IGHJ4	2.8960077391946105e-22	1.0843088163632808e-05	2.1275514564293403e-49	No match found
CARDSGGSSPEDWLGFDPW	IGHV3-21	IGHJ3	5.439490126864126e-23	1.084508244018934e-05	2.1278080009314403e-49	No match found
CARDSSIYYYGSGSYYASFDYW	IGHV3-74	IGHJ2	9.172688024170125e-23	1.0856064757350148e-05	2.133726262081196e-49	No match found
CARIPNSYEIVRPLAQW	IGHV3-48	IGHJ4	4.695510266833693e-23	1.0835166213137348e-05	2.1356263675484743e-49	No match found
CAKDVTGGDYPSGMHW	IGHV4-39	IGHJ3	2.0929094667082075e-22	1.0825285949010497e-05	2.14224363382476e-49	No match found
CAHSPPLLWFGELFSGPRIYYFDYW	IGHV1-69	IGHJ6	2.8754537464438983e-22	1.0825285949010497e-05	2.14224363382476e-49	No match found
CARDRGMITFGGVIVIDGMDVW	IGHV4-31	IGHJ5	1.1025807291526086e-22	1.0830253356238458e-05	2.14540462615934e-49	No match found
CAKDRDMAMAKKRYFQHW	IGHV4-59	IGHJ6	5.379590040912481e-23	1.081930179505057e-05	2.153225805693184e-49	No match found
CARVSVEMATMGVYYYYGMDVW	IGHV4-59	IGHJ6	9.914454970173984e-23	1.080444056342654e-05	2.1559128504390863e-49	No match found
CATRYYSDTRASNGVYW	IGHV4-4	IGHJ4	8.107094804018762e-23	1.080444056342654e-05	2.1559128504390863e-49	No match found
CARLHFDDPYYYGSGNLQLFDYW	IGHV3-30	IGHJ6	1.5620164303533438e-22	1.0771143329144993e-05	2.1692640271769595e-49	No match found
CARGVRVANRPDRFSYGMDVW	IGHV4-34	IGHJ6	2.621580230081132e-22	1.0733173562595343e-05	2.180536675480701e-49	No match found
CASSGGYYYYYYGMDVW	IGHV4-39	IGHJ3	2.5274512130595537e-22	1.0760403336355715e-05	2.1861202742091035e-49	[2439]
CARQLDTAMVGDYYYYGMDVW	IGHV4-61	IGHJ6	2.135369116667125e-22	1.0760403336355715e-05	2.1861202742091035e-49	No match found
CARAGMVGAPNLFLDAW	IGHV3-48	IGHJ3	1.7256603970603385e-22	1.0727379200315546e-05	2.1996042138293043e-49	No match found
CARLSKTGYPPLYYYYGMDVW	IGHV4-39	IGHJ6	3.476135379005341e-23	1.0725506893581854e-05	2.2175321852591383e-49	No match found
CARDRMGIVGAWSAFDIW	IGHV4-34	IGHJ5	7.556421873560943e-23	1.0702291981884316e-05	2.2389964299620143e-49	No match found
CARARTSLIVVVNEFDYW	IGHV4-31	IGHJ4	1.0213578426379285e-18	2.648219270035549e-05	2.814965940668952e-49	No match found
CARGRSTRVRGVIFTSYYYYYYGMDVW	IGHV4-61	IGHJ5	1.160277592957152e-35	7.164515679440757e-06	3.496998086765682e-49	No match found
CARLVVTYYYYYGMDVW	IGHV4-39	IGHJ6	2.839809142385083e-18	2.1786815494127404e-05	3.77928569397273e-49	No match found
CAKDMSYYYGMDVW	IGHV3-9	IGHJ6	4.106138017572229e-27	8.078226924698328e-06	4.6898719924128246e-49	[221]
CARGDFGELFPSPKYYYYGMDVW	IGHV1-8	IGHJ6	7.933343318221455e-27	7.975112972217338e-06	4.86102096892252e-49	No match found
CAKWTTITFGSGSHPYGMDVW	IGHV3-9	IGHJ6	2.521298203657119e-35	7.164482735216237e-06	5.846612478346694e-49	No match found
CAKDPGDYYYGMDVW	IGHV3-9	IGHJ6	6.259088256576996e-27	7.256536453572557e-06	6.351644259876353e-49	No match found
CARGSYDILNPLEGVYYYYGMDVW	IGHV4-4	IGHJ6	1.4564795957567295e-26	7.2527977087707746e-06	6.3610784249451995e-49	No match found
CATGAAVMVRGVRDCWFDPW	IGHV3-30	IGHJ3	1.5261566664374972e-26	7.2527977087707746e-06	6.3610784249451995e-49	No match found
CARDNRPLYSSGWYYYYGMDVW	IGHV3-23	IGHJ4	9.026109017078998e-27	7.248801253050978e-06	6.37133432545296e-49	No match found
CARASQPNYYGSGSWLYYYYGMDVW	IGHV3-30-3	IGHJ6	2.7042802368966596e-26	7.248801253050978e-06	6.37133432545296e-49	No match found
CARHAGPSGSSGYYDVDDPFDIW	IGHV4-39	IGHJ4	1.4805481977700935e-26	7.248801253050978e-06	6.37133432545296e-49	No match found
CASSIVVVPAAIRRGRPFYGMDVW	IGHV2-5	IGHJ5	1.7742916419613655e-26	7.248801253050978e-06	6.37133432545296e-49	No match found
CARLSGVAPRCYYYGMDVW	IGHV3-23	IGHJ4	1.337374303519337e-26	7.248801253050978e-06	6.37133432545296e-49	No match found
CARGDKGVIILYYYYGMDVW	IGHV4-30-4	IGHJ6	4.2899960066187724e-27	7.248801253050978e-06	6.37133432545296e-49	No match found
CAKDMRGGSPRYFDYW	IGHV3-9	IGHJ6	3.064527302333644e-27	7.248801253050978e-06	6.37133432545296e-49	No match found
CARDMQQWLEGPFDYW	IGHV3-9	IGHJ6	1.8351609190973628e-26	7.2408302587089476e-06	6.39186726766256e-49	No match found
CATFNQERSGWHDAFDIW	IGHV3-48	IGHJ4	4.07139492805924e-27	7.2408302587089476e-06	6.39186726766256e-49	No match found
CARAETYDSSGPLFYW	IGHV3-9	IGHJ4	2.0754204610464063e-26	7.2408302587089476e-06	6.39186726766256e-49	No match found
CARHFFSAGAEEAGWFDPW	IGHV4-34	IGHJ4	1.6010072121232155e-26	7.235532427946498e-06	6.405571547941071e-49	No match found
CARGIRGVIILYDYYGMDVW	IGHV3-30-3	IGHJ5	1.4589727008429682e-26	7.229587752971457e-06	6.4210038217627486e-49	No match found
CARDRNYLEFYYYYMDVW	IGHV5-51	IGHJ5	1.0431320341642815e-26	7.229587752971457e-06	6.4210038217627486e-49	No match found
CAREKIWFGEFPWLYGMDVW	IGHV2-5	IGHJ4	2.42032308926526e-26	7.22695088596027e-06	6.427867691815811e-49	No match found
CARYLHTSKYSGSYYLSRQYGMDVW	IGHV4-34	IGHJ6	5.8533396168668535e-27	7.202959294596802e-06	6.49070810227585e-49	No match found
CARGVRGITMIVVVTTYYYYGMDVW	IGHV4-31	IGHJ6	1.6632812624950458e-26	7.195248155501618e-06	6.5111883421204486e-49	No match found
CASQDYDILTGFRYYYYGMDVW	IGHV3-48	IGHJ4	1.0651935485300542e-26	7.195090234984839e-06	6.511552792635981e-49	No match found
CAKDSAYYYGSGSYRGNDYYYYGMDVW	IGHV3-20	IGHJ6	4.315619274887377e-27	7.195090234984839e-06	6.511552792635981e-49	No match found
CARDNIVVVPAAIRPNYYYYGMDVW	IGHV4-34	IGHJ4	4.0581628779213255e-27	7.191158043864232e-06	6.522005229599563e-49	No match found
CGKGGAGSPRMNWFDPW	IGHV3-48	IGHJ4	2.422038688622089e-26	7.189860050339302e-06	6.5254651502416486e-49	No match found
CARDDNLGNYSSNDHYIHGFDYW	IGHV3-66	IGHJ6	1.6347490026099842e-26	7.187891312306537e-06	6.5307103197417e-49	No match found
CARAILTGYLGVPVGGHFDYW	IGHV2-70	IGHJ5	3.372184459092025e-27	7.185933641082938e-06	6.535935760612612e-49	No match found
CARPTYCGGDCSPRDGYAFDIW	IGHV4-30-2	IGHJ4	1.391856510284888e-26	7.185933641082938e-06	6.535935760612612e-49	No match found
CAKGIRYRVYYYYYGMDVW	IGHV3-7	IGHJ3	1.3208624931539267e-26	7.185933641082938e-06	6.535935760612612e-49	No match found
CARDAGTIPEVVNYHFDYW	IGHV4-59	IGHJ2	6.70641929914672e-27	7.185933641082938e-06	6.535935760612612e-49	No match found
CARGGGYLTIFGVVIRGSSDFDYW	IGHV3-23	IGHJ5	1.9005228297107504e-26	7.1846202405156495e-06	6.539441928386551e-49	No match found
CAKELAGVYGGNSFGCYDEW	IGHV4-38-2	IGHJ5	1.1706833626027884e-26	7.1846202405156495e-06	6.539441928386551e-49	No match found
CTTTPTFRPPYYYYGMDVW	IGHV4-39	IGHJ6	1.5260950650320808e-26	7.1846202405156495e-06	6.539441928386551e-49	No match found
CARDLYKVAAAGGYYYYGMDVW	IGHV1-2	IGHJ4	1.1461696710504364e-26	7.1846202405156495e-06	6.539441928386551e-49	No match found
CARGPAWFGETTYAFDVW	IGHV4-31	IGHJ6	1.86727659248773e-26	7.180055521264943e-06	6.55165948917198e-49	No match found
CASHVKRTEGELLNPFDSW	IGHV3-23	IGHJ5	7.861977831352631e-27	7.180055521264943e-06	6.55165948917198e-49	No match found
CARGSSRLTMTRQPRTRGFYFDYW	IGHV4-39	IGHJ6	2.133079644818956e-26	7.178102163803062e-06	6.556898578059276e-49	No match found
CAREWEVTAISYYYGMDVW	IGHV3-23	IGHJ4	4.128479746176187e-27	7.178102163803062e-06	6.556898578059276e-49	No match found
CARQEASSWYVGLKLFFYGMDVW	IGHV2-5	IGHJ6	3.3942865313546626e-27	7.178102163803062e-06	6.556898578059276e-49	No match found
CARDRETTTDKFYGMDVW	IGHV3-23	IGHJ3	1.093404121390274e-26	7.177470849097777e-06	6.558600012663371e-49	No match found
CARAPIHPVPTSIGMDVW	IGHV3-23	IGHJ4	1.0948370676447404e-26	7.170983526506926e-06	6.576056899642927e-49	No match found
CARHIWWFGELVLDYFDYW	IGHV6-1	IGHJ5	2.288610812337256e-26	7.170958175228966e-06	6.5761163519161e-49	No match found
CAGAPPAGYYSSWYYFMVW	IGHV4-4	IGHJ6	5.547129086731479e-27	7.169657997053737e-06	6.57962202520101e-49	No match found
CARVFLDDILTGIINNDYYGMDVW	IGHV3-48	IGHJ6	2.6233450273906463e-26	7.166410978807901e-06	6.5883897148574385e-49	No match found
CARDPFYQDTTRWNWFDSW	IGHV4-34	IGHJ5	1.2221337434350403e-26	7.160606799773773e-06	6.604117705303871e-49	No match found
CARATAGPAAIFMGFPRPLDAFDIW	IGHV4-31	IGHJ3	5.429798044520294e-27	7.159943824597549e-06	6.605911211072115e-49	No match found
CAKERLSDEVLLWFGESQSDGMDVW	IGHV3-30	IGHJ6	8.867529836308851e-27	7.158026717118582e-06	6.6111259994253985e-49	No match found
CARDLLRYFDWSTALLYYYYGMDVW	IGHV3-30-3	IGHJ6	2.492964908173956e-26	7.158026717118582e-06	6.6111259994253985e-49	No match found
CARSSGGYCSSTSCYAYYYYYMDVW	IGHV3-74	IGHJ5	6.358244526238202e-27	7.158026717118582e-06	6.6111259994253985e-49	No match found
CARGEQQQLNFYYYYYYGMDVW	IGHV3-53	IGHJ6	2.0020024077354918e-26	7.158026717118582e-06	6.6111259994253985e-49	No match found
CARVEVPAAIMLWYYYYYGMDVW	IGHV3-30-3	IGHJ6	3.317698138665103e-27	7.158026717118582e-06	6.6111259994253985e-49	No match found
CARLRYFDWPNYYYYYGMDVW	IGHV4-39	IGHJ3	2.325228094771676e-26	7.158026717118582e-06	6.6111259994253985e-49	No match found
CARLPRGTVSTMSNWFDPW	IGHV2-70	IGHJ4	4.385920107103804e-27	7.158026717118582e-06	6.6111259994253985e-49	No match found
CAKQTGAAAIVYWYFDLW	IGHV3-21	IGHJ4	2.678957603802075e-26	7.156700111423886e-06	6.614720652665105e-49	No match found
CARDDPPPNFSHYYGMDVW	IGHV3-30-3	IGHJ4	2.187973165285313e-26	7.156700111423886e-06	6.614720652665105e-49	No match found
CARFTCNGGSCYSQFYYYYGMDVW	IGHV3-48	IGHJ6	5.6362085086926485e-27	7.1534960549583454e-06	6.623452629494061e-49	No match found
CAKDSGSYDGFATYYFDYW	IGHV3-9	IGHJ4	4.92158088622476e-27	7.1534960549583454e-06	6.623452629494061e-49	No match found
CAKDGDFYSNFKSAGMDVW	IGHV4-39	IGHJ4	6.877072677836874e-27	7.1534960549583454e-06	6.623452629494061e-49	No match found
CAREAVVLLPTTMDDAFDVW	IGHV4-4	IGHJ4	1.0174064351288267e-26	7.152181303295906e-06	6.6270286435471785e-49	No match found
CARSFYCSSTSCSGSYYYGMDVW	IGHV2-5	IGHJ4	1.9639964427374987e-26	7.136136835205546e-06	6.671025060741841e-49	No match found
CARGQVTIFGVVIFIPAAGPFDVW	IGHV4-30-2	IGHJ3	3.576012284809334e-27	7.136136835205546e-06	6.671025060741841e-49	No match found
CAKDFMSLMVYAMVYYYGMDVW	IGHV3-30	IGHJ6	1.2459215480908776e-26	7.134858151948196e-06	6.674550868429212e-49	No match found
CAKDLGAANWGVYYGMDVW	IGHV3-48	IGHJ4	3.3363038982501926e-27	7.134858151948196e-06	6.674550868429212e-49	No match found
CAKDKPDTEIEYSSSNGMDVW	IGHV4-34	IGHJ4	3.489482589135844e-27	7.134858151948196e-06	6.674550868429212e-49	No match found
CARARGFFWLTEGRYDFDYW	IGHV1-2	IGHJ5	1.1913710218690288e-26	7.131644149836453e-06	6.6834185427900265e-49	No match found
CARAGFLDWFTTMFDYW	IGHV4-31	IGHJ5	3.90413516533989e-27	7.127815244032339e-06	6.6940144195950825e-49	No match found
CAHLTMYYDILTGYYQYNWFDPW	IGHV1-24	IGHJ4	3.347280206567125e-27	7.122084701861434e-06	6.7099216989173705e-49	No match found
CARGGIRIGMNRGVRSRPFDSW	IGHV4-34	IGHJ5	6.143072717704871e-27	7.122084701861434e-06	6.7099216989173705e-49	No match found
CARDQTEFDNRWSYYNYYYGMDVW	IGHV3-30	IGHJ6	3.4014974092038195e-27	7.12205143612471e-06	6.71000230876791e-49	No match found
CARMGSAVAGIMSTYNFTIW	IGHV2-70	IGHJ4	1.4734434239047416e-26	7.1195055763532425e-06	6.7170869354661e-49	No match found
CARDGYTHVDYW	IGHV4-39	IGHJ2	1.7252279034603708e-18	2.6307054990947408e-05	7.01781642331396e-49	No match found
CARHGPNDYYHSRYFDLW	IGHV4-39	IGHJ4	1.0541328903052984e-22	1.477239772058503e-05	1.712370194746004e-48	No match found
CARGQSGITMIVVAILGVEFYFDYW	IGHV6-1	IGHJ4	1.307353161455609e-22	1.4734765277704032e-05	1.7354487075826648e-48	No match found
CARAPTFYDILTGHDSELDVW	IGHV4-34	IGHJ3	7.749807923709165e-23	1.4732027356197212e-05	1.7355694747285732e-48	No match found
CARVLQVEGWYDAFDIW	IGHV3-48	IGHJ4	2.9262305526634564e-23	1.4723668113512286e-05	2.965298256345506e-48	No match found
CARELPGYYDDSGYYSAFDYW	IGHV4-39	IGHJ6	1.5830252456840744e-22	1.4723668113512286e-05	2.965298256345506e-48	No match found
CARDQWIQLYAYYYYGMDVW	IGHV3-30-3	IGHJ6	8.34258840178805e-25	7.126565270779287e-06	3.111774360127148e-48	No match found
CAKGTEARWANYYYYYGMDVW	IGHV3-23	IGHJ6	1.5529993286899432e-24	7.126565270779287e-06	3.111774360127148e-48	No match found
CASAPYSSSWTGFGDYYYGMDVW	IGHV4-61	IGHJ6	8.644393310321565e-25	7.122084701861434e-06	3.117551263046948e-48	No match found
CAHSYYDILTGYLDAFDIW	IGHV4-34	IGHJ2	4.9491790272368897e-23	1.4577089031733811e-05	3.3875383822053276e-48	No match found
CARGRPVQGSLRYFDSISSGAFDIW	IGHV4-34	IGHJ3	1.7136719897736924e-22	1.458388422635937e-05	3.391372927761151e-48	No match found
CARDHRQVWFGAPVMERYFDYW	IGHV3-21	IGHJ4	1.4002353756062597e-22	1.4747244485962674e-05	3.6109343015064966e-48	No match found
CARLHCSSTSCYYLFFAETSHFDYW	IGHV1-8	IGHJ4	1.5750736057991972e-22	1.4718145870335654e-05	3.641052961691695e-48	No match found
CAKDSEDYGMDVW	IGHV3-9	IGHJ6	9.292793973566016e-26	8.078226924698328e-06	3.9416366645489214e-48	No match found
CAKDGSSSWYGWFDPW	IGHV3-9	IGHJ5	1.4939740581011185e-22	1.444033762220791e-05	4.339907112248456e-48	No match found
CARHEGVVVAATYTGLSVHPGWFDPW	IGHV4-39	IGHJ5	2.324531300484819e-22	1.444033762220791e-05	4.339907112248456e-48	No match found
CAEHLMQQDDYGDYFDAFDIW	IGHV2-5	IGHJ3	8.256968700317116e-23	1.4343459630037088e-05	4.514656660195953e-48	No match found
CARRRGYSDYYYGMDVW	IGHV3-13	IGHJ4	6.022405704475973e-23	1.439572111510406e-05	4.897935748972317e-48	No match found
CARKAGLRITMVRGVHGVYGMDVW	IGHV4-59	IGHJ6	7.224675311175675e-23	1.4545828096712328e-05	5.179502503558313e-48	No match found
CARAMVRPGDWFDPW	IGHV4-31	IGHJ4	2.521909989822216e-22	1.4545828096712328e-05	5.179502503558313e-48	No match found
CAKELLPLYGMDVW	IGHV3-9	IGHJ6	7.332877206160587e-26	7.255872399031337e-06	5.3397135547997475e-48	No match found
CAKDLAYYYGMDVW	IGHV3-9	IGHJ6	4.7306456061658735e-26	7.254075164091237e-06	5.343638286473103e-48	No match found
CARTGLGDYDILTGYTVNAFDIW	IGHV4-59	IGHJ5	2.4954177198920805e-25	7.248801253050978e-06	5.354833782229561e-48	No match found
CAKVILEYCFTVSCYVFDYW	IGHV4-59	IGHJ6	2.532054148510572e-25	7.248801253050978e-06	5.354833782229561e-48	No match found
CATGPLHITMVRGVVRIPKGNFDYW	IGHV3-15	IGHJ4	8.308302697976436e-26	7.248801253050978e-06	5.354833782229561e-48	No match found
CARDPEVQKQRLAHFDYW	IGHV4-39	IGHJ5	4.510285341254549e-26	7.2408302587089476e-06	5.372090841265575e-48	No match found
CARLRVVISGHYPLHVDYW	IGHV4-34	IGHJ3	4.054019429684221e-26	7.235532427946498e-06	5.383608702242256e-48	No match found
CAKDVWAAATEQAYYYYGMDVW	IGHV3-23	IGHJ6	2.531415605488111e-25	7.235532427946498e-06	5.383608702242256e-48	No match found
CARQLSGDWLRLNWFDPW	IGHV3-23	IGHJ4	1.8128388628668468e-25	7.229587752971457e-06	5.3965788678270055e-48	No match found
CAHEGYVCDNWFDPW	IGHV3-30	IGHJ3	1.524035257548741e-25	7.22695088596027e-06	5.402347656805818e-48	No match found
CARVTAGIVAYDYW	IGHV3-9	IGHJ4	2.1970097585600277e-25	7.195090234984839e-06	5.4726814019918005e-48	No match found
CARYDWITFGGVMNDAFDIW	IGHV3-30	IGHJ4	8.849937170850655e-26	7.191158043864232e-06	5.481466227854047e-48	No match found
CARGWNSAGSHRNPWFDPW	IGHV4-39	IGHJ4	4.545739030535028e-26	7.191158043864232e-06	5.481466227854047e-48	No match found
CARGPFFFDSSGYYNFESFDIW	IGHV4-34	IGHJ4	2.283164423594565e-25	7.191158043864232e-06	5.481466227854047e-48	No match found
CAHRLSSWNYAYFQHW	IGHV4-59	IGHJ2	2.096793048183269e-25	7.189860050339302e-06	5.484374143055425e-48	No match found
CAKGLKEGPLPAAPRGMDVW	IGHV5-51	IGHJ4	1.8887009018054168e-25	7.187891312306537e-06	5.488782483506211e-48	No match found
CARLAVGMGVPMDGWFDPW	IGHV4-39	IGHJ3	5.545082686000946e-26	7.187891312306537e-06	5.488782483506211e-48	No match found
CARASGSLYLTSSRGPRFHFDYW	IGHV4-31	IGHJ4	4.1574136872341616e-26	7.187891312306537e-06	5.488782483506211e-48	No match found
CARVDYQVPYYYYYGMDVW	IGHV1-46	IGHJ4	5.973113029902849e-26	7.187891312306537e-06	5.488782483506211e-48	No match found
CAKGPSKYSVYDRYFDYW	IGHV4-59	IGHJ3	3.47928322936562e-26	7.185933641082938e-06	5.493174242888677e-48	No match found
CARGGEVRSGKNYYYGMDVW	IGHV5-51	IGHJ4	4.9101172322248654e-26	7.185933641082938e-06	5.493174242888677e-48	No match found
CRCWFSGGNYSGKNRFDIW	IGHV3-30-3	IGHJ3	3.0368166158787604e-26	7.185933641082938e-06	5.493174242888677e-48	No match found
CAKDLWNNKKAFDIW	IGHV3-53	IGHJ2	5.08355845317572e-26	7.185933641082938e-06	5.493174242888677e-48	No match found
CAKLAAYYYDSSVQDYW	IGHV3-9	IGHJ4	5.945415324824933e-26	7.183991182342199e-06	5.49754124453226e-48	No match found
CARDLARGVSDYYGMDVW	IGHV3-49	IGHJ4	5.952976048430302e-26	7.1813595139267976e-06	5.503453204743915e-48	No match found
CARVTYYYDSSGNIWENWRTRFGFDPW	IGHV4-34	IGHJ5	5.30405833872924e-26	7.1813595139267976e-06	5.503453204743915e-48	No match found
CARLTGSRVYYYHYGMDVW	IGHV4-34	IGHJ4	2.0581716291852364e-25	7.1813595139267976e-06	5.503453204743915e-48	No match found
CARGLNFDWLFHGSYWYFDLW	IGHV3-21	IGHJ3	3.0453398901881767e-26	7.1813595139267976e-06	5.503453204743915e-48	No match found
CARDDYYGSEKYPSDMDVW	IGHV3-23	IGHJ4	3.8703860977884967e-26	7.180071252593299e-06	5.506358544287549e-48	No match found
CARGGQVRLPGDYDYYYYGMDVW	IGHV3-66	IGHJ6	9.58160591482006e-26	7.178102163803062e-06	5.510792593661082e-48	No match found
CAREITMIVGTTVSWRWGSGMDVW	IGHV4-34	IGHJ6	8.371383493611321e-26	7.178102163803062e-06	5.510792593661082e-48	No match found
CARGRQHFNMVIVVITGGEYYFDYW	IGHV1-8	IGHJ4	1.7277155799911512e-25	7.178102163803062e-06	5.510792593661082e-48	No match found
CAREMVTFGGVIAHDAFDIW	IGHV3-23	IGHJ4	2.3540213596809125e-25	7.177470849097777e-06	5.512222576617693e-48	No match found
CATAAIGALLWFGRLPYGMDVW	IGHV3-23	IGHJ6	1.5433491649302908e-25	7.177470849097777e-06	5.512222576617693e-48	No match found
CARDKGFGYGDPQGYYYYGMDVW	IGHV4-34	IGHJ6	1.1033329372813675e-25	7.172252681399547e-06	5.524011330230363e-48	No match found
CATTQRPFTNYYYYYGMDVW	IGHV3-30	IGHJ6	1.7554018458375597e-25	7.167056002951764e-06	5.535793317077505e-48	No match found
CARHSGRDTIFGVVIIFDAFDIW	IGHV3-33	IGHJ4	2.7845919278706416e-25	7.167056002951764e-06	5.535793317077505e-48	No match found
CARKLWEAWDSGYGWANLDYW	IGHV3-23	IGHJ4	1.5812831817929847e-25	7.166410978807901e-06	5.537259546194707e-48	No match found
CARGLTDVTMIVVFVGASLYFDYW	IGHV3-23	IGHJ6	6.180733386522626e-26	7.166410978807901e-06	5.537259546194707e-48	No match found
CARDATMVRGVRRDYYYYYGMDVW	IGHV4-4	IGHJ6	6.327382490202681e-26	7.164515679440757e-06	5.541582792377797e-48	No match found
CAKGANGYYSYYGMDVW	IGHV4-39	IGHJ2	6.527175694170666e-26	7.164482735216237e-06	5.541648005638168e-48	No match found
CARTKRGLIAATPVYSFDPW	IGHV3-48	IGHJ4	2.5007415696102264e-25	7.164482735216237e-06	5.541648005638168e-48	No match found
CASAIAVADTHYYYGMDVW	IGHV4-39	IGHJ4	1.4933040950804492e-25	7.164482735216237e-06	5.541648005638168e-48	No match found
CAHFRTHYDILTGYWPNAVDVW	IGHV3-23	IGHJ4	9.239952449692536e-26	7.1631849270953526e-06	5.544600764166537e-48	No match found
CARQKRRITIFGVVIPPVLPWFDPW	IGHV4-39	IGHJ3	1.8824818008722624e-25	7.1631849270953526e-06	5.544600764166537e-48	No match found
CARVGPGYGGNSLVASFDIW	IGHV4-31	IGHJ4	5.580958004663472e-26	7.159943824597549e-06	5.551985613773792e-48	No match found
CARADTAMFSEYYYGMDVW	IGHV4-61	IGHJ4	8.618557899409782e-26	7.159943824597549e-06	5.551985613773792e-48	No match found
CARVEELEYDILTGYYGGYYYYGMDVW	IGHV3-21	IGHJ6	1.6232699761817108e-25	7.158026717118582e-06	5.556368420171157e-48	No match found
CARDSIAAAGIGFYYYYGMDVW	IGHV3-48	IGHJ5	7.476461543519264e-26	7.158026717118582e-06	5.556368420171157e-48	No match found
CARIPSVYDILTGQYYYYYGMDVW	IGHV4-59	IGHJ6	1.4573695669277165e-25	7.158026717118582e-06	5.556368420171157e-48	No match found
CARGRCSGGSCYSGWYYYYYGMDVW	IGHV3-49	IGHJ6	1.209426774331111e-25	7.158026717118582e-06	5.556368420171157e-48	[2309]
CARGAAMVTILYYYGMDVW	IGHV2-70	IGHJ4	3.447359543314274e-26	7.158026717118582e-06	5.556368420171157e-48	No match found
CARSLYYITIFGVVHRSFDYW	IGHV4-31	IGHJ5	2.2206524966140163e-25	7.158026717118582e-06	5.556368420171157e-48	No match found
CARDEQQNWQWLVPNYYYGMDVW	IGHV3-21	IGHJ6	1.0977796782236686e-25	7.15673126836703e-06	5.559327576005167e-48	No match found
CAKGGRFYGSGSPGAYGMDVW	IGHV3-74	IGHJ4	1.359766431033669e-25	7.156700111423886e-06	5.55938957235375e-48	No match found
CAKMPGRSWYPDNWFDSW	IGHV4-59	IGHJ6	7.888713819826688e-26	7.156700111423886e-06	5.55938957235375e-48	No match found
CARDEYEADSDGLDIW	IGHV4-31	IGHJ4	8.762349577467471e-26	7.156700111423886e-06	5.55938957235375e-48	No match found
CARGGWEESKGLYYYYGMDVW	IGHV4-30-2	IGHJ6	3.225740782278738e-26	7.156700111423886e-06	5.55938957235375e-48	No match found
CARRRRWLRYSGPSGGMDVW	IGHV2-70	IGHJ5	1.2186621230755726e-25	7.156700111423886e-06	5.55938957235375e-48	No match found
CARDYWSSSWYGKPYYYYYGMDVW	IGHV3-7	IGHJ6	6.628339007237534e-26	7.1534960549583454e-06	5.566728425115338e-48	No match found
CARIRVEMATMIGNYYYYGMDVW	IGHV2-70	IGHJ6	2.489850544243969e-25	7.1534960549583454e-06	5.566728425115338e-48	No match found
CAREGLHVDTAMVDYYYYYYGMDVW	IGHV3-7	IGHJ6	6.821340537582357e-26	7.1534960549583454e-06	5.566728425115338e-48	No match found
CARHMSDCTNGVCHTYYYYGMDVW	IGHV4-39	IGHJ6	1.107441492640338e-25	7.1534960549583454e-06	5.566728425115338e-48	No match found
CATEVADSSGYYYVPYYYYGMDVW	IGHV4-39	IGHJ6	1.0020938898307988e-25	7.1534960549583454e-06	5.566728425115338e-48	No match found
CARLVWAMSLWCYGDYFDYW	IGHV4-39	IGHJ5	3.5263430389368267e-26	7.152181303295906e-06	5.569733911859435e-48	No match found
CEGWHVSPEDGMDVW	IGHV4-39	IGHJ4	3.1629485272305887e-26	7.152181303295906e-06	5.569733911859435e-48	No match found
CAREAYYYDSSGYYGGGYYYYGMDVW	IGHV4-34	IGHJ5	2.827197856795727e-25	7.152181303295906e-06	5.569733911859435e-48	No match found
CAHLGVLRFLEWLFRDLYYFDYW	IGHV4-59	IGHJ5	3.997353883441568e-26	7.152181303295906e-06	5.569733911859435e-48	No match found
CARSGWEQLVRARYYYYGMDVW	IGHV2-5	IGHJ6	4.909040056603855e-26	7.152181303295906e-06	5.569733911859435e-48	No match found
CANSCDYGDCIHYGMDVW	IGHV3-43	IGHJ3	5.733153295724747e-26	7.1483225115700894e-06	5.578593192174704e-48	No match found
CARVRAAAGTLILYYYYMDVW	IGHV4-59	IGHJ4	5.292148112504145e-26	7.143814361197395e-06	5.588966691155396e-48	No match found
CARDLWEGALDYYYYYGMDVW	IGHV3-30-3	IGHJ6	4.3310578547757806e-26	7.136136835205546e-06	5.606711017290846e-48	No match found
CARLSKTGYPPLYYYGMDVW	IGHV3-30	IGHJ3	1.0355741549066046e-25	7.134858151948196e-06	5.609674307733563e-48	No match found
CAVGMARYFDWLPLYYYYGMDVW	IGHV4-4	IGHJ6	5.182664891057431e-26	7.134858151948196e-06	5.609674307733563e-48	No match found
CAREVASSWYGGVLDSHKFFDPW	IGHV3-33	IGHJ5	2.4415563915080305e-25	7.134858151948196e-06	5.609674307733563e-48	No match found
CAREYDSNGYYYYGMDVW	IGHV4-30-4	IGHJ6	1.0747106749567386e-25	7.130367086813568e-06	5.620094997926092e-48	No match found
CARGGSLRFDILTGPRHYYYGMDVW	IGHV3-48	IGHJ6	7.048845804728831e-26	7.130367086813568e-06	5.620094997926092e-48	No match found
CARFPTSYYYDSKAAPATPDAFDYW	IGHV4-39	IGHJ4	1.2841119919555704e-25	7.130367086813568e-06	5.620094997926092e-48	No match found
CARGVGQRGVLRTSGWSKYPFDYW	IGHV3-66	IGHJ4	2.432225655783813e-25	7.127815244032339e-06	5.626032589371491e-48	No match found
CARSGGVFWFGASVAQVSDW	IGHV3-30	IGHJ4	1.0395653813566108e-25	7.123325503622722e-06	5.63649357207081e-48	No match found
CARGPHPTAYDILTGYSIKGSVWFDPW	IGHV4-31	IGHJ5	5.521980051538501e-26	7.1195055763532425e-06	5.645424051366123e-48	No match found
CARGSMVRGGKVYYGMDVW	IGHV3-30	IGHJ4	3.580405264785484e-23	1.451901244050178e-05	6.18881126394906e-48	No match found
CARGDLVVGRTYYYYGMDVW	IGHV3-30-3	IGHJ4	5.381811516752606e-27	1.097596700622343e-05	6.38732547092536e-48	No match found
CARPSMVSRNYYYYGMDVW	IGHV3-53	IGHJ4	1.768592433444288e-26	1.0961669487414827e-05	6.415986857979655e-48	No match found
CAKSRPHTNEFGSAFDIW	IGHV4-39	IGHJ5	1.2559107655336871e-26	1.0988256392957482e-05	1.0248101935460435e-47	No match found
CARALPVTTFFYYYYGMDVW	IGHV3-53	IGHJ4	2.37222176062574e-26	1.0891154970573806e-05	1.056499742699536e-47	No match found
CARSALAAADDGAQTALDYW	IGHV3-20	IGHJ3	1.7498771237636974e-26	1.0856064757350148e-05	1.128214554470426e-47	No match found
CAREGVIGKYNWNYLFPHALVAFDIW	IGHV4-61	IGHJ3	8.982910149962404e-27	1.0825285949010497e-05	1.256781862222498e-47	No match found
CARDSFEAPLFFDYW	IGHV4-30-4	IGHJ3	1.9158199261226583e-26	1.0825285949010497e-05	1.256781862222498e-47	No match found
CARHWEVGTELIAFDIW	IGHV3-23	IGHJ5	3.320544778011581e-27	1.0967804287269343e-05	1.3396192429337083e-47	No match found
CAKGTYGITILGQIYYYGMDVW	IGHV1-24	IGHJ6	4.9469644700547056e-27	1.0961669487414827e-05	1.342194951899192e-47	No match found
CARVVRYYDFWSGYTEYYYYGMDVW	IGHV4-34	IGHJ5	9.623994020973818e-27	1.0802523595135725e-05	1.3644116015286475e-47	No match found
CAREWDDITRPAHYGMDVW	IGHV6-1	IGHJ4	5.539597347925268e-27	1.0852082931400868e-05	1.3893316195948146e-47	No match found
CARVPVATIPLFGYYYYYYGMDVW	IGHV3-74	IGHJ6	3.3587382347892656e-27	1.0725506893581854e-05	1.6138313254888847e-47	No match found
CARLYLGFNGKMYYFDYW	IGHV3-30	IGHJ3	9.130890235985564e-27	1.084508244018934e-05	1.637038359287719e-47	No match found
CARETSNYEVSGGYYYGMDVW	IGHV4-34	IGHJ4	2.0861692994847518e-26	1.0809450795600589e-05	1.6557514062173215e-47	No match found
CARDHGQWFGELWGHGMDVW	IGHV4-39	IGHJ2	2.580084105211498e-26	1.0809450795600589e-05	1.6557514062173215e-47	No match found
CARQLIVVVPAAPGSPTHETYYYGMDVW	IGHV4-39	IGHJ6	4.905112475705014e-27	1.0778140545381003e-05	1.6724679113879216e-47	No match found
CARGDITMVRGVITYYYYYGMDVW	IGHV3-30	IGHJ4	1.9088461314442542e-26	1.0791660924168378e-05	1.7355554272875195e-47	No match found
CARDTRIQLWFDRDYYYGMDVW	IGHV4-34	IGHJ4	5.7096248084261976e-27	1.0747728711698868e-05	1.7602483108598523e-47	No match found
CNLCPSGDWGWFDPW	IGHV6-1	IGHJ2	4.538660773108072e-27	1.071871099879194e-05	1.776839524978003e-47	No match found
CARYSPLGFESPDAFDIW	IGHV4-34	IGHJ2	6.1272504748650695e-27	1.072931064086035e-05	3.223673116194021e-47	No match found
CARGRHAPVFSGSWVVPPRDYYYYGMDVW	IGHV4-34	IGHJ6	1.6752599040512442e-34	7.126565270779287e-06	4.800942937095101e-47	No match found
CARQGRITMVRLNWFDPW	IGHV5-51	IGHJ4	6.185059092003285e-20	1.477239772058503e-05	5.1052887795039075e-47	No match found
CARRLYSFGSGTYRDW	IGHV4-34	IGHJ6	1.4661646802257114e-19	1.4759874939199164e-05	5.123362146650721e-47	No match found
CAHRRRNYGMDVW	IGHV4-39	IGHJ2	2.97939364751307e-20	1.4747244485962674e-05	5.1416423404259365e-47	No match found
CARDISGPYASKV	IGHV4-59	IGHJ4	2.0777894995407745e-19	1.4747244485962674e-05	5.1416423404259365e-47	No match found
CAHRLPAVAAFDYW	IGHV4-34	IGHJ5	1.995390278320916e-19	1.4729234535979028e-05	5.167872147975488e-47	No match found
CAHRVVWAAGQNWFDPW	IGHV3-23	IGHJ6	2.1278540802546665e-19	1.4723668113512286e-05	5.1759703118351305e-47	No match found
CARMDMYFTFGGVYGAFDIW	IGHV2-70	IGHJ3	1.1146782567664295e-19	1.4715547030316051e-05	5.187959564074393e-47	No match found
CARGQRQPFSFFGVLAGGPELKCYGMDVW	IGHV4-34	IGHJ6	2.112462637318623e-34	7.130367086813568e-06	5.265976393154986e-47	No match found
CVVFDYDILTGYIPLW	IGHV5-51	IGHJ6	7.843599446450039e-20	1.4602740586943362e-05	5.355515434599316e-47	No match found
CASQPYGNHLPPPGYW	IGHV4-39	IGHJ6	7.490119920864067e-20	1.4589090211347404e-05	5.376257084460651e-47	No match found
CARQDRQAFLAVENWFDPW	IGHV4-59	IGHJ5	2.1975005494557325e-19	1.4587853852562967e-05	5.378207740700747e-47	No match found
CAGRPTPSYSSGWYLFYYGMDVW	IGHV4-31	IGHJ6	3.3406130662048246e-26	1.096982290515825e-05	5.378601101351509e-47	No match found
CARAIGAPENWFDPW	IGHV4-59	IGHJ4	7.034697947876932e-20	1.4577089031733811e-05	5.394677336316379e-47	No match found
CARSALRYFDRPGMDVW	IGHV4-39	IGHJ5	1.0606758007297496e-19	1.4577089031733811e-05	5.394677336316379e-47	No match found
CARVRYRRDYDSSAGSWFDPW	IGHV6-1	IGHJ3	1.585054389242163e-25	1.095252557258673e-05	5.407860116587256e-47	No match found
CARGDVVVVAANDYYYGMDVW	IGHV4-61	IGHJ6	8.8374761286095e-20	1.456077415195966e-05	5.41969773979362e-47	No match found
CARHARRSTEWFDPW	IGHV4-34	IGHJ4	5.421539004812132e-20	1.4552731523970771e-05	5.432108046321282e-47	No match found
CARTFLEATMSPPHAFDIW	IGHV3-21	IGHJ6	1.0984795546424597e-19	1.4529722173767845e-05	5.467685137850767e-47	No match found
CARGPITVTTFYYYYGMDVW	IGHV4-34	IGHJ6	1.8802564452973912e-19	1.4437707272127949e-05	5.612818498127292e-47	No match found
CARGRVDTTMIVVVITGAAHYFDYW	IGHV4-39	IGHJ4	3.288702900840313e-20	1.4423181512768594e-05	5.6360746136637605e-47	No match found
CARRNYCSSTSCYNGGFDIW	IGHV4-4	IGHJ4	1.3114275403753494e-19	1.4412704877396249e-05	5.6530442473837165e-47	No match found
CAHSPITMVRGVIPNWFDSW	IGHV2-5	IGHJ5	2.8588524584189745e-19	1.4395583757990311e-05	5.680753062998217e-47	No match found
CAREMATIEYYYYGMDVW	IGHV3-48	IGHJ6	7.384881243701744e-20	1.4393107147822876e-05	5.684795811573477e-47	No match found
CARARQDVVVPALGIRAYYYYYYMDVW	IGHV4-34	IGHJ6	6.179357468698699e-20	1.4381143758316156e-05	5.704185502035988e-47	No match found
CARDLTYGSGRSYYYYGMDVW	IGHV3-21	IGHJ6	3.621686279370276e-20	1.4378535168621953e-05	5.708501374410429e-47	No match found
CARDRVDRYSGSRTAYGMDVW	IGHV3-21	IGHJ4	1.8176173441597552e-24	1.0745849351375708e-05	7.449032639288375e-47	No match found
CAREAGGDRGVLGPLLYYGMDVW	IGHV3-66	IGHJ6	1.4141596520335504e-24	1.0725506893581854e-05	7.498152903832501e-47	No match found
CARHVSAVAGTYRLHYFDYW	IGHV3-33	IGHJ3	6.980539861632152e-26	1.0856064757350148e-05	9.482160409863296e-47	No match found
CARVRAVPAAMRIFTLGRSYYGMDVW	IGHV4-34	IGHJ6	5.448660011704092e-26	1.0878063629282327e-05	1.0386975005991597e-46	No match found
CARDKAEYIVVVPAVPLAYGMDVW	IGHV4-39	IGHJ6	3.7981389438033376e-23	1.80903753778388e-05	1.092046751532783e-46	No match found
CARAPMVRGVSPPQIAFDIW	IGHV4-30-2	IGHJ5	2.354199461477109e-25	1.0873052487266948e-05	1.1599278503066623e-46	No match found
CAREGSPDTRIRGVLHYW	IGHV4-31	IGHJ5	6.154811854244472e-26	1.0771143329144993e-05	1.3365349613817167e-46	No match found
CAKASPQGESGYECFDYW	IGHV4-59	IGHJ3	1.896816995850413e-25	1.093627229574548e-05	1.3368491583923914e-46	No match found
CARNGLKTEPFFGGLVPSPFDPW	IGHV4-39	IGHJ5	3.31181942263418e-26	1.084508244018934e-05	1.3758606692635491e-46	No match found
CARHKSFDWLLIPKVGYYGMDVW	IGHV4-59	IGHJ6	2.698997536657858e-25	1.0835125578906828e-05	1.380225869135967e-46	No match found
CARAYGDYILLFYYYYGMDVW	IGHV4-31	IGHJ6	6.452231872593082e-26	1.0771143329144993e-05	1.4683060139123083e-46	No match found
CARVATGWRPGEFWYFDLW	IGHV4-59	IGHJ4	1.958685045886126e-25	1.0727379200315546e-05	1.4891699587934808e-46	No match found
CARIFCGGDCDGSGVFDIW	IGHV3-13	IGHJ2	9.734590959034232e-26	1.0714858540417932e-05	1.4952232767167431e-46	No match found
CARVPFVAVAGTLLPYYYYYGMDVW	IGHV4-59	IGHJ6	3.527335813508018e-26	1.079268601298929e-05	1.6176763266371755e-46	No match found
CAKDIAYYYGMDVW	IGHV3-9	IGHJ6	1.2465467835806095e-26	1.4534490286873416e-05	1.851959452334501e-46	No match found
CAKNGGAHGMDVW	IGHV3-7	IGHJ6	1.2092678535838824e-14	3.877166471103287e-05	3.156881668996833e-46	No match found
CARRGYLYWYFDLW	IGHV3-74	IGHJ4	1.3221306637659633e-19	1.8634949373817867e-05	3.4357917269784743e-46	No match found
CARHDNREGGFDIW	IGHV4-59	IGHJ4	1.767805656757994e-19	1.8597567303888445e-05	3.4766211845628646e-46	No match found
CARDRPNYYDSSGYVLKADAFDIW	IGHV3-23	IGHJ3	1.7613331629360718e-19	1.844186978252381e-05	6.2101945353638234e-46	No match found
CARNTIHGYFDYW	IGHV3-23	IGHJ5	7.692453628542081e-20	1.8541011923239903e-05	6.780516001293131e-46	No match found
CAREGFVEITIFGVAQGWYFDLW	IGHV4-61	IGHJ2	1.5008624769265405e-19	1.838449066623305e-05	6.9750608163308665e-46	No match found
CARARGGSYYYGMDVW	IGHV3-30	IGHJ6	2.405747830575353e-14	5.5726852033930505e-05	7.24361498609089e-46	[1356, 1211]
CARDRVPPDYGDAFDVW	IGHV4-39	IGHJ4	1.1478454795319405e-19	1.8448837963008115e-05	7.621080312929116e-46	No match found
CARVQRVNGVLPHFDYW	IGHV3-23	IGHJ6	1.5963096474669382e-19	1.8583219348206467e-05	8.589422345383243e-46	No match found
CARYTPRAVVAGRFGYW	IGHV4-4	IGHJ6	5.407693927942712e-20	1.841380945000795e-05	9.059060001561894e-46	No match found
CARAGQQLARYYYYGMDVW	IGHV4-59	IGHJ6	1.2980258914006525e-19	1.811204224952257e-05	9.445650163026053e-46	No match found
CARDSDYYDSSAGYYYGMDVW	IGHV4-59	IGHJ6	1.3549188561426194e-19	1.808723330622109e-05	9.518970527340309e-46	No match found
CARALFLNQDVW	IGHV2-5	IGHJ6	2.8551753821253344e-19	1.806892879371604e-05	1.0517102302394521e-45	No match found
CARGVTMVRGVISYFDYW	IGHV4-61	IGHJ1	1.9735174989014468e-19	1.8274131877326152e-05	1.09435185403846e-45	No match found
CARHPEVYAWSGFPNWFDPW	IGHV4-59	IGHJ5	2.6118368332125e-19	1.8274131877326152e-05	1.09435185403846e-45	No match found
CARGIGWRSRVIFDPW	IGHV4-34	IGHJ5	1.4786346798287248e-16	2.253313699656681e-05	1.4090205593192732e-45	No match found
CARQVGDFWTGYYVDYW	IGHV4-39	IGHJ4	5.820535553865719e-17	2.2238306431438325e-05	1.5738079687972242e-45	No match found
CARGHDCSGGSCWWEYWFDPW	IGHV4-59	IGHJ5	2.0648287007434923e-16	2.186590153317057e-05	1.8104895598895285e-45	No match found
CARPRVWGSYISPFDIW	IGHV4-59	IGHJ3	1.3981245182387464e-16	2.182743652749146e-05	1.8368883684549053e-45	No match found
CARGFGSKTSGTFDVW	IGHV3-23	IGHJ3	1.221603847719431e-21	1.0988256392957482e-05	1.924933143420036e-45	No match found
CARDGGAFGSGTLGMDVW	IGHV6-1	IGHJ4	9.098651000942509e-22	1.0988256392957482e-05	1.924933143420036e-45	No match found
CARESATAQYLEYW	IGHV6-1	IGHJ3	5.012173511570418e-20	1.804916077370973e-05	1.926479960450823e-45	No match found
CARGLDARDGRSWLCLDYW	IGHV3-30-3	IGHJ4	5.073377462507707e-22	1.0961669487414827e-05	1.9408629669725607e-45	No match found
CARLNVVTGRADVDVW	IGHV3-74	IGHJ4	1.1138553867338829e-21	1.0961669487414827e-05	1.9408629669725607e-45	No match found
CHVWQNYYYGMDVW	IGHV4-61	IGHJ6	1.927300190502848e-21	1.095864995780206e-05	1.942367182149417e-45	No match found
CARIYSSSWYEYNWFDPW	IGHV3-23	IGHJ4	5.13376599585466e-22	1.095252557258673e-05	1.9457901480675532e-45	No match found
CARQLIGRATQFDYW	IGHV4-59	IGHJ3	1.7420246405229967e-21	1.094944055911022e-05	1.9485785758528122e-45	No match found
CAREWIQLWGVGPVSGHHYYMDVW	IGHV4-4	IGHJ6	5.969005636114842e-22	1.094944055911022e-05	1.9485785758528122e-45	No match found
CAKDRNNVVRALDVW	IGHV4-59	IGHJ5	1.5545833697029759e-21	1.094944055911022e-05	1.9485785758528122e-45	No match found
CATIATTGPQEFNRW	IGHV3-48	IGHJ6	2.972294559928668e-22	1.0891154970573806e-05	1.9844035944928122e-45	No match found
CAREGNQWTNWFDPW	IGHV6-1	IGHJ4	1.8552621502559106e-21	1.0891154970573806e-05	1.9844035944928122e-45	No match found
CARSPYYDSSGQMGFDYW	IGHV4-61	IGHJ2	9.115324370706688e-22	1.0891154970573806e-05	1.9844035944928122e-45	No match found
CAKAGHTRDGYTQLTYYFDYW	IGHV4-34	IGHJ6	2.319637973773923e-21	1.0876057001008243e-05	1.9940433853978948e-45	No match found
CARGGLRNYYYYMDVW	IGHV4-4	IGHJ1	3.9935841438210563e-22	1.0873052487266948e-05	1.9957460337913066e-45	No match found
CAKVGSGWYWYFDYW	IGHV2-70	IGHJ5	1.2305523186083253e-21	1.0873052487266948e-05	1.9957460337913066e-45	No match found
CARFFGMTLATTSRGYDYW	IGHV4-61	IGHJ4	4.034486421863693e-22	1.0873052487266948e-05	1.9957460337913066e-45	No match found
CARRLEQRLPYYYYGMDVW	IGHV4-4	IGHJ6	7.948692556496678e-22	1.086602445545732e-05	2.000463482919909e-45	No match found
CARNSFRARFLDWLFYFDYW	IGHV4-59	IGHJ6	2.407938176772117e-21	1.084508244018934e-05	2.0135972052102868e-45	No match found
CAHNIHSGHPPRYW	IGHV4-59	IGHJ3	3.795422427209184e-22	1.084508244018934e-05	2.0135972052102868e-45	No match found
CARDRSSVRPQWLAGFDYW	IGHV3-30	IGHJ3	5.6157336420055135e-22	1.0840142818194616e-05	2.016794557922044e-45	No match found
CARGVNSGGRLNGWDYW	IGHV4-39	IGHJ5	1.1508936784727973e-21	1.0835166213137348e-05	2.0200866813374945e-45	No match found
CASLNGDYARDDAFDVW	IGHV4-34	IGHJ3	2.765870305888064e-21	1.0835242182871136e-05	2.020151975198595e-45	No match found
CATAIFDPNWFDPW	IGHV4-59	IGHJ4	2.579430197568519e-21	1.0825285949010497e-05	2.0266390306266492e-45	No match found
CARVSSSWYGVSYYYYGMDVW	IGHV4-61	IGHJ6	2.0285447136673047e-21	1.0825285949010497e-05	2.0266390306266492e-45	No match found
CARQGPSITMIVVVRPTHGFDPW	IGHV4-39	IGHJ4	1.1473833672587229e-21	1.0825285949010497e-05	2.0266390306266492e-45	No match found
CAKDIHQGGITIFGVVLHRGFDYW	IGHV3-21	IGHJ4	2.9137101145441053e-22	1.081042586735299e-05	2.034915007116409e-45	No match found
CARGGYYDSSGYSLLYYYYGMDVW	IGHV4-34	IGHJ6	1.0414852592962336e-21	1.0799600414921906e-05	2.043139889248434e-45	No match found
CASGKYYDFWSGYYSHDYYYGMDVW	IGHV4-4	IGHJ6	1.29403567909578e-21	1.0786800533026964e-05	2.051207656683169e-45	No match found
CAHPRAYCSDTSCYRNWYFDLW	IGHV2-5	IGHJ2	3.242879225161872e-22	1.077694739851181e-05	2.057991960189808e-45	No match found
CARRKRSAGAMDVW	IGHV3-33	IGHJ1	2.1715830445924053e-21	1.0771143329144993e-05	2.0621647810692192e-45	No match found
CAKEELLTTDGGVIVSAFDYW	IGHV4-39	IGHJ4	3.998002451162605e-22	1.075160500908765e-05	2.0752384370372128e-45	No match found
CAKEGSRIQLWLHPGDYGMDVW	IGHV4-59	IGHJ6	1.007173110944342e-21	1.0747728711698868e-05	2.0761020811381025e-45	No match found
CARGPSPPAIAAYDYGMDVW	IGHV4-61	IGHJ6	2.335287976635257e-21	1.0734186195679129e-05	2.086974495176525e-45	No match found
CARVRGPTLATSFVDVW	IGHV3-11	IGHJ6	1.276483980744171e-21	1.072931064086035e-05	2.089813258849663e-45	No match found
CAGGSGIINYYYYGMDVW	IGHV4-59	IGHJ6	5.201384187758236e-22	1.0727379200315546e-05	2.091885863904276e-45	No match found
CARGKSPGIQLWFTYYYGMDVW	IGHV3-74	IGHJ6	6.687397647829201e-22	1.0721649501888127e-05	2.0958619466033786e-45	No match found
CAREFEGYFDLW	IGHV4-34	IGHJ4	1.0889666349789194e-14	4.195596288989486e-05	2.9544920816479315e-45	No match found
CAREGQLAQRVGPIAQKIHYYYGMDVW	IGHV4-34	IGHJ6	2.0751157031274986e-33	7.189860050339302e-06	3.1808006374342654e-45	No match found
CARLAADEEEGFGGRVIIISAAEFDYW	IGHV3-33	IGHJ6	6.4894395384694525e-34	7.132303073051946e-06	4.718344050442346e-45	No match found
CARDRLTMVRGVQFANSYYGMDVW	IGHV4-30-4	IGHJ4	8.131637080698713e-34	7.177470849097777e-06	4.881832163793397e-45	No match found
CARATKFWSDSTCSGYYYYGMDVW	IGHV3-23	IGHJ1	3.298902561080926e-34	7.122084701861434e-06	5.205500854542306e-45	No match found
CARELTWSGELDLW	IGHV4-59	IGHJ4	1.4734685005954418e-16	2.657363175544757e-05	7.396092579283761e-45	No match found
CAPAVPVADDSW	IGHV3-30-3	IGHJ4	4.9628816893904937e-17	2.6422041821568603e-05	7.842331063586992e-45	No match found
CARHETGDPPFGDW	IGHV3-30	IGHJ4	9.268483248187147e-17	2.623782970516745e-05	9.487668179677156e-45	No match found
CARHVRSLMVRGPDFDYW	IGHV6-1	IGHJ4	4.7616582125177146e-18	1.861891929716448e-05	1.0045316960762209e-44	No match found
CMGWSGFESGDYW	IGHV4-34	IGHJ4	1.0441416029109105e-17	1.8597567303888445e-05	1.0113323729241592e-44	No match found
CAKQDYYGSGSYYKGFDPW	IGHV4-39	IGHJ4	1.992975938066964e-17	1.856546063236497e-05	1.0216283730781848e-44	No match found
CRVVPAAIPKGPNYYYMDVW	IGHV4-34	IGHJ6	2.106087092658057e-17	1.856546063236497e-05	1.0216283730781848e-44	No match found
CARAIVSGLCSGGSCYKGYYYYMDVW	IGHV4-59	IGHJ6	4.350174365080966e-18	1.838449066623305e-05	1.0813896551863066e-44	No match found
CARHPGDTIFGVVRYPGGFDYW	IGHV4-59	IGHJ4	1.7551637873511018e-17	1.838449066623305e-05	1.0813896551863066e-44	No match found
CARFRIWNHLYGMDVW	IGHV4-59	IGHJ6	7.739513268097344e-18	1.8274131877326152e-05	1.119439044595358e-44	No match found
CASSSYSSSWYYFDYW	IGHV4-39	IGHJ3	1.783197558921955e-17	1.808062227578277e-05	1.1891743283645344e-44	No match found
CARDGQEQAPWAMDVW	IGHV3-33	IGHJ6	5.9092823435544194e-18	1.807553113388432e-05	1.1910540637068286e-44	No match found
CASHPVWQQLITW	IGHV4-4	IGHJ4	1.8113539903857208e-17	1.8055748522939533e-05	1.1984207834643444e-44	No match found
CARGEGVMVYVYGMDVW	IGHV4-4	IGHJ6	1.145264454116182e-17	1.8037292532442365e-05	1.2053058018279268e-44	No match found
CVTWIRNHFDYW	IGHV4-34	IGHJ6	2.4121251265616978e-15	2.650587346646528e-05	1.2857630380548565e-44	No match found
CASSSRGRWLQSYFDYW	IGHV3-30-3	IGHJ6	1.316272402924341e-15	2.648219270035549e-05	1.2975696044793792e-44	No match found
CAHYRPSTGGTW	IGHV2-5	IGHJ5	1.0424401347888409e-15	2.640229561583184e-05	1.3384544535976677e-44	No match found
CARSDLSVIVLVVYATRGGYFDLW	IGHV4-59	IGHJ2	1.7335302431423782e-19	2.186590153317057e-05	1.3562817897092786e-44	No match found
CARGSVFRYYDILTGSRSYFDYW	IGHV4-34	IGHJ4	1.2492306187798624e-16	2.6080395761123056e-05	1.4982370167573778e-44	No match found
CARGPKMGGSGYYYNW	IGHV4-4	IGHJ6	4.198474630629825e-17	2.5572738750766525e-05	1.5058901104320736e-44	No match found
CARSYYDILTNYYDAFDIW	IGHV2-70	IGHJ3	6.829247824509088e-16	2.6080395761123056e-05	1.517652588366637e-44	No match found
CARFWSGYVDYW	IGHV3-72	IGHJ5	1.5889938987065025e-15	2.6080395761123056e-05	1.517652588366637e-44	No match found
CARHGYSSGRHRCGFDPW	IGHV4-39	IGHJ6	4.3157024367120323e-16	2.6080395761123056e-05	1.517652588366637e-44	No match found
CARSPGDSSGYYESFFDYW	IGHV2-5	IGHJ4	1.4652720337950302e-15	2.6080395761123056e-05	1.517652588366637e-44	No match found
CAGKVLTVPADYW	IGHV4-59	IGHJ4	8.662210934604251e-16	2.6080395761123056e-05	1.517652588366637e-44	No match found
CARVSGYGSGSSFNWFDSW	IGHV3-53	IGHJ6	1.7414202404583347e-21	1.4783570197658814e-05	1.6117533697492984e-44	No match found
CARDKGTHRILDYW	IGHV1-24	IGHJ3	4.217539194154718e-22	1.4755631179379318e-05	1.624635268484664e-44	No match found
CARMIVQHAGMDVW	IGHV4-59	IGHJ6	2.8144292655838087e-16	2.5603547250919963e-05	1.6338440230434738e-44	No match found
CARAQIFGVVTLYYGMDVW	IGHV3-30	IGHJ6	6.503932743051796e-17	2.5567990720970862e-05	1.657542932570757e-44	No match found
CARGDGLGPYTGYAFDIW	IGHV1-18	IGHJ3	1.416782626349084e-16	2.6080395761123056e-05	1.775688322380385e-44	No match found
CAKEGVLWFGELSEDLPDYW	IGHV3-23	IGHJ4	1.3302683775120876e-15	2.5567990720970862e-05	1.8626657648400242e-44	No match found
CARTVGAVAGVDYW	IGHV4-39	IGHJ5	7.0096473914853035e-16	2.5491728803400503e-05	1.9211235622218466e-44	No match found
CARGLGGGSCSHFDYW	IGHV4-31	IGHJ3	1.111150679021824e-21	1.477239772058503e-05	2.6038492849105177e-44	No match found
CARHGYIAAAYYYYGMDVW	IGHV3-11	IGHJ6	2.822762781383482e-21	1.4759874939199164e-05	2.6121970483458465e-44	No match found
CARAANILTGYYNHPFDYW	IGHV6-1	IGHJ3	2.4109384806594207e-21	1.4597310991371248e-05	3.25374587981984e-44	No match found
CARGRTVTTFYYYYYYGMDVW	IGHV4-34	IGHJ6	1.155228242018974e-21	1.4561976772496772e-05	3.2859878973055573e-44	No match found
CARGGATYYYDSSGYVNAFDIW	IGHV3-30	IGHJ5	2.4251319086683884e-21	1.4574370509129645e-05	3.45763708912414e-44	No match found
CARMECGTVSSEEIW	IGHV4-34	IGHJ5	8.563679548549049e-22	1.4650649199901386e-05	3.500350103163701e-44	No match found
CARTSQYCSSTSCYLPNAMDVW	IGHV4-39	IGHJ4	3.2293625367389373e-22	1.4689104817053226e-05	4.069941099492166e-44	No match found
CAKDVVVTAIGPQGAFDVW	IGHV3-30	IGHJ4	6.181226555031492e-22	1.44048509281666e-05	4.188191549306253e-44	No match found
CASQLELLEYYFDYW	IGHV4-61	IGHJ5	2.704294793945345e-21	1.4393107147822876e-05	4.2066136658956427e-44	No match found
CAREIDFRGYDYVYVASYFDYW	IGHV4-59	IGHJ4	9.730417788734622e-22	1.438774867733034e-05	4.208202823469498e-44	No match found
CARSVGRRGTLYSSGWSKYPFDYW	IGHV4-59	IGHJ6	3.7623457016819913e-22	1.4423181512768594e-05	4.572468808822175e-44	No match found
CAREGAVVGARRTFDIW	IGHV4-38-2	IGHJ4	8.42768062126503e-22	1.439823001432228e-05	4.608117135661629e-44	No match found
CARDRFDYGSGRQGTIDYW	IGHV4-4	IGHJ4	1.048333009527804e-16	2.5567990720970862e-05	4.903564548828089e-44	No match found
CATTPSYSSGWSLDYW	IGHV4-30-4	IGHJ4	1.4431612363007951e-16	2.5567990720970862e-05	4.903564548828089e-44	No match found
CARVRSITMIVVVITPMGWFDPW	IGHV4-39	IGHJ4	1.0561003971254796e-21	1.4497540690005054e-05	4.969191763795467e-44	No match found
CARGLQRVVPGVLGVGPYYYYYYMDVW	IGHV4-59	IGHJ6	1.422658331975656e-21	1.4361632672802448e-05	5.70353894975671e-44	No match found
CARNPGEYYGMDVW	IGHV3-23	IGHJ6	7.406594926420388e-16	3.0567368948313355e-05	6.279120254329681e-44	No match found
CARDLYWAFDVW	IGHV3-30	IGHJ6	9.95011747894791e-16	3.049778105746001e-05	6.436801031015076e-44	No match found
CAKEEEGADGDSFLFDYW	IGHV3-43	IGHJ4	1.0049741226180453e-17	2.257479170016229e-05	7.824887061098043e-44	No match found
CAREVAGCHGDCNDYW	IGHV3-48	IGHJ4	2.416705445512801e-17	2.2539705880288424e-05	7.928607188148133e-44	No match found
CARAGEDYYYDSSGFLYW	IGHV3-43	IGHJ4	6.104572751052557e-18	2.244794699847652e-05	8.206466776496128e-44	No match found
CAREELQEVTGWSYGMDVW	IGHV3-48	IGHJ6	2.4307648765975265e-21	1.444033762220791e-05	8.281913718250147e-44	No match found
CARGEVGITMIVVAVPGWFDPW	IGHV4-34	IGHJ5	1.0357953747034688e-15	3.0367659385534136e-05	8.657348524203088e-44	No match found
CARQSEGYGPGNYPSVWFDPW	IGHV4-59	IGHJ5	1.0588481053731605e-21	1.4437707272127949e-05	8.7361487206355045e-44	No match found
CARERIQLWSWGMDVW	IGHV3-30	IGHJ4	1.204349479625356e-17	2.252413222178697e-05	8.982358576502792e-44	No match found
CARHGYTKVWSGMDVW	IGHV4-39	IGHJ6	1.1757071215457685e-15	3.0181236711915417e-05	9.262607037928355e-44	No match found
CARRAHRGVRGLDVW	IGHV4-34	IGHJ3	8.448054577010394e-18	2.216869391465246e-05	1.0264507026675226e-43	No match found
CARNWGWGSRGAGYFDLW	IGHV4-59	IGHJ6	1.2084497132624616e-17	2.2413787397790524e-05	1.2019665760307834e-43	No match found
CARDPNSSGGNMGSFW	IGHV3-30	IGHJ4	1.2158156671044728e-17	2.2287175927747744e-05	1.260290761235105e-43	No match found
CARHTSERITMVQAFDIW	IGHV3-7	IGHJ6	5.537116554367493e-18	2.186590153317057e-05	1.4009916673374392e-43	No match found
CAREGTVPGPRGIYFDYW	IGHV6-1	IGHJ4	2.278037543974468e-17	2.184779446026675e-05	1.4105807601209293e-43	No match found
CARGGLAGGNYDFWSGYYTSPLDYW	IGHV4-4	IGHJ4	3.7310251626976596e-18	2.1760843597493044e-05	1.9600470440284827e-43	No match found
CARGHLGVVPATLGFGVYYYYGMDVW	IGHV4-34	IGHJ4	6.242990677070177e-33	7.202959294596802e-06	3.1164315923193892e-43	No match found
CARDLYSSGPTGDYYYYYGMDVW	IGHV3-7	IGHJ6	2.2396272656913398e-24	7.937958453999888e-06	3.524905642662729e-43	No match found
CAKGASGYPRTSYCSNNWFDPW	IGHV3-9	IGHJ5	2.078861817235869e-32	7.158026717118582e-06	3.6978361448879214e-43	No match found
CAKDMGYSSGVVDYW	IGHV3-9	IGHJ4	7.575388578350636e-25	7.923575857213929e-06	3.9319924071545615e-43	No match found
CAKVNPSYDFWSGPNWFDPW	IGHV3-48	IGHJ3	1.0461828635974424e-24	7.152181303295906e-06	4.061166606798542e-43	No match found
CARLAPGGVRLRHYFDYW	IGHV4-61	IGHJ5	2.8572335083150882e-24	7.152181303295906e-06	4.061166606798542e-43	No match found
CARERVDYGDSYYYYGMDVW	IGHV6-1	IGHJ4	4.1137045383824727e-25	7.152181303295906e-06	4.061166606798542e-43	No match found
CARSPGPMIVVVITSLNWYFDLW	IGHV3-48	IGHJ3	4.681691375520352e-25	7.136751018349776e-06	4.131156398940527e-43	No match found
CAKDIRYSGSYGYFDYW	IGHV3-9	IGHJ4	1.1127844075517271e-24	7.1496049851075045e-06	4.3272931202221855e-43	No match found
CARPRGQESYWYFDLW	IGHV4-31	IGHJ4	9.349531163830615e-25	7.177470849097777e-06	4.332050858741002e-43	No match found
CARLSSVSPTGSNWFDPW	IGHV4-61	IGHJ3	5.690960552377002e-25	7.177470849097777e-06	4.332050858741002e-43	No match found
CASSRFPLSVIVPAVIPPNAMDVW	IGHV4-59	IGHJ4	5.637153578513735e-33	7.136136835205546e-06	4.640255910506813e-43	No match found
CARAKGSRYYYDSSGYYRDRGYYYYYYGMDVW	IGHV4-61	IGHJ6	6.913342898667344e-33	7.126565270779287e-06	4.658663126635336e-43	No match found
CARLHSGSYPTVDREYGMDVW	IGHV4-39	IGHJ4	3.2890654473634602e-25	7.164515679440757e-06	4.885778076616877e-43	No match found
CAREAWGAAMIVVVRYAFDIW	IGHV3-21	IGHJ4	1.1810089438781686e-24	7.143814361197395e-06	4.988587939363605e-43	No match found
CARVSAVFTLKILGYYYGMDVW	IGHV4-34	IGHJ6	7.330690058690117e-25	7.170983526506926e-06	5.0222612046283735e-43	No match found
CAKGANYYDILTGIWFDPW	IGHV4-30-4	IGHJ4	3.211589217529941e-25	7.166410978807901e-06	5.173714560628357e-43	No match found
CARQPGGSGREVSSYGMDVW	IGHV4-59	IGHJ5	4.143430044394008e-25	7.166410978807901e-06	5.173714560628357e-43	No match found
CARVKVGATNLIYFDYW	IGHV3-9	IGHJ4	4.332932012324236e-25	7.166410978807901e-06	5.173714560628357e-43	No match found
CAREELRYFDWLFHSDYYYYGMDVW	IGHV3-33	IGHJ6	1.4251232626617263e-24	7.158026717118582e-06	5.403843134301766e-43	No match found
CARIRDDSSGYGPYYYYYGMDVW	IGHV2-70	IGHJ6	1.1904440316935342e-24	7.158026717118582e-06	5.403843134301766e-43	No match found
CARIPAVTTGLNYYYYYGMDVW	IGHV2-70	IGHJ6	1.0995545449220547e-24	7.158026717118582e-06	5.403843134301766e-43	No match found
CARELRYFDWLLVFDNRHQYGMDVW	IGHV3-30-3	IGHJ6	1.81669172912234e-24	7.158026717118582e-06	5.403843134301766e-43	No match found
CARDIHYYDSSGYYYAPYYYYGMDVW	IGHV3-30-3	IGHJ6	4.369879014461764e-25	7.158026717118582e-06	5.403843134301766e-43	No match found
CARQRAQLGFSYYYYGMDVW	IGHV3-23	IGHJ6	7.699945374687059e-25	7.130367086813568e-06	5.4491754216528106e-43	No match found
CASSMIKAAAAYYYYGMDVW	IGHV3-30	IGHJ6	2.6733575860389407e-24	7.130367086813568e-06	5.4491754216528106e-43	No match found
CARAWPLYGSGNFGRTAFDVW	IGHV4-59	IGHJ3	6.3884993782425255e-25	7.251229673011642e-06	5.4965792084059776e-43	No match found
CARETLPWGSSGWYTSDYYGMDVW	IGHV3-74	IGHJ6	1.8913577826664532e-24	7.15673126836703e-06	5.52054611923813e-43	No match found
CARDTDGWYSSSWYGVSPLNYFQHW	IGHV3-30-3	IGHJ1	1.098575653800887e-24	7.164482735216237e-06	5.55480563446227e-43	No match found
CTTEAHLEIFYYDSSGPSGGENAFDIW	IGHV3-15	IGHJ3	6.991763817430618e-25	7.164482735216237e-06	5.55480563446227e-43	No match found
CARVPFVAVAGTLLPYYYYGMDVW	IGHV3-30	IGHJ6	9.550183976969158e-25	7.164482735216237e-06	5.55480563446227e-43	No match found
CAKDLTPGGMDVW	IGHV3-9	IGHJ6	1.4181245850194716e-24	7.195090234984839e-06	5.769358303803399e-43	No match found
CARTLTTKVAFDIW	IGHV3-9	IGHJ6	7.951124238634367e-25	7.195090234984839e-06	5.769358303803399e-43	No match found
CARLTPVGSTFFFEFW	IGHV4-31	IGHJ4	2.747357454359244e-24	7.1534960549583454e-06	5.834998927619045e-43	No match found
CARYGDESPADYYYYGMDVW	IGHV3-30-3	IGHJ6	2.29991147125072e-24	7.1534960549583454e-06	5.834998927619045e-43	No match found
CARGTGGHITIFGVVIKYWYFDLW	IGHV4-34	IGHJ4	4.178997948985475e-25	7.1534960549583454e-06	5.834998927619045e-43	No match found
CARGQVPGLVEYYYYGMDVW	IGHV3-23	IGHJ6	1.5742324902964407e-24	7.2527977087707746e-06	5.883771693627044e-43	No match found
CACFGTPLRAAFDIW	IGHV3-20	IGHJ5	2.5319959754222542e-24	7.2527977087707746e-06	5.883771693627044e-43	No match found
CAKDVVVTGYSRWYFDLW	IGHV4-39	IGHJ4	1.1468955348029171e-24	7.159943824597549e-06	5.9980117836413494e-43	No match found
CAARRFDWFGEYYFDYW	IGHV5-51	IGHJ3	3.1841366650384308e-25	7.191158043864232e-06	6.102652390885292e-43	No match found
CTRQTVSVHDYW	IGHV4-39	IGHJ2	2.1451682713958792e-24	7.191158043864232e-06	6.102652390885292e-43	No match found
CARARIRSRSLGWFDSW	IGHV4-31	IGHJ4	1.3333333223687095e-24	7.191158043864232e-06	6.102652390885292e-43	No match found
CARDPTYSSSLFNYYYGMDVW	IGHV4-59	IGHJ4	4.0830243185111617e-25	7.127815244032339e-06	6.116132599706489e-43	No match found
CARDRPPLDGSYYFGAFDIW	IGHV4-61	IGHJ4	2.545143571214243e-24	7.248801253050978e-06	6.223719445037024e-43	No match found
CARSIVLAPFPNGGLNYYFDYW	IGHV4-31	IGHJ4	2.8589531239189136e-24	7.248801253050978e-06	6.223719445037024e-43	No match found
CARVMGHSSGWYLRYYYGMDVW	IGHV4-59	IGHJ4	3.0375873048139617e-25	7.248801253050978e-06	6.223719445037024e-43	No match found
CAKDLMRRAAPVGYFDYW	IGHV4-34	IGHJ5	4.24541937645911e-25	7.156700111423886e-06	6.246770303377277e-43	No match found
CARDRSPDFGEHGMDVW	IGHV3-23	IGHJ4	1.7757070752449465e-24	7.156700111423886e-06	6.246770303377277e-43	No match found
CARDRGDCGGDCYAPYYYGMDVW	IGHV3-74	IGHJ3	2.2047470064990998e-24	7.156700111423886e-06	6.246770303377277e-43	No match found
CARSPFDFFYQSGMDVW	IGHV3-23	IGHJ4	3.1236250887579367e-25	7.189860050339302e-06	6.313331314061053e-43	No match found
CARGRIYCSSTSCRLWFGAFDIW	IGHV3-21	IGHJ4	1.169070657540112e-24	7.189860050339302e-06	6.313331314061053e-43	No match found
CARDKTRQYDHENYRAGDAFDIW	IGHV3-30	IGHJ3	1.4245835691943915e-24	7.189860050339302e-06	6.313331314061053e-43	No match found
CARLGDGIVPSPILGLGPYYYYYYMDVW	IGHV4-34	IGHJ6	2.737028591792176e-24	7.189860050339302e-06	6.313331314061053e-43	No match found
CARRGRKLLPVATTIGGFDVW	IGHV4-39	IGHJ3	5.825833151014047e-25	7.187891312306537e-06	6.45028483860121e-43	No match found
CAREARLSNYGGHDGLDVW	IGHV2-70	IGHJ4	1.4966490826207428e-24	7.187891312306537e-06	6.45028483860121e-43	No match found
CAKGREEAEWLLLITYYYGMDVW	IGHV3-23	IGHJ6	1.1607142356849438e-24	7.187891312306537e-06	6.45028483860121e-43	No match found
CARDCCSSTSCSCYYYGMDVW	IGHV4-4	IGHJ3	6.242305718538856e-25	7.187891312306537e-06	6.45028483860121e-43	No match found
CAREGEVTVLSEGWFDPW	IGHV3-48	IGHJ1	1.0241374107786825e-24	7.187891312306537e-06	6.45028483860121e-43	No match found
CATVRSSGWESDYYYYGMDVW	IGHV4-59	IGHJ6	2.055001480944084e-24	7.185933641082938e-06	6.678046464934039e-43	No match found
CVKDTFVDTAMVTHHGFW	IGHV3-43	IGHJ6	2.7216107317662304e-24	7.185933641082938e-06	6.678046464934039e-43	No match found
CARVIAAAGTAQDNFHYYYGMDVW	IGHV4-59	IGHJ6	6.7608153714438615e-25	7.185933641082938e-06	6.678046464934039e-43	No match found
CARALYSSGFFFESGSDYW	IGHV3-23	IGHJ3	5.535687117208532e-25	7.185933641082938e-06	6.678046464934039e-43	No match found
CAREGAYCEYEDAFDVW	IGHV4-34	IGHJ6	2.5848025121200813e-24	7.185933641082938e-06	6.678046464934039e-43	No match found
CARDRGERWELPYWYFDLW	IGHV4-39	IGHJ4	6.3590957680393575e-25	7.185933641082938e-06	6.678046464934039e-43	No match found
CARQRGSWLLTYYYYYGMDVW	IGHV4-59	IGHJ6	1.823135866335509e-24	7.12205143612471e-06	6.6935313812058265e-43	No match found
CAHSE*YFGDNWFDPW	IGHV4-34	IGHJ4	4.1822961238890245e-25	7.1846202405156495e-06	6.749786247319436e-43	No match found
CAKLLDSNHVFSGLGSHWFDPW	IGHV3-20	IGHJ6	3.950975975935074e-25	7.1846202405156495e-06	6.749786247319436e-43	No match found
CARHRVEGEYSSSYYDPPDLW	IGHV4-34	IGHJ4	1.997304715955608e-24	7.2408302587089476e-06	7.0324604955628185e-43	No match found
CARDVQWLLPSNYMDVW	IGHV3-23	IGHJ4	2.002716889633264e-24	7.1813595139267976e-06	7.134277587878404e-43	No match found
CARDQGLRYFDWSLDYYGMDVW	IGHV1-3	IGHJ3	2.3452490565449447e-24	7.1813595139267976e-06	7.134277587878404e-43	No match found
CAREYDYVWGSYRYPYYYYGMDVW	IGHV4-39	IGHJ4	1.2421711322293221e-24	7.1813595139267976e-06	7.134277587878404e-43	No match found
CARAERGYCSSTSCYTGYYYYMDVW	IGHV4-34	IGHJ4	4.0714344349418657e-25	7.180071252593299e-06	7.466464318612606e-43	No match found
CARHNLRSDSSGWSQWDYW	IGHV3-30-3	IGHJ3	1.4184108841128335e-24	7.180071252593299e-06	7.466464318612606e-43	No match found
CARVGEDSWNNVGGMDVW	IGHV6-1	IGHJ4	1.2250304478709068e-24	7.178102163803062e-06	7.545709448479926e-43	No match found
CTTDFWW*PTDYW	IGHV3-74	IGHJ2	2.8672589476936845e-24	7.178102163803062e-06	7.545709448479926e-43	No match found
CAKDMARSGWYNGDAFDVW	IGHV3-7	IGHJ5	3.783240271964201e-25	7.178102163803062e-06	7.545709448479926e-43	No match found
CAKEARKGTLYYGMDVW	IGHV3-74	IGHJ5	2.5023557658112967e-24	7.178102163803062e-06	7.545709448479926e-43	No match found
CARGGAAARRTPGEYYYYGMDVW	IGHV3-30	IGHJ6	1.4807434366312086e-24	7.1483225115700894e-06	7.673316031490298e-43	No match found
CARDLNPAIPVVWYYYYGMDVW	IGHV3-48	IGHJ6	3.208169830757134e-25	7.1483225115700894e-06	7.673316031490298e-43	No match found
CARLEMATTQLPRDGMDVW	IGHV4-4	IGHJ2	7.493630551487429e-25	7.235532427946498e-06	7.695584974190715e-43	No match found
CAKEGMGGGYFDLW	IGHV3-9	IGHJ2	8.770393748968793e-25	7.235532427946498e-06	7.695584974190715e-43	No match found
CARHKWSQRLVAYFDYW	IGHV4-59	IGHJ5	8.5550221683297e-25	7.172252681399547e-06	8.436553047419606e-43	No match found
CAKIRGPVGSGENWFDPW	IGHV4-39	IGHJ4	1.4181794505424114e-24	7.172252681399547e-06	8.436553047419606e-43	No match found
CAKSPSYYYGPERDAFDVW	IGHV4-59	IGHJ4	3.82241301637788e-25	7.229587752971457e-06	8.604213062796593e-43	No match found
CAREAPSSYGSGTSWVAFDVW	IGHV4-59	IGHJ6	1.4541682803501616e-24	7.229587752971457e-06	8.604213062796593e-43	No match found
CARHDPNCGGRGGNFQHW	IGHV6-1	IGHJ4	1.2744120220831439e-24	7.229587752971457e-06	8.604213062796593e-43	No match found
CAKDHYASGKMGFFDLW	IGHV3-9	IGHJ2	1.083476722358658e-32	7.109955652801144e-06	9.381692403479441e-43	No match found
CARGGNLWDSSGYYREGYYYGMDVW	IGHV4-34	IGHJ6	3.367585854345277e-25	7.134858151948196e-06	9.901874221447756e-43	No match found
CARDRPSTLKTFYYYGMDVW	IGHV3-21	IGHJ4	8.091997541968287e-25	7.134858151948196e-06	9.901874221447756e-43	No match found
CARDLQGPLYYYDTTITGRCW	IGHV3-48	IGHJ4	5.9249989115713885e-25	7.134858151948196e-06	9.901874221447756e-43	No match found
CARYSGWFYFDYW	IGHV2-70	IGHJ6	1.2316355704965332e-12	5.528798741116108e-05	1.0056905087049965e-42	No match found
CAKALGGSYPYYYGMDVW	IGHV4-30-2	IGHJ5	6.093852422540077e-25	7.107418475008528e-06	1.1229042123869817e-42	No match found
CARGAGRGSGYGKYYYYYGMDVW	IGHV4-59	IGHJ6	7.103190312826192e-25	7.106150119349672e-06	1.1842257785799879e-42	No match found
CARQRKATVVTDLLFDYW	IGHV3-53	IGHJ4	8.126395515686729e-18	2.5603547250919963e-05	1.3889493481156048e-42	No match found
CARRRYSSGWPYYYYGMDVW	IGHV4-39	IGHJ6	7.799619904269531e-19	1.6281939479893195e-05	3.123421477520665e-42	No match found
CARLSWIPTAEPLTFDYW	IGHV4-39	IGHJ4	8.91297133968839e-19	1.4786369386442612e-05	4.697884932118768e-42	No match found
CARGTDDAWEIGYYW	IGHV3-53	IGHJ4	4.080696134963111e-19	1.4776582853741171e-05	4.710866455119325e-42	No match found
CARDRYDRPFDSW	IGHV2-5	IGHJ3	1.288455372089424e-18	1.4755631179379318e-05	4.738784837122664e-42	No match found
CARESVRAVAGDFDYW	IGHV4-59	IGHJ3	2.442229396663984e-18	1.4755631179379318e-05	4.738784837122664e-42	No match found
CARLSSGYSYDAFDIW	IGHV5-51	IGHJ5	7.800032598922465e-19	1.4747244485962674e-05	4.750000448489009e-42	No match found
CAFYKFGETPRGFDYW	IGHV4-4	IGHJ4	1.2641080767154589e-18	1.4747244485962674e-05	4.750000448489009e-42	No match found
CARQYYYDSSGFPAYDYW	IGHV4-61	IGHJ5	5.863895591422978e-19	1.4740292245195648e-05	4.759330153551546e-42	No match found
CAHTHHVIPFYYYMDVW	IGHV1-69	IGHJ6	1.7610761655026897e-18	1.4732027356197212e-05	4.770474189704631e-42	No match found
CAILALRTNTYYYDSSGYYYYFDYW	IGHV3-30	IGHJ4	1.1185079239225037e-18	1.4707014607039856e-05	4.8042671369292953e-42	No match found
CAHRPRWELLQGEYFQHW	IGHV4-34	IGHJ6	2.31033802850921e-18	1.4678077828025938e-05	4.8437365574912506e-42	No match found
CARIGYYDSSGFSDFVRWFDPW	IGHV4-34	IGHJ5	1.2745829373133496e-18	1.4641013647193507e-05	4.8942779228022655e-42	No match found
CARSLYSVSWCPDW	IGHV3-7	IGHJ4	1.024728511672372e-18	1.4627389069131934e-05	4.913211680371997e-42	No match found
CARRAGIVGATRFDYW	IGHV4-61	IGHJ1	2.49812116402819e-18	1.4601394962834747e-05	4.949489072683106e-42	No match found
CARQPTLEYCGGDCYLDAFDIW	IGHV6-1	IGHJ6	1.844174940204595e-18	1.460003824204609e-05	4.9513963156334675e-42	No match found
CARAVPYVFRPLKYFDYW	IGHV3-48	IGHJ4	1.6313441026703497e-18	1.4577089031733811e-05	4.983771509955436e-42	No match found
CARDTFYYGSGSYYVDTFDIW	IGHV4-39	IGHJ3	2.399562627236593e-18	1.4568889539165868e-05	4.9953510304458537e-42	No match found
CARDYKPVGRDGYNYYYYYGMDVW	IGHV3-7	IGHJ6	5.239209715769091e-25	1.0988256392957482e-05	5.005339648980252e-42	No match found
CAREVNVGTQPVDYFDYW	IGHV4-34	IGHJ6	1.948870774072109e-18	1.456077415195966e-05	5.0068659103264e-42	No match found
CAHRRVEIFGPYFDYW	IGHV4-61	IGHJ6	1.2166245794234669e-18	1.451901244050178e-05	5.066608754200497e-42	No match found
CARGLPVTTLFYYYGMDVW	IGHV4-34	IGHJ6	1.6266234763397133e-18	1.451901244050178e-05	5.066608754200497e-42	No match found
CARGSGNLVRGDHLDYW	IGHV3-23	IGHJ6	9.548250443259106e-19	1.4482727319324868e-05	5.119108531137408e-42	No match found
CARAGDIVVVPAVDWFDPW	IGHV3-21	IGHJ4	5.327273770616814e-19	1.4437707272127949e-05	5.185271781888152e-42	No match found
CAREPLRVITIFGVVIGYGMDVW	IGHV4-39	IGHJ6	2.0170125088449047e-18	1.4431055640096312e-05	5.195100537616577e-42	No match found
CARGLRGYCSSTSYYLW	IGHV4-31	IGHJ5	2.6019749408284144e-18	1.4423181512768594e-05	5.206813756874611e-42	No match found
CARGRSGSYFRYFDYW	IGHV4-39	IGHJ3	3.7613298557129617e-19	1.4412704877396249e-05	5.222442086454784e-42	No match found
CARSSGYSYDISYYGMDVW	IGHV3-23	IGHJ4	3.859165036505552e-25	1.095864995780206e-05	6.930230605227637e-42	No match found
CARHKGRRFEVGKLLWFGEFNFDIW	IGHV4-39	IGHJ3	1.6012424841954186e-24	1.079268601298929e-05	8.478193949283328e-42	No match found
CARDRLDILSPGRGMDVW	IGHV2-5	IGHJ4	1.6223944617936383e-24	1.0855075685093713e-05	8.862406819073735e-42	No match found
CARESGSPTYYYYYGMDVW	IGHV3-74	IGHJ4	2.8732181990963164e-24	1.0932208474092804e-05	9.076369338766455e-42	No match found
CARHALGYFDWLNEGYFDYW	IGHV4-59	IGHJ4	1.0103794587203216e-17	2.932789303692553e-05	9.136896779277352e-42	No match found
CARRTRYPQNDFDYW	IGHV4-39	IGHJ4	2.8202639189571354e-14	3.038538512743189e-05	9.6160640867394e-42	No match found
CAKGLGMTANKYVMDVW	IGHV4-59	IGHJ4	3.9843318959280654e-25	1.0843088163632808e-05	1.0019948809056316e-41	No match found
CARLRDGVVPSPILWFGPYYYYYYMDVW	IGHV4-61	IGHJ6	1.0096745839424732e-24	1.0928169485066568e-05	1.0534424608375596e-41	No match found
CARELGNYYDSSGYYWPYYYYGMDVW	IGHV3-13	IGHJ6	1.3258294470743576e-24	1.0825285949010497e-05	1.1071749476495456e-41	No match found
CARGRAVNYIVGATSGFDYW	IGHV3-30-3	IGHJ3	1.0524405314892211e-24	1.0878063629282327e-05	1.2206522594292828e-41	No match found
CARVTLGGRDGRTRQYDGLDYW	IGHV4-39	IGHJ4	1.3042653218327172e-24	1.0878063629282327e-05	1.2206522594292828e-41	No match found
CARLPVYYYYYMDVW	IGHV3-21	IGHJ3	2.1996389354028922e-20	1.2314289421495565e-05	1.2440186785480351e-41	No match found
CARGGGSGGQRANHFDYW	IGHV3-21	IGHJ2	1.3515077974477791e-24	1.0771143329144993e-05	1.2958879635359348e-41	No match found
CARRHIVASNRAFDYW	IGHV4-38-2	IGHJ4	3.836348091895296e-15	2.932789303692553e-05	1.4231398063321122e-41	No match found
CARDDEPDRPADFDYW	IGHV4-59	IGHJ4	7.678432178565821e-15	2.932789303692553e-05	1.4231398063321122e-41	No match found
CARLGYSSSTVDSW	IGHV4-59	IGHJ5	1.9937306170399702e-14	2.932789303692553e-05	1.4231398063321122e-41	No match found
CARGVTMVRGVIYYYYGMDVW	IGHV2-5	IGHJ4	5.159196011493691e-25	1.199309432437206e-05	1.5864938588431983e-41	No match found
CARYEGYYDILTGYSTPYYYYGMDVW	IGHV4-4	IGHJ6	1.956444878360265e-24	1.0760403336355715e-05	1.6017380439943734e-41	No match found
CARQKLNGRSTYYYYYGMDVW	IGHV4-34	IGHJ6	1.0852327249886402e-24	1.0760403336355715e-05	1.6017380439943734e-41	No match found
CARVGVYGGRIYYYYYGMDVW	IGHV4-38-2	IGHJ6	1.5738855450038783e-24	1.075160500908765e-05	1.7537338857779592e-41	No match found
CAHSSIAAAGTTRGRFDPW	IGHV3-30-3	IGHJ4	1.6512625226197294e-20	1.0988256392957482e-05	1.8193601424764406e-41	No match found
CAHRHPPEAGGSYYYFDYW	IGHV6-1	IGHJ4	1.6486575935305462e-20	1.097596700622343e-05	1.8263375501863888e-41	No match found
CARAAGHDFWSGYYLNWFDPW	IGHV3-30	IGHJ4	7.432235605807415e-21	1.097596700622343e-05	1.8263375501863888e-41	No match found
CARDWYCSGGSCHNTFDIW	IGHV3-66	IGHJ4	8.518767165108277e-21	1.0967804287269343e-05	1.8310683165897064e-41	No match found
CARHKRTSEYYDILTAGPPDAFDIW	IGHV4-39	IGHJ6	1.245936820752403e-20	1.0961669487414827e-05	1.8345806370708182e-41	No match found
CAKDGRDYLPSGSYYLGGYYW	IGHV3-23	IGHJ6	1.3899642774626592e-20	1.0961669487414827e-05	1.8345806370708182e-41	No match found
CARASLVRGVIITRVRYSYYMDVW	IGHV1-69	IGHJ6	1.6681487861640702e-20	1.0961669487414827e-05	1.8345806370708182e-41	No match found
CARIRAYYYDSSGYSYYFDYW	IGHV4-59	IGHJ3	9.890477091467407e-21	1.095864995780206e-05	1.8362471462104684e-41	No match found
CARLGRMILPNSTVDPW	IGHV4-34	IGHJ6	1.588880405198631e-20	1.094944055911022e-05	1.8416035665009488e-41	No match found
CARAGPRTYGGDSLDYW	IGHV3-74	IGHJ5	7.94758624645549e-21	1.0948471320196776e-05	1.842139831808777e-41	No match found
CARSRFVVVPAAMSFGHSYFDPW	IGHV4-30-4	IGHJ5	1.3156492249931935e-24	1.0842095287651708e-05	1.8468218492044435e-41	No match found
CARMYPAMTVAGTLDYYYMDVW	IGHV4-39	IGHJ6	2.755852654413994e-20	1.0932208474092804e-05	1.8515779608303987e-41	No match found
CANPIFGTYLADYW	IGHV3-21	IGHJ5	8.070450619725143e-21	1.089920154394825e-05	1.8708316028958158e-41	No match found
CACSSWLAHYYYGMDVW	IGHV3-48	IGHJ6	7.24785230813933e-21	1.089920154394825e-05	1.8708316028958158e-41	No match found
CASLVLWFGTGRDYYYYGMDVW	IGHV3-23	IGHJ4	2.7020270291437322e-31	7.235532427946498e-06	1.8806921148249554e-41	No match found
CARDLAPYYYDSSGPELVDVW	IGHV3-33	IGHJ6	1.0772508501169743e-20	1.087812942013932e-05	1.8833440738158444e-41	No match found
CARLNWFGDNAFDVW	IGHV2-70	IGHJ3	9.944132090651981e-21	1.0878063629282327e-05	1.8833849914122787e-41	No match found
CARAYYGVNDAFDIW	IGHV3-21	IGHJ4	1.056140693539771e-20	1.0873052487266948e-05	1.8863881582666348e-41	No match found
CARIREGWQWGFDYW	IGHV4-39	IGHJ5	5.970574592148085e-21	1.086602445545732e-05	1.8905538962991606e-41	No match found
CAKVILPIFGGMDVW	IGHV4-39	IGHJ3	1.5223001584075942e-20	1.0860070894176278e-05	1.8941142903653367e-41	No match found
CAQSNYYDSSGYSGFANW	IGHV3-NL1	IGHJ4	9.101382896518763e-21	1.0852123757828704e-05	1.8989645667624328e-41	No match found
CARPRVTQDHWFDPW	IGHV3-7	IGHJ4	3.3367064113749746e-21	1.0852082931400868e-05	1.898982938038284e-41	No match found
CAHRGDLWVGPYFDYW	IGHV2-5	IGHJ5	3.816183507092182e-21	1.0842212118026134e-05	1.9049902987290524e-41	No match found
CAHSRITMVRGVINYYGMDVW	IGHV2-70	IGHJ6	4.988129383518645e-21	1.0840142818194616e-05	1.9061804643515328e-41	No match found
CARDLIFGVVLPSRFGYGMDVW	IGHV4-4	IGHJ6	1.412453580280808e-20	1.0835242182871136e-05	1.9091843896058403e-41	No match found
CARHELELAPGLSGYDGFDYW	IGHV4-59	IGHJ4	5.0749300429275776e-21	1.0835242182871136e-05	1.9091843896058403e-41	No match found
CARVYYDFWSGSTANWYYGMDVW	IGHV3-74	IGHJ6	4.128300875186661e-21	1.0835242182871136e-05	1.9091843896058403e-41	No match found
CARGIPRPMRWLLVVDDAFDIW	IGHV4-59	IGHJ3	9.333108581433907e-21	1.0835242182871136e-05	1.9091843896058403e-41	No match found
CAREAEIFGVVISPLFYW	IGHV3-23	IGHJ5	9.801833438716955e-21	1.0830253356238458e-05	1.9122244294674803e-41	No match found
CWMGGGNGVFDVW	IGHV3-7	IGHJ5	4.686095027140749e-21	1.0825285949010497e-05	1.915259373316735e-41	No match found
CAASGRRGYSNPFDYW	IGHV4-34	IGHJ5	9.581086715444607e-21	1.0825285949010497e-05	1.915259373316735e-41	No match found
CARAATTDYGGNLFPYHYYYMDVW	IGHV4-59	IGHJ6	8.275599198150989e-21	1.0825285949010497e-05	1.915259373316735e-41	No match found
CARMNYYDDRPYSVLDYW	IGHV3-72	IGHJ4	3.242699946293563e-21	1.0820324051528591e-05	1.9183029323939424e-41	No match found
CARSLIAAAGTGSNFDYW	IGHV2-70	IGHJ3	1.3884841161383162e-20	1.0812361794072209e-05	1.923098531929284e-41	No match found
CARGLGRPGTIFGVALYW	IGHV2-5	IGHJ5	2.3676831169315686e-20	1.0807469797427924e-05	1.926132808156335e-41	No match found
CARDSAPLVRGGPTEPW	IGHV4-39	IGHJ4	2.8629429936851086e-20	1.080444056342654e-05	1.9280449670175447e-41	No match found
CARGLIDITMIVVVFTGASLYFDYW	IGHV4-34	IGHJ4	5.834609812928001e-21	1.0802523595135725e-05	1.9291853538519342e-41	No match found
CARVHYDSSGINYGMDVW	IGHV3-30	IGHJ3	7.234648699997954e-21	1.0799600414921906e-05	1.931048658646612e-41	No match found
CARDAIGAAGGYGMDVW	IGHV4-31	IGHJ6	4.988717470654826e-21	1.078478004367643e-05	1.9402540951841363e-41	No match found
CAKDLYDYVWGSYRSTGACNDYW	IGHV3-33	IGHJ4	1.7082278850115082e-20	1.0771143329144993e-05	1.9486984578062966e-41	No match found
CAREGSGYSSGWYGYYYYGMDVW	IGHV3-64	IGHJ6	1.3338825253229141e-20	1.0771143329144993e-05	1.9486984578062966e-41	No match found
CARDAHVVVVAAAFSSW	IGHV4-31	IGHJ4	2.5958391772028e-20	1.0771143329144993e-05	1.9486984578062966e-41	No match found
CARGWGGSYSDDAFDIW	IGHV3-30	IGHJ4	5.853438638705322e-21	1.0767252802809575e-05	1.9512106563052963e-41	No match found
CVYRDYYYYYGMDVW	IGHV4-4	IGHJ6	3.4593774774295584e-21	1.0760403336355715e-05	1.95560632926136e-41	No match found
CARRAHHGGYSGYATGFTWFDPW	IGHV4-39	IGHJ5	1.0593563621843718e-20	1.0758443123887176e-05	1.9566072354113088e-41	No match found
CARHTVFCSSTSCFQEPPLYYYMDVW	IGHV4-39	IGHJ6	5.108057020025497e-21	1.0753545249431638e-05	1.9598917550646275e-41	No match found
CARASDSSDLIADAFDIW	IGHV4-30-4	IGHJ3	2.718250856322968e-20	1.0747728711698868e-05	1.9635377881151592e-41	No match found
CARAIVDVTMIVVVITGVEHYFDYW	IGHV3-48	IGHJ4	2.388205387161596e-20	1.0747728711698868e-05	1.9635377881151592e-41	No match found
CAKGGRHPRDPFDIW	IGHV4-59	IGHJ4	1.501951772662583e-20	1.0739987988328216e-05	1.9684049766857644e-41	No match found
CARGVTMVRGVISRYYYYYGMDVW	IGHV3-13	IGHJ6	6.5693191718417675e-25	1.0747728711698868e-05	1.9687661602656662e-41	No match found
CATLRATGWYNPVPEYFQHW	IGHV3-7	IGHJ1	2.354375096197804e-20	1.0725506893581854e-05	1.9773461556258327e-41	No match found
CCAVLSPYYYGMDVW	IGHV3-43	IGHJ6	3.436459442692423e-21	1.0721649501888127e-05	1.9798883556176326e-41	No match found
CARDRRMWDISGYYYGMDVW	IGHV3-53	IGHJ6	1.4016448809376254e-20	1.0714783024815624e-05	1.984497242913469e-41	No match found
CARGLEYSSSSYYYYYGMDVW	IGHV6-1	IGHJ5	7.753759115032673e-25	1.0767252802809575e-05	2.909564304407216e-41	No match found
CARDGSAVAGLPRSYGMDVW	IGHV4-34	IGHJ6	6.132663867554409e-19	1.857252574791768e-05	3.2372876353069517e-41	No match found
CARAGSGSYSFYYYYGMDVW	IGHV4-59	IGHJ6	3.3826336057184814e-19	1.857252574791768e-05	3.2372876353069517e-41	No match found
CARITFCTKVNCLGLFYFDYW	IGHV1-18	IGHJ5	5.808255866213909e-32	7.191158043864232e-06	3.2570810833236285e-41	No match found
CARHTYPYSGYDWAVLGCSGGSCYPDPWFDPW	IGHV4-39	IGHJ5	7.91343205342832e-32	7.158026717118582e-06	3.641957766710291e-41	No match found
CARHERQWLRLYPYYFDYW	IGHV4-39	IGHJ4	2.6328617653057162e-14	3.461463156452235e-05	3.7343628163283506e-41	No match found
CARGPSSRYYYGSGSYKYFQHW	IGHV4-34	IGHJ1	8.333401270326941e-15	3.4475549196703506e-05	3.9030539800543135e-41	No match found
CARGHRGCSGSSCYGGFRRGAFDYW	IGHV4-39	IGHJ3	6.690467893024835e-32	7.235532427946498e-06	3.9343214356108247e-41	No match found
CAKNMEAGSLLHWWGPLEYR	IGHV3-7	IGHJ6	2.513276513375994e-31	7.185933641082938e-06	4.014391529670591e-41	No match found
CARVWRNSSGWYRDYYYYYGMDVW	IGHV3-23	IGHJ4	1.4931730242084791e-31	7.185933641082938e-06	4.014391529670591e-41	No match found
CAKVFCTNGICHHTRAEYYGMDVW	IGHV4-34	IGHJ6	3.810645770556463e-32	7.134858151948196e-06	4.5725519656406966e-41	No match found
CARERWAVGVSFDYW	IGHV6-1	IGHJ4	1.1087020426573338e-14	3.424581205908487e-05	4.72738857223918e-41	No match found
CASPSGYHLFDYW	IGHV3-53	IGHJ5	1.05253633901928e-18	1.8562326805575744e-05	5.524284289994602e-41	No match found
CARDQPHYDILTGYYKDYYGMDVW	IGHV3-30	IGHJ6	2.568966165404785e-18	1.840853948471605e-05	5.797509792927942e-41	No match found
CARMGAEKGILWFGEYNWFDPW	IGHV4-34	IGHJ5	1.866020769213117e-18	1.845223821794696e-05	6.44078908367753e-41	No match found
CARLGDMAIIPPVHW	IGHV4-39	IGHJ4	9.044148615024422e-19	1.836197622950317e-05	6.626061328708653e-41	No match found
CARLLLPAAGSLNGFYFDYW	IGHV4-59	IGHJ4	1.1264322022941825e-18	1.821995869335269e-05	6.92740681510516e-41	No match found
CASYQNYYYYYGMDVW	IGHV3-21	IGHJ6	3.0954331256773343e-19	1.813381217054008e-05	8.667133465798545e-41	No match found
CARGRDQLGWFDPW	IGHV2-70	IGHJ4	3.8795257811955544e-19	1.8045865781975464e-05	8.908016132131989e-41	No match found
CARDFYGSGSSYYYYGMDVW	IGHV3-7	IGHJ6	1.5080024766344705e-18	1.811204224952257e-05	9.586466485017936e-41	No match found
CAHRLSIAAAGGSGPYFDYW	IGHV2-70	IGHJ4	7.490902514970401e-19	1.8365297696598128e-05	9.825250156370168e-41	No match found
CARDTRITMIVVVQGYGMDVW	IGHV4-39	IGHJ6	3.8748492857576993e-19	1.8310186036447195e-05	9.99650254325673e-41	No match found
CARAFTDWLRYYGMDVW	IGHV4-39	IGHJ6	5.6702651868523e-19	1.8274131877326152e-05	1.0109949546191368e-40	No match found
CARDRRGMAMAGRAYYYYYMDVW	IGHV4-61	IGHJ6	2.165673867133549e-18	1.810209708253885e-05	1.1771642568871952e-40	No match found
CARVNRIRLLWFGASSWFDPW	IGHV4-39	IGHJ5	1.7737752742458178e-18	1.8327326503457072e-05	1.1784215283657464e-40	No match found
CARDPAPSGSGTFYDYW	IGHV2-70	IGHJ4	1.84319201959164e-18	1.827069405331446e-05	1.1995050255264824e-40	No match found
CARVLDYYGSGSYPLYYYYGMDVW	IGHV3-30	IGHJ6	6.450411719486329e-21	1.4747244485962674e-05	1.539002750391767e-40	No match found
CARGGEWSSSSLPDYW	IGHV4-30-4	IGHJ4	3.7588416376272173e-19	1.8015973161488032e-05	1.798226807487603e-40	No match found
CARADYGGNRYWYFDLW	IGHV4-61	IGHJ5	3.959627212373954e-21	1.4723668113512286e-05	2.635185400521173e-40	No match found
CARDALFRTYYDFWSGYPERSYMDVW	IGHV4-39	IGHJ6	5.347335103462829e-21	1.458388422635937e-05	3.0238629504623837e-40	No match found
CARHNMQFFDYW	IGHV3-20	IGHJ3	2.7056109580410884e-20	1.4747244485962674e-05	3.2194652833172382e-40	No match found
CARQRRYQLPITIFGVVMADAFDIW	IGHV4-59	IGHJ3	1.4117901805122582e-20	1.4545965943779474e-05	3.2942937254106623e-40	No match found
CARDRVTMVRGVILYYYGMDVW	IGHV3-33	IGHJ6	2.6415233866418954e-20	1.4783501872669165e-05	3.556207333559345e-40	No match found
CASHPVFQQLYYW	IGHV3-7	IGHJ2	1.1596977756166175e-20	1.4407469197845306e-05	3.954422014655418e-40	No match found
CARDTYYYDSSGYYYPYYYYYGMDVW	IGHV3-30-3	IGHJ6	7.313565192095977e-24	8.134949597429353e-06	4.143866764708197e-40	No match found
CAKDILAVADYYFDYW	IGHV3-9	IGHJ4	4.7259066168914034e-24	8.078226924698328e-06	4.20786985128087e-40	No match found
CAKDIGYSSGCPDYW	IGHV3-9	IGHJ4	1.2747899449757965e-23	8.078226924698328e-06	4.20786985128087e-40	No match found
CAKDIGYSSGSVDYW	IGHV3-9	IGHJ4	4.935838415687618e-24	8.078226924698328e-06	4.20786985128087e-40	No match found
CARGVTMVRGVIPQYYYYGMDVW	IGHV3-13	IGHJ6	9.49132799515028e-24	8.078226924698328e-06	4.20786985128087e-40	No match found
CARGYYYDSSGYYYDPYYYYYGMDVW	IGHV3-33	IGHJ6	6.397176574031752e-24	7.939561897858845e-06	4.307307364592082e-40	No match found
CAKDQVGNVCLYFDLW	IGHV6-1	IGHJ6	6.909744712137442e-21	1.4423181512768594e-05	4.3245538707758715e-40	No match found
CARGHYYGRKDYYYGMDVW	IGHV3-21	IGHJ6	1.2506524975775943e-20	1.4378535168621953e-05	4.3799644919628445e-40	No match found
CAKDIGYSSGSIDYW	IGHV3-9	IGHJ4	3.5625524345090944e-24	7.923575857213929e-06	4.6802781176775345e-40	No match found
CARPSRDSGAWYGMDVW	IGHV3-21	IGHJ6	1.432426051841814e-18	2.253313699656681e-05	5.280526248038993e-40	No match found
CASFGLGYCSSTSCQDDYW	IGHV4-59	IGHJ2	6.955038457250624e-21	1.4428428715830604e-05	5.285905263452227e-40	No match found
CARHPHQQITIFGVVWEGNWFDPW	IGHV4-38-2	IGHJ5	9.945046019322727e-21	1.4386360082333636e-05	5.349961002062786e-40	No match found
CARGRVWFGELLGDYYYYGMDVW	IGHV4-61	IGHJ6	1.1941537034977705e-23	7.382621302178841e-06	5.399498070685568e-40	No match found
CAIGSAGTTISSVFDYW	IGHV4-39	IGHJ3	9.513225275754125e-24	7.132303073051946e-06	5.643460789392362e-40	No match found
CAGQRVAPSNWFDPW	IGHV4-34	IGHJ3	2.69482572423512e-23	7.229587752971457e-06	5.66609112178372e-40	No match found
CARHDGSFASGSYPPFRYFDYW	IGHV3-23	IGHJ4	1.549714417177389e-23	7.229587752971457e-06	5.66609112178372e-40	No match found
CARIRGDILGGYYYGMDVW	IGHV3-30	IGHJ4	2.744162292720852e-23	7.2527977087707746e-06	5.6683079206500866e-40	No match found
CTRGNVYDENWFDPW	IGHV3-15	IGHJ4	2.0172615785288105e-23	7.2527977087707746e-06	5.6683079206500866e-40	No match found
CARVGVGTMVRGVIPAYYYGMDVW	IGHV4-61	IGHJ6	9.085468727353532e-24	7.2527977087707746e-06	5.6683079206500866e-40	No match found
CARSPYDFFYRNGMDVW	IGHV2-70	IGHJ4	1.6429163801995726e-23	7.2527977087707746e-06	5.6683079206500866e-40	No match found
CARDREQWLLQYYFDYW	IGHV4-61	IGHJ2	2.502849494512184e-23	7.235532427946498e-06	5.685035354435527e-40	No match found
CARLALLVAGGIGCFDPW	IGHV3-23	IGHJ4	3.30319827766919e-24	7.235532427946498e-06	5.685035354435527e-40	No match found
CARLPAARCSSTSCYGGGFDYW	IGHV4-34	IGHJ2	1.4113240455762844e-23	7.235532427946498e-06	5.685035354435527e-40	No match found
CARQPGYCSGGSCHGYYGMDVW	IGHV6-1	IGHJ4	7.455754561063527e-24	7.235532427946498e-06	5.685035354435527e-40	No match found
CARGRHSSSRAAFDIW	IGHV4-30-4	IGHJ4	1.6506240563311838e-23	7.248801253050978e-06	5.699882417147621e-40	No match found
CARDSYSSGWYSAEYFQHW	IGHV3-23	IGHJ3	3.5418301697234015e-24	7.248801253050978e-06	5.699882417147621e-40	No match found
CARGGETRYFDSPRRWFDPW	IGHV3-48	IGHJ4	6.859749461878402e-24	7.248801253050978e-06	5.699882417147621e-40	No match found
CARDWDYYDSSGWGIHYFDYW	IGHV3-20	IGHJ5	5.950357577060077e-24	7.248801253050978e-06	5.699882417147621e-40	No match found
CAARGSSWYFRGHAGAYW	IGHV3-48	IGHJ3	1.5259688501587188e-23	7.248801253050978e-06	5.699882417147621e-40	No match found
CARQNGNGVYDGWFDPW	IGHV3-7	IGHJ4	8.192334613385041e-24	7.248801253050978e-06	5.699882417147621e-40	No match found
CARRMESAKWSDGMDVW	IGHV4-39	IGHJ4	7.890370160467697e-24	7.248801253050978e-06	5.699882417147621e-40	No match found
CARLKGYDILTGYYEGDYFDYW	IGHV4-59	IGHJ3	1.908581013962321e-23	7.248801253050978e-06	5.699882417147621e-40	No match found
CARRDGYCSSTRCPHWFDPW	IGHV4-61	IGHJ4	5.340409424435927e-24	7.170983526506926e-06	5.717678860568061e-40	No match found
CAREGFVVVPAADPWDNREKYYYYYMDVW	IGHV4-34	IGHJ6	2.6202533194267161e-23	7.164482735216237e-06	5.718188583087457e-40	No match found
CARVKSISPWVRQPAPVW	IGHV1-69	IGHJ4	1.0856097048923197e-23	7.164482735216237e-06	5.718188583087457e-40	No match found
CAKWRGSQSEFDYW	IGHV3-74	IGHJ2	2.3940314955565908e-23	7.164482735216237e-06	5.718188583087457e-40	No match found
CARSDRAITMVRGVEIIGRSPFDYW	IGHV6-1	IGHJ4	8.462312511364785e-24	7.164482735216237e-06	5.718188583087457e-40	No match found
CARESSGCFFRRCSRYGMDVW	IGHV4-39	IGHJ6	2.096723541901781e-23	7.164482735216237e-06	5.718188583087457e-40	No match found
CARGFTHITIFEIVRHYSYFDYW	IGHV4-34	IGHJ4	5.7792420448735976e-24	7.12205143612471e-06	5.721897791767192e-40	No match found
CAKVGPKFHPAVGPRPGYYFDYW	IGHV3-21	IGHJ4	7.907973232441036e-24	7.1813879075537705e-06	5.742704941753326e-40	No match found
CARSVVWGSYRHTRWFDPW	IGHV3-23	IGHJ4	1.2109869880715569e-23	7.127815244032339e-06	5.756817422430565e-40	No match found
CARDYRDKGAGNWFDPW	IGHV3-30-3	IGHJ4	5.12682712450146e-24	7.127815244032339e-06	5.756817422430565e-40	No match found
CAKSQYSGYDPHTAGFDSW	IGHV5-51	IGHJ3	6.940309406756939e-24	7.127815244032339e-06	5.756817422430565e-40	No match found
CARGGGNSADHYYYGMDVW	IGHV3-30	IGHJ4	3.889945186984613e-24	7.164465114110679e-06	5.759681640525941e-40	No match found
CARDRGW*SRGAGYFDLW	IGHV3-23	IGHJ3	3.618123220009828e-24	7.177470849097777e-06	5.774766896355811e-40	No match found
CARDDRVLLWFGELSGYYYGMDVW	IGHV3-30-3	IGHJ6	8.562110536667231e-24	7.170958175228966e-06	5.776061963005879e-40	No match found
CARGGIRIAMNRGVRSRPFDPW	IGHV4-34	IGHJ5	1.965461112251949e-23	7.134858151948196e-06	5.784263621867143e-40	No match found
CAREVTTVTATDYYYYGMDVW	IGHV5-10-1	IGHJ6	5.717693533233816e-24	7.1483225115700894e-06	5.800295353658802e-40	No match found
CAKDQLTGVGYGMDVW	IGHV4-34	IGHJ2	5.7032265608220844e-24	7.1483225115700894e-06	5.800295353658802e-40	No match found
[truncated: 4,651 more rows]
