# Supplementary material for: Modeling and predicting the overlap of B- and T-cell receptor repertoires in healthy and SARS-CoV-2 infected individuals
Source: PLoS Genet. 2023 Feb 24;19(2):e1010652. doi: 10.1371/journal.pgen.1010652 (PMC10075420; doi:10.1371/journal.pgen.1010652)
Supplement: S2 Table — (TSV) [file pgen.1010652.s010.tsv]

cdr3_vj	pdata	Ppost	p	Antibody match
CAAALVDAFDIW;IGHV3-30;IGHJ3	7.510389187854231e-06	8.891706123882553e-11	0.2340698350443332	No match found
CAADSSGYHDAFDIW;IGHV1-58;IGHJ3	8.203718321677714e-06	4.1559588355153935e-10	0.9453944801516136	No match found
CAADSSGYYDAFDIW;IGHV1-58;IGHJ3	1.2577714420729523e-05	2.994022876269794e-09	0.94236137236898	No match found
CAADYGERDWFDPW;IGHV4-39;IGHJ5	1.4504630944728666e-05	2.378105217032581e-12	1.0807850151042502e-11	No match found
CAAEKDDGELLSYW;IGHV3-53;IGHJ4	7.158026717118582e-06	4.9192446685231565e-19	1.0828518927776292e-24	No match found
CAAELLDAFDIW;IGHV3-30;IGHJ3	7.290595886039241e-06	2.3277878370635367e-10	0.248100568483565	No match found
CAAELLGAFDIW;IGHV3-30;IGHJ3	7.290595886039241e-06	9.499594938200727e-11	0.248100568483565	No match found
CAAGASFDYW;IGHV1-8;IGHJ4	7.406251683401954e-06	6.483081199665827e-11	0.2406144462463428	No match found
CAAGRLINDSEWNYPYYYYGMDVW;IGHV4-30-4;IGHJ6	1.4366834735716767e-05	4.686998145545692e-34	4.702605204152136e-116	No match found
CAAGYSSSWYYFDYW;IGHV5-51;IGHJ4	7.229386237320303e-06	3.133372547719287e-11	0.2522016684506159	No match found
CAALRRTDPFDYW;IGHV4-39;IGHJ4	7.169657997053737e-06	6.807374768667293e-14	9.131650666213463e-10	No match found
CAAPDCSSTSCSDAFDIW;IGHV1-58;IGHJ3	8.078226924698328e-06	4.904744850009792e-12	0.0005334512437189	66
CAAPDCSSTSCYDAFDIW;IGHV1-58;IGHJ3	1.2320693806748018e-05	2.6657544348124627e-11	1.804748506373933e-05	No match found
CAAPMVKDYW;IGHV3-30-3;IGHJ4	7.143814361197395e-06	3.917204222797993e-13	8.826789501261028e-07	No match found
CAAPXCSSTSCYDAFDIW;IGHV1-58;IGHJ3	8.203718321677714e-06	2.21799713371104e-10	0.1953187820143393	No match found
CAAPYCSGGSCFDAFDIW;IGHV1-58;IGHJ3	1.2482792870296195e-05	1.3280661592888214e-11	1.718151766691759e-05	No match found
CAAPYCSGGSCHDAFDIW;IGHV1-58;IGHJ3	7.994729331822508e-06	1.082378685518614e-11	0.000549869699449	No match found
CAAPYCSGGSCYDAFDIW;IGHV1-58;IGHJ3	1.2513815389795616e-05	1.2706540864994984e-10	0.0620234716768088	2075
CAAPYCSGGSCYDAFDVW;IGHV1-58;IGHJ3	8.203718321677714e-06	8.778134143842257e-17	6.712190940825029e-19	No match found
CAAPYCSSTSCFDAFDIW;IGHV1-58;IGHJ3	8.078226924698328e-06	1.2600896179354238e-11	0.0005334512437189	2600
CAAPYCSSTSCGDAFDIW;IGHV1-58;IGHJ3	8.203718321677714e-06	2.2582129039760093e-11	0.0005099947713026	2600
CAAPYCSSTSCHDAFDIW;IGHV1-58;IGHJ3	1.2280256240922977e-05	1.1141499997345726e-11	1.827421451916115e-05	2600
CAAPYCSSTSCKDAFDIW;IGHV1-58;IGHJ3	8.078226924698328e-06	2.3879776481920133e-12	6.087204521384103e-07	2600
CAAPYCSSTSCRDAFDIW;IGHV1-58;IGHJ3	1.269363926910675e-05	1.0570686028441524e-11	1.612770028024441e-05	2600
CAAPYCSSTSCSDAFDIW;IGHV1-58;IGHJ3	1.7630443805107805e-05	2.5099855738698407e-11	3.6839667107944453e-07	2600
CAAPYCSSTSCYDAFDIW;IGHV1-58;IGHJ3	1.7285842704405933e-05	1.1646198252572834e-10	0.0145302019928146	2600
CAAQLSYYYGMDVW;IGHV3-33;IGHJ6	7.13932778815237e-06	1.1639847249962214e-16	1.0230083930532592e-18	No match found
CAAQSSGGYCSSTSCYVWFDPW;IGHV4-39;IGHJ5	7.1918198872957536e-06	1.9200389114187424e-16	1.0004526296903062e-18	No match found
CAAQTDYYYYGMDVW;IGHV4-59;IGHJ6	7.100454518454669e-06	8.33339495514968e-18	1.0745699021301959e-21	No match found
CAASGRRGYSNPFDYW;IGHV4-31;IGHJ4	7.1534960549583454e-06	5.39898566400988e-18	1.0505033100529118e-21	No match found
CAATDYYGSGKYDYW;IGHV4-59;IGHJ4	1.4325128361540665e-05	5.114658586172328e-15	1.3487295768143312e-21	No match found
CAATLGGSYYWADYYFDYW;IGHV4-59;IGHJ4	7.1534960549583454e-06	2.3750181804863786e-18	1.0849407410443703e-24	No match found
CAATSGDIVVVVAAYYGMDVW;IGHV3-48;IGHJ6	7.109955652801143e-06	8.517097858068211e-18	1.070205452608287e-21	No match found
CAAVGCSGGSCPDAFDIW;IGHV1-58;IGHJ3	8.203718321677714e-06	8.040849651157452e-12	0.0005099947713026	No match found
CAAVGCSSTSCPDAFDIW;IGHV1-58;IGHJ3	8.078226924698328e-06	6.056330126343724e-12	0.0005334512437189	No match found
CAAVGCSSTSCYDAFDIW;IGHV1-58;IGHJ3	7.4856911154812225e-06	4.5149264538089934e-11	0.2355975633939246	No match found
CAAVSCSSTSCYDAFDIW;IGHV1-58;IGHJ3	7.4856911154812225e-06	3.4686483234947416e-11	0.2355975633939246	No match found
CAAVYCSSTSCSDAFDIW;IGHV1-58;IGHJ3	1.2535286826613902e-05	7.959239576910346e-11	0.0617194128937673	No match found
CAAYSVGLGGRGYW;IGHV4-39;IGHJ4	7.185933641082938e-06	1.9235865385669288e-17	1.0361377676260042e-21	No match found
CACYVDSSGWLNPRGSGTFDYW;IGHV4-31;IGHJ4	1.0733173562595343e-05	1.6306216932653414e-24	6.429958638263279e-57	No match found
CAEGEWELPNYW;IGHV4-38-2;IGHJ4	7.1534960549583454e-06	7.421479583616233e-15	9.517973399295144e-13	No match found
CAEGFTSWFGAGYW;IGHV4-34;IGHJ1	1.0720563662183654e-05	3.871952464055856e-22	5.837788996238319e-45	No match found
CAEHLMQQDDYGDYFDAFDIW;IGHV2-5;IGHJ3	7.100454518454669e-06	2.951340005327433e-22	1.2639545007722988e-36	No match found
CAEVTGSMGYYYGMDVW;IGHV3-74;IGHJ6	7.101720833407509e-06	1.4376810658751364e-20	1.1819966137433602e-30	No match found
CAFQRAYGSGSYWDW;IGHV2-5;IGHJ4	7.113788456885323e-06	1.900237132581805e-17	1.0684514760641364e-21	No match found
CAFYGDYALDYW;IGHV3-9;IGHJ4	1.0829435719038757e-05	5.9146053105973e-19	4.820915200263921e-33	No match found
CAGAPDCGGNRCNSFAYYGMDVW;IGHV3-74;IGHJ6	7.12205143612471e-06	3.860392857003752e-30	1.535681579734184e-57	No match found
CAGGFDYW;IGHV4-59;IGHJ4	8.203718321677714e-06	1.2885701981321446e-07	0.9670414001510034	4537
CAGGLGAHYYYYGMDVW;IGHV3-20;IGHJ6	7.167714032257813e-06	6.441770072736513e-20	1.1134173674609294e-27	No match found
CAGGPAATYYYGMDVW;IGHV4-61;IGHJ6	1.078478004367643e-05	1.1365998855522848e-16	4.422999023277579e-25	No match found
CAGGQGDSRYYGMDVW;IGHV3-30-3;IGHJ6	7.158026717118582e-06	1.4277804623849136e-17	1.0484809260376537e-21	No match found
CAGGSYYYGMDVW;IGHV3-33;IGHJ6	7.104897087370934e-06	6.248338196153624e-14	9.38723369015329e-10	No match found
CAGGWLRNWFDPW;IGHV6-1;IGHJ5	1.0720563662183654e-05	2.700345633317042e-12	3.6208967977637966e-09	No match found
CAGGYGSGSYSSW;IGHV4-4;IGHJ4	1.0841233373022308e-05	4.4661851277900293e-13	3.4619740115873543e-09	No match found
CAGGYSDPDYYYYYGMDVW;IGHV3-48;IGHJ6	7.159943824597549e-06	1.868850535003775e-23	1.2890644498149476e-39	No match found
CAGKVLTVPADYW;IGHV4-59;IGHJ4	7.187891312306538e-06	9.826775446044399e-17	1.002117696926981e-18	No match found
CAGNFDYW;IGHV4-59;IGHJ4	1.08442225552173e-05	6.308530930683965e-09	0.9466258795595036	4537
CAGNMYFYDSSGYQNIDYW;IGHV3-23;IGHJ4	7.100454518454669e-06	9.574891323497397e-22	1.2204564651466637e-33	No match found
CAGPLNWFDPW;IGHV3-74;IGHJ5	1.1122154237970125e-05	4.843082262545482e-11	0.0869881865992421	No match found
CAGQGGSCATGACHDW;IGHV4-34;IGHJ4	7.122084701861434e-06	9.41007194023401e-22	1.2091138584085797e-33	No match found
CAGRDGYKQTMDYW;IGHV3-23;IGHJ4	7.181359513926797e-06	1.696121445107854e-17	1.0381476275836693e-21	No match found
CAGRGVRYSSSWYSYWFDPW;IGHV4-39;IGHJ5	1.4383886600216398e-05	1.957538788461756e-15	1.4230709013981487e-26	No match found
CAGSLSYYYGMDVW;IGHV3-33;IGHJ6	7.104897087370934e-06	1.214133897279203e-15	1.004610757220972e-15	No match found
CAGSPPGIAAAGTVAAFDIW;IGHV4-39;IGHJ3	1.4574370509129646e-05	1.1332701997858404e-15	1.3355535186078318e-26	No match found
CAGSPRPRYNWNDSFDYW;IGHV4-61;IGHJ4	1.0809450795600589e-05	2.00885904298974e-17	4.6147248544446973e-29	No match found
CAGSSIAGGQHWFDPW;IGHV4-4;IGHJ5	7.1534960549583454e-06	3.0144327083616197e-16	9.83982540004154e-16	No match found
CAGTEGSGWYREVDYW;IGHV4-59;IGHJ4	7.1534960549583454e-06	7.45310665032073e-16	9.83982540004154e-16	No match found
CAGTLLWFGELLYYYGMDVW;IGHV3-23;IGHJ6	1.071871099879194e-05	8.285239083443482e-18	4.774012177258844e-29	No match found
CAGTSTYSSGWGINYYYYGMDVW;IGHV4-59;IGHJ6	7.1534960549583454e-06	2.4031833436830547e-25	1.7820004910288387e-48	No match found
CAGTVSYYYGMDVW;IGHV3-33;IGHJ6	7.143175971391858e-06	5.168985562971718e-16	9.883156236571413e-16	No match found
CAGTYYDFWSGFIHYYYMDVW;IGHV4-59;IGHJ6	1.816557401942684e-05	6.592992195829665e-14	3.179464352814994e-20	No match found
CAGWLLPSYGMDVW;IGHV3-30;IGHJ6	7.1380426534384206e-06	1.5257105602135816e-14	9.580823731636298e-13	No match found
CAGYDRGGNYASPIYGMDVW;IGHV4-59;IGHJ6	7.101720833407509e-06	2.2100072548805245e-23	1.3746483690120051e-39	No match found
CAGYFDWLSPFDYW;IGHV3-30;IGHJ4	7.301918976920374e-06	1.189273660775642e-10	0.2473424303145543	No match found
CAGYGGSCYFCDWFDPW;IGHV3-48;IGHJ5	1.0835242182871136e-05	1.5229177533701899e-16	4.3408076432953795e-25	No match found
CAHASPDYDILTGYYSEVDYFDYW;IGHV2-5;IGHJ4	7.158026717118582e-06	3.127757424152367e-18	1.0484809260376537e-21	No match found
CAHCWAAAGTPFDYW;IGHV2-5;IGHJ4	7.158026717118582e-06	1.4568346988906737e-12	8.773772866069238e-07	No match found
CAHFGILRYFDPW;IGHV2-5;IGHJ5	7.1534960549583454e-06	4.7756608329995756e-15	9.517973399295144e-13	No match found
CAHFGYYYYYGMDVW;IGHV2-5;IGHJ6	7.169657997053737e-06	8.541593022203142e-16	9.77247430299854e-16	No match found
CAHFVVVTAIPANEGFDVW;IGHV2-5;IGHJ3	1.4325128361540665e-05	2.1845931627942336e-20	2.0732481103120653e-51	No match found
CAHGIVVVPAAYYFDYW;IGHV2-5;IGHJ4	7.195090234984839e-06	1.9061710306576936e-10	0.2545199984856143	No match found
CAHHIVATIFDYW;IGHV2-5;IGHJ4	7.4856911154812225e-06	3.30497000520657e-10	0.9468578696823008	No match found
CAHHIVATIWDYW;IGHV2-5;IGHJ4	7.356550022172022e-06	5.716228692361573e-12	0.0007015065893313	No match found
CAHIGATIDYYDYNGKNPFDYW;IGHV2-5;IGHJ4	7.183991182342198e-06	2.4197525522474703e-24	1.0881328136105293e-42	No match found
CAHIGTYYDILTGYYNNVFSFDYW;IGHV2-5;IGHJ4	7.187891312306538e-06	4.337719713678727e-18	1.0352791808205852e-21	No match found
CAHIRRMYYFDYW;IGHV2-5;IGHJ4	1.0706135327675514e-05	1.802682248483893e-11	3.078668037540894e-05	No match found
CAHISVDYDFWSGYYTKVFSAFDIW;IGHV2-5;IGHJ3	7.183991182342198e-06	2.696300784010881e-19	1.1057566612398467e-27	No match found
CAHKGRGFWSGAFDYW;IGHV2-5;IGHJ4	1.085809305034141e-05	3.229181338784932e-13	3.440486235622453e-09	No match found
CAHKLYGINRRWFDPW;IGHV2-5;IGHJ5	7.1918198872957536e-06	2.225907614011725e-16	1.0004526296903062e-18	No match found
CAHKYSSFTGPYFDYW;IGHV2-5;IGHJ4	1.4638337374508096e-05	1.5569312380269573e-15	1.307715582919315e-26	No match found
CAHLIRYYDILTGIPFDYW;IGHV2-5;IGHJ4	1.0790927463033657e-05	1.7346148552471164e-14	3.973834330234998e-17	No match found
CAHLLGSSWYGDYFDYW;IGHV2-5;IGHJ4	8.078226924698328e-06	4.626766857793043e-13	6.087204521384103e-07	No match found
CAHLPRGATFDYW;IGHV2-5;IGHJ4	7.109955652801143e-06	1.1325822561246188e-11	0.0007750806195637	No match found
CAHLRGSGWYGDWFDPW;IGHV2-5;IGHJ5	7.113788456885323e-06	3.679819084819936e-12	0.0007738609278462	No match found
CAHLSSGWYGDWFDPW;IGHV2-5;IGHJ5	8.06636254901856e-06	2.5431998760395805e-10	0.2021917629465581	No match found
CAHLVGYGSGSYTDYW;IGHV2-5;IGHJ4	7.1534960549583454e-06	6.432967368851086e-14	9.194559342068235e-10	No match found
CAHMALYYYYGMDVW;IGHV2-5;IGHJ6	7.349741716490248e-06	1.5910253353559553e-15	9.061929248097868e-16	No match found
CAHNQWLVPLLFDYW;IGHV2-5;IGHJ4	1.079268601298929e-05	2.6170574685944445e-12	3.524766775911925e-09	No match found
CAHQTRFSSGMDVW;IGHV2-5;IGHJ6	7.113788456885323e-06	1.8921918684042532e-14	9.680583501154005e-13	No match found
CAHRDSGRIAAAGFDYW;IGHV2-5;IGHJ4	1.087812942013932e-05	2.455694104078768e-12	3.415205522851826e-09	No match found
CAHREEDNNGYSWFDPW;IGHV2-5;IGHJ5	1.4539376140267404e-05	2.5910654591375278e-17	1.5615062815568396e-36	No match found
CAHRGDLWVGPYFDYW;IGHV2-5;IGHJ4	7.164515679440757e-06	2.7462525869798767e-15	9.793835573458005e-16	No match found
CAHRGDPWVGPYFDYW;IGHV2-5;IGHJ4	7.149604985107504e-06	2.9550522526595066e-15	9.856133684851536e-16	No match found
CAHRGNWNQGYFDYW;IGHV2-5;IGHJ4	1.0850126836327216e-05	4.825138109151366e-13	3.450611492391137e-09	No match found
CAHRGNWNQGYFYW;IGHV2-5;IGHJ4	7.136751018349775e-06	1.530351327539192e-15	9.91026066452769e-16	No match found
CAHRGSSWHGGGYFDYW;IGHV2-5;IGHJ4	7.1534960549583454e-06	1.42037398423556e-14	9.517973399295144e-13	No match found
CAHRHAYYGGPYFDYW;IGHV2-5;IGHJ4	7.136751018349775e-06	2.342781502356097e-14	9.586102183067637e-13	No match found
CAHRHCSGGSCRWFDPW;IGHV2-5;IGHJ5	7.164482735216238e-06	1.7443304071494013e-11	0.0007579688908398	No match found
CAHRHGYYGMDVW;IGHV2-5;IGHJ6	7.994729331822508e-06	6.412972681531375e-11	0.2058816172413961	No match found
CAHRHSYDSSGYYRDYW;IGHV2-5;IGHJ4	7.1534960549583454e-06	1.3229558913915838e-12	8.79062762872048e-07	No match found
CAHRHSYYGMDVW;IGHV2-5;IGHJ6	7.266029037598137e-06	1.4250912988054434e-11	0.0007274027689378	No match found
CAHRHYGDYSRGYFDYW;IGHV2-5;IGHJ4	7.12205143612471e-06	7.811964952072467e-13	8.908797497438188e-07	No match found
CAHRHYYYYGMDVW;IGHV2-5;IGHJ6	7.397845466317139e-06	7.090932402568081e-13	7.939827989898605e-07	No match found
CAHRIAVAGLDYW;IGHV2-5;IGHJ4	7.918800926065703e-06	6.421385275257734e-09	0.9581212792474773	No match found
CAHRINRFGGPYFDYW;IGHV2-5;IGHJ4	1.80225363302094e-05	2.803482512705621e-15	4.027230301069432e-32	No match found
CAHRKVLAAAWDYW;IGHV2-5;IGHJ4	7.189860050339302e-06	5.905552916019409e-14	9.053818311291087e-10	No match found
CAHRKWGWYGSLDYW;IGHV2-5;IGHJ4	1.4574231847520874e-05	2.6593162141381275e-14	1.2410071357334601e-21	No match found
CAHRKYYYDSSGYHPFDYW;IGHV2-5;IGHJ4	7.101720833407509e-06	9.963203681258987e-12	0.0007777089021087	No match found
CAHRLAILDFDYW;IGHV2-5;IGHJ4	7.937958453999888e-06	1.2774346825337357e-11	0.00056142248491	No match found
CAHRLARHYDINAHLWCPFDYW;IGHV2-5;IGHJ4	7.1918198872957536e-06	2.201667949537125e-24	1.4464206228697377e-42	No match found
CAHRLARHYDINAHLWCPFDYW;IGHV4-31;IGHJ4	7.240830258708947e-06	2.5863139899131933e-29	1.460291894899269e-57	No match found
CAHRLAVAGFDYW;IGHV2-5;IGHJ4	8.107283285205087e-06	2.7914819648282642e-08	0.9571546864658218	No match found
CAHRLITMVRGVIIGFWFDPW;IGHV2-5;IGHJ5	7.143814361197395e-06	9.723118851584793e-13	8.826789501261028e-07	No match found
CAHRLMDSGWGSW;IGHV2-5;IGHJ5	7.1534960549583454e-06	1.0215239108212397e-13	9.194559342068235e-10	No match found
CAHRLSIAAAGGSGPYFDYW;IGHV2-5;IGHJ4	7.149604985107504e-06	4.4524223046063705e-15	9.53374765044051e-13	No match found
CAHRLVIYGGGMDVW;IGHV2-5;IGHJ6	7.181359513926797e-06	2.202819964703095e-13	9.08646057539504e-10	No match found
CAHRLWSSWYGDAFDIW;IGHV2-5;IGHJ3	7.158026717118582e-06	3.827280144126014e-12	0.0007599684700626	No match found
CAHRPGGWNLYYFDYW;IGHV2-5;IGHJ4	7.1534960549583454e-06	3.359219516567453e-12	0.0007613762000919	No match found
CAHRPGIAVAGGAFDIW;IGHV2-5;IGHJ3	1.4577089031733816e-05	4.902502370518442e-10	0.9369747200239602	No match found
CAHRPHYPDFWSGYYQYFQHW;IGHV2-5;IGHJ1	7.136751018349775e-06	1.1851879515943044e-16	1.0241330133289968e-18	No match found
CAHRPLLALKGQFDYW;IGHV2-5;IGHJ4	1.44841372439826e-05	4.304947448801769e-15	1.278636672806766e-21	No match found
CAHRPPGVWFGELLVW;IGHV2-5;IGHJ4	1.0687860637933147e-05	5.277203082872006e-13	3.6656318348754356e-09	No match found
CAHRPPRFVGSYFDYW;IGHV2-70;IGHJ4	7.195090234984839e-06	3.2557793089794172e-18	1.0321299822935585e-21	No match found
CAHRPSIAAAGTFRFDPW;IGHV2-5;IGHJ5	1.4376033066047133e-05	3.242953660760291e-12	9.331803305299302e-07	No match found
CAHRPTLYSGYVASPFDPW;IGHV2-5;IGHJ5	7.158026717118582e-06	6.838465446726223e-17	1.0148965502638109e-18	No match found
CAHRPWLATHFDYW;IGHV2-5;IGHJ4	7.159943824597549e-06	2.984123705664436e-12	8.766655136939915e-07	No match found
CAHRQAAAHDYDFWSGYFPDLGGYYYYYMDVW;IGHV2-5;IGHJ6	1.0825285949010497e-05	3.8670155858862506e-22	5.610407975428884e-45	No match found
CAHRQSRQWLAGGYFDYW;IGHV2-5;IGHJ4	2.223830643143833e-05	7.592219257574154e-15	7.404184210335864e-31	No match found
CAHRQSSGWWGDWFDPW;IGHV2-5;IGHJ5	1.0802523595135725e-05	2.599862481621347e-12	3.5119156574560963e-09	No match found
CAHRRALWDAFDIW;IGHV2-5;IGHJ3	7.15673126836703e-06	8.228433070408128e-11	0.2571398768724447	No match found
CAHRRDIYDFWSGYYTGQKYDAFNWFDPW;IGHV2-5;IGHJ5	1.0706135327675514e-05	1.8022428076738568e-22	6.202463043250757e-49	No match found
CAHRREDATLITEWFDPW;IGHV2-5;IGHJ5	7.189860050339302e-06	1.2066557488975513e-17	1.0344166345665982e-21	No match found
CAHRREDATLITEWFDPW;IGHV6-1;IGHJ4	7.158638048984644e-06	2.352675682093583e-28	1.469098876456203e-54	No match found
CAHRRGGIAAAGLADW;IGHV2-5;IGHJ4	7.136751018349775e-06	3.231592179794609e-12	0.0007666088077869	No match found
CAHRRIAAAGGYFQHW;IGHV2-5;IGHJ1	1.0891154970573806e-05	1.0764709172421823e-10	0.0923406830620681	No match found
CAHRRIAVAGPYFDYW;IGHV2-5;IGHJ4	1.6908188755906303e-05	1.4274954423624068e-10	0.0157808900806124	No match found
CAHRRLWYGGNSFDYW;IGHV2-5;IGHJ4	7.136751018349775e-06	1.5828834883173306e-12	8.853295732979146e-07	No match found
CAHRRPLWGYFDYW;IGHV2-5;IGHJ4	1.828272335398531e-05	7.282363624170436e-12	2.230221355178447e-08	No match found
CAHRRPLYYYDSSLSTFDYW;IGHV2-5;IGHJ4	7.189860050339302e-06	6.687381059653312e-15	9.372228163718644e-13	No match found
CAHRRPNFDRGWFDPW;IGHV2-5;IGHJ5	1.828778689485592e-05	1.0155148244407896e-13	3.062500622797714e-20	No match found
CAHRRSGWSSSGWYAWNW;IGHV2-5;IGHJ4	7.136751018349775e-06	1.5821766321643904e-18	1.0927068173086991e-24	No match found
CAHRRSGWYGPYFDYW;IGHV2-5;IGHJ4	2.211828428891832e-05	3.0861326049195914e-11	0.0013963310911846	No match found
CAHRRSIVGGPYFDYW;IGHV2-5;IGHJ4	1.0760403336355715e-05	3.857028490349373e-13	3.567382032649548e-09	No match found
CAHRRSSGWYGDWFDPW;IGHV2-5;IGHJ5	1.2458725713404663e-05	2.1821178431042616e-10	0.0628177149019059	No match found
CAHRRTTVTSPYFDLW;IGHV2-5;IGHJ2	1.4466843601494724e-05	1.0286827163450733e-12	1.094386931155163e-11	No match found
CAHRRVEIFGPYFDYW;IGHV2-5;IGHJ4	1.079268601298929e-05	2.8058844234223653e-14	3.971172913384761e-17	No match found
CAHRSLELLWFGWGYW;IGHV2-5;IGHJ4	7.158026717118582e-06	1.9377057611837328e-15	9.820882254864786e-16	No match found
CAHRSSTSLIDYW;IGHV2-5;IGHJ4	7.229587752971456e-06	1.182193815197044e-11	0.0007381829517299	No match found
CAHRTIAVAGPYFDYW;IGHV2-5;IGHJ4	8.078226924698328e-06	1.3008020970573651e-11	0.0005334512437189	No match found
CAHRTIRDGSGSYDYW;IGHV2-5;IGHJ4	1.0870082303133326e-05	7.800329451115885e-14	3.655171066701279e-13	No match found
CAHRYSSGWTGFDYW;IGHV2-5;IGHJ4	7.15673126836703e-06	4.1924943281905507e-10	0.9478972880431564	No match found
CAHRYYYGSGSSASAVFDYW;IGHV4-34;IGHJ6	7.185933641082938e-06	2.9561662682127554e-06	0.990641336801469	No match found
CAHSGVAYYYYGMDVW;IGHV2-5;IGHJ6	7.937958453999888e-06	3.540391794258272e-15	6.940145948625321e-13	No match found
CAHSGYDILTGYLNLNDYW;IGHV2-5;IGHJ4	7.164515679440757e-06	9.830399417432308e-15	9.473489540919242e-13	No match found
CAHSIAAIEAESSYYYYYYGMDVW;IGHV2-5;IGHJ6	1.0823299050355605e-05	1.8124441345477582e-28	7.821688378018007e-73	No match found
CAHSKSSGWYGDWFDPW;IGHV2-5;IGHJ5	7.152826266071368e-06	1.7812344776850592e-11	0.0007615849579252	No match found
CAHSLLFSSLGDFDYW;IGHV2-5;IGHJ4	7.145751348071811e-06	5.793968038504625e-14	9.224909939590119e-10	No match found
CAHSLPSSAPATIFGVVIYPIFDYW;IGHV2-5;IGHJ4	7.1534960549583454e-06	4.330851337945835e-22	1.1926128920085229e-33	No match found
CAHSPITMVRGVIPNWFDSW;IGHV2-5;IGHJ5	1.0720563662183654e-05	8.733624700544673e-19	5.0208842604405654e-33	No match found
CAHSPLYYYYGMDVW;IGHV2-5;IGHJ6	7.126510980175442e-06	5.2854269432695134e-14	9.300888479576805e-10	No match found
CAHSPPLLWFGELFSGPRIYYFDYW;IGHV2-5;IGHJ4	7.1534960549583454e-06	6.90358195422001e-19	1.0849407410443703e-24	No match found
CAHSPPYYDFWSGYTALYNWFDPW;IGHV2-5;IGHJ5	1.4381143758316154e-05	8.50344776156481e-15	1.3234881394986957e-21	No match found
CAHSPYDILTGYSTDFDYW;IGHV2-5;IGHJ4	7.158026717118582e-06	2.104709326217269e-12	8.773772866069238e-07	No match found
CAHSRDHSGWYGDYW;IGHV2-5;IGHJ4	7.1534960549583454e-06	7.83472558317637e-14	9.194559342068235e-10	No match found
CAHSRDHSGWYGDYW;IGHV4-34;IGHJ6	7.173553810603978e-06	1.6754408808970438e-06	0.9907407742862528	No match found
CAHSRDILTGYYLTWYFDLW;IGHV2-5;IGHJ2	7.195090234984839e-06	5.1587730106950015e-14	9.03381229008472e-10	No match found
CAHSRIAFPGAPLDYW;IGHV2-5;IGHJ4	1.0687860637933147e-05	1.7474559994022272e-15	4.3538920908749255e-21	No match found
CAHSRIRGATIFGVAYYYMDVW;IGHV2-5;IGHJ6	1.0825285949010497e-05	8.605718329508374e-17	4.356858957849873e-25	No match found
CAHSRYYYYDSSGYRVYYFDYW;IGHV2-5;IGHJ4	1.4386360082333633e-05	5.078712231779903e-14	1.2255083428531326e-16	No match found
CAHSSGVDWLPRSWFDSW;IGHV2-5;IGHJ5	7.1918198872957536e-06	1.9812263023655373e-22	1.2110430232295196e-36	No match found
CAHSSYYYYYGMDVW;IGHV2-5;IGHJ6	1.2077481508792804e-05	1.6769607973969037e-14	2.5602154274092426e-17	No match found
CAHSYGDYLFDYW;IGHV2-5;IGHJ4	1.4574370509129646e-05	8.687159565964816e-09	0.9261520515563012	No match found
CAHSYGDYLFDYW;IGHV4-39;IGHJ4	7.149604985107504e-06	2.455444105797484e-11	0.0007625881625986	No match found
CAHSYYDILTGYLDAFDIW;IGHV2-5;IGHJ3	7.1534960549583454e-06	2.5797556888287225e-10	0.2573624646275823	No match found
CAHSYYYGDWNPSGFDPW;IGHV2-5;IGHJ5	1.834845719062571e-05	2.0252175401985962e-16	4.003234271560604e-38	No match found
CAHTKAAAGDRWFDPW;IGHV2-5;IGHJ5	1.0720563662183654e-05	8.6691462339752e-13	3.6208967977637966e-09	No match found
CAHTLMQWLTPLSFDYW;IGHV2-5;IGHJ4	7.159943824597549e-06	7.84847443306305e-16	9.812882221471787e-16	No match found
CAHTNATGAWPIDYW;IGHV2-5;IGHJ4	7.113788456885323e-06	2.8700716830254756e-16	1.0342273786918771e-18	No match found
CAHTYYYDSSGYDFDYW;IGHV2-5;IGHJ4	1.2628736772633138e-05	2.085849777164393e-09	0.9425171072263682	No match found
CAHVGMACSGGSCYPKIKDWYFDLW;IGHV2-5;IGHJ2	2.547497422757752e-05	8.495299156746621e-22	4.4319138419208265e-91	No match found
CAHYGSGSYYFDYW;IGHV2-5;IGHJ4	7.168418459223218e-06	2.187843154102579e-09	0.9478581540721482	No match found
CAHYRPSTGGTW;IGHV2-5;IGHJ5	7.168418459223218e-06	6.547077983084741e-16	9.777616038435282e-16	No match found
CAHYTAMVLFDYW;IGHV2-5;IGHJ4	7.179455627397875e-06	3.333701064098521e-11	0.2555832601855586	No match found
CAIEQLVQFDAFDIW;IGHV3-30;IGHJ3	1.0753545249431638e-05	7.071308049995244e-13	3.5765121801017915e-09	No match found
CAIEVGAMVYYYGMDVW;IGHV4-39;IGHJ6	1.089920154394825e-05	5.077285442834363e-20	4.9420696909704365e-37	No match found
CAIEWELHGNFDYW;IGHV4-61;IGHJ4	7.12205143612471e-06	4.5422778978837634e-14	9.31861705563106e-10	No match found
CAIGGNHYFDYW;IGHV4-39;IGHJ4	7.12205143612471e-06	2.4730359476961924e-12	8.908797497438188e-07	No match found
CAIPMVRGFSRAFDIW;IGHV4-34;IGHJ3	1.0825285949010497e-05	4.049021853777397e-16	4.1356177066544434e-21	No match found
CAISLLWFGELLYW;IGHV3-30;IGHJ4	7.290595886039241e-06	2.0451720053625087e-11	0.0007202530618646	No match found
CAKAAAGYYYYGMDVW;IGHV3-23;IGHJ6	7.202959294596803e-06	6.386661714883789e-15	9.320455437002469e-13	No match found
CAKAAAPYYYYYYGMDVW;IGHV3-30;IGHJ6	8.022796053703806e-06	3.0164871725598202e-21	8.163548389646665e-31	No match found
CAKAALGSSSYFDYW;IGHV4-39;IGHJ4	1.0928169485066568e-05	3.3193237136692744e-14	3.578057783867981e-13	No match found
CAKADAFDIW;IGHV3-23;IGHJ3	7.532407310781436e-06	3.5761946556163794e-08	0.9675941214156628	No match found
CAKADCSSTSCLNWFDPW;IGHV3-9;IGHJ5	7.994729331822508e-06	2.8673869394003592e-21	8.514173085691453e-34	No match found
CAKAGLGGAYYYYYGMDVW;IGHV3-23;IGHJ6	7.100454518454669e-06	9.540319338000856e-19	1.1097972285819756e-24	No match found
CAKAHLPTSGIFGVVGYYYGMDVW;IGHV3-9;IGHJ6	7.1534960549583454e-06	2.7345284772191324e-36	1.834983368886209e-78	No match found
CAKAHYYDSSGYYYW;IGHV3-23;IGHJ4	7.123325503622722e-06	2.5085677169508604e-09	0.9480095717217816	No match found
CAKALYGDYPFDYW;IGHV3-9;IGHJ4	7.154116772487939e-06	3.351200301040304e-21	1.1559271141420548e-30	No match found
CAKANRGSYYYGMDVW;IGHV3-30;IGHJ6	7.923575857213927e-06	1.366057152134995e-16	7.455227175580825e-19	No match found
CAKAPDGMDVW;IGHV3-9;IGHJ6	7.293503902640716e-06	4.939869396785132e-22	1.1247541523041897e-33	No match found
CAKAQSGSGSYYTAGHYYGMDVW;IGHV3-30;IGHJ6	7.101720833407509e-06	5.833304124609601e-23	1.258628846102436e-36	No match found
CAKARGGSYLDAFDIW;IGHV3-30;IGHJ3	7.293833168544442e-06	3.448435756521754e-12	0.0007193117146908	No match found
CAKARGQGSSWYGLDYW;IGHV3-23;IGHJ4	7.113788456885323e-06	6.473754688864549e-13	8.940198750913746e-07	No match found
CAKARPCTPYLCQRGNFDYW;IGHV4-34;IGHJ3	7.159943824597549e-06	5.665075823432459e-31	1.5545953603132735e-60	No match found
CAKASESRGYYEMDYW;IGHV3-9;IGHJ4	7.189860050339302e-06	1.7972976171810163e-28	1.4497690572489195e-54	No match found
CAKASGQQLVWVVVVAATYFDYW;IGHV3-23;IGHJ4	7.143814361197395e-06	2.4382882903209538e-21	1.1980366596134722e-33	No match found
CAKASPQGESGYECFDYW;IGHV3-74;IGHJ4	7.169657997053737e-06	1.860376909913908e-19	1.112500520191994e-27	No match found
CAKASWIQLWFRTPYFDYW;IGHV3-23;IGHJ4	1.451901244050178e-05	1.3458039497510462e-14	1.2639087391100345e-21	No match found
CAKATPPGPYFDWFSALDYW;IGHV3-9;IGHJ4	7.158026717118582e-06	6.1816782575745445e-30	1.5123117048055466e-57	No match found
CAKAYCSSTSCLNWFDPW;IGHV3-9;IGHJ5	7.229386237320303e-06	1.7048108106290675e-20	1.119636381301982e-30	No match found
CAKAYSGSYYSAFDIW;IGHV3-30;IGHJ3	8.203718321677714e-06	2.4773480613568568e-11	0.0005099947713026	No match found
CAKAYSSSWWNWFDPW;IGHV3-30;IGHJ4	7.132303073051946e-06	9.399222481525282e-19	1.0947822366568811e-24	No match found
CAKDADWDYYGMDVW;IGHV3-9;IGHJ6	7.191158043864233e-06	4.550155588094327e-28	1.4074614116334017e-51	No match found
CAKDALRFGEFDYW;IGHV3-30;IGHJ4	7.396380054126972e-06	2.600860522278367e-13	8.30667826136318e-10	No match found
CAKDATIFWFERGRGTFDYW;IGHV3-30;IGHJ4	1.0706135327675514e-05	6.041972128969969e-22	5.867459613795314e-45	No match found
CAKDAYGSGSYYFDYW;IGHV3-9;IGHJ4	7.144457803495671e-06	1.1654784030280144e-21	1.1975096440793961e-33	No match found
CAKDCSSTSCTNWGYW;IGHV3-23;IGHJ4	7.178102163803062e-06	1.6378097874362617e-15	9.737529029369636e-16	No match found
CAKDDDGSGSYSDAFDIW;IGHV3-23;IGHJ3	7.336682676570919e-06	3.7544137081857196e-11	0.2450901460660826	No match found
CAKDDIESGTHYANWGFDYW;IGHV3-23;IGHJ4	1.0745849351375708e-05	3.889620317802181e-21	5.500309402106789e-41	No match found
CAKDDSSGYHNYFDYW;IGHV3-23;IGHJ4	8.133211274454015e-06	7.0988734677940016e-12	0.0005229983215937	No match found
CAKDDTAMAPYNWFDPW;IGHV3-23;IGHJ5	8.133211274454015e-06	9.871228874221534e-12	0.0005229983215937	No match found
CAKDFDYYDSSGYFDYW;IGHV3-9;IGHJ4	7.95242842225281e-06	4.109482064797363e-22	8.650484893684434e-34	No match found
CAKDFERTVSNTNNWFDPW;IGHV3-9;IGHJ5	7.1534960549583454e-06	6.235148202126855e-30	1.5152287607716458e-57	No match found
CAKDFLAHDILTGYHYW;IGHV3-23;IGHJ4	7.189860050339302e-06	4.2673356776275965e-14	9.053818311291087e-10	No match found
CAKDFMSLMVYAMVYYYGMDVW;IGHV3-30;IGHJ6	7.134858151948196e-06	6.652613258058638e-26	1.7962057646272607e-48	No match found
CAKDFMSLMVYAMVYYYYGMDVW;IGHV3-30;IGHJ6	7.12205143612471e-06	1.0909129688094711e-27	1.4494390523091202e-51	No match found
CAKDGEFDPW;IGHV3-23;IGHJ5	7.113788456885323e-06	1.679343098781437e-09	0.948041719460106	No match found
CAKDGGHSSGYYYEGGFDYW;IGHV3-23;IGHJ4	7.166410978807901e-06	5.431255210437942e-13	8.742697608004369e-07	No match found
CAKDGIVGATTGLDYW;IGHV3-33;IGHJ4	7.891923052894811e-06	3.5261384473314414e-13	6.530598268533969e-07	No match found
CAKDGLGPPEQLVRGSDWYFDLW;IGHV3-43;IGHJ2	7.12205143612471e-06	2.2732884092164743e-19	1.1352847556521636e-27	No match found
CAKDGRILEWLLFGELDYW;IGHV3-43;IGHJ4	7.252555157197829e-06	9.008744793070588e-16	9.436485504125907e-16	No match found
CAKDGSSSWYGWFDPW;IGHV3-9;IGHJ5	1.0753545249431638e-05	7.977092651899646e-22	5.765934487660303e-45	No match found
CAKDGTYSSSWYDYYYYYYMDVW;IGHV3-43;IGHJ6	7.158026717118582e-06	6.745728995064816e-12	0.0007599684700626	No match found
CAKDGYDYVWGSYRPHYW;IGHV3-30;IGHJ4	8.134949597429353e-06	1.332108384119983e-13	6.226340944866523e-10	No match found
CAKDGYNYDYFDYW;IGHV3-23;IGHJ4	1.7102469804252857e-05	5.092035520319873e-11	0.0151221280613481	No match found
CAKDHGGSYGYW;IGHV3-23;IGHJ4	7.975112972217338e-06	1.8589369512940696e-10	0.2069047885598814	No match found
CAKDHGGYLDYW;IGHV3-23;IGHJ4	7.933154589592406e-06	1.5159877234668027e-10	0.2091117387387946	No match found
CAKDHGGYYYYMDVW;IGHV3-33;IGHJ6	7.947595338298125e-06	2.711338387863604e-12	6.393639367674753e-07	No match found
CAKDHYASGKMGFFDLW;IGHV3-9;IGHJ2	7.109955652801143e-06	5.785237135520979e-32	1.6332748686043309e-63	No match found
CAKDIAVLGELSYYYGMDVW;IGHV3-23;IGHJ6	7.109955652801143e-06	4.69280820112116e-18	1.070205452608287e-21	No match found
CAKDIAYYYGMDVW;IGHV3-9;IGHJ6	1.4534490286873416e-05	6.65595171055974e-26	4.315179370888857e-81	No match found
CAKDIECSFW;IGHV3-23;IGHJ4	7.109955652801143e-06	4.365054485925288e-14	9.366930624658554e-10	No match found
CAKDIGDYYDSSGYPDYW;IGHV3-43;IGHJ4	7.27354800317724e-06	8.845639431648217e-12	0.0007252128438843	No match found
CAKDIGGYFDYW;IGHV3-23;IGHJ4	7.363177085723513e-06	1.1201939714475511e-09	0.9472272828164928	No match found
CAKDIGYSSGCFDYW;IGHV3-9;IGHJ4	8.078226924698328e-06	2.644719384161086e-22	8.506673006931974e-37	No match found
CAKDIGYSSGCPDYW;IGHV3-9;IGHJ4	8.078226924698328e-06	6.80675641430294e-23	8.506673006931974e-37	No match found
CAKDIGYSSGGFDYW;IGHV3-9;IGHJ4	8.133211274454015e-06	1.3700364309630692e-22	8.334497675629631e-37	No match found
CAKDIGYSSGGIDYW;IGHV3-9;IGHJ4	8.133211274454015e-06	2.303536090962445e-23	8.627440642220505e-40	No match found
CAKDIGYSSGGLDYW;IGHV3-9;IGHJ4	8.001303888525814e-06	2.981492230724283e-23	8.931960410426672e-40	No match found
CAKDIGYSSGGMDVW;IGHV3-9;IGHJ6	7.95242842225281e-06	2.029698226286448e-24	1.1268604137827724e-42	No match found
CAKDIGYSSGSIDYW;IGHV3-9;IGHJ4	7.923575857213927e-06	1.902229204933501e-23	9.312486448997752e-40	No match found
CAKDIGYSSGSVDYW;IGHV3-9;IGHJ4	8.078226924698328e-06	2.63549692467824e-23	8.769450762214215e-40	No match found
CAKDIHVGLIRFGGVIVLAPSGMDVW;IGHV3-9;IGHJ6	1.0720563662183654e-05	6.972935673150839e-38	1.1913531158541392e-108	No match found
CAKDIIGYCSGGSCYYFDYW;IGHV3-30;IGHJ4	1.099278022377754e-05	5.158713875784709e-14	3.495170702966217e-13	No match found
CAKDILAVADYYFDYW;IGHV3-9;IGHJ4	8.078226924698328e-06	2.5234035854066146e-23	8.769450762214215e-40	No match found
CAKDINSYGEYYFDYW;IGHV3-9;IGHJ4	1.0753545249431638e-05	1.9125170516636e-24	7.168534265030097e-57	No match found
CAKDIQPYYYGMDVW;IGHV3-9;IGHJ6	8.06636254901856e-06	1.2549969470284966e-27	9.933984120370208e-52	No match found
CAKDIQQYSYYYGMDVW;IGHV3-43D;IGHJ6	7.143814361197395e-06	1.7671816443944873e-17	1.0548423888745792e-21	No match found
CAKDIRSYYYYGMDVW;IGHV3-9;IGHJ6	8.06636254901856e-06	2.0108782880049994e-28	1.0226975504884248e-54	No match found
CAKDITPFSYYYGMDVW;IGHV3-43;IGHJ6	7.532407310781436e-06	9.244596694169988e-16	8.410193717489284e-16	No match found
CAKDITRSSSWIDYYYYYGMDVW;IGHV3-43;IGHJ6	7.12205143612471e-06	3.5676271217165576e-24	1.2560322761838647e-39	No match found
CAKDIYPYYYYGMDVW;IGHV3-9;IGHJ6	8.06636254901856e-06	3.1495428034143463e-29	1.0226975504884248e-54	No match found
CAKDIYQQLLYPYGMDVW;IGHV3-43;IGHJ6	1.071871099879194e-05	4.080483234600964e-17	4.53383813974935e-25	No match found
CAKDKAYYYGMDVW;IGHV3-9;IGHJ6	1.2580562824659569e-05	8.282433319103406e-26	4.746891263552224e-61	No match found
CAKDKDDGYYYYYYMDVW;IGHV3-30;IGHJ6	7.152194184512667e-06	1.565847712070869e-13	9.199652267928183e-10	No match found
CAKDKGPYYYYGMDVW;IGHV3-9;IGHJ6	1.2580562824659569e-05	1.341935121349378e-28	4.351327383555845e-73	No match found
CAKDLAYYYGMDVW;IGHV3-9;IGHJ6	7.254075164091239e-06	2.525933974492945e-25	1.707864806971023e-48	No match found
CAKDLDGDYDKYYYYYGMDVW;IGHV3-33;IGHJ6	7.12781524403234e-06	3.034032696532434e-26	1.8016129025940768e-48	No match found
CAKDLEEFITIFGVVTKSPLGMDVW;IGHV3-23;IGHJ6	1.0835242182871136e-05	1.1589959588052692e-19	5.060236280662547e-37	No match found
CAKDLEFGIVVVITYYFDYW;IGHV3-23;IGHJ4	7.1534960549583454e-06	2.147598921743148e-14	9.517973399295144e-13	No match found
CAKDLEYCSGGSCYSPYYFDYW;IGHV3-23;IGHJ4	7.189860050339302e-06	7.098141424100154e-12	0.0007501752388023	No match found
CAKDLFSSLYYYYGMDVW;IGHV3-43;IGHJ6	7.12205143612471e-06	3.129625182473888e-18	1.0646831752792573e-21	No match found
CAKDLGGYFDYW;IGHV3-23;IGHJ4	2.213170427966328e-05	8.458428576110852e-09	1.0	No match found
CAKDLGGYGSGSYW;IGHV3-23;IGHJ4	7.971046352901334e-06	2.6586184163818128e-11	0.0005546500028273	No match found
CAKDLGGYLDYW;IGHV3-23;IGHJ4	8.133211274454015e-06	5.389961022057082e-10	0.9454846120304364	No match found
CAKDLGHDYGDYGPDYW;IGHV3-30;IGHJ4	7.931555453252642e-06	3.0544572226171454e-13	6.43269714152246e-07	No match found
CAKDLGNDYGDYGPDYW;IGHV3-30;IGHJ4	1.124848753472952e-05	1.341417070082773e-13	3.188902619989824e-13	No match found
CAKDLGPDYGDYGPDYW;IGHV3-30;IGHJ4	8.203718321677714e-06	7.22590237184696e-14	6.07019720722668e-10	No match found
CAKDLGSWYPDYW;IGHV3-23;IGHJ4	7.532407310781436e-06	4.227176534656804e-11	0.2327165317676671	No match found
CAKDLGYYGSGSYW;IGHV3-23;IGHJ4	7.891923052894811e-06	1.6934995649606087e-10	0.2113049990386858	No match found
CAKDLHYDILTGYWDYW;IGHV3-23;IGHJ4	1.4381143758316154e-05	1.2187010696205492e-11	9.316084274715112e-07	No match found
CAKDLLIHNQDYYYYGMDVW;IGHV3-23;IGHJ6	7.143814361197395e-06	1.4899377035517989e-21	1.1980366596134722e-33	No match found
CAKDLPYYDSSGDGTYFDYW;IGHV3-23;IGHJ4	7.202959294596803e-06	1.3242865512120624e-14	9.320455437002469e-13	No match found
CAKDLRAITLAYFDYW;IGHV3-9;IGHJ4	7.1918198872957536e-06	2.70519736498966e-26	1.36629996999612e-48	No match found
CAKDLRVATTPRVFDYW;IGHV3-23;IGHJ4	7.12205143612471e-06	4.2481834532628833e-14	9.31861705563106e-10	No match found
CAKDLRYFDWDAFDIW;IGHV3-30;IGHJ3	7.427640156777416e-06	2.2110056061057408e-11	0.0006820606500729	No match found
CAKDLRYFDWDGMDVW;IGHV3-30;IGHJ6	8.078226924698328e-06	1.189849031858561e-13	6.359279487467369e-10	No match found
CAKDLSPDIVATIPAFDYW;IGHV3-23;IGHJ4	7.158026717118582e-06	4.980052346442257e-13	8.773772866069238e-07	No match found
CAKDLTYYYDSSGWGYFDYW;IGHV3-30;IGHJ4	7.975112972217338e-06	3.9063065258275676e-14	6.611009496990043e-10	No match found
CAKDLWGNYGSGSSFQSW;IGHV3-23;IGHJ4	7.1534960549583454e-06	6.057656354966506e-17	1.0168541578323345e-18	No match found
CAKDLYYDILTGYYDYW;IGHV3-23;IGHJ4	1.239869816551776e-05	6.704377141487363e-10	0.9418504695846636	No match found
CAKDLYYDILTGYYLEGWAFDYW;IGHV3-23;IGHJ4	7.1534960549583454e-06	6.206894083099645e-15	9.517973399295144e-13	No match found
CAKDMAVVPAASVAARPFVSDAFDIW;IGHV3-43;IGHJ3	7.1534960549583454e-06	1.4889223061014657e-23	1.27178376893328e-39	No match found
CAKDMDYYYGMDVW;IGHV3-9;IGHJ6	7.143175971391858e-06	7.415354682647491e-27	1.3948145777570828e-48	No match found
CAKDMGYSSGGIDYW;IGHV3-9;IGHJ4	7.923575857213927e-06	6.5115495473009056e-24	9.312486448997752e-40	No match found
CAKDMGYSSGVVDYW;IGHV3-9;IGHJ4	7.923575857213927e-06	4.044887944068652e-24	9.312486448997752e-40	No match found
CAKDMHQGGVTIFGVVIHRSFDYW;IGHV3-9;IGHJ4	7.12205143612471e-06	2.0132952827225479e-32	1.6704910976598395e-66	No match found
CAKDMSYYYGMDVW;IGHV3-9;IGHJ6	8.078226924698328e-06	2.1924773880808703e-26	9.60342175586211e-49	No match found
CAKDNDYGDYFDYW;IGHV3-9;IGHJ4	7.994729331822508e-06	6.0270889615360615e-21	8.250524799376456e-31	No match found
CAKDPEYCSSTSCDYYYYYGMDVW;IGHV3-43;IGHJ6	7.143814361197395e-06	1.7454189394692733e-21	1.1980366596134722e-33	No match found
CAKDPGDYYYGMDVW;IGHV3-9;IGHJ6	7.256536453572558e-06	3.34204778646513e-26	1.7061036448795433e-48	No match found
CAKDPGGITIFFPW;IGHV3-23;IGHJ5	7.187891312306538e-06	3.7620897476501065e-14	9.061364547798839e-10	No match found
CAKDPGLLWFGELFYDAFDIW;IGHV3-23;IGHJ3	7.12205143612471e-06	1.215434435509459e-11	0.0007712410045961	No match found
CAKDPHYDFWSGYYFDYW;IGHV3-23;IGHJ4	2.231238186757442e-05	8.56414654367066e-10	0.9741006583298896	No match found
CAKDPHYDFWSGYYLDYW;IGHV3-23;IGHJ4	7.278048718194486e-06	1.8012857074666478e-10	0.2489402652526719	No match found
CAKDPIPGGSNPYYFDYW;IGHV4-39;IGHJ4	7.181359513926797e-06	2.49317033727038e-17	1.0381476275836693e-21	No match found
CAKDPQYSSSWLHTIFDYW;IGHV3-23;IGHJ4	1.0706135327675514e-05	1.7198847813608913e-15	4.324008728733627e-21	No match found
CAKDPRWLGDW;IGHV3-23;IGHJ4	7.1918198872957536e-06	2.4865325476217927e-11	0.0007495777986615	No match found
CAKDPSAVAGPLDYW;IGHV3-30;IGHJ4	7.309953943104924e-06	6.158132333539624e-13	8.232633376247098e-07	No match found
CAKDPTIFYLGYFDYW;IGHV3-23;IGHJ4	7.12205143612471e-06	1.1318807938861625e-13	9.31861705563106e-10	No match found
CAKDPVPVAGRYFDYW;IGHV3-23;IGHJ4	7.179437510138477e-06	1.6881693862574345e-12	8.694702536321568e-07	No match found
CAKDPYSSGWLDAFDIW;IGHV3-30;IGHJ3	1.239869816551776e-05	1.8348396549129903e-11	1.762175043315473e-05	No match found
CAKDPYYDFWSGYYFDYW;IGHV3-23;IGHJ4	2.244500902319839e-05	5.136089561406129e-09	1.0	No match found
CAKDPYYYDSSGYYPFDYW;IGHV3-23;IGHJ4	1.085842286406184e-05	1.9634265633083338e-08	0.946517846604514	No match found
CAKDQEAFDIW;IGHV3-9;IGHJ3	7.994729331822508e-06	2.441243718228326e-21	8.514173085691453e-34	No match found
CAKDQGDCSSTSCFRGWTYYYYGMDVW;IGHV3-30;IGHJ6	7.1918198872957536e-06	1.1831736759190074e-27	1.4070672226548864e-51	No match found
CAKDQNYGMDVW;IGHV3-23;IGHJ6	7.168418459223218e-06	3.666762233081296e-10	0.9478581540721482	No match found
CAKDQYYYGSGSYPDYW;IGHV3-30;IGHJ4	8.078226924698328e-06	4.505330903450373e-13	6.087204521384103e-07	No match found
CAKDRDDGYYYYYYMDVW;IGHV3-30;IGHJ6	1.2039894041968638e-05	8.068353848576319e-13	2.303041923007594e-09	No match found
CAKDRDPSSAYGMDVW;IGHV3-23;IGHJ6	7.181359513926797e-06	1.4995785876751446e-14	9.406030922821945e-13	No match found
CAKDREMATGGLYYFDYW;IGHV3-23;IGHJ4	7.1813879075537705e-06	4.65880689856373e-13	8.687547071389319e-07	No match found
CAKDREMDYSADYW;IGHV3-23;IGHJ4	7.195090234984839e-06	6.841006411120732e-14	9.03381229008472e-10	No match found
CAKDRGGYFQHW;IGHV3-23;IGHJ1	1.244014833436454e-05	1.1679969271276735e-09	0.941967513251372	No match found
CAKDRGIAVAGTLYYFDYW;IGHV3-33;IGHJ4	8.134949597429353e-06	1.7139133591540979e-12	5.960348163594889e-07	No match found
CAKDRGSGWYGYFDYW;IGHV3-33;IGHJ4	8.134949597429353e-06	5.079692722298622e-13	5.960348163594889e-07	No match found
CAKDRIVVVVAALFDPW;IGHV3-23;IGHJ5	7.187891312306538e-06	3.327742904708907e-11	0.2550095961717055	No match found
CAKDRLALLWFGERYDAFDIW;IGHV3-23;IGHJ3	1.0720563662183654e-05	4.4981945877944586e-14	3.864476006522575e-13	No match found
CAKDRPEHEDGWYGLGPYYYYYGMDVW;IGHV3-23;IGHJ6	1.4437707272127949e-05	8.798535715975198e-31	3.840599476997367e-101	No match found
CAKDRQGEPHHIYYFDYW;IGHV3-23;IGHJ4	1.0720563662183654e-05	9.214046796870316e-17	4.530656084416276e-25	No match found
CAKDRQLVGDDAFDIW;IGHV3-23;IGHJ3	7.202959294596803e-06	5.230160939293948e-11	0.2539861880394281	No match found
CAKDRRYYDFWSGYTTSQYYYYYYGMDVW;IGHV3-30;IGHJ6	7.143814361197395e-06	2.332505869726147e-29	1.521487422856697e-57	No match found
CAKDRSGSYGYYGMDVW;IGHV3-30;IGHJ6	7.414580942723778e-06	3.9183707450442076e-17	9.117821064809665e-19	No match found
CAKDRSGWYLYYYYGMDVW;IGHV3-30;IGHJ6	7.427640156777416e-06	2.1674297064341387e-20	1.031176717936742e-30	No match found
CAKDRSSSWDENWFDPW;IGHV3-30;IGHJ5	7.318058937042483e-06	4.3286487441719924e-14	8.57994334806358e-10	No match found
CAKDRTTIFGVVIIDRMWRDAFDIW;IGHV3-23;IGHJ3	7.159943824597549e-06	3.973074730550488e-19	1.081970049082402e-24	No match found
CAKDRVFDYW;IGHV3-23;IGHJ4	8.078226924698328e-06	2.8519796466971124e-08	0.9572940729521292	No match found
CAKDRYIIVGATTIYYYYGMDVW;IGHV3-23;IGHJ6	7.101720833407509e-06	3.287194922689287e-23	1.258628846102436e-36	No match found
CAKDRYYDFWSGYYFDYW;IGHV3-33;IGHJ4	7.216204850280818e-06	1.871310816896749e-11	0.00074219525054	No match found
CAKDSEAFMDVW;IGHV3-33;IGHJ6	7.170983526506926e-06	1.0816062484171891e-14	9.447510211387691e-13	No match found
CAKDSEDYGMDVW;IGHV3-9;IGHJ6	8.078226924698328e-06	4.961898643432359e-25	9.17144587979058e-43	No match found
CAKDSGDYFDYW;IGHV3-9;IGHJ4	7.372450325693071e-06	2.00339986700586e-20	1.0548263916970814e-30	No match found
CAKDSGSYDGFATYYFDYW;IGHV3-9;IGHJ4	7.1534960549583454e-06	2.627884099482537e-26	1.3886992499576702e-48	No match found
CAKDSGSYFDYW;IGHV3-23;IGHJ4	7.364584739604827e-06	7.065113584338522e-09	0.961824420208383	No match found
CAKDSSGWYMGYW;IGHV3-30;IGHJ4	7.42907333728956e-06	3.251632541439447e-12	0.0006816755203606	No match found
CAKDSSGYYSDAFDIW;IGHV3-23;IGHJ3	7.367487122867553e-06	6.727785615651941e-09	0.9617930889304304	No match found
CAKDSVEHYYDSRGNILQEFYFDYW;IGHV3-23;IGHJ4	7.113788456885323e-06	6.1320309917788125e-25	1.7976188530360602e-42	No match found
CAKDSVGNYYYGMDVW;IGHV3-30;IGHJ6	7.297852265843508e-06	5.914108697617745e-18	9.88534673367358e-22	No match found
CAKDSYYDFWSGYSPGENWFDPW;IGHV3-9;IGHJ5	7.202959294596803e-06	5.070834318801696e-25	1.2108992202107613e-42	No match found
CAKDSYYYGSGYGMDVW;IGHV3-23;IGHJ6	7.168418459223218e-06	1.8704465492513056e-11	0.0007567524912838	No match found
CAKDTIIQLWLRGYFDYW;IGHV3-23;IGHJ4	7.202959294596803e-06	1.4478224879769568e-13	9.003822926643418e-10	No match found
CAKDVEIGTYYYYGMDVW;IGHV3-9;IGHJ6	7.180055521264941e-06	5.878771491607199e-32	1.5852262409020707e-63	No match found
CAKDVGLRNYFDYW;IGHV3-30;IGHJ4	7.109955652801143e-06	1.2510436657743654e-13	9.366930624658554e-10	No match found
CAKDVGLYCSGGSCYSTPTYYFDYW;IGHV3-33;IGHJ4	7.143814361197395e-06	9.774056661413432e-19	1.0894225643665606e-24	No match found
CAKDWDYW;IGHV3-23;IGHJ4	1.071871099879194e-05	6.514883366377937e-09	0.9476558956693072	No match found
CAKDWGYSNADYYYYYGMDVW;IGHV3-23;IGHJ6	7.1534960549583454e-06	1.8341458094969685e-22	1.2308391146980804e-36	No match found
CAKDWKSITIFGVVIMEPNWFDPW;IGHV3-23;IGHJ5	1.078478004367643e-05	6.05497350383583e-16	4.198398948439232e-21	No match found
CAKDWSGSYYGPFDYW;IGHV3-30;IGHJ4	7.994729331822508e-06	2.46282854988944e-13	6.562090955685001e-10	No match found
CAKDYDSSGYYSDAFDIW;IGHV3-23;IGHJ3	7.336682676570919e-06	3.547635188161287e-09	0.9620224140177916	No match found
CAKDYGDYGAFDIW;IGHV3-30;IGHJ3	1.2535286826613902e-05	3.478259414671153e-09	0.94527549008913	No match found
CAKDYGDYGAFDYW;IGHV3-30;IGHJ4	8.078226924698328e-06	1.4310793465201428e-09	0.9455642138901478	997
CAKDYGDYGALDYW;IGHV3-30;IGHJ4	8.078226924698328e-06	3.0118476501379765e-10	0.9455642138901478	568
CAKDYGDYGGFDYW;IGHV3-30;IGHJ4	1.718650519356142e-05	3.2956473598201103e-09	0.9633160723304952	568
CAKDYGDYGGLDYW;IGHV3-30;IGHJ4	1.2352364890330588e-05	6.03516279913293e-10	0.9417240659764726	568
CAKDYGDYGGMDVW;IGHV3-30;IGHJ6	1.2486256870489164e-05	1.1080376539349864e-10	0.0624214687537923	No match found
CAKDYGGNSGDYYYYGMDVW;IGHV3-23;IGHJ6	7.141889440720142e-06	5.170670806587647e-19	1.0903156485312506e-24	No match found
CAKDYYGSGSYFDYW;IGHV3-9;IGHJ4	1.6266265339437637e-05	4.202643111662046e-19	9.997992878403071e-42	No match found
CAKDYYGSGSYSDAFDIW;IGHV3-23;IGHJ3	7.199113607901982e-06	4.332284203925447e-09	0.9629853221656924	No match found
CAKEAVVTLDYW;IGHV3-33;IGHJ4	7.143814361197395e-06	2.911066045987811e-12	8.826789501261028e-07	No match found
CAKEAVYSSSWEYFDYW;IGHV3-23;IGHJ4	1.0850178993573284e-05	4.27867374737879e-13	3.4505575041484714e-09	No match found
CAKEDGYNNYFDYW;IGHV3-9;IGHJ4	7.406251683401954e-06	7.911439470522574e-22	1.0733082237259769e-33	No match found
CAKEELQEVTGWSYGMDVW;IGHV3-23;IGHJ6	7.131644149836453e-06	2.2652478010873124e-20	1.1670367205558276e-30	No match found
CAKEEVPNDPW;IGHV3-23;IGHJ5	7.12205143612471e-06	2.506028718255293e-13	9.31861705563106e-10	No match found
CAKEEVPNDYW;IGHV3-23;IGHJ4	7.12205143612471e-06	3.476410147477828e-11	0.2595352516872856	No match found
CAKEFPGIAKGGRLTYFDYW;IGHV3-23;IGHJ4	7.123325503622722e-06	1.3247655754860217e-19	1.1346681917854472e-27	No match found
CAKEGDYDILTGYYPNRRYFDYW;IGHV3-23;IGHJ4	7.167714032257813e-06	2.9273825825711253e-16	1.0107278312965645e-18	No match found
CAKEGGFLDNWFDPW;IGHV3-23;IGHJ5	7.12205143612471e-06	4.049749479628014e-11	0.2595352516872856	No match found
CAKEGGYSYGFDYW;IGHV3-9;IGHJ4	7.273227135401646e-06	1.316067330421547e-20	1.0992264732562717e-30	No match found
CAKEGLGYCSSICDGMDVW;IGHV3-23;IGHJ6	7.12205143612471e-06	8.494245492759171e-17	1.03057982850317e-18	No match found
CAKEGSSWYYFDYW;IGHV3-43;IGHJ4	7.181359513926797e-06	1.710578319574232e-10	0.2554548341884013	No match found
CAKEGVGATHFDYW;IGHV3-9;IGHJ4	7.994729331822508e-06	1.6771767960433165e-21	8.514173085691453e-34	No match found
CAKEGVLWFGELSEDLPDYW;IGHV3-23;IGHJ4	1.4366834735716767e-05	4.834773261290475e-16	1.431254041093669e-26	No match found
CAKELDVSYTTCHYCNAMDVW;IGHV3-43;IGHJ6	7.100454518454669e-06	1.6672696762192417e-27	1.4628985963281933e-51	No match found
CAKEMATYYYYYYGMDVW;IGHV3-30;IGHJ6	8.078226924698328e-06	4.929164702991331e-22	8.249839642523793e-34	No match found
CAKEQSGCSGGSCYFKSNWFDPW;IGHV3-23;IGHJ5	7.101720833407509e-06	8.842966023347581e-17	1.0395854474204841e-18	No match found
CAKERDLVVVSSRLEHW;IGHV4-59;IGHJ4	7.240830258708947e-06	2.6323507044616294e-21	1.1498975964681504e-33	No match found
CAKERGYSYGLDYW;IGHV3-9;IGHJ4	7.2501050625604285e-06	1.568732529429511e-20	1.1099188661049203e-30	No match found
CAKERYYDFWSPQYYFDYW;IGHV3-23;IGHJ4	7.158026717118582e-06	6.03915858563877e-13	8.773772866069238e-07	No match found
CAKESAGYRYSSSWEPLDYW;IGHV3-23;IGHJ4	7.109955652801143e-06	2.420736406259207e-17	1.070205452608287e-21	No match found
CAKESGITIFGVALDYW;IGHV3-30;IGHJ4	7.341186469716401e-06	1.2239257503136858e-12	8.126965432307901e-07	No match found
CAKESNQFLFIRGYYYGMDVW;IGHV3-30;IGHJ6	7.12205143612471e-06	3.4689549755374758e-25	1.5267682398704338e-42	No match found
CAKEVVGGVEGYGMDVW;IGHV3-30;IGHJ6	7.134858151948196e-06	2.069340851174711e-18	1.0935899449746878e-24	No match found
CAKEYSSSSDYW;IGHV3-30;IGHJ4	7.414580942723778e-06	3.634372582813952e-09	0.9614664058441252	No match found
CAKGAFSYGINIMDYW;IGHV3-23;IGHJ4	7.235532427946499e-06	3.768687062350511e-19	1.0479361001978755e-24	No match found
CAKGAQWYSTSYFDYW;IGHV3-23;IGHJ4	7.123325503622722e-06	1.5600612644120637e-15	9.967216868233844e-16	No match found
CAKGARGGYYYGMDVW;IGHV3-30;IGHJ6	7.918800926065703e-06	6.68269322936202e-16	7.227403650447752e-16	No match found
CAKGDIAYYYYGMDVW;IGHV3-9;IGHJ6	1.0826195347251327e-05	9.820713301842991e-29	7.813241736044848e-73	No match found
CAKGDIVVVPAATFDYW;IGHV3-23;IGHJ4	7.533882796408958e-06	5.165971356691687e-09	0.960635636614904	No match found
CAKGDTAMVPFNWFDPW;IGHV3-23;IGHJ5	7.926764483178977e-06	9.779597474213776e-12	0.0005637387731919	No match found
CAKGERITMIVVVTVVDYW;IGHV3-23;IGHJ4	7.427640156777416e-06	5.43333107831941e-13	7.843763376502571e-07	No match found
CAKGFDYW;IGHV4-59;IGHJ4	7.947595338298125e-06	1.7066064083694625e-07	0.9670145892972428	4537
CAKGFQPYYYDSSGYYTFDYW;IGHV3-23;IGHJ4	1.0967804287269343e-05	6.038929917285999e-13	3.305107552283689e-09	No match found
CAKGGERITMIVVVITLADFDYW;IGHV3-23;IGHJ4	1.0835242182871136e-05	2.9491015029779584e-14	3.908871028622373e-17	No match found
CAKGGQVHDYGDHFDYW;IGHV3-23;IGHJ4	7.1534960549583454e-06	1.7684942998333773e-13	9.194559342068235e-10	No match found
CAKGGRHPRDPFDIW;IGHV3-23;IGHJ3	7.109955652801143e-06	2.761541168627063e-15	1.0024370413087772e-15	No match found
CAKGGSTSRQVRRFDPW;IGHV3-23;IGHJ5	1.0882130691686128e-05	5.914808786515766e-17	4.266190998526739e-25	No match found
CAKGGSTSRQVRRFDPW;IGHV3-48;IGHJ6	7.240830258708947e-06	4.369068464542245e-05	1.0	No match found
CAKGGTSGSTYYFDYW;IGHV3-23;IGHJ6	7.177470849097778e-06	8.748880477904189e-06	1.0	No match found
CAKGGTSYYYGMDVW;IGHV3-66;IGHJ6	1.0687860637933147e-05	1.0747768406722375e-15	4.3538920908749255e-21	No match found
CAKGGVVVVAATDLDYW;IGHV3-23;IGHJ4	7.168418459223218e-06	4.324245958001462e-11	0.2563373035815897	No match found
CAKGGVWERRGLTTFDYW;IGHV3-23;IGHJ4	7.123325503622722e-06	1.9616738009080644e-17	1.0641037023599777e-21	No match found
CAKGGWFGELRYYFDYW;IGHV3-33;IGHJ4	8.022796053703806e-06	6.463915684400677e-13	6.214744680888858e-07	No match found
CAKGGWYSSSWYYFDYW;IGHV3-30;IGHJ4	7.221634953287634e-06	8.220880013684696e-12	0.0007405626123355	No match found
CAKGGYCSGGSCDNWFDPW;IGHV3-9;IGHJ5	7.205701150608039e-06	1.5978030048796276e-20	1.1308985029262654e-30	No match found
CAKGGYYDILTGPYYYGMDVW;IGHV3-30;IGHJ6	8.133211274454015e-06	2.763772219273687e-18	7.350650805044583e-25	No match found
CAKGGYYDSSGYYGFDYW;IGHV3-30;IGHJ4	8.078226924698328e-06	2.498542046851553e-10	0.2015876422830654	No match found
CAKGHSGSYYVAFDYW;IGHV3-30;IGHJ4	7.475599251556444e-06	3.773189015402339e-12	0.000669326657493	No match found
CAKGIAAAGMGWFDPW;IGHV3-30;IGHJ5	1.2276370754867415e-05	9.471416463656504e-11	0.0655466282027181	No match found
CAKGIVVVPAAVTFDYW;IGHV3-23;IGHJ4	1.4342079902859204e-05	5.292323736246264e-11	0.0286069860138463	No match found
CAKGLEWELLYW;IGHV3-33;IGHJ4	8.134949597429353e-06	2.660439541261872e-12	5.960348163594889e-07	No match found
CAKGLSSGSYYSSYFDYW;IGHV3-23;IGHJ4	7.187891312306538e-06	1.2782226020216965e-13	9.061364547798839e-10	No match found
CAKGMRITSYYDGFDVW;IGHV3-23;IGHJ6	7.12205143612471e-06	0.0006967480841601	1.0	No match found
CAKGPEQTPKGVPLDW;IGHV3-23;IGHJ4	7.119505576353242e-06	4.909229483695175e-20	1.1365253926939871e-27	No match found
CAKGPGELLLPTYYYYGMDVW;IGHV3-9;IGHJ6	7.15673126836703e-06	4.54028124769849e-34	1.6916266676177413e-69	No match found
CAKGPWYSSSWYYFDYW;IGHV3-30;IGHJ4	8.078226924698328e-06	4.981257400374136e-12	0.0005334512437189	No match found
CAKGPWYSSSWYYFDYW;IGHV3-33;IGHJ4	8.107283285205087e-06	1.844119440871174e-12	6.021767903819432e-07	No match found
CAKGQQLESILDYW;IGHV3-23;IGHJ4	7.123325503622722e-06	1.557205690294686e-12	8.903968746561779e-07	No match found
CAKGQVPRSTTFTWFDPW;IGHV3-23;IGHJ5	7.12205143612471e-06	3.2071341088606733e-18	1.0646831752792573e-21	No match found
CAKGRITMIVVVDFDYW;IGHV3-23;IGHJ4	2.2047296667722497e-05	3.3609802274369536e-10	0.9739283315658728	No match found
CAKGRITMIVVVDLDYW;IGHV3-23;IGHJ4	1.2628736772633138e-05	3.3095273633904776e-11	0.0604079615977164	No match found
CAKGRITMIVVVNLDYW;IGHV3-23;IGHJ4	7.381206547242385e-06	1.1929371364990193e-10	0.2422098512486337	No match found
CAKGRQDPWAGITMIVVVTRDYW;IGHV3-23;IGHJ4	7.159943824597549e-06	4.251087004938271e-21	1.1530395930317317e-30	No match found
CAKGRRMTSQGAMVTDLEDYYGMDVW;IGHV3-23;IGHJ6	7.123325503622722e-06	1.623318211801809e-29	1.534845780589971e-57	No match found
CAKGRTVVATISPFDYW;IGHV3-23;IGHJ4	1.4353739659437472e-05	3.0788740157823746e-13	1.1365955573150683e-11	No match found
CAKGSATVTTLDAFDIW;IGHV3-43D;IGHJ3	7.101720833407509e-06	2.746682964487204e-12	8.986324999808734e-07	No match found
CAKGSLPGDFVFDYW;IGHV3-23;IGHJ4	1.4395583757990318e-05	1.7679894656893114e-13	1.2217219569131983e-16	No match found
CAKGSWYSSSWYYFDYW;IGHV3-30;IGHJ4	8.078226924698328e-06	4.821902705139817e-12	0.0005334512437189	No match found
CAKGTAVAGTRGYYFDYW;IGHV3-23;IGHJ4	7.202959294596803e-06	8.941451937279466e-12	0.0007461938718105	No match found
CAKGVDIVATIPDYW;IGHV3-30;IGHJ4	7.13932778815237e-06	4.709979104088544e-11	0.258339145372427	No match found
CAKGVEVDYW;IGHV3-23;IGHJ4	7.95242842225281e-06	1.008474951386162e-09	0.9457757152307488	No match found
CAKGYSGSYYSPFDYW;IGHV3-30;IGHJ4	7.131008091657976e-06	4.0002436528927506e-11	0.2589140269637981	No match found
CAKGYSPDYW;IGHV3-23;IGHJ4	2.224807476003725e-05	1.9039162988469063e-09	0.974148415187079	No match found
CAKHRKPLDYGDDFDYW;IGHV3-23;IGHJ4	7.1534960549583454e-06	1.741528541382607e-15	9.83982540004154e-16	No match found
CAKHSAFHPYYYGMDVW;IGHV3-23;IGHJ6	1.4550062052937168e-05	4.749941675354963e-18	1.5559764796082212e-36	No match found
CAKHVRMFSSYFRDAFDIW;IGHV3-23;IGHJ3	1.0825285949010497e-05	6.189704794422508e-20	5.078943997506823e-37	No match found
CAKILAVAGTGDYW;IGHV3-30;IGHJ4	1.2237782350317656e-05	4.0996375027595445e-11	0.0661424827397082	No match found
CAKKTIAVAGSPHFDYW;IGHV3-23;IGHJ6	1.0954523893269868e-05	3.194340043639405e-06	1.0	No match found
CAKLGSYTDYW;IGHV3-9;IGHJ4	7.143814361197395e-06	1.4362250981169465e-21	1.1980366596134722e-33	No match found
CAKLIAVAGTGDYW;IGHV3-30;IGHJ4	8.078226924698328e-06	3.4711931981241566e-10	0.9455642138901478	No match found
CAKLLWFGGGFDYW;IGHV4-39;IGHJ4	1.433430351596257e-05	2.5927465503960647e-10	0.0286631570327866	No match found
CAKLTDPGDDYVWGSYSPNFDYW;IGHV3-23;IGHJ4	7.101720833407509e-06	2.0061673242626289e-19	1.1452066049000309e-27	No match found
CAKLVYYDRAYW;IGHV3-23;IGHJ4	7.101720833407509e-06	3.6883670083246513e-13	8.986324999808734e-07	No match found
CAKLYYYDSSGDYW;IGHV3-9;IGHJ4	8.06636254901856e-06	8.591424367799711e-20	7.780898651846189e-28	No match found
CAKNFPGQFYFDYW;IGHV3-7;IGHJ5	7.22695088596027e-06	6.187571313288291e-23	1.1940903326867345e-36	No match found
CAKNGGAHGMDVW;IGHV3-7;IGHJ6	7.168418459223218e-06	6.456900410481909e-14	9.136453180152907e-10	No match found
CAKNGGSGSLVYWYFDLW;IGHV3-23;IGHJ2	7.1534960549583454e-06	3.4606601039129644e-14	9.194559342068235e-10	No match found
CAKNLEPYSSSWYYFDYW;IGHV3-30;IGHJ4	8.078226924698328e-06	1.8470977601497305e-14	6.582158326387821e-13	No match found
CAKPFYDYVWGSYRQTGYFDYW;IGHV3-33;IGHJ4	7.143814361197395e-06	1.1475020231118671e-16	1.0210542846497545e-18	No match found
CAKPVAGYWYFDLW;IGHV3-30;IGHJ2	7.975112972217338e-06	5.361832987068383e-11	0.2069047885598814	No match found
CAKQPGAVAVVYWYFDLW;IGHV3-23;IGHJ2	1.0706135327675514e-05	8.003216776089664e-15	4.1020396288409935e-17	No match found
CAKQRGTITTTFDYW;IGHV3-23;IGHJ4	7.195090234984839e-06	2.1030107210489432e-14	9.35151090356478e-13	No match found
CAKRDGYNPRNWSFDYW;IGHV3-23;IGHJ4	1.0706135327675514e-05	2.0482561012677888e-15	4.324008728733627e-21	No match found
CAKRGEFDYW;IGHV4-59;IGHJ4	7.180055521264941e-06	4.0059651214429126e-10	0.9478194774914684	4537
CAKRGGGYYYDSSGYFDYW;IGHV3-30;IGHJ4	7.427640156777416e-06	1.6157194271645458e-12	7.843763376502571e-07	No match found
CAKRIMITEHIW;IGHV3-23;IGHJ3	1.075160500908765e-05	1.3685465531929117e-15	4.250795322165789e-21	No match found
CAKRLGDVDYFDYW;IGHV3-30;IGHJ4	7.123325503622722e-06	1.810608581332047e-13	9.313547493981675e-10	No match found
CAKRPSGADYW;IGHV3-23;IGHJ4	1.095252557258673e-05	1.0741238922253588e-10	0.0908793611371695	No match found
CAKRQFVGSYYDAFDVW;IGHV3-23;IGHJ3	1.0720563662183654e-05	4.93092183250999e-21	5.552573582115385e-41	No match found
CAKRYCSGGSCYSGFDPW;IGHV3-23;IGHJ5	1.4626038819448177e-05	3.9518241859530044e-10	0.9372197961246884	No match found
CAKSAWGVTDAFDIW;IGHV4-59;IGHJ3	7.248801253050978e-06	1.6159190689127988e-13	8.831725525144118e-10	No match found
CAKSFDSSGYMFERGADYW;IGHV4-61;IGHJ3	7.248801253050978e-06	1.3786872410986227e-25	1.7116512701752565e-48	No match found
CAKSFSGTRNWFDPW;IGHV3-23;IGHJ5	7.12205143612471e-06	1.576691393070422e-12	8.908797497438188e-07	No match found
CAKSGSGSYYAWFDPW;IGHV3-30;IGHJ5	7.417709624703424e-06	4.598633897141929e-11	0.2398822487145997	No match found
CAKSGVVINPYYYYGMDVW;IGHV3-23;IGHJ4	1.093627229574548e-05	4.017442872127689e-24	5.781064477483662e-53	No match found
CAKSGYSYGYGEYYFDYW;IGHV3-33;IGHJ4	8.134949597429353e-06	1.5300426033428817e-12	5.960348163594889e-07	No match found
CAKSHSGSYYDAFDIW;IGHV3-30;IGHJ3	7.295213787110898e-06	5.116910708906288e-11	0.2477814016120575	No match found
CAKSRGIRYDSSGYYYPLDYW;IGHV2-5;IGHJ6	7.178102163803062e-06	0.0001677858769767	1.0	No match found
CAKSRGIRYDSSGYYYPLDYW;IGHV3-23;IGHJ4	7.187891312306538e-06	5.289452371630293e-15	9.38004267011072e-13	No match found
CAKSSSWYYYYYMDVW;IGHV3-23;IGHJ6	7.414580942723778e-06	1.0254797264189784e-08	0.9614664058441248	No match found
CAKSYMTTVTTWAFDIW;IGHV3-23;IGHJ3	1.076428886500538e-05	1.975836029574756e-12	3.5622134562800703e-09	No match found
CAKTDFWSGYYFDYW;IGHV3-43D;IGHJ4	7.1534960549583454e-06	1.796626217848771e-11	0.0007613762000919	No match found
CAKTHRYYDRNFDYW;IGHV3-23;IGHJ4	1.0891154970573806e-05	7.915215230887013e-14	3.626884941265533e-13	No match found
CAKTLMTTVTTWAFDIW;IGHV3-23;IGHJ3	7.113788456885323e-06	5.840312834686891e-12	0.0007738609278462	No match found
CAKTSGSYYYYYYGMDVW;IGHV3-30;IGHJ6	1.2408001991908034e-05	3.7086220431845283e-19	2.8361385739154266e-33	No match found
CAKTVAGHYYYYYGMDVW;IGHV3-30;IGHJ6	7.427640156777416e-06	2.026641263632996e-21	1.0640361268913256e-33	No match found
CAKVAAGYYYYYYGMDVW;IGHV3-30;IGHJ6	8.133211274454015e-06	4.7151552191298776e-21	7.833341948790834e-31	No match found
CAKVGDILTGFSLVNLDYW;IGHV3-23;IGHJ4	7.2164353320434756e-06	3.305782652090285e-17	9.901024323891548e-19	No match found
CAKVGDIMAGFSLVKYDPW;IGHV2-5;IGHJ4	7.185933641082938e-06	3.508501141293659e-29	1.4521812655481694e-54	No match found
CAKVGGIAVAGFDYW;IGHV3-23;IGHJ4	1.2352364890330588e-05	9.074857707849502e-09	0.944575697546646	No match found
CAKVGSSWYHGYYYGMDVW;IGHV3-23;IGHJ6	7.1534960549583454e-06	1.3886289880544912e-17	1.0505033100529118e-21	No match found
CAKVIRLGWLRSDAFDIW;IGHV3-23;IGHJ3	7.131644149836453e-06	5.542545981441703e-15	9.607007998448857e-13	No match found
CAKVKHVHYDFWSGYRGGYFDYW;IGHV3-23;IGHJ4	1.079268601298929e-05	1.0107285796124508e-17	4.6436097460352334e-29	No match found
CAKVLAVAGTGDYW;IGHV3-30;IGHJ4	8.078226924698328e-06	1.1707076287138502e-10	0.2015876422830654	No match found
CAKVLGGWFPFPADYW;IGHV3-23;IGHJ4	7.113788456885323e-06	6.3736404773433185e-16	1.000794067832218e-15	No match found
CAKVMAPYYYYYYGMDVW;IGHV3-30;IGHJ6	8.078226924698328e-06	8.571747718342205e-22	8.249839642523793e-34	2597
CAKVNERERAIYYYGMDVW;IGHV4-59;IGHJ6	7.181359513926797e-06	1.124910971251636e-22	1.2166896381973457e-36	No match found
CAKVNSYGDAFDIW;IGHV3-23;IGHJ3	8.133211274454015e-06	2.013192797065344e-10	0.1988137997249163	No match found
CAKVRSGSYWGCFDYW;IGHV3-23;IGHJ4	7.107418475008528e-06	5.464020994589422e-12	0.0007758891645492	No match found
CAKVSSRRWFQGSFDYW;IGHV3-9;IGHJ4	7.113788456885323e-06	4.581418445383353e-28	1.4545690755065877e-51	No match found
CAKVTSGDAFDIW;IGHV3-33;IGHJ3	7.947595338298125e-06	1.3122931042035187e-11	0.000559438599957	No match found
CAKVWGYYDSSGYYYVWGFDYW;IGHV3-23;IGHJ4	7.101720833407509e-06	6.469740559443883e-13	8.986324999808734e-07	No match found
CAKVYTDFWSGSYYYMDVW;IGHV3-23;IGHJ6	7.12205143612471e-06	6.566917505527799e-13	8.908797497438188e-07	No match found
CAKYGDWFDYW;IGHV4-34;IGHJ4	7.152181303295906e-06	8.83572458303277e-11	0.2574536185833888	No match found
CAKYRAIFYDFWRITNDAFDIW;IGHV3-23;IGHJ3	7.1534960549583454e-06	2.350850370300953e-20	1.156164721318918e-30	No match found
CAKYVGLVIKGYYW;IGHV3-23;IGHJ4	7.1534960549583454e-06	1.4039649183693793e-17	1.0505033100529118e-21	No match found
CALARGSGYCPLW;IGHV4-34;IGHJ4	1.073506981951655e-05	2.1946470587876908e-18	4.993602310992536e-33	No match found
CALAVAGRGGYDYW;IGHV4-34;IGHJ6	7.167056002951764e-06	4.539953420747547e-05	1.0	No match found
CALGFDYW;IGHV4-59;IGHJ4	1.0720563662183654e-05	1.962740273118741e-08	0.9476394873505904	4537
CALPLGGARFDPW;IGHV4-4;IGHJ5	7.1534960549583454e-06	3.206596860352837e-15	9.517973399295144e-13	No match found
CALPQELGFDYW;IGHV3-9;IGHJ4	7.195090234984839e-06	1.1342217884016913e-21	1.1723616146196736e-33	No match found
CALWFGELLPGMDVW;IGHV5-51;IGHJ6	7.252555157197829e-06	8.522198831316066e-14	8.81781841337439e-10	No match found
CAMGFDPW;IGHV4-59;IGHJ5	2.2269149317661883e-05	1.8720352844568592e-09	0.9741101312797352	No match found
CAMGFDYW;IGHV4-59;IGHJ4	7.356550022172022e-06	1.6772385965954877e-08	0.9618686117156816	4537
CAMGFHCSGGSCYDGVLGSW;IGHV4-34;IGHJ5	7.168418459223218e-06	4.3613930579306174e-20	1.113084478259634e-27	No match found
CAMIVVVFDYW;IGHV3-74;IGHJ4	7.113788456885323e-06	1.92649020041285e-11	0.0007738609278462	No match found
CAMLYGGGGGRGYW;IGHV4-59;IGHJ4	1.0720563662183654e-05	1.3246768317494528e-16	4.530656084416276e-25	No match found
CAMPYCSSTSCYLYYGMDVW;IGHV4-34;IGHJ6	7.158026717118582e-06	2.1990555252564747e-16	1.0148965502638109e-18	No match found
CANENWEGIATNWFDPW;IGHV4-61;IGHJ5	1.0806491931338844e-05	2.412950425065544e-18	4.86211693057833e-33	No match found
CANFRRTQLLFGTLYYGMDVW;IGHV4-39;IGHJ6	7.12781524403234e-06	3.103647208501099e-24	1.2957629096542456e-39	No match found
CANFRRTQLLFGTLYYGMDVW;IGHV4-59;IGHJ6	1.0706135327675514e-05	3.7964210264648745e-24	6.585711815581522e-53	No match found
CANFTRVAATW;IGHV4-39;IGHJ4	1.0720563662183654e-05	8.124625423139667e-16	4.300588888119661e-21	No match found
CANMGFDYW;IGHV3-74;IGHJ4	7.33367744853407e-06	2.1981258132585428e-10	0.2452744564888831	No match found
CANMGVGRITIFGVVSRGGLDYW;IGHV4-39;IGHJ4	7.106150119349671e-06	6.466809786683883e-19	1.1070918249199295e-24	No match found
CANPPVRYYGSGHYFDYW;IGHV4-39;IGHJ4	7.185933641082938e-06	1.5603521180764508e-17	1.0361377676260042e-21	No match found
CANPREGPAFDIW;IGHV3-23;IGHJ3	7.181359513926797e-06	5.185704255891042e-13	8.687652446340777e-07	No match found
CANPYYYYGMDVW;IGHV3-23;IGHJ6	7.307297927632947e-06	1.6938540207734473e-13	8.618422803384137e-10	No match found
CANRGVRYQRGVWYYFDYW;IGHV3-23;IGHJ4	1.0894169673026938e-05	5.572680012447363e-20	4.951241999392697e-37	No match found
CANTPLFYDFWSGYTQDYFDYW;IGHV3-23;IGHJ4	7.12781524403234e-06	1.0298589608522052e-18	1.096881741442438e-24	No match found
CANYDSSGYVSLGYW;IGHV3-74;IGHJ4	7.168418459223218e-06	2.1377672205901864e-15	9.777616038435282e-16	No match found
CANYGSGSYQDYW;IGHV3-30;IGHJ4	7.189860050339302e-06	9.037343059848092e-12	0.0007501752388023	No match found
CANYYDSSGYYGAFDYW;IGHV3-23;IGHJ4	7.2527977087707746e-06	4.606563501660713e-11	0.2506303450393717	No match found
CAPAVPVADDSW;IGHV3-9;IGHJ3	7.237517603208384e-06	1.0166189786010319e-27	1.3802037441911193e-51	No match found
CAPLGYCSSTSCYRVNW;IGHV4-4;IGHJ4	7.1534960549583454e-06	9.576777788204179e-17	1.0168541578323345e-18	No match found
CAPREWELGAFDIW;IGHV3-48;IGHJ3	7.185933641082938e-06	5.6720609344368236e-14	9.068876369046531e-10	No match found
CAPSYDFWSGYLPYW;IGHV3-9;IGHJ4	7.191158043864233e-06	2.3963254488012908e-22	1.2096497236711624e-36	No match found
CAQGFDYW;IGHV4-59;IGHJ4	1.1224215533133104e-05	6.2278942984902025e-09	0.9442417756797112	4537
CAQGGPYRGQCSGGDCYSPTDPW;IGHV3-23;IGHJ5	7.2527977087707746e-06	3.1796675933337866e-29	1.4118215902658523e-54	No match found
CAQSNDVLRYFDWTYKMRGFDYW;IGHV2-5;IGHJ4	1.804408778785712e-05	4.2581562314790833e-23	7.630768219582253e-74	No match found
CAQTSGGAYYYGMDVW;IGHV3-30-3;IGHJ6	7.248801253050978e-06	3.2395538093118614e-17	9.767111447489205e-19	No match found
CAQTYYYDSSGYDFDYW;IGHV2-5;IGHJ4	7.95242842225281e-06	8.734325864844732e-11	0.2080948391165346	No match found
CARAAAGTNYYYGMDVW;IGHV4-34;IGHJ6	7.266029037598137e-06	1.4578194695232825e-15	9.38333856896009e-16	No match found
CARAAFTVTKEW;IGHV6-1;IGHJ6	7.248801253050978e-06	2.1669849169119463e-06	0.990127206730586	No match found
CARAALPGRKNWFDPW;IGHV4-61;IGHJ5	7.109955652801143e-06	4.873355202853956e-14	9.366930624658554e-10	No match found
CARAAMNTVTKTDYW;IGHV4-38-2;IGHJ4	7.109955652801143e-06	2.573598572346051e-17	1.070205452608287e-21	No match found
CARAAPWSFRDILTGYYYYYGMDVW;IGHV4-31;IGHJ6	1.0714858540417932e-05	3.625309809042776e-27	7.430760329448358e-65	No match found
CARAAQKQYVLLWFGELLHDAFDIW;IGHV3-30-3;IGHJ3	7.164515679440757e-06	8.069917583941138e-20	1.114932044403577e-27	No match found
CARAASDIVLMVYAIRAFDIW;IGHV4-31;IGHJ3	7.136751018349775e-06	1.5572813271671688e-15	9.91026066452769e-16	No match found
CARAASGSYLSWFDPW;IGHV3-30-3;IGHJ5	7.158026717118582e-06	8.926514666194207e-13	8.773772866069238e-07	No match found
CARAASGSYYADFDYW;IGHV3-30;IGHJ4	7.510389187854231e-06	1.5101996457206303e-11	0.0006602932954219	No match found
CARAATTDYGGNLFPYHYYYMDVW;IGHV4-59;IGHJ6	7.1534960549583454e-06	7.331898959183087e-21	1.156164721318918e-30	No match found
CARAAVYMTAAGIGLW;IGHV4-4;IGHJ4	7.1534960549583454e-06	1.886402273074014e-19	1.1201673301624107e-27	No match found
CARADDSSGYYRNYYYYGMDVW;IGHV4-30-4;IGHJ6	7.1534960549583454e-06	6.1933426295265736e-27	1.3886992499576702e-48	No match found
CARADFWSGYLYFDYW;IGHV4-61;IGHJ4	2.169264578304129e-05	1.270823194610786e-11	5.38102326233796e-10	No match found
CARADFWSGYYMDYW;IGHV3-11;IGHJ4	7.994729331822508e-06	2.598730014053055e-12	6.280708953311985e-07	No match found
CARADGGSYSPPDYW;IGHV3-30;IGHJ4	7.533882796408958e-06	1.3779266730230679e-12	7.513573127886238e-07	No match found
CARADITMVRGVNRWAFDIW;IGHV4-59;IGHJ3	1.834845719062571e-05	3.0235517374374355e-15	3.3125997153873196e-26	No match found
CARADRETIFGVVASFDYW;IGHV4-31;IGHJ4	7.189860050339302e-06	9.317762357944397e-18	1.0344166345665982e-21	No match found
CARADRRSPDTTHLYYYYGMDVW;IGHV4-59;IGHJ6	1.4351246088227958e-05	1.3357869601686749e-25	4.587577029287807e-81	No match found
CARADYGDYHHFDYW;IGHV4-61;IGHJ4	7.130367086813567e-06	2.718172128459516e-11	0.000768615748763	No match found
CARAEGCSGGSCRDYW;IGHV3-48;IGHJ4	7.143814361197395e-06	2.846616674527364e-13	9.232521746871401e-10	No match found
CARAERGYCSGGSCYQYFFNYW;IGHV6-1;IGHJ4	1.0720563662183654e-05	3.648260291957912e-19	5.0208842604405654e-33	No match found
CARAEYCSSTSCYGAFDYW;IGHV4-59;IGHJ4	7.158026717118582e-06	3.206144910577994e-11	0.2570507992165289	No match found
CARAFDWLSITRYWYFDLW;IGHV4-30-4;IGHJ2	7.187891312306538e-06	1.7278669766694564e-19	1.1039363608316643e-27	No match found
CARAFFLTGSNPGDPRYYYYGMDVW;IGHV4-31;IGHJ6	7.130367086813567e-06	1.469715184786686e-31	1.6190865902197847e-63	No match found
CARAFFLTGSNPGDPRYYYYYGMDVW;IGHV4-31;IGHJ6	1.078478004367643e-05	2.9018410346249177e-33	9.87537023151202e-93	No match found
CARAFGGGYYYGMDVW;IGHV3-30;IGHJ6	1.4568370177676776e-05	2.4127668194250438e-14	1.24368337916496e-21	No match found
CARAFGGNYYYGMDVW;IGHV3-30-3;IGHJ6	7.1380426534384206e-06	2.4389273907577522e-17	1.0574403933072704e-21	1049
CARAFGGYYYMDVW;IGHV3-30;IGHJ6	7.510389187854231e-06	6.551988746621164e-10	0.9467865664481252	No match found
CARAFRVTMVRGVNYYYYGMDVW;IGHV1-18;IGHJ6	7.244614325856008e-06	1.8598061058176364e-22	1.1847068082943917e-36	No match found
CARAFTDWLRYYGMDVW;IGHV4-39;IGHJ6	1.448814165206823e-05	3.2072862283716288e-18	1.5882559040177787e-36	No match found
CARAFTVTTKWFDSW;IGHV4-30-4;IGHJ5	1.0720563662183654e-05	9.302184569946789e-22	5.837788996238319e-45	No match found
CARAFTVTTKWFDSW;IGHV4-61;IGHJ4	7.12781524403234e-06	3.644584334112846e-18	1.0620649533742764e-21	No match found
CARAGDIVVVPAVDWFDPW;IGHV3-21;IGHJ5	7.12205143612471e-06	4.249312656123968e-12	0.0007712410045961	No match found
CARAGGFYDFWSGYSSSAGFFDPW;IGHV4-59;IGHJ5	1.0706135327675514e-05	2.0980052219501981e-19	5.310294869668656e-37	No match found
CARAGGGSYYYGMDVW;IGHV3-30;IGHJ6	1.138694519371694e-05	1.3710621406889353e-13	3.039045808060968e-13	No match found
CARAGGLDNRPPVW;IGHV4-4;IGHJ4	7.12205143612471e-06	2.1526888396237125e-17	1.0646831752792573e-21	No match found
CARAGIAVAGTGFDYW;IGHV1-18;IGHJ4	7.510389187854231e-06	1.3272082809384383e-08	0.960798909097708	No match found
CARAGIQLWSRRWFDPW;IGHV4-39;IGHJ5	7.159943824597549e-06	8.074702334173286e-14	9.169393351125907e-10	No match found
CARAGITIFGVVTNFDYW;IGHV4-31;IGHJ4	7.918800926065703e-06	8.961161162728437e-13	6.463985785644248e-07	No match found
CARAGLGGAYYYYYGMDVW;IGHV3-13;IGHJ6	1.0706135327675514e-05	8.089669096230895e-19	5.0482307309710736e-33	No match found
CARAGQQLARYYYYGMDVW;IGHV4-59;IGHJ6	1.8112042249522578e-05	4.859874915513455e-19	5.183682411360823e-50	No match found
CARAGRGSYYYGMDVW;IGHV3-30-3;IGHJ6	7.3113408077044605e-06	1.6344923996162488e-15	9.207510798163301e-16	1053
CARAGRVRFLEYGMDVW;IGHV4-59;IGHJ6	1.079268601298929e-05	2.715511498544452e-13	3.7615906147890314e-13	No match found
CARAGSGSYSFYYYYGMDVW;IGHV4-59;IGHJ6	1.096982290515825e-05	1.938627636452087e-18	4.5783002022977865e-33	No match found
CARAGSGSYSSWFDPW;IGHV3-30-3;IGHJ5	7.158026717118582e-06	3.387584305000853e-11	0.2570507992165289	No match found
CARAGSGSYYNWFDPW;IGHV3-30-3;IGHJ5	1.1020741184849643e-05	6.493750870877413e-10	0.9397497964122438	No match found
CARAGSGSYYYGMDVW;IGHV3-30;IGHJ6	7.533882796408958e-06	1.8219347806774035e-11	0.0006542846277048	No match found
CARAGTGYYYYYYMDVW;IGHV4-59;IGHJ6	7.297313034831953e-06	3.3182451500787686e-09	0.9622964458538884	No match found
CARAGTITMIVVVIDAFDIW;IGHV4-31;IGHJ3	7.248801253050978e-06	1.2654755819635982e-13	8.831725525144118e-10	No match found
CARAGTYYDILTGYAELGYFDYW;IGHV3-21;IGHJ4	7.1534960549583454e-06	1.6695446802810904e-16	1.0168541578323345e-18	No match found
CARAGVAAGTTAETYYYYYGMDVW;IGHV4-34;IGHJ6	1.802430986023282e-05	1.323450260830473e-25	1.7320376592810692e-97	No match found
CARAGVLRYFDWSYYYYGMDVW;IGHV4-34;IGHJ6	7.342585502632374e-06	1.0074058559634133e-17	9.703275858886552e-22	No match found
CARAGYSSSWPLRLYWYFDLW;IGHV3-13;IGHJ2	1.075160500908765e-05	1.5714327756685813e-14	4.032586619220255e-17	No match found
CARAGYYDSSGYSDAFDIW;IGHV4-59;IGHJ3	8.133211274454015e-06	6.70187418622355e-10	0.9454846120304364	No match found
CARAHRGNYYYGMDVW;IGHV3-30;IGHJ6	7.183355899425805e-06	1.494729771665802e-15	9.715869458397932e-16	No match found
CARAHSGSWAHLDYW;IGHV4-61;IGHJ4	1.0882094179796217e-05	1.1531561801410351e-14	3.841723255531588e-17	No match found
CARAHSGSYLDAFDIW;IGHV3-30;IGHJ3	8.134949597429353e-06	8.643946081789674e-10	0.9454822272079234	No match found
CARAHSGSYYGAFDIW;IGHV3-30;IGHJ3	8.203718321677714e-06	3.030173462984609e-10	0.9453944801516136	No match found
CARAHWDNYDSSGWRFDPW;IGHV4-59;IGHJ5	7.119505576353242e-06	4.3800989674938886e-17	1.0317018350760573e-18	No match found
CARAHYGGNYYYYYGMDVW;IGHV3-13;IGHJ6	8.078226924698328e-06	5.421613545751626e-20	7.7464183827398005e-28	No match found
CARAHYSNYYYYYYMDVW;IGHV4-59;IGHJ6	7.947595338298125e-06	6.330958422789712e-10	0.9457846236143216	No match found
CARAIDIW;IGHV1-2;IGHJ3	1.2347294930378865e-05	1.8745447276165566e-10	0.0644675298535688	No match found
CARAIDYW;IGHV1-2;IGHJ4	7.47505631607731e-06	2.6525943253861764e-08	0.9610482610812155	No match found
CARAIGSMYSSGWYYYYYGMDVW;IGHV4-59;IGHJ6	7.12205143612471e-06	6.135453070332446e-21	1.1717094474995796e-30	No match found
CARAIQSQPLVVVIAIPRPFYYFDYW;IGHV4-34;IGHJ4	1.0720563662183654e-05	5.230553111703588e-24	6.434313046204668e-53	No match found
CARAIVVVTFNWFDPW;IGHV4-31;IGHJ5	8.134949597429353e-06	4.071145558305886e-13	5.960348163594889e-07	No match found
CARAKGGGYYYGMDVW;IGHV3-30-3;IGHJ6	7.359064399345292e-06	5.068708755788886e-16	9.027075141437992e-16	No match found
CARAKGGNYYYGMDVW;IGHV3-30;IGHJ6	1.2440133595607438e-05	2.632983691175681e-15	2.4056804524547008e-21	No match found
CARAKRITIFGVVNEIDYW;IGHV4-31;IGHJ4	7.1534960549583454e-06	1.3150656554014729e-15	9.83982540004154e-16	No match found
CARALAYYGMDVW;IGHV3-33;IGHJ6	7.13932778815237e-06	7.61814023853738e-13	8.843613268118539e-07	No match found
CARALDIVVVPATMGFDYW;IGHV2-70;IGHJ3	7.12781524403234e-06	2.4974255727313978e-21	1.2057931786051922e-33	No match found
CARALDIVVVPATMGFDYW;IGHV3-30-3;IGHJ4	7.12205143612471e-06	5.038505242473496e-15	9.64644315140349e-13	No match found
CARALFLNQDVW;IGHV4-34;IGHJ6	7.113788456885323e-06	3.029797361350898e-05	1.0	No match found
CARALFLNQDVW;IGHV4-59;IGHJ6	7.12781524403234e-06	2.85726435826664e-05	1.0	No match found
CARALGGGYYYGMDVW;IGHV3-30-3;IGHJ6	7.299234439413027e-06	1.3033725083824053e-15	9.254047858688853e-16	No match found
CARALGGHYYYGMDVW;IGHV3-30-3;IGHJ6	7.357658912899693e-06	4.332197040778849e-17	9.334058606073541e-19	No match found
CARALGGNYYYGMDVW;IGHV3-30-3;IGHJ6	7.313147325769413e-06	9.01520096875766e-17	9.507967419576754e-19	1075
CARALGGNYYYGMDVW;IGHV3-30;IGHJ6	1.5372324511382207e-05	6.794589219630167e-15	9.637588951460328e-22	No match found
CARALGGNYYYMDVW;IGHV3-30;IGHJ6	8.203718321677714e-06	3.2987884989982444e-10	0.9453944801516136	No match found
CARALGGSYYGGFDYW;IGHV3-30;IGHJ4	8.06636254901856e-06	1.2412942168072594e-10	0.2021917629465581	No match found
CARALGGSYYYGMDVW;IGHV3-30-3;IGHJ6	7.359064399345292e-06	1.410988209044312e-15	9.027075141437992e-16	No match found
CARALGGSYYYGMDVW;IGHV3-30;IGHJ6	1.117697932174499e-05	8.851449507307959e-14	3.2717415594948543e-13	No match found
CARALGGYYGMDVW;IGHV3-33;IGHJ6	1.073225006249467e-05	2.218233359778092e-12	3.6051061757445285e-09	No match found
CARALGSGYDPW;IGHV3-53;IGHJ5	1.0708059065562117e-05	2.2181458114096328e-12	3.637924155007783e-09	No match found
CARALGSYYGMDVW;IGHV3-33;IGHJ6	7.13932778815237e-06	1.9323259056135414e-12	8.843613268118539e-07	No match found
CARALIMITFGGVIAHWFDPW;IGHV4-39;IGHJ5	7.143814361197395e-06	1.5338116755598816e-12	8.826789501261028e-07	No match found
CARALLPIYGMDVW;IGHV3-30-3;IGHJ6	7.297852265843508e-06	6.893873350223889e-15	8.956535644117565e-13	No match found
CARALLWFGDFDYW;IGHV3-30;IGHJ4	7.312690089643029e-06	2.6322603443939384e-09	0.9473855953751388	No match found
CARALLWFGDPFDYW;IGHV3-30;IGHJ4	7.126565270779287e-06	9.514214679664176e-10	0.9479985556849856	No match found
CARALLWFGELSGFDYW;IGHV1-18;IGHJ4	7.13932778815237e-06	9.56046813552603e-10	0.9479556983031484	No match found
CARALLWFGGYGMDVW;IGHV3-30-3;IGHJ6	7.187891312306538e-06	2.436289305612566e-15	9.697225154487694e-16	No match found
CARALRVVVVTVPAFDIW;IGHV4-59;IGHJ3	1.0891154970573806e-05	3.317552565318824e-15	3.8289217711603563e-17	No match found
CARALSFSNWFDPW;IGHV3-66;IGHJ5	1.0708059065562117e-05	2.7546374278135416e-12	3.637924155007783e-09	No match found
CARALSGSYYAPFDYW;IGHV3-30;IGHJ4	7.933154589592406e-06	5.308351179716248e-11	0.2091117387387946	No match found
CARALSYYGMDVW;IGHV3-30;IGHJ6	7.366117024587605e-06	1.3875924134837276e-11	0.0006988459324269	No match found
CARALSYYYGMDVW;IGHV3-33;IGHJ6	7.13932778815237e-06	2.584071073680161e-13	9.25018377090925e-10	No match found
CARALTGGYYYGMDVW;IGHV3-30-3;IGHJ6	7.359064399345292e-06	4.639616541075402e-16	9.027075141437992e-16	No match found
CARALVYYGMDVW;IGHV3-33;IGHJ6	7.13932778815237e-06	9.022857381193692e-13	8.843613268118539e-07	No match found
CARAMAGTEDYW;IGHV2-70;IGHJ4	7.109955652801143e-06	3.402506605199858e-12	0.0007750806195637	No match found
CARAMVRGVIVYYFDYW;IGHV1-46;IGHJ4	7.397845466317139e-06	3.3466742970655097e-12	0.0006901167879351	No match found
CARANGGSYYYGMDVW;IGHV3-30-3;IGHJ6	7.183485634289015e-06	2.8502406524439404e-16	1.003988792910114e-18	cdr3_vj CARGSAGNYYYGMDVW;IGHV3-30;IGHJ6 4973 CARGSAGNYYYGMDVW;IGHV3-30;IGHJ6 5150 Name: Seq_index, dtype: int64
CARANGGSYYYGMDVW;IGHV3-30;IGHJ6	7.533882796408958e-06	1.7846777834610272e-14	8.130310159847415e-13	No match found
CARANGYYFDYW;IGHV4-34;IGHJ4	1.0988256392957482e-05	1.335734809519789e-09	0.9397664700636864	No match found
CARANSGSYYYGMDVW;IGHV3-30;IGHJ6	7.366117024587605e-06	3.795518414847586e-13	8.043880842583237e-07	No match found
CARANWGSYYYGMDVW;IGHV3-30-3;IGHJ6	7.126510980175442e-06	1.3615744777104235e-16	1.0286183343173189e-18	No match found
CARAPATIFGVVKQIDYW;IGHV4-31;IGHJ4	7.181359513926797e-06	2.4561472783589643e-16	1.00489427001824e-18	No match found
CARAPCGGDCYSLAIWFDPW;IGHV4-39;IGHJ4	7.192466119910327e-06	9.691869606366734e-23	1.2108899193804276e-36	No match found
CARAPDVDTAMVIYYYGMDVW;IGHV4-61;IGHJ6	2.184779446026675e-05	3.469170741934963e-18	1.181896744971675e-51	No match found
CARAPDYDILTGDLTEGFDYW;IGHV4-34;IGHJ4	7.130367086813567e-06	1.1297845655699668e-15	9.937288963665704e-16	No match found
CARAPGGGTLDYFDYW;IGHV4-4;IGHJ4	7.170983526506926e-06	1.350942590727052e-13	9.126515660210827e-10	No match found
CARAPGRVVVTAIVDHYGMDVW;IGHV4-30-4;IGHJ6	7.12205143612471e-06	2.773004465267478e-26	1.4074441517758838e-48	No match found
CARAPHYDFWSGYYLGEGYYYYMDVW;IGHV4-61;IGHJ6	7.158026717118582e-06	5.810529446874205e-15	9.49965056224012e-13	No match found
CARAPIHPVPTSIGMDVW;IGHV3-23;IGHJ4	7.170983526506926e-06	8.569948806381837e-27	1.3784180389381923e-48	No match found
CARAPITMIVVVDAFDIW;IGHV4-31;IGHJ3	8.133211274454015e-06	1.6313178787634805e-12	5.964182099988815e-07	No match found
CARAPIYSSSWYAYFDYW;IGHV4-59;IGHJ4	7.1534960549583454e-06	2.779503244568989e-13	9.194559342068235e-10	No match found
CARAPPGYWGVVVVVAANFDYW;IGHV4-39;IGHJ4	7.170983526506926e-06	4.62122717723343e-19	1.0769082496021568e-24	No match found
CARAPPYYGFDYW;IGHV4-59;IGHJ4	1.803416864392889e-05	1.6907168273021808e-10	0.0071049587525335	No match found
CARAPRGYYDSSGYYNPPYYFDYW;IGHV3-13;IGHJ4	7.1534960549583454e-06	2.3531995277196384e-16	1.0168541578323345e-18	No match found
CARAPRPQVWFGEHYWYFDLW;IGHV4-4;IGHJ2	7.136751018349775e-06	2.693742658927416e-18	1.0927068173086991e-24	No match found
CARAPRSIAAAGTASDYW;IGHV4-31;IGHJ4	7.101720833407509e-06	3.4549569554702642e-15	9.73073403557946e-13	No match found
CARAPTFYDILTGHDSELDVW;IGHV4-34;IGHJ3	7.189860050339302e-06	1.1796801230673994e-22	1.2123416265660746e-36	No match found
CARAPTIFGVVITNFDYW;IGHV4-31;IGHJ4	7.164482735216238e-06	2.368560742559602e-13	9.151732096080192e-10	No match found
CARAPTNVWGTTLYYYGMDVW;IGHV3-66;IGHJ6	7.1534960549583454e-06	1.7269435369702466e-23	1.27178376893328e-39	No match found
CARAPYSSGFYGMDVW;IGHV6-1;IGHJ6	1.4325128361540665e-05	1.2818252672481242e-13	1.2510701849878463e-16	No match found
CARAPYSSSWYWILDYW;IGHV4-31;IGHJ4	7.177470849097778e-06	8.684410950226077e-15	9.421547662268654e-13	No match found
CARAQATYYDILTGYYNVIHLKSYFDPW;IGHV4-39;IGHJ5	1.0825285949010497e-05	1.1489516665418148e-25	9.872098039404043e-65	No match found
CARAQGGSYYYGMDVW;IGHV3-30;IGHJ6	7.326749465687764e-06	3.0791193856053313e-14	8.549005305074481e-10	No match found
CARAQIFGVVTLYYGMDVW;IGHV3-30;IGHJ6	1.0706135327675514e-05	5.14918359844441e-16	4.324008728733627e-21	No match found
CARAQIFGVVTLYYGMDVW;IGHV4-39;IGHJ4	7.12781524403234e-06	4.329935863305976e-22	1.2057931786051922e-33	No match found
CARAQPFHGYPHYFDLW;IGHV3-30-3;IGHJ2	7.156700111423886e-06	7.800030766910735e-21	1.1546621496812292e-30	No match found
CARAQPRTIDYW;IGHV4-59;IGHJ4	7.109955652801143e-06	2.4987034663125484e-12	8.954815675661586e-07	No match found
CARAQTIFGVVITSFDYW;IGHV4-31;IGHJ4	1.0835242182871136e-05	1.995053838638002e-14	3.908871028622373e-17	No match found
CARAQTTCFIANCVNYFDYW;IGHV4-59;IGHJ4	1.0687860637933147e-05	6.243854492930559e-24	6.7867877472136985e-53	No match found
CARAQWGQQLATWYFDLW;IGHV4-31;IGHJ2	1.077694739851181e-05	5.33030524733203e-18	4.670937651396164e-29	No match found
CARARDGFDYW;IGHV3-20;IGHJ4	7.172252681399546e-06	9.798816755067754e-10	0.947845469691892	No match found
CARARDGYNHFDYW;IGHV3-30;IGHJ4	7.510389187854231e-06	6.977267591869472e-10	0.9467865664481252	No match found
CARAREYSSSSGFDYW;IGHV4-59;IGHJ4	1.2092444286674206e-05	2.355307048442459e-09	0.9411072249367002	No match found
CARARGGGYYYGMDVW;IGHV3-30-3;IGHJ6	1.1371998564751523e-05	1.848169413822239e-15	3.398543783336042e-21	1075
CARARGGGYYYGMDVW;IGHV3-30;IGHJ6	1.1437890126408445e-05	1.3355447262906889e-13	2.985646279590105e-13	No match found
CARARGGNYYYGMDVW;IGHV3-30-3;IGHJ6	1.1026878547568144e-05	1.2735585005312721e-16	4.04683115258027e-25	1075
CARARGGPYYYGMDVW;IGHV3-30-3;IGHJ6	7.244614325856008e-06	5.772362574813507e-16	9.46799328851447e-16	1075
CARARGGRAVLIITYYYYYGMDVW;IGHV4-34;IGHJ6	7.109955652801143e-06	8.541437761399327e-26	1.815421891978353e-48	No match found
CARARGGSYFGAFDIW;IGHV3-30;IGHJ3	1.1350495766622916e-05	2.5854147501822928e-11	2.4554608070708375e-05	No match found
CARARGGSYHDAFDIW;IGHV3-30;IGHJ3	8.203718321677714e-06	1.904532381666096e-10	0.1953187820143393	1623
CARARGGSYYYGMDVW;IGHV3-21;IGHJ6	7.183991182342198e-06	2.541876375889539e-13	9.076337571137711e-10	No match found
CARARGGSYYYGMDVW;IGHV3-30-3;IGHJ6	1.4756341162873784e-05	2.077717250297863e-15	1.2588403855000817e-26	1053
CARARGGSYYYGMDVW;IGHV3-30;IGHJ6	2.3273284438477856e-05	1.2845519798381432e-13	4.849873968442294e-24	No match found
CARARGGTIFGVIGAYYGMDVW;IGHV4-59;IGHJ6	1.0706135327675514e-05	1.4331777875210165e-19	5.310294869668656e-37	No match found
CARARGGTYYYGMDVW;IGHV3-30-3;IGHJ6	7.1380426534384206e-06	5.540107684344004e-15	9.580823731636298e-13	1053
CARARGSYYMSWFDSW;IGHV3-23;IGHJ4	1.4543186852898649e-05	4.8415302354487155e-21	1.927574484265064e-51	No match found
CARARGSYYMSWFDSW;IGHV4-34;IGHJ5	7.168418459223218e-06	9.081213704518245e-19	1.07808144197688e-24	No match found
CARARITMIVVDAFDIW;IGHV4-31;IGHJ3	7.266029037598137e-06	3.6185865743990907e-12	0.0007274027689378	No match found
CARARITMIVVVDAFDIW;IGHV4-31;IGHJ3	2.204375126213589e-05	7.949957149775884e-12	8.064786726047178e-09	No match found
CARARITMIVVVGCFDYW;IGHV4-30-4;IGHJ4	7.158026717118582e-06	1.1434902409716735e-14	9.49965056224012e-13	No match found
CARARITMIVVVNAFDIW;IGHV4-31;IGHJ3	1.6746784333448485e-05	5.787525398490787e-12	4.66777642353214e-07	No match found
CARARITMIVVVTHFDYW;IGHV4-31;IGHJ4	8.134949597429353e-06	3.7226047909139766e-12	0.0005226723765322	No match found
CARARITMIVVVTYFDYW;IGHV4-31;IGHJ4	8.001303888525814e-06	6.8904710481177065e-12	0.0005485524713298	No match found
CARARLPGGTATGHVLDYW;IGHV4-39;IGHJ4	7.191158043864233e-06	1.0196132498081735e-20	1.1378663543767782e-30	No match found
CARARQDVVVPALGIGAYYYYYMDVW;IGHV4-34;IGHJ6	7.158026717118582e-06	3.0650482348526e-19	1.0828518927776292e-24	No match found
CARARQDVVVPALGIGAYYYYYYMDVW;IGHV4-34;IGHJ6	7.158026717118582e-06	1.7174953518576657e-19	1.1180103419749011e-27	No match found
CARARQDVVVPALGIRAYYYYYYMDVW;IGHV4-34;IGHJ6	7.131644149836453e-06	1.2761313222945664e-19	1.1306440913493545e-27	No match found
CARARQDVVVPTLGIGAYYYYYMDVW;IGHV4-34;IGHJ6	7.12205143612471e-06	2.5065868685687294e-21	1.209309650816382e-33	No match found
CARARRANYYYYYGMDVW;IGHV4-34;IGHJ6	7.202959294596803e-06	8.333479017347685e-19	1.0624249530884723e-24	No match found
CARARRGGYYDSLDYW;IGHV3-30-3;IGHJ4	7.106150119349671e-06	1.2443159717339241e-14	9.712287288313657e-13	No match found
CARARSGSYYNPYDYW;IGHV3-30-3;IGHJ4	7.158026717118582e-06	1.9115842322244565e-13	9.176865675529703e-10	No match found
CARARSGSYYTDFDYW;IGHV3-30-3;IGHJ4	7.158026717118582e-06	1.826911143185741e-12	8.773772866069238e-07	No match found
CARARSGSYYYGMDVW;IGHV3-30;IGHJ6	1.1323975622191475e-05	1.3228474169170397e-12	2.912813096934389e-09	1002
CARARSGYYYFDYW;IGHV3-30;IGHJ4	7.510389187854231e-06	7.98012391494705e-10	0.9467865664481252	No match found
CARARSGYYYMDVW;IGHV3-30;IGHJ6	8.203718321677714e-06	9.586290589093299e-10	0.9453944801516136	No match found
CARARSVTTFFLGVRVAMDVW;IGHV4-34;IGHJ6	1.8055748522939533e-05	9.382785202886103e-21	6.3302974414200455e-62	No match found
CARARTRITMIVVVIDAFDIW;IGHV4-31;IGHJ3	1.079268601298929e-05	6.165441896945547e-14	3.7615906147890314e-13	No match found
CARARTSLIVVVNEFDYW;IGHV3-7;IGHJ4	7.180071252593299e-06	3.189785174585554e-16	9.729403528504137e-16	No match found
CARARVVVPAARNWFDPW;IGHV4-31;IGHJ5	7.923575857213927e-06	1.2414757532045109e-12	6.452248141429094e-07	No match found
CARARVVVPAARNWFDPW;IGHV4-39;IGHJ4	1.4586499690670642e-05	7.097318120858324e-20	1.7718208635923746e-46	No match found
CARARWLRGEFDYW;IGHV4-59;IGHJ4	8.203718321677714e-06	1.425589391429485e-11	0.0005099947713026	No match found
CARARYCSGGSCYGYYYYMDVW;IGHV4-59;IGHJ6	7.374350358250747e-06	2.6768537862203816e-10	0.2426118352038978	No match found
CARASAGYDSSGYYADRSAFDIW;IGHV4-61;IGHJ3	7.187891312306538e-06	7.006274198881106e-18	1.0352791808205852e-21	No match found
CARASGGNYYYGMDVW;IGHV3-30-3;IGHJ6	7.293833168544442e-06	7.300123747175363e-17	9.58475461044854e-19	cdr3_vj CARGSAGNYYYGMDVW;IGHV3-30;IGHJ6 4973 CARGSAGNYYYGMDVW;IGHV3-30;IGHJ6 5150 Name: Seq_index, dtype: int64
CARASGGSYYYGMDVW;IGHV3-30;IGHJ6	1.094644642852141e-05	7.363260608627886e-14	3.5541839658450865e-13	2543
CARASGKKTIFGVVISYFDYW;IGHV4-31;IGHJ4	1.079268601298929e-05	7.16663060773912e-18	4.6436097460352334e-29	No match found
CARASGMERSAADYW;IGHV3-30;IGHJ4	7.1483225115700894e-06	7.467772939001889e-16	9.86151617753476e-16	No match found
CARASITMIVVVNWFDPW;IGHV4-31;IGHJ5	7.975112972217338e-06	3.928260349395155e-12	0.0005538252173897	No match found
CARASITMIVVVREFDYW;IGHV4-31;IGHJ4	7.267361297213736e-06	2.952002949526118e-13	8.763287800707653e-10	No match found
CARASITMVRGVTRWYFDLW;IGHV4-59;IGHJ2	7.187891312306538e-06	3.771542584356072e-13	8.66374477925586e-07	No match found
CARASLAWLDYW;IGHV2-70;IGHJ4	7.1534960549583454e-06	9.368797583824284e-13	8.79062762872048e-07	No match found
CARASLIKARIAVAGTTVYW;IGHV3-30;IGHJ4	1.4325128361540665e-05	2.6471307969275264e-19	1.9334137617893918e-46	No match found
CARASRGYGGDFDYW;IGHV4-39;IGHJ4	7.156700111423886e-06	8.785072236164685e-13	8.778705081774457e-07	No match found
CARASRGYGGDFDYW;IGHV4-59;IGHJ4	1.4342079902859204e-05	5.072198819464387e-12	9.436363038254924e-07	No match found
CARASRPRQFRGVIFVNAMDVW;IGHV4-61;IGHJ6	7.1534960549583454e-06	4.8446797117006075e-25	1.9364297481722676e-42	No match found
CARASSGSYYYGMDVW;IGHV3-30;IGHJ6	7.342585502632374e-06	1.1848177385293826e-12	8.122273834512888e-07	No match found
CARASVTMIVVVIIVDAFDIW;IGHV4-30-4;IGHJ3	7.143175971391858e-06	7.615891639765123e-17	1.021332010932319e-18	No match found
CARASYDLGAPAFDYW;IGHV4-61;IGHJ4	7.158026717118582e-06	2.4157852905275344e-15	9.820882254864786e-16	No match found
CARATAGPAAIFMGFPRPIDAFDIW;IGHV4-31;IGHJ3	1.4555441806082926e-05	1.2906649413511375e-26	2.8721418403704317e-81	No match found
CARATAGSYYYGMDVW;IGHV3-30;IGHJ6	1.076428886500538e-05	4.6564508196565005e-14	3.801667606363726e-13	No match found
CARATGDFWSGSWFDPW;IGHV4-34;IGHJ5	7.994729331822508e-06	1.0412521263981896e-11	0.000549869699449	No match found
CARATLGITMIVVVMTAIDYYFDYW;IGHV4-34;IGHJ4	1.808723330622109e-05	1.3329385650096773e-19	5.725042115156782e-56	No match found
CARATMIVVVIGAFDIW;IGHV4-31;IGHJ3	7.170983526506926e-06	2.8364521130174024e-12	8.725809484890183e-07	No match found
CARATRSIVVLNWFDPW;IGHV4-31;IGHJ5	7.187891312306538e-06	3.334283166043704e-16	9.697225154487694e-16	No match found
CARATTGGYYYGMDVW;IGHV3-30;IGHJ6	7.3113408077044605e-06	1.7335658486540298e-14	8.906363185061155e-13	No match found
CARATYYGGPSDYW;IGHV4-59;IGHJ4	7.180055521264941e-06	2.87392294005933e-13	9.091481749762099e-10	No match found
CARAVPYVFRPLKYFDYW;IGHV3-48;IGHJ4	1.4577089031733816e-05	5.869066277974644e-20	1.7773455054639087e-46	No match found
CARAVRGVQDYW;IGHV6-1;IGHJ4	1.831384078118612e-05	2.4001209060052224e-12	2.727053372018089e-14	No match found
CARAVSITIFGVVGWFDPW;IGHV4-31;IGHJ5	7.185933641082938e-06	5.6136913674355815e-14	9.068876369046531e-10	No match found
CARAYCGGDCHVGPW;IGHV4-59;IGHJ5	7.168418459223218e-06	1.3675567249892209e-15	9.777616038435282e-16	No match found
CARAYCGGDCYFYWYFDLW;IGHV6-1;IGHJ2	1.4325128361540665e-05	9.246734285849612e-12	9.489087069163138e-07	No match found
CARAYGDYILLFYYYYGMDVW;IGHV4-34;IGHJ6	7.134858151948196e-06	2.633866243117279e-21	1.202448879655636e-33	No match found
CARAYGDYYFDYW;IGHV3-53;IGHJ4	1.2350033869198804e-05	6.81625554672781e-10	0.9417322282501934	3204
CARAYHSSSWYLPDYW;IGHV1-2;IGHJ4	7.311302701394591e-06	6.9450826943819e-13	8.2280324311578e-07	No match found
CARAYSGSYFGAFDIW;IGHV3-30;IGHJ3	7.975112972217338e-06	2.617794403254657e-10	0.2069047885598814	No match found
CARAYSGSYFSAFDIW;IGHV3-30;IGHJ3	1.2789656871524133e-05	1.597500442000876e-10	0.0582312250168255	No match found
CARAYSGSYLSAFDIW;IGHV3-30-3;IGHJ3	7.47505631607731e-06	1.3245721307638523e-11	0.0006694741339542	No match found
CARAYSGSYLSAFDIW;IGHV3-30;IGHJ3	7.966175509828342e-06	1.6722419434056176e-10	0.2073727782080526	No match found
CARAYSGSYRGAFDIW;IGHV3-30;IGHJ3	7.937958453999888e-06	1.493325024517671e-10	0.2088577867024508	No match found
CARAYSGSYYDAFDIW;IGHV3-30;IGHJ3	8.203718321677714e-06	3.756486160911671e-09	0.9567213102341036	No match found
CARAYSGSYYGAFDIW;IGHV3-30;IGHJ3	7.342585502632374e-06	7.787815440110405e-10	0.9472914686526996	No match found
CARAYSGSYYGWFDPW;IGHV3-30;IGHJ5	7.15347134617611e-06	3.362224822442488e-10	0.9479082655873424	No match found
CARAYSGSYYYGMDVW;IGHV3-30;IGHJ6	1.138694519371694e-05	6.482958504551362e-13	2.8493606430514347e-09	1028
CARAYSGYFDYW;IGHV4-30-4;IGHJ4	7.12205143612471e-06	5.26372442448634e-13	8.908797497438188e-07	No match found
CARAYYDGISGRLDYW;IGHV3-30;IGHJ4	7.123325503622722e-06	1.0999057556334953e-15	9.967216868233844e-16	No match found
CARAYYDSSGYYYWFDPW;IGHV3-13;IGHJ5	7.309953943104924e-06	1.743891816931234e-10	0.2468184268865095	No match found
CARCFDYW;IGHV4-59;IGHJ4	8.134949597429353e-06	1.6749604918096792e-08	0.9570256431104848	4537
CARCIAVAATIDYW;IGHV2-70;IGHJ4	7.47505631607731e-06	1.8989536624638147e-12	7.69403759660778e-07	No match found
CARCRDGYKSGLYFDYW;IGHV2-70;IGHJ4	1.4325128361540665e-05	2.745886567903628e-15	1.4515328731175614e-26	No match found
CARCRDGYKSGLYFDYW;IGHV4-34;IGHJ6	7.152181303295906e-06	1.787219248883446e-06	0.990911153755138	No match found
CARCRGSGSHTVYYFDYW;IGHV3-23;IGHJ4	7.1813879075537705e-06	3.978356595549802e-18	1.0381350374062213e-21	No match found
CARCSLDGGYSGYEVCYFDYW;IGHV4-34;IGHJ4	2.170675276438431e-05	9.457869546936649e-20	1.549691987064593e-65	No match found
CARCYYYYYMDVW;IGHV5-10-1;IGHJ6	7.158026717118582e-06	1.2418611889738823e-08	0.9632668539516998	No match found
CARDAAIVVVPAAIQYYYYGMDVW;IGHV3-30-3;IGHJ6	7.158026717118582e-06	5.8075156774703895e-22	1.1905909547838173e-33	No match found
CARDAAVAGIDYW;IGHV4-34;IGHJ4	7.152826266071368e-06	4.20671779604588e-10	0.9479104268930948	No match found
CARDAEGIAARRSDAFDIW;IGHV3-30;IGHJ4	7.235532427946499e-06	3.3307535858578826e-21	1.1167559593022928e-30	No match found
CARDAEILEYSSLGSFDYW;IGHV3-48;IGHJ4	7.1534960549583454e-06	1.1715852298488643e-16	1.0168541578323345e-18	No match found
CARDAFTMIIDAFDIW;IGHV3-21;IGHJ3	7.12205143612471e-06	1.3999429588213625e-12	8.908797497438188e-07	No match found
CARDAGGNFPTSFDYW;IGHV3-53;IGHJ4	1.080844450850603e-05	1.0512976170799551e-14	3.947943382010266e-17	No match found
CARDAHYDILTGYFGYW;IGHV3-21;IGHJ4	1.4395583757990318e-05	8.035806210345115e-13	1.1207421906725136e-11	No match found
CARDAKATVYW;IGHV3-11;IGHJ4	7.1534960549583454e-06	7.167174392419275e-14	9.194559342068235e-10	No match found
CARDALFRTYYDFWSGYPERSYMDVW;IGHV4-61;IGHJ6	7.15673126836703e-06	8.087378214240096e-20	1.1186247265631619e-27	No match found
CARDAPYFDWLFHNPISAFDIW;IGHV3-48;IGHJ3	7.100454518454669e-06	1.5473521780694862e-19	1.1458269950077512e-27	No match found
CARDAQWELLDYW;IGHV1-18;IGHJ4	8.203718321677714e-06	1.6202393374101056e-10	0.1953187820143393	No match found
CARDARCYGSGSSCLDYW;IGHV4-30-4;IGHJ4	7.100454518454669e-06	5.324304500694101e-20	1.1458269950077512e-27	No match found
CARDARYDFWSGYYFDYW;IGHV3-21;IGHJ4	1.0825285949010497e-05	8.154555155446718e-11	0.0939421783355275	No match found
CARDATTLAFDIW;IGHV3-21;IGHJ3	7.136751018349775e-06	3.336049097521348e-11	0.2585174670976449	No match found
CARDAVGGMDVW;IGHV4-30-4;IGHJ6	7.168418459223218e-06	6.984693032610338e-16	9.777616038435282e-16	No match found
CARDAWATGTGFFDYW;IGHV4-61;IGHJ4	7.123325503622722e-06	1.1745304767441156e-14	9.641193270388178e-13	No match found
CARDAYGSGSYYFDYW;IGHV3-33;IGHJ4	1.0751555123156e-05	2.37743216692556e-09	0.9400369149882586	No match found
CARDAYYFGPGRENHGAFDPW;IGHV4-4;IGHJ5	1.80225363302094e-05	5.9895440512450335e-24	8.916600032568342e-80	No match found
CARDAYYYDSSGYPNSIPYGMDVW;IGHV1-2;IGHJ6	7.202959294596803e-06	1.8568770183255932e-19	1.0969223669354791e-27	No match found
CARDAYYYDSSGYYYAPRTYYFDYW;IGHV3-21;IGHJ4	7.1534960549583454e-06	4.307215025224766e-15	9.517973399295144e-13	No match found
CARDAYYYDSSGYYYPPYYYYGMDVW;IGHV3-33;IGHJ6	8.134949597429353e-06	7.0567199822650485e-22	8.077212027981837e-34	No match found
CARDCAYYDILTGYSPKGGFDYW;IGHV3-48;IGHJ4	1.0835242182871136e-05	1.6407513450879925e-15	4.120381524720784e-21	No match found
CARDCGGDCYSDLDAFDIW;IGHV3-30-3;IGHJ3	7.229587752971456e-06	3.63316248823197e-13	8.513166632939572e-07	No match found
CARDCGGWFDPW;IGHV3-30-3;IGHJ5	7.427640156777416e-06	2.2809777881829664e-11	0.0006820606500729	No match found
CARDCPSGGDCYRDYW;IGHV3-33;IGHJ4	7.1918198872957536e-06	1.5936112690011994e-14	9.36445791778299e-13	No match found
CARDCYYYGSGSYQRWFDPW;IGHV4-38-2;IGHJ5	7.1534960549583454e-06	5.02261416930464e-15	9.517973399295144e-13	No match found
CARDDDEGGEGYSENFDYW;IGHV3-30;IGHJ4	7.123325503622722e-06	1.6106233964386953e-18	1.0989867944127956e-24	No match found
CARDDEPDRPADFDYW;IGHV4-59;IGHJ4	1.0687860637933147e-05	1.6887137888741329e-15	4.3538920908749255e-21	No match found
CARDDFRIAAAVFDYW;IGHV3-21;IGHJ4	1.0891154970573806e-05	2.0035045058581842e-12	3.3988908818602153e-09	No match found
CARDDFRWDFDYW;IGHV4-61;IGHJ4	1.0687860637933147e-05	1.6208976566530738e-12	3.6656318348754356e-09	No match found
CARDDIVLRGVTKGMDVW;IGHV4-39;IGHJ6	1.0733173562595343e-05	7.411563415158563e-19	4.997170829753245e-33	No match found
CARDDPYCTNGVCYTGNWFDPW;IGHV6-1;IGHJ5	1.089920154394825e-05	1.212072174981868e-13	3.616158129987479e-13	No match found
CARDDSSGYYGYW;IGHV1-46;IGHJ4	8.078226924698328e-06	4.358725632746967e-11	0.2015876422830654	No match found
CARDDYGDYAAFW;IGHV4-59;IGHJ4	7.12205143612471e-06	1.674517776760119e-12	8.908797497438188e-07	No match found
CARDDYGSGSYYKPWFDPW;IGHV3-30;IGHJ5	7.100454518454669e-06	1.3915342439446836e-11	0.00077811413693	No match found
CARDDYSSGWFFDYW;IGHV3-33;IGHJ4	7.939561897858845e-06	6.27890533465885e-10	0.9457995544724278	No match found
CARDDYTPGDYYYYYGMDVW;IGHV4-38-2;IGHJ6	7.1534960549583454e-06	6.579294916517451e-23	1.2308391146980804e-36	No match found
CARDDYVWGSYRYKEYNWFDPW;IGHV3-21;IGHJ5	7.170958175228966e-06	1.0602585312247873e-13	9.126614672483111e-10	No match found
CARDDYVWGSYRYNGYNWFDPW;IGHV3-21;IGHJ5	7.187891312306538e-06	1.4940071692635365e-13	9.061364547798839e-10	No match found
CARDEGLKYGSGDYYGMDVW;IGHV3-48;IGHJ6	1.071871099879194e-05	2.4895572110570283e-19	5.285235522707922e-37	No match found
CARDEGSSGHDYW;IGHV4-31;IGHJ4	1.808723330622109e-05	1.4512327887295704e-14	3.589070776601626e-26	No match found
CARDEHSSGWYFDYW;IGHV3-33;IGHJ4	7.296878192013791e-06	3.9615539595913077e-10	0.9474369563045516	No match found
CARDEISSGFHFDYW;IGHV3-33;IGHJ4	7.158026717118582e-06	3.618599415860344e-12	0.0007599684700626	No match found
CARDEVSSGWLFDYW;IGHV3-33;IGHJ4	8.078226924698328e-06	1.0575177789090879e-10	0.2015876422830654	No match found
CARDEYNRYWYKYW;IGHV4-39;IGHJ4	7.1534960549583454e-06	1.7339577075635936e-20	1.156164721318918e-30	No match found
CARDFDWGSGCW;IGHV3-74;IGHJ4	7.100454518454669e-06	5.3802488137105813e-14	9.405113634598371e-10	No match found
CARDFGGDFDWSGYYYYYGMDVW;IGHV4-61;IGHJ6	7.1483225115700894e-06	1.5828465153668417e-22	1.2375140715413665e-36	No match found
CARDFGPYSSGWGYYYGMDVW;IGHV4-31;IGHJ6	7.159310408552249e-06	3.5892471692257765e-23	1.2285309219722988e-36	No match found
CARDFLNGDYGGRLVDW;IGHV3-30;IGHJ4	7.12205143612471e-06	7.177661345090272e-17	1.03057982850317e-18	No match found
CARDFNVNGRSGWHYYYGMDVW;IGHV3-30-3;IGHJ6	7.111242230239239e-06	5.644134964758912e-27	1.4139653228556044e-48	No match found
CARDFNYYYYYGMDVW;IGHV3-21;IGHJ6	1.0789984891305745e-05	4.450432546887932e-16	4.190345810072548e-21	No match found
CARDFPTIGSYGMDVW;IGHV4-61;IGHJ6	7.100454518454669e-06	3.3093396568943784e-15	9.736016527871992e-13	No match found
CARDFRFGELPNDYW;IGHV3-33;IGHJ4	7.199113607901982e-06	1.7699373020141701e-12	8.622869597707988e-07	No match found
CARDFRLQLWQTNYYFDLW;IGHV4-59;IGHJ2	1.0706135327675514e-05	6.215788954078786e-20	5.310294869668656e-37	No match found
CARDFRNIVATYGMDVW;IGHV3-30-3;IGHJ6	7.15673126836703e-06	1.7944786559694996e-16	1.015455775979162e-18	No match found
CARDFSGYYYYMDVW;IGHV3-30;IGHJ6	8.203718321677714e-06	2.546801713123757e-09	0.9453944801516136	No match found
CARDFVVPWGHW;IGHV3-21;IGHJ4	7.202959294596803e-06	1.3108305813627904e-14	9.320455437002469e-13	No match found
CARDFYGSGSSYYYYGMDVW;IGHV3-7;IGHJ6	1.4386360082333633e-05	1.2976275341751724e-17	1.6432738257610544e-36	No match found
CARDGADYSFAYYYGMDVW;IGHV4-4;IGHJ6	7.2527977087707746e-06	1.5391577763310034e-19	1.074144243870625e-27	No match found
CARDGADYSFAYYYGMDVW;IGHV4-61;IGHJ4	7.184620240515649e-06	1.721467567460865e-23	1.2423037417417931e-39	No match found
CARDGADYYDSSGYFDYW;IGHV3-33;IGHJ4	1.099102978894113e-05	2.4456699442287125e-10	0.0899735427674993	No match found
CARDGADYYDSSGYLDYW;IGHV3-33;IGHJ4	8.078226924698328e-06	5.841664980035339e-11	0.2015876422830654	No match found
CARDGALYSSGWWGGDFDYW;IGHV3-48;IGHJ4	7.1534960549583454e-06	1.7112961584408182e-14	9.517973399295144e-13	No match found
CARDGDDYGDYYAYFDYW;IGHV3-30;IGHJ4	7.159943824597549e-06	1.2153434144971913e-12	8.766655136939915e-07	No match found
CARDGDEGYFFDYW;IGHV4-59;IGHJ4	7.185933641082938e-06	3.836102166539823e-12	0.0007513742295785	No match found
CARDGDIVVVHDAFDIW;IGHV3-30;IGHJ3	7.289254923373822e-06	1.2710209638613068e-10	0.2481887011460664	No match found
CARDGDIVVVTDAFDIW;IGHV3-30;IGHJ3	7.367487122867553e-06	2.0957574597103886e-10	0.2430509971612548	No match found
CARDGDYWTSPSPDDYW;IGHV3-48;IGHJ4	7.1534960549583454e-06	9.570259857409e-18	1.0505033100529118e-21	No match found
CARDGDYYDSSGILDYW;IGHV3-21;IGHJ4	7.134858151948196e-06	7.885394047975283e-11	0.2586474206947572	No match found
CARDGDYYYYGMDVW;IGHV3-33;IGHJ6	2.1516078012795827e-05	1.0883957989335444e-14	1.380763448215656e-26	No match found
CARDGEALAWGTFDIW;IGHV4-39;IGHJ3	7.109955652801143e-06	8.375526690696223e-18	1.070205452608287e-21	No match found
CARDGEIVAVGYYFDYW;IGHV3-74;IGHJ4	7.168418459223218e-06	2.7822515865032314e-14	9.45780112166585e-13	No match found
CARDGEMATIYFDYW;IGHV3-74;IGHJ4	7.273227135401646e-06	1.658131456025297e-11	0.0007252930704352	No match found
CARDGEVGATGLDYW;IGHV3-33;IGHJ4	1.501761379448218e-05	7.37314809593244e-11	0.024227163565288	No match found
CARDGEVVGNWFDPW;IGHV4-39;IGHJ5	1.0802523595135725e-05	1.5787824894433541e-12	3.5119156574560963e-09	No match found
CARDGFTWLQLWSWFDPW;IGHV4-38-2;IGHJ5	7.168418459223218e-06	3.423808650942281e-18	1.0438617856313746e-21	No match found
CARDGFYYDSSGEYLETGGFDYW;IGHV4-59;IGHJ4	7.1534960549583454e-06	3.2280393604586253e-18	1.0505033100529118e-21	No match found
CARDGGAYMDVW;IGHV3-30;IGHJ6	8.203718321677714e-06	7.58900008169318e-10	0.9453944801516136	No match found
CARDGGDDKHDWYFDLW;IGHV3-74;IGHJ2	7.12205143612471e-06	8.771552288587613e-16	9.97264448190627e-16	No match found
CARDGGEQWLVLSYFDYW;IGHV3-21;IGHJ4	8.078226924698328e-06	7.526174818365019e-13	6.087204521384103e-07	No match found
CARDGGGILGYW;IGHV3-30;IGHJ4	7.397845466317139e-06	1.2069162507870546e-10	0.241114395869604	No match found
CARDGGGLFDYW;IGHV3-30-3;IGHJ4	7.427640156777416e-06	2.3007649838431848e-10	0.2392529595736668	No match found
CARDGGGLLDYW;IGHV3-30-3;IGHJ4	7.427640156777416e-06	6.254660286121388e-11	0.2392529595736668	No match found
CARDGGGSYLYYYYGMDVW;IGHV3-33;IGHJ6	7.195090234984839e-06	2.1410088081566128e-19	1.1005750965728542e-27	No match found
CARDGGGTTNWSYFDYW;IGHV3-30;IGHJ4	7.101720833407509e-06	9.809154306643151e-15	9.73073403557946e-13	No match found
CARDGGGWFDPW;IGHV3-30-3;IGHJ5	1.1297542639835905e-05	5.305097194159e-10	0.9396866777088808	No match found
CARDGGGWFDPW;IGHV3-30;IGHJ5	2.6495290241134413e-05	3.037024179304836e-08	0.9783594631548836	No match found
CARDGGGYFDLW;IGHV3-30-3;IGHJ2	7.427640156777416e-06	1.2838191003456292e-10	0.2392529595736668	No match found
CARDGGGYFDYW;IGHV3-30-3;IGHJ4	1.1297542639835905e-05	2.2185502196073167e-10	0.0832011209482468	No match found
CARDGGGYFDYW;IGHV3-30;IGHJ4	1.2339463061279046e-05	1.7752084095555027e-08	0.9445727771622272	No match found
CARDGGGYGMDVW;IGHV4-34;IGHJ6	7.939561897858845e-06	1.1749033082518788e-10	0.2087730955567099	No match found
CARDGGGYMDVW;IGHV3-30-3;IGHJ6	7.427640156777416e-06	2.9601528765225324e-11	0.0006820606500729	No match found
CARDGGGYMDVW;IGHV3-30;IGHJ6	8.203718321677714e-06	3.871654094072716e-09	0.9567213102341036	No match found
CARDGGIAAAGIFDPW;IGHV3-23;IGHJ4	7.185933641082938e-06	3.011734270405034e-17	1.0029487874621854e-18	No match found
CARDGGIGDSGSNTWSYYYYGMDVW;IGHV4-61;IGHJ6	2.1801047958026094e-05	2.3810761161359764e-27	3.571972477014481e-121	No match found
CARDGGIGYYFDYW;IGHV3-33;IGHJ4	7.244614325856008e-06	1.0050029349306619e-09	0.9476056459884462	No match found
CARDGGLRFSGGAMDVW;IGHV2-70;IGHJ4	7.172252681399546e-06	5.0410096143267164e-21	1.1470413244630804e-30	No match found
CARDGGNWFDPW;IGHV3-30-3;IGHJ5	1.1207121452498625e-05	1.273816735652508e-09	0.9396891492648052	No match found
CARDGGNWFDPW;IGHV3-30;IGHJ5	7.4533847377633474e-06	5.1540043929802447e-08	0.9678994520799692	No match found
CARDGGSWFDPW;IGHV3-30-3;IGHJ5	7.357658912899693e-06	2.1158023759684748e-10	0.2437233778273932	No match found
CARDGGSWFDPW;IGHV3-30;IGHJ5	8.203718321677714e-06	1.1809420086880656e-08	0.9567213102341036	No match found
CARDGGSYFDYW;IGHV3-30;IGHJ4	8.203718321677714e-06	9.20347791967172e-09	0.9567213102341036	No match found
CARDGGSYSYFDYW;IGHV3-30-3;IGHJ4	7.122084701861434e-06	6.0700957987325494e-12	0.0007712299492592	No match found
CARDGGTITIFGVLSMLRYFDYW;IGHV3-48;IGHJ4	7.12205143612471e-06	1.2100272256466132e-20	1.1717094474995796e-30	No match found
CARDGGTVTTFLGVGYVRGGLNWFDPW;IGHV4-39;IGHJ5	1.0835242182871136e-05	7.146796350482337e-25	9.701306249553283e-57	No match found
CARDGGWFGELYHRGSGYYYYGMDVW;IGHV3-30-3;IGHJ6	1.0971865021822931e-05	2.749113020176403e-29	7.746612861639138e-77	No match found
CARDGGYSYGDFDYW;IGHV3-33;IGHJ4	7.994729331822508e-06	1.737061686438699e-09	0.9457001660231108	No match found
CARDGHIAARPADYYGMDVW;IGHV4-59;IGHJ6	1.0747728711698868e-05	2.2710559209449562e-17	4.722281954251751e-29	No match found
CARDGHSNYNYIDPW;IGHV4-31;IGHJ5	7.12205143612471e-06	7.346622252216268e-19	1.0995861679530598e-24	No match found
CARDGHWVNDVGYW;IGHV3-30;IGHJ4	7.123325503622722e-06	2.243876171303509e-16	1.0300189325193768e-18	No match found
CARDGHYDILTGYYSYW;IGHV3-21;IGHJ4	8.078226924698328e-06	9.924999195082768e-12	0.0005334512437189	No match found
CARDGIAVAGGMDVW;IGHV3-7;IGHJ6	7.937958453999888e-06	1.9017555781207793e-09	0.9458025530065792	No match found
CARDGIFGVVTGMDVW;IGHV3-33;IGHJ6	7.341186469716401e-06	3.459401342411685e-11	0.2447877385154805	No match found
CARDGIVGATGLDYW;IGHV3-33;IGHJ4	1.2553369167048454e-05	8.756168566419652e-10	0.9423052190695812	No match found
CARDGIVGATTGFDYW;IGHV3-33;IGHJ4	1.1462507126072938e-05	1.0833340507464927e-09	0.939771141041114	No match found
CARDGIVGATTGLDYW;IGHV3-33;IGHJ4	7.357658912899693e-06	2.0738500612915512e-10	0.2437233778273932	No match found
CARDGIVGATTGVDYW;IGHV3-33;IGHJ4	7.923575857213927e-06	2.396191085968928e-10	0.2096190958037868	No match found
CARDGIVYGMDVW;IGHV3-53;IGHJ6	8.203718321677714e-06	9.82836830593317e-12	0.0005099947713026	No match found
CARDGLVGATTGLDYW;IGHV3-33;IGHJ4	1.6463736483306295e-05	6.52469127824092e-11	0.0174122429904636	No match found
CARDGLYYYYYMDVW;IGHV4-39;IGHJ6	8.078226924698328e-06	1.8751198427899104e-09	0.9455642138901478	No match found
CARDGMTTVTTGVDYW;IGHV3-33;IGHJ4	7.438506369292537e-06	1.0122500846852476e-09	0.946996972974504	No match found
CARDGMTTVTTGWFDPW;IGHV3-21;IGHJ5	8.133211274454015e-06	3.1230555592538027e-10	0.9454846120304364	No match found
CARDGMVGATTGFDYW;IGHV3-33;IGHJ4	7.937958453999888e-06	1.0696784278405394e-11	0.00056142248491	934
CARDGPLYFDYW;IGHV3-30;IGHJ4	7.3113408077044605e-06	1.1509993077793072e-09	0.9473898673592264	No match found
CARDGPRHLPPSDLDYW;IGHV4-59;IGHJ5	1.0767252802809575e-05	2.380625869059144e-21	5.730806315558219e-45	No match found
CARDGPVGATGFDYW;IGHV3-33;IGHJ4	7.134191863450562e-06	5.92267083427899e-10	0.9479729795850584	No match found
CARDGPYYYDSSGYYPIDYW;IGHV3-21;IGHJ4	7.210197797742956e-06	6.605394188970792e-11	0.2534961020142848	No match found
CARDGPYYYGMDVW;IGHV4-4;IGHJ6	7.533882796408958e-06	9.466473878613516e-12	0.0006542846277048	No match found
CARDGQEQAPWAMDVW;IGHV3-33;IGHJ6	7.113788456885323e-06	3.155268493797214e-17	1.0342273786918771e-18	No match found
CARDGQWLRNFDYW;IGHV3-33;IGHJ4	7.406251683401954e-06	2.1126303890617766e-10	0.2406144462463428	No match found
CARDGREGLLWFGELLFGWFDPW;IGHV3-30;IGHJ5	7.1534960549583454e-06	1.8843297285919342e-14	9.517973399295144e-13	No match found
CARDGRFGELDYW;IGHV3-48;IGHJ4	7.109955652801143e-06	5.23919552295118e-10	0.9480547127234824	No match found
CARDGRRLYSYGSLDYW;IGHV4-4;IGHJ4	7.109955652801143e-06	5.0365926405182216e-14	9.366930624658554e-10	No match found
CARDGSAVAGLPRSYGMDVW;IGHV4-34;IGHJ6	7.172252681399546e-06	3.643841212482735e-18	1.0421645522722768e-21	No match found
CARDGSAYGVGSGWYWENYYYGMDVW;IGHV3-30;IGHJ6	7.109955652801143e-06	2.776959701785185e-27	1.456957010054894e-51	No match found
CARDGSGFWSGFHYYYMDVW;IGHV3-64;IGHJ6	7.160606799773772e-06	1.5109575435647708e-14	9.48923762668372e-13	No match found
CARDGSGSLYYYGMDVW;IGHV3-33;IGHJ6	8.078226924698328e-06	4.2220407351088684e-16	6.8046502707735e-16	No match found
CARDGSGSYSNYYYYGMDVW;IGHV3-7;IGHJ6	7.156700111423886e-06	2.0839291665740773e-17	1.049072616785649e-21	No match found
CARDGSGSYSYFDYW;IGHV3-30;IGHJ4	7.891923052894811e-06	1.702216181947255e-09	0.9458912083293148	No match found
CARDGSGSYYGRFDYW;IGHV3-30;IGHJ4	7.158026717118582e-06	1.535103980972716e-09	0.9478929460008468	No match found
CARDGSGWYFDYW;IGHV3-30;IGHJ4	7.975112972217338e-06	1.3451449334500082e-08	0.9578180318959484	No match found
CARDGSLRFDILTGPRHYYGMDVW;IGHV4-39;IGHJ6	7.113788456885323e-06	1.870580998345396e-24	1.7976188530360602e-42	No match found
CARDGSLRFDILTGPRHYYYGMDVW;IGHV3-7;IGHJ6	7.106150119349671e-06	2.170210368562564e-24	1.6736841295585225e-42	No match found
CARDGSLRFDILTGPRHYYYGMDVW;IGHV4-59;IGHJ6	1.0702291981884316e-05	3.249868612831357e-24	6.726451834018465e-53	No match found
CARDGSPHYYYYGMDVW;IGHV3-33;IGHJ6	7.131644149836453e-06	2.434490027929577e-17	1.0603304622358257e-21	No match found
CARDGSSSWFNWFDPW;IGHV3-11;IGHJ5	7.257316100357954e-06	1.9948377287340447e-10	0.2502968248298849	No match found
CARDGSSSWYVWFDPW;IGHV1-2;IGHJ5	7.937958453999888e-06	1.330779134919991e-10	0.2088577867024507	No match found
CARDGSSSWYYYYMDVW;IGHV3-33;IGHJ6	7.510389187854231e-06	6.06432372232928e-10	0.9467865664481252	No match found
CARDGSSWYLDYW;IGHV3-30;IGHJ4	7.250720633723175e-06	1.976946954854673e-09	0.947584688176318	No match found
CARDGSWYYDSSGYYYRPHLGGGASYFDYW;IGHV3-30-3;IGHJ4	7.1534960549583454e-06	1.6637811554286657e-25	1.7820004910288387e-48	No match found
CARDGSYYYYYYYMDVW;IGHV3-33;IGHJ6	7.510389187854231e-06	4.936396389053498e-09	0.960798909097708	No match found
CARDGVAAAGNYYYYGMDVW;IGHV3-7;IGHJ6	7.427640156777416e-06	5.916946522130066e-18	9.369276509778837e-22	No match found
CARDGVDYYDSSGYSGAEWVHWFDPW;IGHV4-59;IGHJ5	7.143175971391858e-06	1.1544319523817937e-19	1.1251002289802694e-27	No match found
CARDGVGATSYFDYW;IGHV3-74;IGHJ4	8.203718321677714e-06	4.6881152540351854e-11	0.1953187820143393	No match found
CARDGVGYYYYMDVW;IGHV3-66;IGHJ6	7.251229673011643e-06	2.076758800766533e-09	0.9475841692730308	No match found
CARDGVINSRPRPHTFDYW;IGHV6-1;IGHJ4	7.1534960549583454e-06	3.394318636997678e-20	1.1201673301624107e-27	No match found
CARDGVLRYFDWSPYYYYYMDVW;IGHV3-48;IGHJ6	7.143814361197395e-06	2.8300820891840148e-11	0.0007643959617895	No match found
CARDGVYYYYYMDVW;IGHV4-39;IGHJ6	8.078226924698328e-06	1.66648620884809e-09	0.9455642138901478	No match found
CARDGWMTTVTTFDYW;IGHV3-21;IGHJ4	1.0753545249431638e-05	1.373023698720448e-10	0.0957275071149635	No match found
CARDGYGDYPFDYW;IGHV3-7;IGHJ4	1.0802523595135725e-05	9.918091856511305e-09	0.9469553490199324	No match found
CARDGYGGNSYYYYGMDVW;IGHV3-7;IGHJ6	7.15347134617611e-06	3.391651302802944e-18	1.0505144591018708e-21	No match found
CARDGYSSGWNGLHWFDPW;IGHV4-61;IGHJ5	7.1534960549583454e-06	6.51287437375063e-14	9.194559342068235e-10	No match found
CARDGYSYDPSYYYGMDVW;IGHV4-59;IGHJ6	7.189860050339302e-06	3.206502360936432e-18	1.0344166345665982e-21	No match found
CARDGYTHVDYW;IGHV4-39;IGHJ4	7.168418459223218e-06	1.098166157568544e-12	8.735275650925732e-07	No match found
CARDGYYGSGRIDYW;IGHV3-30-3;IGHJ4	7.152181303295906e-06	2.257196224959176e-12	8.795527808705761e-07	No match found
CARDHDILTGYYFDYW;IGHV3-30-3;IGHJ4	7.266029037598137e-06	1.477007795234727e-11	0.0007274027689378	No match found
CARDHEMASQPGYFDYW;IGHV4-59;IGHJ4	7.191158043864233e-06	2.8077522089034157e-16	1.0007329036320181e-18	No match found
CARDHGGYYYYMDVW;IGHV3-33;IGHJ6	7.510389187854231e-06	1.3450399214550802e-09	0.9467865664481252	No match found
CARDHGSGWFTFDYW;IGHV3-53;IGHJ4	1.80225363302094e-05	2.6496707883446924e-12	2.9822905641230175e-14	No match found
CARDHGSYGLPFDYW;IGHV4-4;IGHJ4	7.1534960549583454e-06	1.3092092703413933e-12	8.79062762872048e-07	No match found
CARDHLNRRGAEGFLTIFGVVTSNYFDYW;IGHV3-30;IGHJ4	7.158026717118582e-06	1.969480341683913e-26	1.3860257833913787e-48	No match found
CARDHLYYDFWSGYYDQYGMDVW;IGHV3-53;IGHJ6	7.1534960549583454e-06	3.5169567987291258e-15	9.517973399295144e-13	No match found
CARDHMTILFMVYYYGMDVW;IGHV4-4;IGHJ6	7.1534960549583454e-06	6.21890289788776e-23	1.2308391146980804e-36	No match found
CARDHPYGGPRGAFDIW;IGHV4-59;IGHJ3	7.168418459223218e-06	1.384845796409646e-13	9.136453180152907e-10	No match found
CARDHQFYDILTGYFPSNYYHNYYGMDVW;IGHV3-30-3;IGHJ6	7.1534960549583454e-06	8.94884547679661e-32	1.603206742575012e-63	No match found
CARDHSGSYYGAFDIW;IGHV3-30;IGHJ3	1.2520599906551492e-05	1.1511102500799675e-09	0.9422119670633088	No match found
CARDHSSGWYFDYW;IGHV3-33;IGHJ4	8.133211274454015e-06	5.937370255776168e-09	0.9570336428207878	No match found
CARDHSSW;IGHV4-30-4;IGHJ5	1.4325128361540665e-05	1.8374591492889995e-14	1.3487295768143312e-21	No match found
CARDHYDILTGYYYW;IGHV3-21;IGHJ4	1.0766233728472388e-05	1.6587267695659715e-09	0.940014998527236	No match found
CARDHYLNWFDPW;IGHV1-18;IGHJ5	7.937958453999888e-06	2.659144696667101e-10	0.2088577867024507	No match found
CARDIAAAGTSFDYW;IGHV3-48;IGHJ4	7.189860050339302e-06	2.738091246557651e-09	0.947786858108649	No match found
CARDIAAAGYYYYGMDVW;IGHV3-7;IGHJ6	8.134949597429353e-06	5.477405132545188e-16	6.662351817910644e-16	No match found
CARDIAVAGLFDYW;IGHV4-39;IGHJ4	1.0809392909161664e-05	1.340090564300681e-09	0.939953758621012	No match found
CARDIAVAGLFDYW;IGHV4-61;IGHJ4	1.4598921290044186e-05	1.8914020426847163e-09	0.9370841380314264	No match found
CARDIEGRSGYYYTSGYSSPDYW;IGHV3-21;IGHJ4	7.109955652801143e-06	3.485107903712272e-23	1.252733797317527e-36	No match found
CARDIFQRTPDTAMGYYYYYGMDVW;IGHV4-31;IGHJ6	7.12205143612471e-06	1.0511623064487103e-31	1.6248471034989356e-63	No match found
CARDIGATSSLYYYYGMDVW;IGHV3-30-3;IGHJ6	7.156700111423886e-06	2.354071833308761e-23	1.3003003015736496e-39	No match found
CARDIGGDGVMDVW;IGHV4-59;IGHJ6	7.187891312306538e-06	1.0526485271379985e-12	8.66374477925586e-07	No match found
CARDIGGWFDPW;IGHV3-30;IGHJ5	8.078226924698328e-06	3.999774574288774e-09	0.9572940729521292	No match found
CARDIGSAGIYYYYGMDVW;IGHV6-1;IGHJ3	7.192466119910327e-06	5.6267128959681316e-24	1.2604037050042447e-39	No match found
CARDIGSAGIYYYYGMDVW;IGHV6-1;IGHJ6	1.0823299050355605e-05	4.299104661569975e-20	5.082682913897335e-37	No match found
CARDIQLHYYYYGMDVW;IGHV3-66;IGHJ6	7.122084701861434e-06	1.7053402325523657e-18	1.0995704101032771e-24	No match found
CARDIRFYYGSGSPYGDLDYW;IGHV3-74;IGHJ4	7.113788456885323e-06	1.1868545330162356e-18	1.103477899380777e-24	No match found
CARDISGTSDYW;IGHV3-74;IGHJ4	1.0720563662183654e-05	1.078221826169155e-11	3.062511765491721e-05	No match found
CARDITIFGLDPW;IGHV3-20;IGHJ5	7.1534960549583454e-06	3.3244215752798708e-12	0.0007613762000919	No match found
CARDITLGMDVW;IGHV4-38-2;IGHJ6	1.0687860637933147e-05	2.306356552610799e-12	3.6656318348754356e-09	No match found
CARDIVGATELDYW;IGHV3-33;IGHJ4	7.4519418348183555e-06	3.805126496575864e-10	0.9469573080097546	No match found
CARDIVVVPAADYYYYYGMDVW;IGHV3-11;IGHJ6	7.42907333728956e-06	6.871333370349628e-19	9.67074394888681e-25	No match found
CARDIVVVPAASYYYGMDVW;IGHV3-7;IGHJ6	1.1045372580088242e-05	1.782621481023643e-14	3.619778913433122e-17	No match found
CARDIVVVPAATSYYYYGMDVW;IGHV3-11;IGHJ6	7.266029037598137e-06	1.5230106145214212e-17	1.001768403880941e-21	No match found
CARDIVVVPAAYGMDVW;IGHV1-46;IGHJ6	1.267184583439123e-05	1.3146762143758956e-10	0.0598149376017603	No match found
CARDIYSGYDYYYYGMDVW;IGHV3-7;IGHJ6	7.923575857213927e-06	7.967365035506981e-16	7.214231457420355e-16	No match found
CARDKAEYIVVVPAVPLAYGMDVW;IGHV4-39;IGHJ6	1.075160500908765e-05	3.059222842437123e-22	5.768850149586484e-45	No match found
CARDKAEYIVVVPAVPLAYGMDVW;IGHV4-59;IGHJ6	7.143814361197395e-06	2.941638021009427e-20	1.1609664583253157e-30	No match found
CARDKANLPGGLDVW;IGHV3-21;IGHJ6	1.4325128361540665e-05	0.0014014228668197	1.0	No match found
CARDKGIAVAGTLYYFDYW;IGHV3-33;IGHJ4	1.2320693806748018e-05	1.2339189549863563e-10	0.0648705826676574	No match found
CARDKITIFGVVIIDYW;IGHV3-21;IGHJ4	7.191158043864233e-06	6.086132673299793e-11	0.2547873870128422	No match found
CARDKPDYDFWPGYGMDVW;IGHV4-34;IGHJ6	7.107418475008528e-06	3.500784419647548e-17	1.0370511415056988e-18	No match found
CARDKPDYDFWPGYGMDVW;IGHV4-59;IGHJ6	7.143814361197395e-06	2.913188800792725e-16	1.0210542846497545e-18	No match found
CARDKVYGSGRGPREGRYYYYYYGMDVW;IGHV4-31;IGHJ6	7.158026717118582e-06	4.417373697056736e-34	1.6906950660376725e-69	No match found
CARDLAAAGNNWFDPW;IGHV4-4;IGHJ5	7.319448950854256e-06	9.279476655902971e-10	0.9473642259041658	No match found
CARDLAAYYGMDVW;IGHV3-33;IGHJ6	7.267361297213736e-06	2.4802017961127765e-13	8.763287800707653e-10	No match found
CARDLADYGMDVW;IGHV3-30;IGHJ6	7.3113408077044605e-06	1.0437060803739248e-10	0.2467268880824824	No match found
CARDLAGYYGMDVW;IGHV1-46;IGHJ6	7.15476208741013e-06	3.874232815960111e-11	0.2572761403019162	No match found
CARDLAGYYGSGSYGGMDVW;IGHV4-39;IGHJ6	1.0706135327675514e-05	1.886904519219867e-14	4.1020396288409935e-17	No match found
CARDLAKVVAAPHDDYYYYYGMDVW;IGHV3-30;IGHJ6	7.143814361197395e-06	2.727683894834321e-27	1.4360420268030947e-51	No match found
CARDLAPYYGSGSYYNPIDAFDIW;IGHV4-61;IGHJ3	7.101720833407509e-06	2.638874488209699e-15	1.005978908500009e-15	No match found
CARDLAPYYYDSSGPELVDVW;IGHV3-33;IGHJ6	7.202959294596803e-06	0.0006705949340902	1.0	No match found
CARDLAVADPFDYW;IGHV3-33;IGHJ4	7.533882796408958e-06	8.054638713665481e-10	0.9467197708705336	No match found
CARDLAVAGTGDDYW;IGHV3-33;IGHJ4	7.301918976920374e-06	5.512906770541962e-10	0.9474197519239465	No match found
CARDLAVAGTGDYW;IGHV3-33;IGHJ4	7.198460181152752e-06	6.410260302765795e-09	0.9629897931311018	No match found
CARDLAVGDAFDIW;IGHV3-33;IGHJ3	7.994729331822508e-06	8.02603793362319e-10	0.9457001660231108	No match found
CARDLAVYGMDVW;IGHV3-53;IGHJ6	7.3113408077044605e-06	2.3301390351125824e-11	0.0007142869903636	No match found
CARDLAYGDYFDYW;IGHV3-33;IGHJ4	7.994729331822508e-06	9.420944220256572e-10	0.9457001660231108	No match found
CARDLAYYGMDVW;IGHV3-13;IGHJ6	1.4979910029156949e-05	7.698757130084693e-11	0.0244484774754857	No match found
CARDLAYYGMDVW;IGHV3-33;IGHJ6	7.143175971391858e-06	4.635744297236597e-12	0.0007645955436292	No match found
CARDLDDSSGYYYFDYW;IGHV3-30;IGHJ4	7.3113408077044605e-06	6.59324356310215e-10	0.9473898673592264	No match found
CARDLDIVVVPAAIDYYGMDVW;IGHV3-30;IGHJ6	7.109955652801143e-06	1.3553308869266442e-14	9.69647523008057e-13	No match found
CARDLDVSGGMDVW;IGHV3-53;IGHJ6	7.136751018349775e-06	5.571081984295394e-12	0.0007666088077869	No match found
CARDLDYYDSSGYDYW;IGHV3-7;IGHJ4	1.1272650366027346e-05	3.876180929635585e-09	0.9439975897740508	No match found
CARDLDYYGMDVW;IGHV3-53;IGHJ6	2.2480624328986748e-05	1.4906672415962195e-10	0.0025931100668506	3194
CARDLEDDYGGLDYW;IGHV4-59;IGHJ4	7.159310408552249e-06	3.0351916019637466e-11	0.2569629239319453	No match found
CARDLEGDGYNGLRFDPW;IGHV3-21;IGHJ5	7.109955652801143e-06	9.989008920661809e-16	1.0024370413087772e-15	No match found
CARDLELYYGMDVW;IGHV3-30;IGHJ6	7.342585502632374e-06	3.4449862407320104e-12	0.0007054349410819	No match found
CARDLFWGTDSGTQQRRDYW;IGHV3-33;IGHJ4	1.4407469197845306e-05	1.8290271285139808e-22	2.311743691663062e-61	No match found
CARDLFWSGYYAYNWFDPW;IGHV3-21;IGHJ5	7.994729331822508e-06	8.45239401919582e-12	0.000549869699449	No match found
CARDLFYIRNYYYYYGMDVW;IGHV3-30;IGHJ6	1.0706135327675514e-05	1.8600430796639467e-21	5.867459613795314e-45	No match found
CARDLFYIRNYYYYYGMDVW;IGHV4-59;IGHJ4	7.132303073051946e-06	1.6502216966693148e-25	1.7981648520020982e-48	No match found
CARDLFYYGMDVW;IGHV3-53;IGHJ6	8.203718321677714e-06	2.839189601841207e-11	0.0005099947713026	3194
CARDLGAANWGVYYGMDVW;IGHV3-21;IGHJ6	7.131644149836453e-06	3.0349461243162174e-18	1.0603304622358257e-21	No match found
CARDLGDGYNDFDYW;IGHV3-33;IGHJ4	7.939561897858845e-06	1.0814321075587672e-10	0.2087730955567099	No match found
CARDLGDIVVVPAAIHFDYW;IGHV1-18;IGHJ4	8.203718321677714e-06	1.5679133130541468e-11	0.0005099947713026	No match found
CARDLGDRDGGFDYW;IGHV4-59;IGHJ4	7.12205143612471e-06	3.4523309408305674e-11	0.2595352516872856	No match found
CARDLGDYSHGGYGMDVW;IGHV3-21;IGHJ6	1.4366834735716767e-05	5.6964786103697875e-16	1.431254041093669e-26	No match found
CARDLGDYW;IGHV4-59;IGHJ4	3.549592761208143e-05	2.4949729530632407e-08	0.9081571888367956	No match found
CARDLGGAAAGNFDYW;IGHV3-66;IGHJ4	7.1534960549583454e-06	2.1396744399086198e-11	0.0007613762000919	No match found
CARDLGGGFDPW;IGHV3-30;IGHJ5	1.2306492129841628e-05	1.4021725888801827e-08	0.944457081231099	No match found
CARDLGGIDVW;IGHV4-31;IGHJ6	1.0687860637933147e-05	0.0010455900929722	1.0	No match found
CARDLGGIDVW;IGHV4-39;IGHJ4	7.169013498290639e-06	3.147676639508102e-13	8.73308063600381e-07	No match found
CARDLGGWFDPW;IGHV3-30-3;IGHJ5	7.427640156777416e-06	3.0267545623316536e-10	0.9470300232741954	No match found
CARDLGGWFDPW;IGHV3-30;IGHJ5	1.2786705564880866e-05	3.0480057478251664e-08	0.9723365955720612	No match found
CARDLGGYFDLW;IGHV3-30-3;IGHJ2	7.427640156777416e-06	4.871295570193484e-11	0.2392529595736668	No match found
CARDLGGYFDLW;IGHV3-30;IGHJ2	2.670393473300745e-05	4.029640621532345e-09	1.0	No match found
CARDLGGYFDYW;IGHV3-30-3;IGHJ4	1.955378694758464e-05	1.2942928914231788e-10	0.0049658802143561	No match found
CARDLGGYFDYW;IGHV3-48;IGHJ4	1.667880112908151e-05	2.8919799797493714e-09	0.95024990338154	No match found
CARDLGGYLDYW;IGHV3-30-3;IGHJ4	1.1202886887755595e-05	4.620805715116426e-12	2.582115833472237e-05	No match found
CARDLGGYNDYW;IGHV3-30-3;IGHJ4	7.427640156777416e-06	4.3616883752455524e-13	7.843763376502571e-07	No match found
CARDLGGYYGMDVW;IGHV3-30;IGHJ6	1.478218104348458e-05	1.8935100193246902e-10	0.0256518810412674	No match found
CARDLGGYYYFDYW;IGHV3-30;IGHJ4	7.533882796408958e-06	2.09748555143908e-09	0.9467197708705336	No match found
CARDLGIAAAGTGEYFQHW;IGHV3-33;IGHJ1	7.234709538229323e-06	8.906499318943886e-11	0.2518436992392859	No match found
CARDLGIVVVPADWFDPW;IGHV1-18;IGHJ5	7.947595338298125e-06	3.2484504497025536e-11	0.2083493366789926	No match found
CARDLGLRYFDWLFISIYGMDVW;IGHV3-30-3;IGHJ6	7.130367086813567e-06	7.041146246710395e-20	1.1312591916127968e-27	No match found
CARDLGLVPAMVYYYYYGMDVW;IGHV3-48;IGHJ6	1.4612343768706504e-05	1.5482714480797782e-23	2.2742762221472305e-66	No match found
CARDLGNLYDFWSTSYGMDVW;IGHV4-31;IGHJ6	7.158026717118582e-06	5.385154484633145e-23	1.2284985132756434e-36	No match found
CARDLGPYAFDIW;IGHV3-66;IGHJ3	7.300535764280314e-06	3.38362785402404e-10	0.9474241932353592	No match found
CARDLGPYGMDVW;IGHV3-53;IGHJ6	1.113154491595857e-05	1.0062618471509246e-10	0.0867832505561803	No match found
CARDLGRMVRGYYYYYGMDVW;IGHV4-30-4;IGHJ6	7.130367086813567e-06	9.137317844064782e-28	1.4443004070235626e-51	No match found
CARDLGSYYGMDVW;IGHV3-30;IGHJ6	1.4342079902859204e-05	1.0518147657268427e-10	0.0286069860138463	No match found
CARDLGSYYGMDVW;IGHV3-33;IGHJ6	7.240654748089949e-06	6.697196320310288e-12	0.0007348824695582	No match found
CARDLGYCSSTSCYGDWFDPW;IGHV1-18;IGHJ5	1.7238461924027952e-05	3.0200723929320176e-10	0.9535006041109269	No match found
CARDLGYNWNYYYYYGMDVW;IGHV4-59;IGHJ6	7.187891312306538e-06	3.49833949614892e-17	1.002117696926981e-18	No match found
CARDLGYSYVAGWFDPW;IGHV4-31;IGHJ5	1.0720563662183654e-05	3.531442394047215e-16	4.300588888119661e-21	No match found
CARDLHDSSGSTYLTPFRFDPW;IGHV4-31;IGHJ5	7.12205143612471e-06	3.45048715662309e-24	1.2560322761838647e-39	No match found
CARDLHYYGMDVW;IGHV3-53;IGHJ6	8.078226924698328e-06	1.3084785122400483e-10	0.2015876422830654	3194
CARDLIAAAGIDYW;IGHV3-33;IGHJ4	7.254675515479562e-06	1.2801757934952422e-08	0.962589865069046	No match found
CARDLIAVAGTVYYYGMDVW;IGHV3-11;IGHJ6	7.937958453999888e-06	2.365573301556701e-16	7.414428152381004e-19	No match found
CARDLIAVAGYGMDVW;IGHV3-33;IGHJ6	7.295213787110898e-06	2.203216316727542e-12	8.283138618973185e-07	No match found
CARDLIFGVVLPSRFGYGMDVW;IGHV4-4;IGHJ6	7.164515679440757e-06	3.770765240859397e-20	1.114932044403577e-27	No match found
CARDLILTGYYGFDYW;IGHV3-30;IGHJ4	7.396380054126972e-06	5.7478919958355335e-09	0.9616030933198092	No match found
CARDLISYYGMDVW;IGHV3-33;IGHJ6	7.13932778815237e-06	2.9113911541952014e-13	9.25018377090925e-10	No match found
CARDLIVYDYVWGSYRPYGMDVW;IGHV4-4;IGHJ6	7.130367086813567e-06	1.163568434880513e-16	1.0269261515479486e-18	No match found
CARDLKPPGDILTGYLPYYYYMDVW;IGHV6-1;IGHJ6	1.0882130691686128e-05	2.5737171683385897e-17	4.4921865449977335e-29	No match found
CARDLLAAYGMDVW;IGHV3-33;IGHJ6	7.299234439413027e-06	5.215461919624169e-13	8.269321219296312e-07	No match found
CARDLLAVYGMDVW;IGHV3-33;IGHJ6	7.42907333728956e-06	2.51550895255166e-13	8.19605511165735e-10	No match found
CARDLLDVW;IGHV4-59;IGHJ6	8.107283285205087e-06	0.0001672994981176	1.0	No match found
CARDLLGSGWYGFDYW;IGHV3-33;IGHJ4	7.290595886039241e-06	2.1751976058275878e-10	0.248100568483565	No match found
CARDLLLWFGYGMDVW;IGHV3-30-3;IGHJ6	7.2765477760349725e-06	3.7123848185729606e-15	9.036549397337738e-13	No match found
CARDLLPLYGMDVW;IGHV3-30;IGHJ6	7.3113408077044605e-06	8.742849515452293e-12	0.0007142869903636	No match found
CARDLLPPRTAIKTNYYGMDVW;IGHV4-59;IGHJ6	1.4325128361540665e-05	3.434941319477316e-23	2.388721271233121e-61	No match found
CARDLLPTYGMDVW;IGHV3-30;IGHJ6	7.342585502632374e-06	4.8088092211927776e-12	0.0007054349410819	No match found
CARDLLRGGDTRYFDYW;IGHV3-11;IGHJ4	7.178102163803062e-06	2.3512203760381562e-15	9.737529029369636e-16	No match found
CARDLLRYCSSTSCYNDAFDIW;IGHV4-4;IGHJ3	7.1534960549583454e-06	1.994808268985926e-12	8.79062762872048e-07	No match found
CARDLLRYFDWSTALLYYYYGMDVW;IGHV3-30-3;IGHJ6	7.158026717118582e-06	4.3170172502598335e-25	1.7932288174961706e-42	No match found
CARDLLRYFDWSTALLYYYYYGMDVW;IGHV3-30-3;IGHJ6	7.158026717118582e-06	6.140714465264491e-27	1.3860257833913787e-48	No match found
CARDLLRYGSGSFCDYW;IGHV3-30-3;IGHJ4	7.101720833407509e-06	4.51575711320368e-16	1.005978908500009e-15	No match found
CARDLLSYYGMDVW;IGHV3-33;IGHJ6	7.143175971391858e-06	6.685123853836437e-13	8.829180592666735e-07	No match found
CARDLLSYYYGMDVW;IGHV3-30;IGHJ6	1.0733173562595343e-05	1.87621431651864e-12	3.603849321979211e-09	No match found
CARDLLVGGYSYGIDYW;IGHV3-33;IGHJ4	7.178102163803062e-06	2.757944779464385e-12	8.69960768224564e-07	No match found
CARDLMDVW;IGHV4-59;IGHJ6	8.134949597429353e-06	3.1055949957200326e-08	0.9669881907723898	No match found
CARDLMTTVTTGWFDPW;IGHV3-21;IGHJ5	1.161760070730643e-05	2.9995632236105674e-10	0.0768183204203182	No match found
CARDLNEYSSSGGFDYW;IGHV4-39;IGHJ4	1.0747728711698868e-05	4.670283115486283e-13	3.584293018049722e-09	No match found
CARDLQIYGMDVW;IGHV3-53;IGHJ6	1.2520599906551492e-05	4.78864255579139e-12	1.6985743473002795e-05	No match found
CARDLQVYGMDVW;IGHV3-53;IGHJ6	7.184657557980857e-06	9.43979563836682e-12	0.0007517639858188	No match found
CARDLQYYGMDVW;IGHV3-53;IGHJ6	1.2786705564880866e-05	1.7249784167932418e-11	1.569061962586413e-05	3194
CARDLRDYDILTGYLW;IGHV3-48;IGHJ4	7.174847414942499e-06	4.08859107629952e-13	8.711575301879523e-07	No match found
CARDLRFGELLSDYW;IGHV3-33;IGHJ4	8.203718321677714e-06	1.1177034625334504e-10	0.1953187820143393	No match found
CARDLRGSYSYYFDYW;IGHV3-30-3;IGHJ4	7.4191388479597136e-06	1.258835850566699e-12	7.87102006134286e-07	No match found
CARDLRLIVASLYGMDVW;IGHV1-2;IGHJ6	7.891923052894811e-06	8.31422355247966e-17	7.546093624027741e-19	No match found
CARDLRRGFDPW;IGHV4-39;IGHJ5	7.106150119349671e-06	4.495798158014594e-11	0.2606415926009863	No match found
CARDLRRQWLFRLYAPGDHDAFDIW;IGHV3-11;IGHJ3	7.101720833407509e-06	1.975185773773846e-23	1.3746483690120051e-39	No match found
CARDLRVGGGITGTTASDYW;IGHV3-74;IGHJ4	7.101720833407509e-06	9.191826429891056e-17	1.0395854474204841e-18	No match found
CARDLRVYYYYGMDVW;IGHV1-69;IGHJ6	7.95242842225281e-06	2.5451602882881576e-14	6.902011431461664e-13	No match found
CARDLRYFDWDGVDYW;IGHV3-30;IGHJ4	7.119505576353242e-06	3.786880730373148e-11	0.2597118960523253	No match found
CARDLRYFDWLFHSSGYYNYFDYW;IGHV3-7;IGHJ4	7.100454518454669e-06	1.5020150133297767e-20	1.1825774779236804e-30	No match found
CARDLSFYGMDVW;IGHV3-30-3;IGHJ6	7.313147325769413e-06	4.8263081424484243e-14	8.59749240499737e-10	No match found
CARDLSGSYSFYFDYW;IGHV3-30;IGHJ4	7.937958453999888e-06	7.530757936983668e-11	0.2088577867024507	No match found
CARDLSGWYGLDYW;IGHV3-33;IGHJ4	1.0986680801590886e-05	8.24796882464659e-10	0.9397791142311384	No match found
CARDLSGYSYGFDYW;IGHV3-30-3;IGHJ4	7.158026717118582e-06	4.2574983959631766e-11	0.2570507992165289	No match found
CARDLSGYYGMDVW;IGHV3-33;IGHJ6	1.4725690251035053e-05	1.8620461990094407e-11	8.343002226953405e-07	No match found
CARDLSHYGMDVW;IGHV3-33;IGHJ6	1.4805724710121217e-05	3.298265362518675e-12	8.133701392920571e-07	No match found
CARDLSIYDSSGYYFQLDYW;IGHV2-5;IGHJ4	7.185933641082938e-06	2.569683909758052e-17	1.0361377676260042e-21	No match found
CARDLSIYYGMDVW;IGHV3-33;IGHJ6	7.312690089643029e-06	2.2673704670320898e-13	8.599112368950652e-10	No match found
CARDLSSGWFRYFDYW;IGHV3-74;IGHJ4	7.164465114110679e-06	3.209752732861277e-12	0.0007579746056048	No match found
CARDLSSSWSYWFDPW;IGHV4-61;IGHJ5	1.0720563662183654e-05	9.599872562835671e-11	0.0965628984062589	No match found
CARDLSSYYGMDVW;IGHV3-33;IGHJ6	1.4528621410764912e-05	6.745087628113569e-13	1.0722179788710147e-11	No match found
CARDLSYYGMDVW;IGHV3-13;IGHJ6	1.442187921724202e-05	1.389397656482164e-10	0.0280387677726148	No match found
CARDLSYYGMDVW;IGHV3-30-3;IGHJ6	1.1000263510585458e-05	1.5860160249199405e-13	3.485987220867123e-13	No match found
CARDLSYYGMDVW;IGHV3-30;IGHJ6	1.0990214053202976e-05	1.266072962282804e-10	0.0899922295786044	No match found
CARDLSYYYGMDVW;IGHV3-33;IGHJ6	1.0778925049564691e-05	1.522653077572025e-12	3.5428409182368543e-09	No match found
CARDLTAVAGTNYYYGMDVW;IGHV1-46;IGHJ6	7.971046352901334e-06	5.567220442281128e-18	7.5639948279958335e-22	No match found
CARDLTGTLYYGMDVW;IGHV3-30-3;IGHJ6	7.109955652801143e-06	1.3530289540301804e-16	1.0359252403734886e-18	No match found
CARDLTNYYGMDVW;IGHV3-33;IGHJ6	1.2044816093553157e-05	5.764387339173945e-13	2.2993575303272212e-09	No match found
CARDLTTVTTNYFDYW;IGHV3-21;IGHJ4	1.4647910333599078e-05	1.2687202690679128e-10	0.0265111348991819	No match found
CARDLTVTTTYYYYYGMDVW;IGHV1-46;IGHJ6	7.187263231510997e-06	9.813527317240248e-20	1.1042236240166916e-27	No match found
CARDLTYGSGRSYYYGMDVW;IGHV3-53;IGHJ6	1.075160500908765e-05	5.0096554376397456e-18	4.7154249568008045e-29	No match found
CARDLTYGSGRSYYYYGMDVW;IGHV3-53;IGHJ6	7.106150119349671e-06	6.117176187453601e-20	1.1430353957169028e-27	No match found
CARDLTYYDILTGYFAESPHYYYYYGMDVW;IGHV3-33;IGHJ6	7.119505576353242e-06	2.193771047443807e-28	1.4938131460271463e-54	No match found
CARDLVAATQFDPW;IGHV4-31;IGHJ5	8.134949597429353e-06	3.31392166056987e-14	6.226340944866523e-10	No match found
CARDLVATIMSGWFDPW;IGHV3-21;IGHJ5	7.185933641082938e-06	1.9088072174878493e-13	9.068876369046531e-10	No match found
CARDLVGANYFDYW;IGHV3-33;IGHJ4	7.320306302606952e-06	2.4997691661929007e-10	0.2461557263459225	No match found
CARDLVGATDFDYW;IGHV3-33;IGHJ4	7.4533847377633474e-06	3.1739409052975395e-09	0.9612007244113244	No match found
CARDLVGATWYFDYW;IGHV3-33;IGHJ4	7.937958453999888e-06	9.260535453290024e-11	0.2088577867024507	No match found
CARDLVGATYFDYW;IGHV3-33;IGHJ4	2.707419635540215e-05	1.108869526386104e-09	1.0	No match found
CARDLVGATYLDYW;IGHV3-33;IGHJ4	7.121460433998732e-06	5.575984073884999e-11	0.2595748769856562	No match found
CARDLVGGYYGMDVW;IGHV3-30;IGHJ6	7.116373759977074e-06	1.1145914082434878e-11	0.000773039218897	No match found
CARDLVGSSGWDYYFDYW;IGHV3-33;IGHJ4	7.210197797742956e-06	3.000059587977844e-12	0.0007440057018136	No match found
CARDLVGWGSPFDYW;IGHV3-30-3;IGHJ4	7.134858151948196e-06	3.786679404031992e-14	9.267823437086667e-10	No match found
CARDLVGWSVGWFDPW;IGHV4-61;IGHJ5	7.109955652801143e-06	8.400465965131982e-14	9.366930624658554e-10	No match found
CARDLVLRAARPDAFDVW;IGHV3-48;IGHJ3	1.0687860637933147e-05	1.213892061964091e-19	5.346981595068472e-37	No match found
CARDLVVAAAGTRYYFDYW;IGHV3-33;IGHJ4	7.158026717118582e-06	5.215894312038691e-12	0.0007599684700626	No match found
CARDLVVTGGISDYW;IGHV3-48;IGHJ4	7.1918198872957536e-06	4.7096499579669516e-14	9.046314827123039e-10	No match found
CARDLVVVAATPFDYW;IGHV3-30;IGHJ4	7.312690089643029e-06	1.593323118203203e-08	0.962185536149486	No match found
CARDLVVVAATPIDYW;IGHV3-30-3;IGHJ4	7.130367086813567e-06	1.5190249383171143e-11	0.000768615748763	No match found
CARDLVVVAATPLDVW;IGHV3-30-3;IGHJ6	7.183991182342198e-06	0.0006631078892988	1.0	No match found
CARDLVVYGMDVW;IGHV3-53;IGHJ6	1.2580562824659569e-05	2.8130620689137565e-10	0.0610794492882521	No match found
CARDLVVYGMDVW;IGHV3-66;IGHJ6	1.1295417048448484e-05	1.5396863577907366e-10	0.0832436171374732	65
CARDLVYYGMDVW;IGHV3-53;IGHJ6	2.189375412813331e-05	4.8975976516275466e-11	0.0029514859497447	No match found
CARDLWAQWLLEW;IGHV3-21;IGHJ4	7.12781524403234e-06	4.1112382917054136e-15	9.622722214463497e-13	No match found
CARDLWVWLSVEGSFDYW;IGHV4-39;IGHJ4	2.61136841302865e-05	8.1038124967990625e-19	2.4142298543834792e-67	No match found
CARDLWWELLLFDYW;IGHV1-18;IGHJ4	7.13932778815237e-06	2.995678438933411e-11	0.0007658004008779	No match found
CARDLWYSSGWYGYW;IGHV1-18;IGHJ4	7.195090234984839e-06	7.420976999673037e-11	0.2545199984856143	No match found
CARDLYCSGGSCYYYGMDVW;IGHV3-7;IGHJ6	8.134949597429353e-06	2.751587784416992e-12	5.960348163594889e-07	No match found
CARDLYCSSTSCYSYGMDVW;IGHV3-7;IGHJ6	7.937958453999888e-06	8.935684610495192e-12	0.00056142248491	No match found
CARDLYDFWSGYYGMDVW;IGHV1-3;IGHJ6	7.252100612365787e-06	5.968057273846776e-10	0.947581973948767	No match found
CARDLYDSSGYSDGMDVW;IGHV3-30-3;IGHJ6	7.2501050625604285e-06	3.0063726753551027e-16	9.446187256790591e-16	No match found
CARDLYGYYYYYMDVW;IGHV3-30;IGHJ6	7.510389187854231e-06	7.765030678036462e-09	0.960798909097708	No match found
CARDLYQLLSYGMDVW;IGHV3-33;IGHJ6	7.13932778815237e-06	6.293291521450627e-13	8.843613268118539e-07	No match found
CARDLYSSGPTGDYYYYYGMDVW;IGHV3-7;IGHJ6	7.937958453999888e-06	2.1070295710909202e-23	9.234218251057204e-40	No match found
CARDLYWAFDVW;IGHV6-1;IGHJ3	7.168418459223218e-06	3.849971504056816e-15	9.45780112166585e-13	No match found
CARDLYYDSSGFDYW;IGHV3-74;IGHJ4	7.307297927632947e-06	5.502701409558696e-09	0.9622228152835371	No match found
CARDLYYYGMDVW;IGHV3-53;IGHJ6	2.5442993621258783e-05	1.4859643741851158e-10	0.0006293179431372	3194
CARDMAPW;IGHV3-7;IGHJ5	7.113788456885323e-06	5.543047162883611e-12	0.0007738609278462	No match found
CARDMEQWLAAGWFFGMDVW;IGHV3-21;IGHJ6	7.100454518454669e-06	1.1136964800782772e-19	1.1458269950077512e-27	No match found
CARDMGVGYSYGQYYYYGMDVW;IGHV3-7;IGHJ6	1.0751681308326736e-05	1.4108182328169784e-21	5.76812071337945e-45	No match found
CARDMRVGATYYYYYGMDVW;IGHV3-7;IGHJ6	7.152181303295906e-06	5.9047943170105406e-21	1.1568948485497804e-30	No match found
CARDMYYDILTGYYTYW;IGHV3-21;IGHJ4	7.106150119349671e-06	2.836619680510192e-12	8.969358831412021e-07	No match found
CARDNDSSGYYYYYYGMDVW;IGHV1-18;IGHJ6	7.312690089643029e-06	3.660313389255626e-17	9.50976109477303e-19	No match found
CARDNGAAFDIW;IGHV3-30;IGHJ3	7.933154589592406e-06	1.543677146666898e-09	0.9458115729949612	No match found
CARDNSELGLRSAPYYYYGMDVW;IGHV4-30-4;IGHJ6	7.143175971391858e-06	8.232925595631172e-31	1.565728494711326e-60	No match found
CARDNSVYKLMILSDREYYFDYW;IGHV4-38-2;IGHJ4	7.12205143612471e-06	1.6430568553900935e-26	1.4074441517758838e-48	No match found
CARDNTYIMLLYYYYGMDVW;IGHV3-48;IGHJ6	7.158026717118582e-06	1.2261111335681452e-22	1.2284985132756434e-36	No match found
CARDNWFDPW;IGHV1-46;IGHJ5	7.287303272080685e-06	1.2522730828336438e-08	0.9623707446091496	No match found
CARDNYDSSGYSLYGMDVW;IGHV3-30-3;IGHJ6	7.158026717118582e-06	1.5277945224888084e-17	1.0484809260376537e-21	No match found
CARDNYDYVWGSYRYIYW;IGHV3-30;IGHJ4	1.8291371569368032e-05	1.2537360065756439e-11	2.224481902281907e-08	No match found
CARDPALYYYYMDVW;IGHV3-21;IGHJ6	7.208938754663207e-06	2.4396282763169324e-09	0.9477235999999502	No match found
CARDPCSGCAFDYW;IGHV3-48;IGHJ4	1.075160500908765e-05	7.0782557327569065e-12	3.0281467868666627e-05	No match found
CARDPCYSLSWSFDYW;IGHV6-1;IGHJ4	7.1813879075537705e-06	5.433344635607034e-16	9.723975258957514e-16	No match found
CARDPDDYGDYDAFDIW;IGHV3-30-3;IGHJ3	7.2527977087707746e-06	1.0813431634135459e-11	0.0007312972765807	No match found
CARDPDDYSNYGAFDYW;IGHV3-30-3;IGHJ4	7.12205143612471e-06	4.735547763832992e-13	8.908797497438188e-07	No match found
CARDPDGYNEDGAFDIW;IGHV3-30;IGHJ3	7.136751018349775e-06	5.868026506398373e-13	8.853295732979146e-07	No match found
CARDPEETYSSSWYYYYGMDVW;IGHV4-39;IGHJ6	1.075160500908765e-05	4.1596733144946957e-20	5.220377695792734e-37	No match found
CARDPESWCMTFDYW;IGHV3-48;IGHJ4	7.109955652801143e-06	8.002039632786158e-15	9.69647523008057e-13	No match found
CARDPFSYSSGWTYYYYGMDVW;IGHV3-30;IGHJ6	7.164482735216238e-06	2.074636726297321e-20	1.1508153736497922e-30	No match found
CARDPFW;IGHV3-74;IGHJ4	7.17167618097342e-06	5.12046728518811e-10	0.9478472618687528	No match found
CARDPFYYDILTGYIYPAYYYYYGMDVW;IGHV3-30-3;IGHJ6	1.448814165206823e-05	6.44117593966877e-29	3.3364416719448457e-91	No match found
CARDPFYYDILTGYIYPAYYYYYGMDVW;IGHV4-34;IGHJ6	7.184620240515649e-06	3.4421163647188065e-27	1.3704711528360622e-48	No match found
CARDPGETMGYYYGMDVW;IGHV3-33;IGHJ6	7.119505576353242e-06	2.1523384482404457e-18	1.1007828319255886e-24	No match found
CARDPHDYGWFDPW;IGHV4-61;IGHJ5	1.4325128361540665e-05	4.4140337637178896e-11	0.0287295226516461	No match found
CARDPHYDFWSGYYFDYW;IGHV3-53;IGHJ4	7.233505538106643e-06	1.5003473594026812e-10	0.2519210708889877	No match found
CARDPHYDILTGYYSYW;IGHV3-21;IGHJ4	7.164465114110679e-06	1.405771605426038e-11	0.0007579746056048	No match found
CARDPINRITIFGVVTRGWYFDLW;IGHV4-31;IGHJ2	7.136751018349775e-06	2.32259122675756e-19	1.1281846944767353e-27	No match found
CARDPITGTTGTIYYYYGMDVW;IGHV4-59;IGHJ4	7.192466119910327e-06	1.2838266927261656e-25	1.7527780638246966e-48	No match found
CARDPLDYGLWSSGSYYNAYYYYYGMDVW;IGHV3-21;IGHJ6	1.4386360082333633e-05	5.9527588014583534e-30	3.674319118892888e-96	No match found
CARDPNWGAHW;IGHV3-7;IGHJ4	1.0841233373022308e-05	5.189030469982128e-13	3.4619740115873543e-09	No match found
CARDPPTYYYDSSGYYYEGYFDYW;IGHV3-7;IGHJ4	7.939561897858845e-06	3.848514950677327e-13	6.413160865161311e-07	No match found
CARDPQWPIDYW;IGHV3-21;IGHJ4	8.133211274454015e-06	1.2122361652080554e-10	0.1988137997249163	No match found
CARDPRKVVTAILYNWFDPW;IGHV4-39;IGHJ5	1.079268601298929e-05	9.12398729156698e-16	4.1860565374181e-21	No match found
CARDPRSRGYDILTGKLYYYGMDVW;IGHV4-30-4;IGHJ6	7.181359513926797e-06	8.748113868110346e-29	1.454998150412284e-54	No match found
CARDPRVVVAATLNNWFDPW;IGHV4-39;IGHJ5	7.136751018349775e-06	1.2313448725732714e-13	9.260348518853019e-10	No match found
CARDPRYSLSWSFDYW;IGHV6-1;IGHJ4	1.0835242182871136e-05	2.8429258520377056e-15	4.120381524720784e-21	No match found
CARDPRYYDFWSGLDYW;IGHV3-30;IGHJ4	7.937958453999888e-06	2.870443600303425e-09	0.9458025530065792	No match found
CARDPRYYDILTGYFLTDNSFFMLGGMDVW;IGHV3-30-3;IGHJ6	7.119505576353242e-06	6.130405106454103e-29	1.4938131460271463e-54	No match found
CARDPSSSWYNWFDPW;IGHV1-2;IGHJ5	8.133211274454015e-06	1.5773054429211047e-09	0.9454846120304364	1080
CARDPSYYGSGSYYFDYW;IGHV3-21;IGHJ4	7.290595886039241e-06	1.6559428430275491e-10	0.248100568483565	No match found
CARDPTDYGDYVSGYYYGMDVW;IGHV3-33;IGHJ6	7.158026717118582e-06	9.04700691677698e-20	1.1180103419749011e-27	No match found
CARDPTSYYDFWSGYSYYFDYW;IGHV1-18;IGHJ4	7.95242842225281e-06	1.3997051049691909e-12	6.381933586049578e-07	No match found
CARDPWRITIFGVVTRYGMDVW;IGHV4-61;IGHJ6	2.579603062701645e-05	5.350130234664255e-15	1.5352437077725778e-35	No match found
CARDPYSSSWYANFDYW;IGHV3-48;IGHJ4	7.136751018349775e-06	6.408262038661902e-11	0.2585174670976449	No match found
CARDPYYDILTGYYKDW;IGHV3-21;IGHJ4	7.212446953641695e-06	5.749648857776031e-12	0.0007433236767633	No match found
CARDQFRGDDYYYYGMDVW;IGHV3-48;IGHJ6	7.202959294596803e-06	6.662254293417803e-20	1.0969223669354791e-27	No match found
CARDQGGYSYNDYW;IGHV3-30-3;IGHJ4	1.4325128361540665e-05	2.794872739892053e-15	1.4515328731175614e-26	No match found
CARDQGLRGWFDPW;IGHV4-59;IGHJ5	7.113788456885323e-06	1.950924428449324e-10	0.2601089873089625	No match found
CARDQGRYNWNYFDYW;IGHV4-4;IGHJ4	7.168418459223218e-06	1.7635699130691664e-12	8.735275650925732e-07	No match found
CARDQGSYDSSGYYYPPYYYYGMDVW;IGHV3-33;IGHJ6	7.1534960549583454e-06	3.674272620465445e-24	1.27178376893328e-39	No match found
CARDQGVYCSGGSCYNFDYW;IGHV4-39;IGHJ4	7.1534960549583454e-06	2.7940995925523843e-14	9.517973399295144e-13	No match found
CARDQGYNWNYYYYYGMDVW;IGHV4-39;IGHJ6	1.796006879088283e-05	1.0425561351179398e-19	5.955629629999201e-56	No match found
CARDQGYSYANSYWYFDLW;IGHV3-21;IGHJ2	7.109955652801143e-06	1.6992539761981454e-14	9.69647523008057e-13	No match found
CARDQHFWSGDNWFDPW;IGHV4-59;IGHJ4	7.167056002951764e-06	2.628961090163594e-21	1.1859466028806852e-33	No match found
CARDQLKAQWPYYYYMDVW;IGHV3-48;IGHJ6	7.158026717118582e-06	6.121013311896687e-16	9.820882254864786e-16	No match found
CARDQLKAQWPYYYYYMDVW;IGHV3-48;IGHJ6	7.158026717118582e-06	1.7711978381839507e-15	9.820882254864786e-16	No match found
CARDQQLVLGYYYGMDVW;IGHV3-21;IGHJ6	1.075160500908765e-05	2.352052615471609e-16	4.478198583683841e-25	No match found
CARDQREDWYFDLW;IGHV3-33;IGHJ2	8.107283285205087e-06	3.3588338361408794e-11	0.2001165120521143	No match found
CARDQRRYGSGSYYGPHYYYYGMDVW;IGHV3-66;IGHJ6	7.1534960549583454e-06	1.1215421938754853e-23	1.27178376893328e-39	No match found
CARDQSGWYLDYW;IGHV3-30-3;IGHJ4	7.427640156777416e-06	1.2057080878654262e-12	7.843763376502571e-07	No match found
CARDQTVLEWLWYGMDVW;IGHV4-34;IGHJ6	7.1534960549583454e-06	6.4044387860034155e-16	9.83982540004154e-16	No match found
CARDQVAAAGTSYYYGMDVW;IGHV3-11;IGHJ6	8.134949597429353e-06	7.713293216744327e-17	6.8849098172488735e-19	No match found
CARDQVLWFGEHVVW;IGHV3-48;IGHJ4	7.202959294596803e-06	2.9853008601121138e-15	9.635620688953496e-16	No match found
CARDQWIQLYAYYYYGMDVW;IGHV3-30-3;IGHJ6	7.126565270779287e-06	6.4642306597478985e-24	1.3453787251617788e-39	No match found
CARDRDDYVWGSYENFDYW;IGHV3-30;IGHJ4	1.075160500908765e-05	1.2183769874437473e-12	3.5791050554503317e-09	No match found
CARDRDFWSGYLVFYYGMDVW;IGHV3-30-3;IGHJ6	7.143814361197395e-06	3.9923696687276745e-19	1.0894225643665606e-24	No match found
CARDRDPRHTTPIDYW;IGHV3-30;IGHJ4	1.0687860637933147e-05	1.960952256225765e-15	4.3538920908749255e-21	No match found
CARDRDSSGWYDYW;IGHV3-21;IGHJ4	7.290595886039241e-06	3.30368342684124e-09	0.962342928168366	No match found
CARDRDWAFDYW;IGHV3-48;IGHJ4	1.0716709890472356e-05	2.6033561757434045e-10	0.0966611044088146	No match found
CARDRDWDDWCGMDVW;IGHV3-48;IGHJ6	1.0825285949010497e-05	2.196939422105071e-16	4.356858957849873e-25	No match found
CARDRDYGDYLNWFDPW;IGHV3-7;IGHJ5	7.1534960549583454e-06	1.957462798502388e-10	0.2573624646275823	No match found
CARDRDYYGMDVW;IGHV3-53;IGHJ6	1.1997982253738369e-05	1.6357015204448667e-10	0.0700093118380257	3068
CARDRDYYYYGMDVW;IGHV3-7;IGHJ6	7.254075164091239e-06	2.1877268529200892e-13	8.81219527851184e-10	No match found
CARDRELVDW;IGHV3-74;IGHJ4	7.166410978807901e-06	1.8758380701917208e-11	0.0007573731916054	No match found
CARDREPEGIDYW;IGHV3-33;IGHJ4	7.100454518454669e-06	1.676316838526512e-11	0.00077811413693	No match found
CARDRFDYGSGRQGTIDVW;IGHV4-4;IGHJ6	7.113788456885323e-06	0.0001332330982821	1.0	No match found
CARDRFDYGSGRQGTIDYW;IGHV4-34;IGHJ4	7.106150119349671e-06	3.963544120319775e-18	1.0719507443467e-21	No match found
CARDRFDYGSGRQGTIDYW;IGHV4-61;IGHJ6	7.156700111423886e-06	8.254508566045854e-06	1.0	No match found
CARDRFIAGGRLPHGFDPW;IGHV4-59;IGHJ5	7.1534960549583454e-06	2.344953415583217e-18	1.0849407410443703e-24	No match found
CARDRGAKTYDILTGYYINYYYGMDVW;IGHV4-4;IGHJ6	7.100454518454669e-06	5.877054164324852e-23	1.2639545007722988e-36	No match found
CARDRGDYYFDYW;IGHV3-21;IGHJ4	1.0986680801590886e-05	2.1556898733045837e-09	0.9397791142311384	No match found
CARDRGELHAADYW;IGHV3-21;IGHJ4	1.0720563662183654e-05	4.769450409847963e-13	3.6208967977637966e-09	No match found
CARDRGGPFDYW;IGHV3-53;IGHJ4	7.923575857213927e-06	5.0812103027080414e-09	0.9580951495730956	No match found
CARDRGGSYPLDYW;IGHV3-21;IGHJ4	1.1045187344684406e-05	7.83314718295821e-10	0.9397367991839866	No match found
CARDRGGWLQLEAYFDYW;IGHV4-59;IGHJ4	7.100454518454669e-06	1.952629913680527e-14	9.736016527871992e-13	No match found
CARDRGGYEPIFFDYW;IGHV3-48;IGHJ4	1.0720563662183654e-05	4.493774732468668e-14	3.864476006522575e-13	No match found
CARDRGGYGPYYYGMDVW;IGHV3-48;IGHJ6	7.158026717118582e-06	2.5873993207983173e-16	1.0148965502638109e-18	2601
CARDRGIAVAGTLYYFDYW;IGHV3-33;IGHJ4	7.966175509828342e-06	3.9174778629906045e-10	0.945750684108457	No match found
CARDRGLGVAENFDYW;IGHV4-30-4;IGHJ4	7.168418459223218e-06	9.539589076187314e-19	1.07808144197688e-24	No match found
CARDRGLGVAENFDYW;IGHV4-39;IGHJ6	7.178102163803062e-06	4.0095845040292313e-05	1.0	No match found
CARDRGLGYAFDIW;IGHV3-33;IGHJ3	7.510389187854231e-06	1.6714075332705451e-10	0.2340698350443332	No match found
CARDRGLRYFDSDAFDIW;IGHV3-48;IGHJ3	7.975112972217338e-06	6.926224401794609e-12	0.0005538252173897	No match found
CARDRGMITFGGVIVIDGMDVW;IGHV3-30-3;IGHJ6	7.158026717118582e-06	3.116217384423122e-15	9.49965056224012e-13	No match found
CARDRGMTTVTTGDYW;IGHV3-21;IGHJ4	7.966175509828342e-06	8.191065958058726e-11	0.2073727782080526	No match found
CARDRGRFWYFDLW;IGHV4-59;IGHJ2	7.1534960549583454e-06	2.1416525981003079e-10	0.2573624646275823	No match found
CARDRGRMTTVFLDAFDIW;IGHV4-31;IGHJ3	7.130367086813567e-06	8.516315106366182e-18	1.0609085584422744e-21	No match found
CARDRGRYFDSGSYNWFDSW;IGHV4-59;IGHJ5	1.0687860637933147e-05	9.865208992619693e-23	6.214654380139763e-49	No match found
CARDRGSGWYGYFDYW;IGHV3-33;IGHJ4	1.244293088384684e-05	3.6488197564935104e-10	0.9419755010722975	No match found
CARDRGWVEEEGVTTHLDYW;IGHV3-7;IGHJ4	7.101720833407509e-06	9.042097001423755e-21	1.1819966137433602e-30	No match found
CARDRGYFDWLFHSDYYYYGMDVW;IGHV4-31;IGHJ6	1.0802523595135725e-05	2.5244583474917208e-27	7.53092480246684e-69	No match found
CARDRGYGDYYYYGMDVW;IGHV3-48;IGHJ6	7.123325503622722e-06	3.923648060924595e-15	9.641193270388178e-13	No match found
CARDRGYSGSYLHPYNWFDPW;IGHV4-4;IGHJ5	7.12205143612471e-06	6.456719989294578e-15	9.64644315140349e-13	No match found
CARDRGYSYGPTYYYYGMDVW;IGHV3-33;IGHJ6	1.075160500908765e-05	2.8637353045322726e-20	5.488360581727462e-41	No match found
CARDRGYSYGPYYYGMDVW;IGHV3-48;IGHJ6	1.112955163877125e-05	5.499101443042037e-16	3.703124603800339e-21	2601
CARDRGYYDSSGYYYYYYGMDVW;IGHV3-7;IGHJ6	1.2352650102759992e-05	8.049343765479098e-17	2.6042706953232203e-25	No match found
CARDRHDFWSGYYYYYMDVW;IGHV3-74;IGHJ6	8.107283285205087e-06	5.05565172034003e-10	0.9455211460464336	No match found
CARDRIAVAGDYYYYGMDVW;IGHV1-18;IGHJ6	7.188740606011501e-06	7.224140751267901e-18	1.0349062826888309e-21	No match found
CARDRIKYGPYNWFDPW;IGHV3-7;IGHJ5	7.12205143612471e-06	1.0264589961474016e-14	9.64644315140349e-13	No match found
CARDRITGGWFDPW;IGHV4-4;IGHJ5	7.109955652801143e-06	2.41725227404676e-11	0.0007750806195637	No match found
CARDRITMVRGVILYYYGMDVW;IGHV3-33;IGHJ6	8.134949597429353e-06	1.2785960612151605e-18	7.345909302877487e-25	No match found
CARDRKIGWLQLGEFDYW;IGHV3-21;IGHJ4	1.0825285949010497e-05	1.8125004197203028e-15	4.1356177066544434e-21	No match found
CARDRLKDILTGYYDYW;IGHV3-21;IGHJ4	7.1534960549583454e-06	1.1823459934461736e-13	9.194559342068235e-10	No match found
CARDRMGIVGAWSAFDIW;IGHV3-64;IGHJ3	7.113788456885323e-06	4.580952747961287e-16	1.000794067832218e-15	No match found
CARDRNDGYDRFFDYW;IGHV4-39;IGHJ4	7.136751018349775e-06	4.702886726106022e-16	9.91026066452769e-16	No match found
CARDRNDGYDRFFDYW;IGHV4-61;IGHJ5	7.169657997053737e-06	7.186240680574482e-21	1.1483007022459683e-30	No match found
CARDRPESWRISPGLAGLFATVVHSASGMDVW;IGHV4-61;IGHJ6	7.100454518454669e-06	2.7653279810397557e-38	1.9763063960568023e-84	No match found
CARDRPGRYFDYW;IGHV3-30;IGHJ4	8.134949597429353e-06	3.2583345115565875e-10	0.9454822272079234	No match found
CARDRPLVRGIFPYYYGMDVW;IGHV3-48;IGHJ6	7.109955652801143e-06	6.71519311805527e-21	1.1778171780262096e-30	No match found
CARDRPPVATTFYYYYYGMDVW;IGHV4-61;IGHJ6	7.12205143612471e-06	2.449837972338198e-23	1.2560322761838647e-39	No match found
CARDRPRIVGATDFDYW;IGHV3-48;IGHJ4	7.1534960549583454e-06	2.303953450243861e-12	8.79062762872048e-07	No match found
CARDRPRSSGWPYYFDYW;IGHV4-4;IGHJ4	1.0825285949010497e-05	5.098869529207972e-13	3.482428576226392e-09	No match found
CARDRPRSYYYGSGSYTWGGYGMDVW;IGHV4-34;IGHJ6	7.100454518454669e-06	4.7059033325774047e-20	1.1458269950077512e-27	No match found
CARDRPRSYYYGSGSYTWGGYGMDVW;IGHV4-61;IGHJ6	7.097924143023551e-06	3.4747113210015324e-19	1.11100132390565e-24	No match found
CARDRPTAMVTYYYYGMDVW;IGHV1-18;IGHJ6	7.121460433998732e-06	2.574806616446363e-18	1.0998624523001858e-24	No match found
CARDRPVGVDFWSGWNPGYYYGMDVW;IGHV4-30-4;IGHJ6	7.106150119349671e-06	4.324405807811971e-31	1.5906901275504458e-60	No match found
CARDRQLVGRGFGYYYYGMDVW;IGHV4-59;IGHJ6	7.169657997053737e-06	3.096321258849698e-22	1.184922228441573e-33	No match found
CARDRQYDAFDIW;IGHV3-7;IGHJ3	1.2366777071551594e-05	4.102279833737852e-10	0.9417668521041586	No match found
CARDRRFLEWLPTLGWFDPW;IGHV4-34;IGHJ5	7.185933641082938e-06	2.5771643689300942e-14	9.38782155588814e-13	No match found
CARDRRFLEWPGLYYYGMDVW;IGHV4-59;IGHJ6	7.159943824597549e-06	2.4994012235186344e-18	1.081970049082402e-24	No match found
CARDRRFLEWPGLYYYYGMDVW;IGHV4-59;IGHJ6	7.159943824597549e-06	5.377173766355746e-20	1.1171016201132669e-27	No match found
CARDRRGMAMAGRAYYYYYMDVW;IGHV4-61;IGHJ6	7.12205143612471e-06	2.131730696322357e-18	1.0995861679530598e-24	No match found
CARDRRGYSYGFDYW;IGHV3-33;IGHJ4	1.1330934327782575e-05	5.68410519121819e-09	0.9437978392230424	No match found
CARDRRMWDISGYYYGMDVW;IGHV3-53;IGHJ6	7.12205143612471e-06	9.57339023345284e-20	1.1352847556521636e-27	No match found
CARDRRRWLQLNNWFDPW;IGHV4-38-2;IGHJ5	1.0708059065562117e-05	2.5877832224578493e-14	4.0990690583869156e-17	No match found
CARDRRYNWNEVDAFDIW;IGHV3-7;IGHJ3	7.100454518454669e-06	5.968607758135579e-13	8.991183502909169e-07	No match found
CARDRRYYDSSVYPGVAYNWFDPW;IGHV3-30-3;IGHJ5	1.439823001432228e-05	1.4360608827557345e-21	2.1678041185234237e-56	No match found
CARDRSGDYYYGMDVW;IGHV3-7;IGHJ6	8.134949597429353e-06	3.1486953440319173e-13	5.960348163594889e-07	No match found
CARDRSGSYFGAFDIW;IGHV3-30;IGHJ3	7.397845466317139e-06	5.82712169537253e-10	0.947119611077088	No match found
CARDRSGSYHGPFDYW;IGHV3-30-3;IGHJ4	7.295213787110898e-06	2.1694030940465785e-13	8.661909181812918e-10	No match found
CARDRSGSYYGAFDIW;IGHV3-30;IGHJ3	7.937958453999888e-06	1.6570562888716935e-09	0.9458025530065796	No match found
CARDRSGSYYGAFDYW;IGHV3-30;IGHJ4	8.134949597429353e-06	8.23614745861805e-10	0.9454822272079234	No match found
CARDRSGSYYGPFDYW;IGHV3-30-3;IGHJ4	7.427640156777416e-06	6.693537232069419e-12	0.0006820606500729	1038
CARDRSGSYYGPFDYW;IGHV3-30;IGHJ4	1.117697932174499e-05	1.345116354231107e-09	0.9397034143555566	No match found
CARDRSGWYFDYW;IGHV3-30-3;IGHJ4	7.254075164091239e-06	1.0368293275749628e-10	0.2505283952435708	No match found
CARDRSGWYFDYW;IGHV3-30;IGHJ4	2.24377058617168e-05	1.0314110493556123e-08	1.0	No match found
CARDRSSWYFDYW;IGHV3-30;IGHJ4	1.2789656871524133e-05	5.315410905098908e-09	0.9465830214615965	No match found
CARDRTADDYGDYETAGYYYYYGMDVW;IGHV4-61;IGHJ6	7.12205143612471e-06	1.9039878842924776e-26	1.4074441517758838e-48	No match found
CARDRTVTTLYYYYYGMDVW;IGHV4-34;IGHJ6	7.15347134617611e-06	1.106283221181434e-19	1.1201775829894513e-27	No match found
CARDRTYCSGGSCLYYYYYGMDVW;IGHV3-7;IGHJ6	7.1534960549583454e-06	1.5690864160585014e-20	1.156164721318918e-30	No match found
CARDRVDRYSGSRTAYGMDVW;IGHV4-61;IGHJ6	7.113788456885323e-06	7.697835744177588e-21	1.1758742924056588e-30	No match found
CARDRVTMVRGVILYYYGMDVW;IGHV3-33;IGHJ6	1.1004343402353438e-05	1.410444624733632e-19	4.757039082979913e-37	No match found
CARDRWDRNGMDVW;IGHV3-48;IGHJ6	7.202959294596803e-06	7.698374807822699e-13	8.608926702951522e-07	No match found
CARDRWFGEFDYW;IGHV3-30;IGHJ4	7.248801253050978e-06	6.041311700838395e-09	0.9626410314585372	No match found
CARDRWPYDFWSGYYLRGVFDPW;IGHV3-21;IGHJ5	7.143814361197395e-06	1.1315629787065086e-16	1.0210542846497545e-18	No match found
CARDRYDSSGYSYGMDVW;IGHV3-30-3;IGHJ6	7.266029037598137e-06	3.022376273373984e-16	9.38333856896009e-16	No match found
CARDRYHTHSYIVDLPFDYW;IGHV1-18;IGHJ4	7.189860050339302e-06	8.725314270474933e-22	1.1748953416913299e-33	No match found
CARDRYSSGWYDYW;IGHV3-21;IGHJ4	1.1263968972527746e-05	8.340917661724163e-09	0.9440582012036052	No match found
CARDRYSSSPYFDYW;IGHV4-59;IGHJ6	7.152181303295906e-06	4.110887641855162e-06	1.0	No match found
CARDRYYDILTGYFDYW;IGHV3-21;IGHJ4	8.078226924698328e-06	7.44412907009111e-10	0.9455642138901478	No match found
CARDSDFSSWHEAEDYFDYW;IGHV3-23;IGHJ4	7.187891312306538e-06	1.4742059547055772e-23	1.2627181192548483e-39	No match found
CARDSDYYDSSAGYYYGMDVW;IGHV4-59;IGHJ6	1.4366834735716767e-05	7.2346057099500315e-19	1.776424955280449e-41	No match found
CARDSDYYYYGMDVW;IGHV3-33;IGHJ6	7.309279874394123e-06	4.398427552840701e-15	8.91400531073708e-13	No match found
CARDSEYSIDYW;IGHV6-1;IGHJ4	1.4325128361540665e-05	1.573472992058935e-11	9.489087069163138e-07	No match found
CARDSFGDYGDYEGWFDPW;IGHV3-30-3;IGHJ5	1.0706135327675514e-05	2.04181187932307e-15	4.324008728733627e-21	No match found
CARDSFWSGYYTDYYGMDVW;IGHV3-7;IGHJ6	2.547497422757752e-05	5.558845586408141e-15	1.7015101314654639e-35	No match found
CARDSGECSRTTCYRPYYYGMDVW;IGHV4-59;IGHJ6	7.109955652801143e-06	2.6147108788879077e-26	1.414744290160958e-48	No match found
CARDSGGAFDIW;IGHV3-30;IGHJ3	7.937958453999888e-06	2.981415056593209e-08	0.9580168952496636	No match found
CARDSGGLFDYW;IGHV3-30-3;IGHJ4	1.13931746974397e-05	1.5750089944256787e-10	0.0812244425751584	No match found
CARDSGGNFDYW;IGHV3-30;IGHJ4	8.203718321677714e-06	1.2251213642563752e-08	0.9567213102341036	No match found
CARDSGGNIWFGESPILYYFDYW;IGHV3-33;IGHJ4	7.158026717118582e-06	2.804701978152365e-19	1.1180103419749011e-27	No match found
CARDSGGSGWFHTPKNYFDYW;IGHV4-34;IGHJ4	7.181359513926797e-06	2.4184414402572902e-20	1.1425853249005486e-30	No match found
CARDSGGVIDYW;IGHV3-30;IGHJ4	7.994729331822508e-06	2.078419506161505e-09	0.9457001660231108	No match found
CARDSGGYFDYW;IGHV3-30-3;IGHJ4	7.427640156777416e-06	1.2103448241672608e-10	0.2392529595736668	No match found
CARDSGGYFDYW;IGHV3-30;IGHJ4	8.001303888525814e-06	8.3468587548565e-09	0.9576808830386698	No match found
CARDSGITIFGVVIMQAFDIW;IGHV4-31;IGHJ3	7.235532427946499e-06	8.216752178701221e-16	9.504214034148597e-16	No match found
CARDSGSALDYW;IGHV3-30;IGHJ4	8.203718321677714e-06	2.604012127678396e-09	0.9453944801516136	No match found
CARDSGSQFDYW;IGHV3-30;IGHJ4	8.203718321677714e-06	1.6916548798920021e-09	0.9453944801516136	No match found
CARDSGSQLDYW;IGHV3-30-3;IGHJ4	7.427640156777416e-06	2.132753133287186e-11	0.0006820606500729	No match found
CARDSGSRSGSYKHW;IGHV3-7;IGHJ4	7.130367086813567e-06	1.897154555164683e-15	9.937288963665704e-16	No match found
CARDSGSSFDPW;IGHV3-30;IGHJ5	2.027964747454345e-05	3.3037587593797425e-10	0.967887587657756	No match found
CARDSGSSWYGDAFDIW;IGHV1-69;IGHJ3	7.397845466317139e-06	1.1047516145561827e-10	0.241114395869604	No match found
CARDSGSYFDYW;IGHV3-30-3;IGHJ4	7.427640156777416e-06	9.056561344469287e-10	0.9470300232741954	No match found
CARDSGSYFDYW;IGHV3-30;IGHJ4	8.203718321677714e-06	1.3869843169943242e-08	0.9567213102341036	No match found
CARDSGSYFGGLDYW;IGHV4-30-2;IGHJ4	7.100454518454669e-06	9.940907832386503e-13	8.991183502909169e-07	No match found
CARDSGWYVFDYW;IGHV4-4;IGHJ4	8.133211274454015e-06	1.617278786057334e-09	0.9454846120304364	No match found
CARDSGYWAQQLVPPRLYYYYGMDVW;IGHV4-59;IGHJ6	7.152181303295906e-06	2.9844600241986035e-26	1.3894764595874548e-48	No match found
CARDSGYWAQQLVPPRLYYYYYGMDVW;IGHV4-59;IGHJ6	1.4381143758316154e-05	2.997672438164499e-28	3.4580860835540144e-91	No match found
CARDSHYYDSSGHFDYW;IGHV4-59;IGHJ4	7.180055521264941e-06	4.4172249405609846e-10	0.9478194774914684	No match found
CARDSIAAAGTDYW;IGHV4-34;IGHJ4	7.141889440720142e-06	1.602543461620871e-09	0.9479471053395068	No match found
CARDSIAAAGTPYYYGMDVW;IGHV3-7;IGHJ6	7.187891312306538e-06	1.3264898136913279e-15	9.697225154487694e-16	No match found
CARDSIAVAGTDYYYGMDVW;IGHV3-7;IGHJ6	8.203718321677714e-06	3.749575451317631e-16	6.495216697556473e-16	No match found
CARDSIAVAGTSYYYGMDVW;IGHV3-7;IGHJ6	7.4856911154812225e-06	7.196369761155313e-16	8.570721063727624e-16	No match found
CARDSIAVAGYYYYYGMDVW;IGHV3-7;IGHJ6	7.532407310781436e-06	2.5930482091718162e-18	9.273087399451222e-25	No match found
CARDSISTMIVVVYYYGMDVW;IGHV3-9;IGHJ4	7.169657997053737e-06	2.1105293649038825e-35	1.7751113119975106e-75	No match found
CARDSKWELLDYW;IGHV1-18;IGHJ4	8.203718321677714e-06	1.6531430466422546e-10	0.1953187820143393	No match found
CARDSLAAAGHYYYYGMDVW;IGHV3-7;IGHJ6	7.47505631607731e-06	8.955867242478541e-19	9.49101081632712e-25	No match found
CARDSLFRSGYSSGWPDYW;IGHV3-48;IGHJ4	7.164515679440757e-06	1.82604308522773e-15	9.793835573458005e-16	No match found
CARDSLYSSGWYFDYW;IGHV3-33;IGHJ4	7.296878192013791e-06	9.693780760333312e-10	0.9474369563045516	No match found
CARDSMAYGMDVW;IGHV3-53;IGHJ6	7.1534960549583454e-06	3.168401182768486e-12	0.0007613762000919	No match found
CARDSMVRASKPSGSTYYYYYGMDVW;IGHV4-30-4;IGHJ6	1.4378535168621953e-05	1.9515754378075763e-35	5.25062653678159e-126	No match found
CARDSPGGDGMDVW;IGHV4-31;IGHJ6	7.47505631607731e-06	2.735573702864024e-16	8.895392958552694e-19	No match found
CARDSPHWITAGGIDYW;IGHV3-21;IGHJ4	7.1813879075537705e-06	2.196710137221289e-17	1.0381350374062213e-21	No match found
CARDSPLHMVRGLLDYW;IGHV4-39;IGHJ4	7.184620240515649e-06	6.501925524341719e-17	1.0035069124730624e-18	No match found
CARDSPRGYGMDVW;IGHV3-48;IGHJ6	7.109955652801143e-06	2.1740014693044823e-11	0.0007750806195637	No match found
CARDSPVVITISSWNYYGMDVW;IGHV4-39;IGHJ6	7.12205143612471e-06	2.431390917584913e-24	1.5267682398704338e-42	No match found
CARDSPVVITISSWNYYGMDVW;IGHV4-61;IGHJ6	1.0687860637933147e-05	5.406467755415591e-23	6.214654380139763e-49	No match found
CARDSPYCGGDCAFDYW;IGHV3-21;IGHJ4	7.315391141341404e-06	1.7568494984793048e-11	0.0007131312476976	No match found
CARDSQWELFDYW;IGHV1-18;IGHJ4	8.203718321677714e-06	1.0815671944173314e-10	0.1953187820143393	No match found
CARDSQWELLDYW;IGHV1-18;IGHJ4	2.219945720171032e-05	3.3380057084602067e-10	0.9740696493432874	No match found
CARDSQWELLDYW;IGHV1-69;IGHJ4	7.203038317751219e-06	2.1507935994561279e-10	0.2539785922012853	No match found
CARDSRFLEWLLPYYYYYMDVW;IGHV3-21;IGHJ6	8.203718321677714e-06	2.4055424945181787e-10	0.1953187820143393	No match found
CARDSRLCGGECYEDIFDIW;IGHV4-59;IGHJ3	1.0687860637933147e-05	6.289818162989806e-23	6.214654380139763e-49	No match found
CARDSRLNCFYYW;IGHV4-39;IGHJ4	1.4406009056710906e-05	6.012893033732429e-17	1.519021714653767e-31	No match found
CARDSRTDFDWLFPDSGSYYYYMDVW;IGHV4-59;IGHJ6	1.8274131877326152e-05	3.252738843459104e-19	4.931691298107202e-50	No match found
CARDSRTSGWGYWYHGLDVW;IGHV4-59;IGHJ4	7.156700111423886e-06	1.3665705677441557e-23	1.30030030157365e-39	No match found
CARDSRTSGWGYWYHGMDVW;IGHV4-39;IGHJ6	7.1483225115700894e-06	2.972615745423341e-22	1.2375140715413665e-36	No match found
CARDSRTSGWGYWYHGMDVW;IGHV4-4;IGHJ6	7.101720833407509e-06	4.9047730435688926e-21	1.1819966137433602e-30	No match found
CARDSRTSGWGYWYHGMDVW;IGHV4-59;IGHJ6	7.106150119349671e-06	2.312230136234465e-20	1.1798072783807985e-30	No match found
CARDSSAVGRAWTFPSGGVQWLFDLW;IGHV4-59;IGHJ2	7.123325503622722e-06	4.086936080867401e-29	1.4913764546093207e-54	No match found
CARDSSGSYYGAFDIW;IGHV3-30-3;IGHJ3	7.42907333728956e-06	9.731407548098838e-12	0.0006816755203606	No match found
CARDSSGWSRFDYW;IGHV4-4;IGHJ4	1.4386360082333633e-05	4.196805610679574e-10	0.9360651326925888	No match found
CARDSSGWYFDYW;IGHV3-30;IGHJ4	8.134949597429353e-06	5.1370091898505216e-08	0.9669881907723898	No match found
CARDSSGWYLGYW;IGHV3-30;IGHJ4	8.107283285205087e-06	7.42001824641214e-10	0.9455211460464336	No match found
CARDSSGWYYFDYW;IGHV3-30;IGHJ4	7.312690089643029e-06	2.985293689559176e-08	0.962185536149486	No match found
CARDSSGWYYFDYW;IGHV3-33;IGHJ4	2.348312230743828e-05	2.8636963362619667e-08	1.0	No match found
CARDSSGYYYFDYW;IGHV3-30;IGHJ4	1.7287950441744407e-05	1.5114400965710337e-08	0.9648966943942164	No match found
CARDSSSFPLPGSAWFDPW;IGHV3-48;IGHJ5	7.130367086813567e-06	4.104883493830425e-17	1.0269261515479486e-18	No match found
CARDSSSGSDWYYYYGMDVW;IGHV3-33;IGHJ6	7.1813879075537705e-06	1.0385095435601265e-21	1.1790921993726773e-33	No match found
CARDSTYSSGWFFDYW;IGHV3-21;IGHJ4	7.202959294596803e-06	9.63885969643408e-11	0.2539861880394281	No match found
CARDSVAMVYGTRYYFDYW;IGHV3-33;IGHJ4	7.143814361197395e-06	1.8542631155029367e-16	1.0210542846497545e-18	No match found
CARDSVTDGPYGMDVW;IGHV3-30;IGHJ6	1.0751681308326736e-05	3.480250882056728e-15	4.032493120157747e-17	No match found
CARDSWGDGYVVTGAFDVW;IGHV4-30-4;IGHJ3	7.12205143612471e-06	4.79902844595522e-29	1.4921885825639504e-54	No match found
CARDSWRDSSGYFQAGLDYW;IGHV4-39;IGHJ4	7.166410978807901e-06	1.3649952809283126e-18	1.079001054385538e-24	No match found
CARDSYCSSTSCYLGYYYYYGMDVW;IGHV3-7;IGHJ6	7.199113607901982e-06	4.492637893289373e-20	1.0987051617735084e-27	No match found
CARDSYDYVWGSYRYNYW;IGHV3-30-3;IGHJ4	7.274034809860893e-06	9.058122707320261e-13	8.356471535054209e-07	No match found
CARDSYGMDVW;IGHV3-66;IGHJ6	7.109955652801143e-06	1.697109663196907e-09	0.9480547127234824	1687
CARDSYGSGNYYYYYGMDVW;IGHV3-7;IGHJ6	7.3214806660619555e-06	2.360366544574407e-19	1.0437741654963872e-27	No match found
CARDSYGSGTYYYYYGMDVW;IGHV3-7;IGHJ6	8.027783104969535e-06	5.575376490395622e-19	7.646196330468137e-25	No match found
CARDSYGYYYYMDVW;IGHV3-33;IGHJ6	7.370229865662817e-06	1.5391339057289583e-09	0.9472042134121996	No match found
CARDSYVATEGGRSSRYYYYGMDVW;IGHV3-7;IGHJ6	7.189860050339302e-06	5.1938031170325665e-27	1.3674337177574409e-48	No match found
CARDSYYYDSSGYYPPYYYYGMDVW;IGHV3-33;IGHJ6	7.975112972217338e-06	2.6107398708863026e-21	8.577784481919871e-34	No match found
CARDTAMDYYYYYGMDVW;IGHV3-21;IGHJ6	7.183355899425805e-06	7.336317592505382e-19	1.0712729940551215e-24	No match found
CARDTAMLYYYYGMDVW;IGHV1-8;IGHJ6	7.937958453999888e-06	4.3720716002150585e-19	7.910881666676747e-25	No match found
CARDTAMVTGGFDYW;IGHV4-34;IGHJ4	7.397845466317139e-06	1.1538152112619143e-09	0.947119611077088	No match found
CARDTEGYSSSWYHDYW;IGHV4-59;IGHJ4	7.1534960549583454e-06	4.970060576239299e-13	8.79062762872048e-07	No match found
CARDTGEYCSGGSCLYGMDVW;IGHV4-59;IGHJ6	7.1534960549583454e-06	9.738966405423415e-15	9.517973399295144e-13	No match found
CARDTGGLFDYW;IGHV3-30-3;IGHJ4	7.427640156777416e-06	6.030106671496816e-11	0.2392529595736668	No match found
CARDTGGWFDPW;IGHV3-30-3;IGHJ5	1.1297542639835905e-05	1.5146048867060407e-10	0.0832011209482468	No match found
CARDTGGYMDVW;IGHV3-30;IGHJ6	7.994729331822508e-06	9.45869977730766e-10	0.9457001660231108	No match found
CARDTGISGAFDIW;IGHV4-31;IGHJ3	1.0753545249431638e-05	7.738418869152135e-15	4.029656008845023e-17	No match found
CARDTGSAQAGFDYW;IGHV6-1;IGHJ4	7.195090234984839e-06	5.3889023900860805e-14	9.03381229008472e-10	No match found
CARDTGSGFDPW;IGHV3-30;IGHJ5	7.975112972217338e-06	9.743321553475847e-10	0.9457346565534164	No match found
CARDTGSSIDYW;IGHV3-30;IGHJ4	7.937958453999888e-06	5.062134413629193e-10	0.9458025530065796	No match found
CARDTKIQLWLGPFDYW;IGHV4-34;IGHJ4	7.216379901264619e-06	1.0288467842802973e-13	8.952974483857352e-10	No match found
CARDTRIQLWFDRDYYYGMDVW;IGHV6-1;IGHJ6	7.143814361197395e-06	2.4825353396808202e-21	1.1980366596134722e-33	No match found
CARDTRITMIVVVQGYGMDVW;IGHV4-39;IGHJ6	1.8310186036447195e-05	7.881916070131943e-18	4.446565530563901e-44	No match found
CARDTRIVGATTRLDYW;IGHV4-31;IGHJ4	1.075160500908765e-05	3.376463986109783e-15	4.032586619220255e-17	No match found
CARDTTGYFRFDYW;IGHV4-39;IGHJ4	7.100454518454669e-06	4.5587320514531396e-14	9.405113634598371e-10	No match found
CARDTVDTMIVVEDGAPAFDIW;IGHV3-21;IGHJ3	7.202959294596803e-06	5.047659724139176e-19	1.0624249530884723e-24	No match found
CARDTVRDYGDSGDYW;IGHV3-74;IGHJ4	7.1918198872957536e-06	8.003756969598477e-14	9.046314827123039e-10	No match found
CARDTYYYGSGDAFDIW;IGHV4-31;IGHJ3	8.078226924698328e-06	4.5279728865130106e-13	6.087204521384103e-07	No match found
CARDVFPPSSWPAEYFQHW;IGHV3-30-3;IGHJ1	7.100454518454669e-06	2.300366477728027e-18	1.1097972285819756e-24	No match found
CARDVGGNSDYW;IGHV3-30;IGHJ4	7.975112972217338e-06	4.1439207583222656e-10	0.9457346565534164	No match found
CARDVGGRASYW;IGHV3-74;IGHJ4	7.172252681399546e-06	7.847542842784414e-13	8.721131473704307e-07	No match found
CARDVGGWFDPW;IGHV3-30-3;IGHJ5	7.427640156777416e-06	9.889516977019619e-11	0.2392529595736668	No match found
CARDVGNWFDPW;IGHV3-30-3;IGHJ5	7.427640156777416e-06	2.6609986884864103e-10	0.2392529595736668	No match found
CARDVGRYTPVGYFDYW;IGHV4-39;IGHJ4	7.191158043864233e-06	1.3701472513304776e-17	1.0338485721059261e-21	No match found
CARDVGSGSYYTPVDYW;IGHV3-48;IGHJ4	7.136751018349775e-06	2.1446951845497056e-12	8.853295732979146e-07	No match found
CARDVGWYSSSWFDYW;IGHV4-31;IGHJ4	7.181359513926797e-06	6.964298638545674e-15	9.406030922821945e-13	No match found
CARDVLLWFGELSFLDVW;IGHV4-61;IGHJ6	7.1534960549583454e-06	9.7422067840747e-05	1.0	No match found
CARDVPYDTLGPW;IGHV4-59;IGHJ5	1.0687860637933147e-05	3.346655811734976e-15	4.13038810879003e-17	No match found
CARDVRGLRLVWNYYYYMDVW;IGHV6-1;IGHJ6	7.185933641082938e-06	9.950780988622215e-17	1.0029487874621854e-18	No match found
CARDVRGLRLVWNYYYYYMDVW;IGHV6-1;IGHJ6	1.0891154970573806e-05	1.6947200087570952e-16	4.252021019546898e-25	No match found
CARDVRYYDFWSGRAQTSPDYW;IGHV4-38-2;IGHJ4	1.081641304455612e-05	2.8694336854648205e-20	5.357488539440423e-41	No match found
CARDVRYYYDYW;IGHV4-59;IGHJ4	1.0835166213137348e-05	7.969978951678262e-12	2.93812892814561e-05	No match found
CARDVSLSVAALDYW;IGHV4-59;IGHJ4	7.136136835205546e-06	1.793152875755765e-13	9.262772389761212e-10	No match found
CARDVSTGSYTFDYW;IGHV4-59;IGHJ4	7.164515679440757e-06	1.1471639339565277e-12	8.749707536739228e-07	No match found
CARDVVAAAGTFDYW;IGHV4-30-2;IGHJ4	7.1534960549583454e-06	5.74777805920265e-13	8.79062762872048e-07	No match found
CARDVVAAAGTFDYW;IGHV4-4;IGHJ4	7.196399759790365e-06	1.9221146947590124e-10	0.2544310902057934	No match found
CARDVYSSSCFDYW;IGHV4-39;IGHJ4	8.203718321677714e-06	3.3394428818603393e-11	0.1953187820143393	No match found
CARDVYYYDSSGYYYGRYYYYGMDVW;IGHV3-33;IGHJ6	7.166410978807901e-06	8.059845811081112e-22	1.1863847670702197e-33	No match found
CARDWAVLTRDGYNYGWFDPW;IGHV2-5;IGHJ4	7.240830258708947e-06	9.768026276450411e-26	1.7173914204418308e-48	No match found
CARDWDDLRSWSPGLFGYW;IGHV3-30-3;IGHJ4	7.158026717118582e-06	4.553227741867204e-24	1.2697282305654604e-39	No match found
CARDWDGYDLDYGMDVW;IGHV3-30;IGHJ6	7.181359513926797e-06	3.169382465365769e-16	9.724093204919302e-16	No match found
CARDWDYYDSSGYDYW;IGHV3-7;IGHJ4	7.42907333728956e-06	8.20024084459469e-10	0.947025702765516	No match found
CARDWGCTHFDYW;IGHV2-70;IGHJ4	1.7993046844692535e-05	8.308282331446559e-14	3.3539653829644394e-20	No match found
CARDWGDYGDYVTRGAFDIW;IGHV4-59;IGHJ3	1.0840218893229353e-05	9.099281810887633e-14	3.695774431516204e-13	No match found
CARDWGGYSFLFDYW;IGHV3-30;IGHJ4	8.203718321677714e-06	8.736033907668653e-12	0.0005099947713026	No match found
CARDXGSYFDYW;IGHV3-30-3;IGHJ4	7.357658912899693e-06	1.499591457440848e-09	0.9472444382354492	No match found
CARDYDDYVWGSWGPFDYW;IGHV3-30;IGHJ4	7.100454518454669e-06	5.5914213791429036e-14	9.405113634598371e-10	No match found
CARDYDFWSGYYGWFDPW;IGHV3-33;IGHJ5	7.397845466317139e-06	2.223768680843193e-09	0.947119611077088	No match found
CARDYDILTGYYFDYW;IGHV3-33;IGHJ4	1.1093200876784913e-05	1.1689463065228528e-08	0.9449272432620296	No match found
CARDYDILTGYYHNWFDPW;IGHV3-21;IGHJ5	8.203718321677714e-06	1.606628602092724e-10	0.1953187820143393	No match found
CARDYDILTGYYLDYW;IGHV3-33;IGHJ4	7.313147325769413e-06	2.591136056402208e-09	0.9473851105682036	No match found
CARDYDILTGYYNDHYYYYGMDVW;IGHV3-20;IGHJ6	7.1918198872957536e-06	6.919926247402198e-21	1.1375484782229684e-30	No match found
CARDYGDDYYYYGMDVW;IGHV1-8;IGHJ6	8.133211274454015e-06	1.2231838305593668e-18	7.350650805044583e-25	No match found
CARDYGDFYFDYW;IGHV3-53;IGHJ4	1.737475164970988e-05	7.595142291566047e-11	0.0142536190664636	2026
CARDYGDFYFDYW;IGHV3-66;IGHJ4	7.144457803495671e-06	3.8747950283172236e-11	0.2579854394061886	No match found
CARDYGDYGGFDYW;IGHV3-30;IGHJ4	7.42907333728956e-06	1.0338822594920945e-07	0.9680034651774876	No match found
CARDYGDYGSGYYYGMDVW;IGHV4-39;IGHJ6	7.12205143612471e-06	2.158499872132981e-17	1.0646831752792573e-21	No match found
CARDYGDYPLGYW;IGHV1-69;IGHJ4	7.975112972217338e-06	1.1302257716123003e-10	0.2069047885598814	No match found
CARDYGDYQNYYYYYGMDVW;IGHV3-33;IGHJ6	7.910071748343295e-06	7.12975177123022e-22	8.793225625221796e-34	No match found
CARDYGDYWFDPW;IGHV3-53;IGHJ5	7.183355899425805e-06	2.820517437500881e-09	0.947808425378642	No match found
CARDYGDYWFDPW;IGHV3-66;IGHJ5	7.3113408077044605e-06	1.4027219884159302e-09	0.9473898673592264	No match found
CARDYGDYYFDYW;IGHV3-53;IGHJ4	8.203718321677714e-06	2.3892585514729142e-09	0.9453944801516136	3204
CARDYGDYYFDYW;IGHV3-66;IGHJ4	1.511828229302871e-05	1.21745224809256e-09	0.939972826912341	1199
CARDYGDYYYYGMDVW;IGHV3-33;IGHJ6	1.1224215533133104e-05	6.9027705527303445e-15	3.395872542372673e-17	No match found
CARDYGDYYYYYGMDVW;IGHV4-61;IGHJ6	1.0841233373022308e-05	9.80425190192084e-16	4.1112506437329686e-21	No match found
CARDYGGNSFDYW;IGHV3-74;IGHJ4	7.123325503622722e-06	1.847994300351122e-09	0.9480095717217816	No match found
CARDYGGNSNYFDYW;IGHV4-31;IGHJ4	7.254075164091239e-06	3.783121326967253e-12	0.0007309125615286	651
CARDYGGNSNYFDYW;IGHV4-59;IGHJ4	7.20697015590665e-06	9.318592772052039e-11	0.2537126644648745	No match found
CARDYGPAAIPSGLYYYYMDVW;IGHV1-18;IGHJ6	7.189860050339302e-06	7.184860821606054e-16	9.689146103632992e-16	No match found
CARDYIAAAGIYYYYYGMDVW;IGHV2-70;IGHJ6	7.202959294596803e-06	3.878302514514579e-21	1.132200365790465e-30	No match found
CARDYKPVGRDGYNYYYYYGMDVW;IGHV3-7;IGHJ6	7.202959294596803e-06	4.397005160931527e-24	1.2462613074056072e-39	No match found
CARDYPRGDILTVYYYYMDVW;IGHV3-33;IGHJ6	7.180071252593299e-06	2.667347736146412e-15	9.729403528504137e-16	No match found
CARDYRSIVGDAFDIW;IGHV3-48;IGHJ3	7.101720833407509e-06	4.125287337526017e-13	8.986324999808734e-07	No match found
CARDYSGSYFGAFDIW;IGHV3-30;IGHJ3	8.203718321677714e-06	5.038073264991744e-10	0.9453944801516136	No match found
CARDYSGSYLGLFDYW;IGHV3-30-3;IGHJ4	7.295213787110898e-06	3.6242327771665033e-12	0.0007189132920079	No match found
CARDYSHCSGGSCVFDYW;IGHV4-59;IGHJ4	7.158026717118582e-06	6.554157440481649e-13	8.773772866069238e-07	No match found
CARDYWGSIDYW;IGHV4-59;IGHJ4	7.195090234984839e-06	1.4525038738000288e-10	0.2545199984856143	No match found
CARDYWSSSWYGKPYYYYYGMDVW;IGHV3-7;IGHJ6	7.1534960549583454e-06	1.4148874438379235e-24	1.9364297481722676e-42	No match found
CARDYYDGYYYYGMDVW;IGHV4-31;IGHJ6	8.078226924698328e-06	7.189167558716464e-22	8.249839642523793e-34	No match found
CARDYYDSSGYDWFDPW;IGHV3-33;IGHJ5	8.134949597429353e-06	8.53324335536238e-10	0.9454822272079234	No match found
CARDYYDSSGYNWFDPW;IGHV3-33;IGHJ5	7.937958453999888e-06	3.1952829629989116e-09	0.9580168952496636	No match found
CARDYYDSSGYWNWFDPW;IGHV3-48;IGHJ5	7.396380054126972e-06	2.0125855026205127e-10	0.2412444943970761	No match found
CARDYYDSSGYYNNWFDPW;IGHV3-30-3;IGHJ5	7.309953943104924e-06	1.8337469697680766e-10	0.2468184268865095	No match found
CARDYYDSSGYYNNWFDPW;IGHV3-30;IGHJ5	1.1138388195895777e-05	1.1183628213075703e-09	0.9396924070986412	No match found
CARDYYDSSGYYPIDAFDIW;IGHV3-66;IGHJ3	7.427640156777416e-06	1.561636887677415e-11	0.0006820606500729	No match found
CARDYYGSGSYYNEYYFDYW;IGHV4-39;IGHJ4	7.199113607901982e-06	7.538667251971346e-11	0.2542443038364411	No match found
CARDYYGSGSYYNPYYYYGMDVW;IGHV3-48;IGHJ6	8.078226924698328e-06	1.6504241336582246e-17	7.264658810666317e-22	No match found
CARDYYYDSSGLDYW;IGHV3-7;IGHJ4	7.364249268380824e-06	7.003707835289056e-09	0.9618292195109148	No match found
CARDYYYYYGMDVW;IGHV3-33;IGHJ6	1.109765319593965e-05	5.0166460459334977e-14	3.365275114741418e-13	No match found
CAREAFGGVIDYW;IGHV4-59;IGHJ4	1.0739027381217014e-05	1.2134834681313432e-10	0.0960939712223271	No match found
CAREAGGDRGVLGPLLYYGMDVW;IGHV3-66;IGHJ6	7.100454518454669e-06	6.0613476032832696e-24	1.3084844430824012e-39	No match found
CAREAMVRGFDYYGMDVW;IGHV3-21;IGHJ6	7.202959294596803e-06	4.371576734856945e-18	1.0287022362453834e-21	No match found
CAREARDNWVDYW;IGHV4-39;IGHJ4	1.0988256392957482e-05	1.2398017960621778e-14	3.695280340331002e-17	No match found
CAREAVATGFLFDYW;IGHV4-31;IGHJ4	7.143814361197395e-06	2.609973516593401e-15	9.880468691051098e-16	No match found
CAREAVEKRVRTRMTGRLEENYYYVLDVW;IGHV4-59;IGHJ6	7.143814361197395e-06	3.189688823305809e-05	1.0	No match found
CAREAWFGDKTSASEYYGMDVW;IGHV4-4;IGHJ6	1.836182456689722e-05	3.3313936410021457e-25	1.1133005532407448e-85	No match found
CAREAWFGELHDAFDIW;IGHV4-59;IGHJ3	7.131644149836453e-06	1.4840862925605474e-11	0.0007682136959377	No match found
CAREAYGMDVW;IGHV3-53;IGHJ6	8.203718321677714e-06	6.62628498783343e-10	0.9453944801516136	3361
CAREDDSGSYWLRGMDVW;IGHV4-61;IGHJ6	1.4325128361540665e-05	9.306857821215848e-17	1.5609886961305336e-31	No match found
CAREDILTGSDAFDIW;IGHV3-30;IGHJ3	7.3307895145213395e-06	1.6043298952490203e-10	0.2454125077734643	No match found
CAREDPLLTDAFDIW;IGHV3-30;IGHJ3	7.4533847377633474e-06	1.589766765539286e-11	0.0006751881451889	No match found
CAREDPTGYYYYGMDVW;IGHV3-48;IGHJ6	7.166410978807901e-06	4.570741174268941e-16	9.785956382906668e-16	No match found
CAREDRSSWYGVDYW;IGHV3-30;IGHJ4	7.251229673011643e-06	1.4485909418966327e-10	0.2507230370077896	No match found
CAREDRWNWFDPW;IGHV4-59;IGHJ5	1.0720563662183654e-05	2.1551906101127438e-10	0.0965628984062589	No match found
CAREDSSSWYSNWFDPW;IGHV3-21;IGHJ5	7.101720833407509e-06	3.0113217506890367e-10	0.9480825514173268	No match found
CAREDSYGYWSSYFDYW;IGHV3-48;IGHJ4	7.1534960549583454e-06	6.082470185232944e-15	9.517973399295144e-13	No match found
CAREDYGDYGFDYW;IGHV3-30-3;IGHJ4	1.111781198906064e-05	2.907852423317354e-09	0.939702459322354	No match found
CAREDYGDYGFDYW;IGHV3-30;IGHJ4	1.562244994205956e-05	1.1714786560667087e-07	0.985783989137574	No match found
CAREDYGDYGMDVW;IGHV3-30;IGHJ6	7.11765105480365e-06	3.7472974198488805e-09	0.9635386793647658	No match found
CAREDYSNAWFDPW;IGHV4-59;IGHJ5	7.170983526506926e-06	7.98364887417343e-11	0.2561626519319216	No match found
CAREDYYDSSGSFDYW;IGHV3-30;IGHJ4	8.203718321677714e-06	1.0813667409221676e-08	0.9567213102341036	1622
CAREDYYDSSGYYYYYGMDVW;IGHV1-46;IGHJ6	1.1464831303120138e-05	1.0069410883058791e-14	3.1225333059407405e-17	No match found
CAREDYYDSSGYYYYYYGMDVW;IGHV1-46;IGHJ6	7.366117024587605e-06	1.829995776065612e-16	9.301481383994318e-19	No match found
CAREDYYYYYGMDVW;IGHV1-18;IGHJ6	1.2352650102759992e-05	8.319396039014578e-15	2.3451643661924497e-17	No match found
CAREEAGTYYFDYW;IGHV6-1;IGHJ4	7.143175971391858e-06	2.268412056286777e-11	0.0007645955436292	No match found
CAREEGDYGGMDVW;IGHV4-30-2;IGHJ6	7.1534960549583454e-06	4.4248753090843977e-14	9.194559342068235e-10	No match found
CAREEKEGGYSGYDTPYGMDVW;IGHV4-59;IGHJ6	7.1534960549583454e-06	2.140579360925217e-18	1.0849407410443703e-24	No match found
CAREELQEVTGWSYGMDVW;IGHV3-48;IGHJ6	7.123325503622722e-06	1.0195164554202572e-20	1.1711319792770524e-30	No match found
CAREESGFDYYYGMDVW;IGHV4-59;IGHJ6	1.0835242182871136e-05	7.442536082834679e-17	4.3408076432953795e-25	No match found
CAREEVVTDAFDIW;IGHV3-30;IGHJ3	7.397845466317139e-06	5.145659423744166e-10	0.947119611077088	No match found
CAREEVVVDAFDIW;IGHV3-30;IGHJ3	7.254675515479562e-06	4.384564966477498e-10	0.94757191147736	No match found
CAREEWGHYYGSGSYFDYW;IGHV3-21;IGHJ4	8.203718321677714e-06	7.385220574218631e-14	6.07019720722668e-10	No match found
CAREEYYYYYGMDVW;IGHV7-4-1;IGHJ6	7.256536453572558e-06	1.3970377911180594e-15	9.420740999098214e-16	No match found
CAREFDSSGYSYFDYW;IGHV4-59;IGHJ4	7.2527977087707746e-06	1.3769902169730636e-11	0.0007312972765807	No match found
CAREFEGYFDLW;IGHV3-48;IGHJ4	7.154116772487939e-06	4.535014728547056e-15	9.515461252194457e-13	No match found
CAREFEGYFDLW;IGHV4-34;IGHJ2	7.16710048727258e-06	4.649574795085958e-11	0.2564281613474736	No match found
CAREFEGYFDLW;IGHV4-39;IGHJ2	7.119499261194337e-06	2.0567348395949523e-11	0.0007720490789349	No match found
CAREFGSGMDVW;IGHV3-30-3;IGHJ6	7.427640156777416e-06	4.806112201918998e-12	0.0006820606500729	No match found
CAREFGSGSDYW;IGHV3-30;IGHJ4	7.971046352901334e-06	1.2291082858570443e-09	0.945741925062374	No match found
CAREFRIELWQTNWYFDLW;IGHV4-61;IGHJ2	7.100454518454669e-06	1.7647781468133708e-19	1.1458269950077512e-27	No match found
CAREGDGGFDYW;IGHV1-18;IGHJ4	8.107283285205087e-06	5.021234818143748e-09	0.9571546864658218	No match found
CAREGDIVVVRDAFDIW;IGHV3-30;IGHJ3	1.138694519371694e-05	7.539263300524374e-11	0.0813470897952379	No match found
CAREGDIVVVTDAFDIW;IGHV3-30;IGHJ3	7.283899269185525e-06	1.1301570814153976e-10	0.2485409969607976	No match found
CAREGEAGFDYW;IGHV1-18;IGHJ4	8.133211274454015e-06	1.5562397313312895e-09	0.9454846120304364	No match found
CAREGEGGFDYW;IGHV1-18;IGHJ4	1.269363926910675e-05	8.468581344319717e-09	0.9460625582967256	No match found
CAREGFVEITIFGVAQGWYFDLW;IGHV4-61;IGHJ2	1.4577089031733816e-05	3.966827344098809e-19	1.6561562852098162e-41	No match found
CAREGGITGTTGLDYW;IGHV3-33;IGHJ4	7.414580942723778e-06	6.057487373596794e-11	0.2400534056463647	No match found
CAREGGITIFGVVILYYFDYW;IGHV4-61;IGHJ4	7.1534960549583454e-06	4.703566911027822e-12	0.0007613762000919	No match found
CAREGGLRYFDWLLRSDYYYYGMDVW;IGHV4-31;IGHJ6	7.1534960549583454e-06	6.171290373910682e-26	1.7820004910288387e-48	No match found
CAREGGNLAEITIFGVVINGYYFDYW;IGHV4-39;IGHJ4	7.158026717118582e-06	1.7963869960793768e-20	1.1539364927042062e-30	No match found
CAREGGNWFDPW;IGHV3-30-3;IGHJ5	1.5192806920277488e-05	1.740117529539429e-09	0.9403979033060976	No match found
CAREGGRFQLWLRGDDAFDVW;IGHV4-59;IGHJ3	7.12205143612471e-06	1.2204934934521794e-24	1.5267682398704338e-42	No match found
CAREGGRIQLWLRGDDAFDIW;IGHV4-31;IGHJ3	1.4325128361540665e-05	2.390006669317421e-16	1.5609886961305336e-31	No match found
CAREGGSYLPFDYW;IGHV4-59;IGHJ4	7.3307895145213395e-06	2.8285683692714565e-10	0.2454125077734643	No match found
CAREGGTKSSHWWGAFDSW;IGHV4-59;IGHJ5	7.1534960549583454e-06	2.7021895340260803e-24	1.9364297481722676e-42	No match found
CAREGGVGATTGIDYW;IGHV3-33;IGHJ4	1.2489061326966172e-05	6.537469491122788e-12	1.714498569252081e-05	No match found
CAREGGVGATTGLDYW;IGHV3-33;IGHJ4	7.309953943104924e-06	8.504372714862e-12	0.0007146837725552	No match found
CAREGGWLSRGSYYFDYW;IGHV4-39;IGHJ4	1.8348136009978377e-05	1.298543913011098e-15	3.643463868990085e-32	No match found
CAREGIAAADAFDIW;IGHV3-30;IGHJ3	1.1352677559681686e-05	4.795822962311444e-09	0.943706747078201	No match found
CAREGIAAADAFDYW;IGHV3-30;IGHJ4	1.1263968972527746e-05	4.80027441216248e-10	0.9396900394641736	No match found
CAREGIAAAGKDFDYW;IGHV4-34;IGHJ2	7.178102163803062e-06	6.299074420717856e-19	1.0736612375803198e-24	No match found
CAREGIAVADAFDIW;IGHV3-30;IGHJ3	7.254675515479562e-06	5.718839467889163e-09	0.962589865069046	No match found
CAREGIAVAGDAFDIW;IGHV3-30;IGHJ3	7.510389187854231e-06	1.6348439715844487e-08	0.960798909097708	No match found
CAREGITMVRGVIHNWFDPW;IGHV4-4;IGHJ5	8.134949597429353e-06	2.485437078858856e-11	0.0005226723765322	No match found
CAREGITMVRGVRSWFDPW;IGHV1-2;IGHJ5	8.133211274454015e-06	5.233758575016831e-12	0.0005229983215937	No match found
CAREGITMVRGVRSXFDPW;IGHV1-2;IGHJ5	8.133211274454015e-06	8.190983358618196e-12	0.0005229983215937	No match found
CAREGIVGARDAFDIW;IGHV3-30-3;IGHJ3	7.124020067484759e-06	1.4156810556843816e-11	0.0007706176140916	No match found
CAREGIVGATTGFDYW;IGHV3-33;IGHJ4	4.8143803703254254e-05	4.250075088606969e-10	0.7854623347478088	No match found
CAREGIVGATTGLDYW;IGHV3-33;IGHJ4	8.133211274454015e-06	8.324127155794624e-11	0.1988137997249163	No match found
CAREGIVVAHDAFDIW;IGHV3-30;IGHJ3	7.4533847377633474e-06	9.828600555200468e-11	0.2376292565874595	No match found
CAREGLAGFDYW;IGHV1-18;IGHJ4	7.971046352901334e-06	2.252226223106587e-09	0.945741925062374	No match found
CAREGLAGTWYYFDYW;IGHV3-21;IGHJ4	7.131644149836453e-06	2.818184427299804e-12	8.872524964429195e-07	No match found
CAREGLATVTLDAFDIW;IGHV3-30-3;IGHJ3	7.191158043864233e-06	1.5091435866823538e-13	9.048848115256463e-10	No match found
CAREGLEPFDFDYW;IGHV3-48;IGHJ4	7.1534960549583454e-06	7.533104418692932e-13	8.79062762872048e-07	No match found
CAREGLGYCSSTSCYSAFDIW;IGHV4-4;IGHJ3	8.133211274454015e-06	3.1206203583732324e-11	0.1988137997249163	No match found
CAREGLHVDTAMVDYYYYYYGMDVW;IGHV3-7;IGHJ6	7.1534960549583454e-06	1.3828824165175015e-24	1.9364297481722676e-42	No match found
CAREGLKRLLWFGEGYYYGMDVW;IGHV4-30-4;IGHJ6	7.159943824597549e-06	9.375190711247856e-28	1.426218866394815e-51	No match found
CAREGLQDSIGYYGMDVW;IGHV4-30-4;IGHJ6	1.4325128361540665e-05	7.644915437047613e-24	2.6649648936414895e-66	No match found
CAREGLSGSYYGFLDYW;IGHV3-30-3;IGHJ3	7.229587752971456e-06	6.379761231838712e-20	1.0846696685740046e-27	No match found
CAREGLSGSYYGFLDYW;IGHV3-30-3;IGHJ4	7.187891312306538e-06	1.504098287741028e-14	9.38004267011072e-13	No match found
CAREGLVGATTGFDYW;IGHV3-33;IGHJ4	1.6708017962698694e-05	7.27515345409198e-11	0.0164920747556621	No match found
CAREGLVGGDYFDYW;IGHV4-34;IGHJ4	7.097924143023551e-06	2.366652125602132e-12	9.000902278624645e-07	No match found
CAREGLVGGDYFDYW;IGHV4-4;IGHJ4	1.0758443123887176e-05	1.8770852022041864e-12	3.569988607785941e-09	No match found
CAREGLYYYGSGSPFDYW;IGHV3-30;IGHJ4	1.5046276173479711e-05	1.8763857091470526e-10	0.024063963981139	No match found
CAREGMTTVTTGFDYW;IGHV3-33;IGHJ4	7.510389187854231e-06	1.1536748004226402e-09	0.9467865664481252	No match found
CAREGPLDAFDIW;IGHV3-30;IGHJ3	1.1352677559681686e-05	7.3472415132245215e-09	0.943706747078201	No match found
CAREGQWLVLGDYFDYW;IGHV3-30-3;IGHJ4	7.42907333728956e-06	2.84392073922397e-13	8.19605511165735e-10	No match found
CAREGQWPNGGFDYW;IGHV3-33;IGHJ4	7.906905448929699e-06	1.8829385690786522e-13	6.785003264855988e-10	No match found
CAREGRFGELFSTALDYW;IGHV3-33;IGHJ4	7.1534960549583454e-06	6.322432007320705e-15	9.517973399295144e-13	No match found
CAREGRGEQWLVRAFDIW;IGHV3-48;IGHJ3	7.1534960549583454e-06	1.9553602202212121e-13	9.194559342068235e-10	No match found
CAREGRSSGYAMDYW;IGHV4-59;IGHJ4	1.0706135327675514e-05	4.387639973679707e-14	3.8855140885464003e-13	No match found
CAREGRTTDYDILTGYYYYYYMDVW;IGHV4-61;IGHJ6	7.164515679440757e-06	1.4603362270260786e-14	9.473489540919242e-13	No match found
CAREGRVGATTGFDYW;IGHV3-33;IGHJ4	1.1371998564751523e-05	3.4715711086160926e-11	0.0816557486187472	No match found
CAREGSEGSYGQIDAFDIW;IGHV4-4;IGHJ3	7.1534960549583454e-06	1.3875293528862259e-16	1.0168541578323345e-18	No match found
CAREGSGRGYYYYGMDVW;IGHV4-59;IGHJ6	1.0714783024815624e-05	3.242748508675724e-16	4.3099507824468136e-21	No match found
CAREGSGRGYYYYYGMDVW;IGHV4-59;IGHJ6	7.152181303295906e-06	4.32664274827332e-18	1.0510911780304314e-21	No match found
CAREGSSGWSDAFDIW;IGHV1-69;IGHJ3	8.134949597429353e-06	6.40175384891024e-10	0.9454822272079234	No match found
CAREGTPLEMATIDYYGMDVW;IGHV4-39;IGHJ6	7.12781524403234e-06	2.6204590013522303e-20	1.1690144444073518e-30	No match found
CAREGTTGTTSGAFDVW;IGHV3-23;IGHJ4	7.229587752971456e-06	1.7218653146255146e-20	1.1195732780581552e-30	No match found
CAREGTVPGPRGIYFDYW;IGHV6-1;IGHJ4	1.0706135327675514e-05	2.7176048726159042e-18	5.0482307309710736e-33	No match found
CAREGVGATHYFDYW;IGHV3-48;IGHJ4	7.942772026249327e-06	4.421852888244111e-11	0.2086036526118452	No match found
CAREGVGATTNDAFDIW;IGHV4-34;IGHJ3	1.085507568509371e-05	3.605242319258247e-11	0.0932135231638592	No match found
CAREGVIGKYNWNYLFPHALVAFDIW;IGHV4-61;IGHJ3	7.1534960549583454e-06	6.947369953343693e-27	1.3886992499576702e-48	No match found
CAREGVLDAFDIW;IGHV3-30;IGHJ3	1.490458744221995e-05	5.274925516290969e-09	0.9290780765619427	No match found
CAREGVVGATTGFDYW;IGHV3-33;IGHJ4	7.273227135401646e-06	5.3183284849470435e-11	0.2492444597925155	No match found
CAREGVVGATTGLDYW;IGHV3-33;IGHJ4	1.1080645417448552e-05	1.0078418032333107e-11	2.693878794769857e-05	No match found
CAREGYCSGGSCYSSGPNWFDPW;IGHV4-59;IGHJ5	1.071871099879194e-05	2.8622201078269065e-12	3.623431509521605e-09	No match found
CAREGYGMDVW;IGHV3-53;IGHJ6	8.134949597429353e-06	2.672979757117169e-09	0.9454822272079234	3361
CAREGYQLLWSDYYYYGMDVW;IGHV4-34;IGHJ6	1.4585277972457191e-05	2.561871499619673e-20	1.90084267325724e-51	No match found
CAREGYRSGSFYFDYW;IGHV3-30;IGHJ4	1.808723330622109e-05	2.298245395338726e-13	3.257364049182062e-20	No match found
CAREGYSSSWSEYYFDYW;IGHV3-33;IGHJ4	1.2043575007450476e-05	4.655416215833596e-11	0.0692525209886852	No match found
CAREHPGTIFGVVRLGEGFDYW;IGHV3-21;IGHJ4	7.185933641082938e-06	1.1055418844999451e-16	1.0029487874621854e-18	No match found
CAREHVDIVATDGMDVW;IGHV3-30;IGHJ6	7.123325503622722e-06	1.902467809965616e-12	8.903968746561779e-07	No match found
CAREIAAAGPALDYW;IGHV2-70;IGHJ4	7.187891312306538e-06	6.483174981778527e-12	0.0007507761777302	No match found
CAREIAAAPDYW;IGHV2-70;IGHJ4	1.072063930033438e-05	1.4379427936035014e-10	0.0965608406262918	No match found
CAREIAVAGTGFDYW;IGHV3-30;IGHJ4	7.510389187854231e-06	4.6388355871493554e-08	0.9676755263108122	No match found
CAREIGLVTIFGVVTISGWFDPW;IGHV4-61;IGHJ5	7.158026717118582e-06	6.297961442978147e-18	1.0484809260376537e-21	No match found
CAREIGTSGWAGFFDYW;IGHV3-30-3;IGHJ4	7.136751018349775e-06	1.020016339021094e-16	1.0241330133289968e-18	No match found
CAREIGYCSSTSCYEGYAFDYW;IGHV4-39;IGHJ4	7.1534960549583454e-06	6.5778883563029785e-15	9.517973399295144e-13	No match found
CAREIIAPDAFDIW;IGHV3-30-3;IGHJ3	1.096982290515825e-05	9.434022255586913e-13	3.302674373635318e-09	No match found
CAREISGGDFDYW;IGHV3-7;IGHJ4	7.136136835205546e-06	5.765015106643131e-11	0.2585591161684611	No match found
CAREISGPDYFDYW;IGHV4-59;IGHJ4	7.109955652801143e-06	3.3833435738730905e-12	0.0007750806195637	No match found
CAREIWFGEGFDYW;IGHV3-33;IGHJ4	7.290595886039241e-06	1.4969876236690328e-10	0.248100568483565	No match found
CAREKAGGLRNAFDIW;IGHV4-4;IGHJ4	7.191158043864233e-06	4.004091989723469e-21	1.1378663543767782e-30	No match found
CAREKLRYFDWLFYPYYYGMDVW;IGHV4-30-4;IGHJ6	7.1534960549583454e-06	1.3576673015984443e-24	1.9364297481722676e-42	No match found
CAREKRRITIFGVVIIEYFDLW;IGHV3-48;IGHJ2	7.248801253050978e-06	3.690305103955241e-15	9.142241426866245e-13	No match found
CAREKYYYDSSGLRNDYFDYW;IGHV4-59;IGHJ4	7.12205143612471e-06	5.228376285780569e-15	9.64644315140349e-13	No match found
CAREKYYYDSSGSKW;IGHV4-61;IGHJ4	7.168418459223218e-06	8.776113736661009e-14	9.136453180152907e-10	No match found
CARELADAFDIW;IGHV3-30;IGHJ3	7.396380054126972e-06	1.6288339292523922e-08	0.9616030933198092	No match found
CARELAYYGMDVW;IGHV3-13;IGHJ6	7.312690089643029e-06	9.1001466981747e-12	0.0007139017055849	No match found
CARELDYGDYFDYW;IGHV4-59;IGHJ4	1.1371617908635064e-05	8.106370217938122e-10	0.9397326186813268	No match found
CARELDYW;IGHV4-59;IGHJ4	1.1577469309919985e-05	1.6931411412860066e-07	0.9600168696154584	No match found
CARELERYPEPTYDYW;IGHV3-21;IGHJ4	7.1631849270953526e-06	1.7499209878918758e-17	1.0461847863554705e-21	No match found
CARELGDGGFDIW;IGHV3-7;IGHJ6	7.172252681399546e-06	0.0002243475044384	1.0	No match found
CARELGNYYDSSGYYWPYYYGMDVW;IGHV4-30-4;IGHJ6	7.181359513926797e-06	8.872013364203092e-27	1.3723658400628017e-48	No match found
CARELGNYYDSSGYYWPYYYYGMDVW;IGHV4-30-4;IGHJ6	7.1534960549583454e-06	1.323172041617413e-28	1.472315020661599e-54	No match found
CARELGTVVTLDYW;IGHV2-70;IGHJ4	1.4577089031733816e-05	7.641655442899665e-13	1.0551931231879622e-11	No match found
CARELHPYYYYGMDVW;IGHV3-48;IGHJ6	7.293503902640716e-06	7.68424807548167e-16	9.27620515619874e-16	No match found
CARELIDAFDIW;IGHV3-30;IGHJ3	7.510389187854231e-06	7.564772720396695e-09	0.960798909097708	No match found
CARELIPAYGMDVW;IGHV3-30;IGHJ6	1.1045359192920296e-05	2.7862123648301893e-13	3.429339518308847e-13	No match found
CARELIPLYGMDVW;IGHV3-30;IGHJ6	7.3113408077044605e-06	4.905980989449946e-13	8.227901410929066e-07	No match found
CARELLDAFDIW;IGHV3-30;IGHJ3	7.336682676570919e-06	2.4858322750359466e-08	0.9620224140177914	No match found
CARELLDYYGMDVW;IGHV3-33;IGHJ6	7.918800926065703e-06	8.146493551577016e-14	6.754215492126829e-10	No match found
CARELLEVGATDYW;IGHV3-66;IGHJ4	7.1534960549583454e-06	4.945781487793221e-13	8.79062762872048e-07	No match found
CARELLPIYGMDVW;IGHV3-30-3;IGHJ6	7.2501050625604285e-06	2.0309629123103566e-14	9.137224731299792e-13	No match found
CARELLPIYGMDVW;IGHV3-30;IGHJ6	7.210197797742956e-06	4.372242034532159e-13	8.582756736490171e-07	No match found
CARELLPNYGMDVW;IGHV3-30;IGHJ6	7.4427551818272014e-06	5.243867514223018e-13	7.795602755031163e-07	No match found
CARELLPPYGMDVW;IGHV3-30;IGHJ6	7.367487122867553e-06	1.3242644905275322e-12	8.03935011264034e-07	No match found
CARELLPSYGMDVW;IGHV3-30;IGHJ6	7.366117024587605e-06	1.838766250464832e-12	8.043880842583237e-07	No match found
CARELLPYYGMDVW;IGHV3-30;IGHJ6	7.533882796408958e-06	1.0948878332302461e-12	7.513573127886238e-07	No match found
CARELLRIYGMDVW;IGHV3-33;IGHJ6	7.13932778815237e-06	2.463477128912293e-14	9.57557594756201e-13	No match found
CARELLSAYFDYW;IGHV3-30;IGHJ4	7.510389187854231e-06	4.6981106002783186e-11	0.2340698350443332	No match found
CARELLSSFDIW;IGHV3-30;IGHJ3	7.396380054126972e-06	4.011746554758317e-11	0.2412444943970761	No match found
CARELLYDAFDIW;IGHV3-30;IGHJ3	7.320306302606952e-06	4.945095184117972e-09	0.9621367075768056	No match found
CARELLYSSSWEEVWFDPW;IGHV4-39;IGHJ5	7.15673126836703e-06	1.947422104294819e-15	9.826293706433148e-16	No match found
CARELPGAPFIW;IGHV3-30;IGHJ3	7.109955652801143e-06	1.5051242081608563e-14	9.69647523008057e-13	No match found
CARELQYNWFDPW;IGHV4-59;IGHJ5	7.143814361197395e-06	1.1230617163365007e-09	0.9479406471873624	No match found
CARELRGFSSSWYALDYW;IGHV3-33;IGHJ4	7.109955652801143e-06	3.0889116437425823e-14	9.366930624658554e-10	No match found
CARELRGYFDYW;IGHV3-53;IGHJ4	7.397845466317139e-06	2.1731780088578008e-10	0.241114395869604	No match found
CARELRRITMIVDIRGFDYW;IGHV4-39;IGHJ4	7.166410978807901e-06	8.466802626759012e-17	1.011287277479974e-18	No match found
CARELRRITMIVDIRGFDYW;IGHV6-1;IGHJ4	1.4466843601494724e-05	1.0379828853706562e-16	1.4884194603972026e-31	No match found
CARELRRITMIVDIRGFDYW;IGHV6-1;IGHJ5	7.164482735216238e-06	5.675268211873613e-23	1.2269845705237253e-36	No match found
CARELRYFDWLLVFDNRHQYGMDVW;IGHV3-30-3;IGHJ6	7.158026717118582e-06	9.700247580984302e-24	1.2697282305654604e-39	No match found
CARELSGWPFDYW;IGHV3-30;IGHJ4	1.1206577904995225e-05	1.844492491121227e-09	0.9396968595562806	No match found
CARELSGWPFDYW;IGHV3-33;IGHJ4	7.273227135401646e-06	2.520113868375755e-10	0.2492444597925155	No match found
CARELSYYGMDVW;IGHV3-30;IGHJ6	7.3113408077044605e-06	1.5400762436760673e-11	0.0007142869903636	No match found
CARELSYYGMDVW;IGHV3-33;IGHJ6	1.8678631575985483e-05	6.05464695018168e-13	2.4460569081295703e-14	No match found
CARELTGDFDYW;IGHV3-30;IGHJ4	7.510389187854231e-06	2.7513161790546503e-09	0.9467865664481252	No match found
CARELTIFYGMDVW;IGHV3-30;IGHJ6	7.342585502632374e-06	2.884894370893845e-12	8.122273834512888e-07	No match found
CARELTPLYGMDVW;IGHV3-30;IGHJ6	7.116373759977074e-06	7.24545155320665e-13	8.930355805021754e-07	No match found
CARELTWSGELDLW;IGHV4-59;IGHJ4	7.237517603208384e-06	2.350328606527035e-16	9.813521742513963e-19	No match found
CARELTYYGMDVW;IGHV3-30-3;IGHJ6	7.2501050625604285e-06	8.017388708537166e-14	8.826880124776301e-10	No match found
CARELTYYGMDVW;IGHV3-7;IGHJ4	7.240830258708947e-06	5.357534112332247e-16	9.483069435783413e-16	No match found
CARELVDAFDIW;IGHV3-30;IGHJ3	7.4533847377633474e-06	1.4470221206739192e-08	0.9612007244113244	No match found
CARELVHYYGMDVW;IGHV3-30;IGHJ6	7.312690089643029e-06	1.3466357696224599e-12	8.223302220755276e-07	No match found
CARELVPYYGMDVW;IGHV3-30;IGHJ6	7.3113408077044605e-06	9.96687876456198e-13	8.227901410929066e-07	No match found
CARELVRYYYGMDVW;IGHV3-33;IGHJ6	7.131008091657976e-06	4.615444244523212e-15	9.60961598698404e-13	No match found
CARELVVVAARGTNWFDPW;IGHV4-61;IGHJ5	7.12205143612471e-06	4.122122223096997e-13	8.908797497438188e-07	No match found
CARELVYYGMDVW;IGHV3-30-3;IGHJ6	7.180087446737393e-06	1.1373623069465106e-13	9.091357731244375e-10	No match found
CARELVYYGMDVW;IGHV3-33;IGHJ6	7.15476208741013e-06	4.0890956382486483e-13	8.785914783228227e-07	No match found
CAREMATIEYYYYGMDVW;IGHV3-48;IGHJ6	7.100454518454669e-06	3.9431663210511684e-19	1.1097972285819756e-24	No match found
CAREMATIINNYFDYW;IGHV3-21;IGHJ4	7.2765477760349725e-06	2.422207367828624e-13	8.72965816309459e-10	No match found
CAREMEDSSDSPVVDYW;IGHV4-59;IGHJ4	7.156700111423886e-06	7.531828196886524e-18	1.049072616785649e-21	No match found
CAREMGDDSSGYHPRGWFDPW;IGHV4-59;IGHJ5	7.12205143612471e-06	1.0244430568793146e-16	1.03057982850317e-18	No match found
CAREMIAVAGTAPFDYW;IGHV3-30-3;IGHJ4	7.100454518454669e-06	2.7964445731519613e-13	9.405113634598371e-10	No match found
CAREMPAYDAFDIW;IGHV4-59;IGHJ3	1.0825285949010497e-05	2.7624492495335425e-11	2.948593182526995e-05	No match found
CARENCRIAGCSSTLAWFDPW;IGHV3-23;IGHJ4	7.185933641082938e-06	3.372166470827101e-31	1.5375465228340232e-60	No match found
CARENRGGDGPGYYYYYGMDVW;IGHV4-61;IGHJ6	7.122084701861434e-06	3.3814534933170084e-23	1.2522530919810289e-36	No match found
CARENTVTTFGGPYYFDYW;IGHV4-59;IGHJ4	7.159943824597549e-06	3.36254728224843e-14	9.169393351125907e-10	No match found
CARENWFDPW;IGHV3-30-3;IGHJ5	7.318597218734023e-06	1.7188428278035278e-08	0.9621513681325884	No match found
CARENYGDYGFDYW;IGHV3-30;IGHJ4	7.250720633723175e-06	3.42403301306472e-08	0.9688975019711592	No match found
CARENYYYYGMDVW;IGHV4-39;IGHJ6	7.12205143612471e-06	2.5172351081782688e-14	9.64644315140349e-13	No match found
CAREPDYGDYFDYW;IGHV4-59;IGHJ4	6.918807965006365e-05	8.052257753439035e-10	0.3527660293640371	No match found
CAREPIAAAGYYFDYW;IGHV3-30;IGHJ4	7.289254923373822e-06	8.451471434085299e-10	0.9474607939893546	No match found
CAREPLIVGAPFDYW;IGHV3-30;IGHJ4	7.290595886039241e-06	2.5371674712238582e-11	0.0007202530618646	No match found
CAREPLRVITIFGVVIGYGMDVW;IGHV4-39;IGHJ6	1.4431055640096312e-05	4.9219713069318645e-17	1.5063248587647154e-31	No match found
CAREPPYGDYFDYW;IGHV4-59;IGHJ4	7.947595338298125e-06	1.0662270032279198e-10	0.2083493366789926	No match found
CAREPRVGQLLSIYYYGMDVW;IGHV4-31;IGHJ6	7.1534960549583454e-06	2.310071236183493e-25	1.7820004910288387e-48	No match found
CAREPSYGDYFDYW;IGHV4-59;IGHJ4	1.4742123282126826e-05	1.2720439026777878e-10	0.0259050361597845	No match found
CAREPYYYDSSGYPYYYYGMDVW;IGHV4-4;IGHJ6	7.1483225115700894e-06	1.7847617046733475e-19	1.122634709142644e-27	No match found
CAREQDWASHFDPW;IGHV4-59;IGHJ5	1.075160500908765e-05	7.806773315974735e-16	4.250795322165789e-21	No match found
CAREQLVLLDYW;IGHV3-33;IGHJ4	7.362011812005875e-06	2.021091275505578e-09	0.9472295785555624	No match found
CAREQLVYFDYW;IGHV3-33;IGHJ4	1.2378758075077756e-05	8.765964225605662e-10	0.9417918739760528	No match found
CAREQQLVPNWFDPW;IGHV4-61;IGHJ5	7.336682676570919e-06	8.689563921776349e-10	0.9473103907490368	No match found
CAREQQWLGAVYYYYGMDVW;IGHV6-1;IGHJ6	1.0802523595135725e-05	2.804062416458886e-21	5.657211417998797e-45	No match found
CAREQSYCGGDCYSYFDYW;IGHV7-4-1;IGHJ4	7.251229673011643e-06	2.820357117454436e-14	9.13291835220226e-13	No match found
CAREQWLEDGEGLDYW;IGHV4-39;IGHJ4	7.168418459223218e-06	2.6906717076695383e-14	9.45780112166585e-13	No match found
CAREQYSSSWSDFDYW;IGHV3-30;IGHJ4	1.0919329101925778e-05	7.911905284922689e-11	0.0916651367021156	No match found
CARERAYDGWTHDAFDIW;IGHV3-33;IGHJ3	1.4366834735716767e-05	1.2675629493494874e-16	1.5391806470608935e-31	No match found
CAREREGGDIFDVW;IGHV4-59;IGHJ3	1.0706135327675514e-05	1.8615260340046182e-16	4.555328903947802e-25	No match found
CARERERKEVWLRAFDYW;IGHV3-74;IGHJ4	7.100454518454669e-06	8.681247005888741e-19	1.1097972285819756e-24	No match found
CARERGYSYDYYGMDVW;IGHV4-4;IGHJ6	7.1534960549583454e-06	4.33391109915594e-15	9.517973399295144e-13	No match found
CARERIQLWSWGMDVW;IGHV4-59;IGHJ6	7.237517603208384e-06	1.36947381851312e-12	8.484928390158002e-07	No match found
CARERITIFGVVTWPAYFDYW;IGHV4-59;IGHJ4	1.453252918303968e-05	1.6228679849967004e-15	1.3541704101426942e-26	No match found
CARERQLVDPGIYYYYYGMDVW;IGHV4-4;IGHJ6	7.12781524403234e-06	3.247226103194169e-24	1.2957629096542456e-39	No match found
CARERQWLAYFDYW;IGHV3-30;IGHJ4	7.510389187854231e-06	1.0340900827966306e-10	0.2340698350443332	No match found
CARERRYCSGGSCYSGWFDPW;IGHV4-38-2;IGHJ5	2.1718767002197592e-05	6.0146702815401795e-12	5.339072057374101e-10	No match found
CARERRYCSGGSCYSGWFDPW;IGHV4-39;IGHJ5	1.225958983162669e-05	1.49133796404818e-11	1.839160801050833e-05	No match found
CARERSADYYDSSGYHYYYYGMDVW;IGHV4-61;IGHJ6	7.113788456885323e-06	2.3199714518892494e-23	1.337799624076962e-39	No match found
CARERTVVIITGYYYYGMDVW;IGHV3-21;IGHJ6	7.1534960549583454e-06	1.3817506568841689e-21	1.1926128920085229e-33	No match found
CARERWAVGVSFDYW;IGHV6-1;IGHJ4	1.841595229396577e-05	4.276326132702297e-15	3.2452856539478564e-26	No match found
CARERWDGLMVYASSYYGMDVW;IGHV1-18;IGHJ6	7.152181303295906e-06	1.0064140437407526e-22	1.234777815297386e-36	No match found
CARERWIQLSFYYYYGMDVW;IGHV3-30-3;IGHJ6	7.187891312306538e-06	6.079618208915501e-23	1.2132101368427437e-36	No match found
CARERYSFSLTRGSTWFDPW;IGHV4-34;IGHJ5	1.0716709890472356e-05	9.5017438623178e-20	5.289209345572877e-37	No match found
CARERYYYDSSGFDYW;IGHV4-59;IGHJ4	8.078226924698328e-06	1.6221742513181805e-08	0.9572940729521292	No match found
CARESATAQYLEYW;IGHV4-59;IGHJ4	7.101720833407509e-06	2.646359895464976e-18	1.1091941285545576e-24	No match found
CARESDSYLSGTQYFDLW;IGHV4-59;IGHJ2	7.123325503622722e-06	1.0701776687550077e-18	1.0989867944127956e-24	No match found
CARESDSYPSGTQYFDLW;IGHV4-59;IGHJ2	7.100454518454669e-06	1.1152595127727276e-18	1.1097972285819756e-24	No match found
CARESGDVVRGVRYYYFDYW;IGHV3-33;IGHJ4	1.0706135327675514e-05	2.209014363660267e-17	4.7966415250178086e-29	No match found
CARESGSFHDGGYFDYW;IGHV3-30;IGHJ4	7.189860050339302e-06	1.2407572726617614e-15	9.689146103632992e-16	No match found
CARESGSGFDYW;IGHV3-30;IGHJ4	8.107283285205087e-06	2.4778557035315865e-08	0.9571546864658218	No match found
CARESGSGSYLVYW;IGHV4-39;IGHJ4	1.075160500908765e-05	2.508655855028846e-13	3.8197461621242534e-13	No match found
CARESGSGSYLVYW;IGHV4-59;IGHJ4	7.132303073051946e-06	1.7912392184146917e-12	8.870039685665362e-07	No match found
CARESGYSSGWRYYYGMDVW;IGHV4-4;IGHJ6	1.0687860637933147e-05	4.4904678227264337e-17	4.586811010320213e-25	No match found
CARESIAAAGRDFDYW;IGHV3-33;IGHJ4	8.203718321677714e-06	3.6408071784481136e-10	0.9453944801516136	No match found
CARESIAAAGRDLDYW;IGHV3-33;IGHJ4	7.994729331822508e-06	1.9683378258609354e-11	0.000549869699449	No match found
CARESLGAFDYW;IGHV3-33;IGHJ4	7.359064399345292e-06	6.695721235112668e-10	0.9472400418834712	No match found
CARESLHLTGYYNDYFDYW;IGHV4-61;IGHJ4	1.0825285949010497e-05	9.130102935997332e-17	4.356858957849873e-25	No match found
CARESRLKYLEWSGSRYYYYGMDVW;IGHV4-59;IGHJ6	1.0706135327675514e-05	3.272991176151066e-27	7.455169533025495e-65	No match found
CARESVSSFGVVIFGMDVW;IGHV3-21;IGHJ6	7.101720833407509e-06	7.67220002292076e-16	1.005978908500009e-15	No match found
CARESWFDPW;IGHV3-30;IGHJ5	7.937958453999888e-06	3.1555190821256644e-08	0.9670229087395926	No match found
CARETGGGMDVW;IGHV3-30-3;IGHJ6	7.427640156777416e-06	1.6094951416502255e-11	0.0006820606500729	No match found
CARETGTTVSLDYW;IGHV2-70;IGHJ4	7.1534960549583454e-06	2.176817460928952e-12	8.79062762872048e-07	No match found
CARETMTADAFDIW;IGHV4-59;IGHJ3	7.123325503622722e-06	1.501690109527648e-11	0.0007708380711167	No match found
CARETRAYCSGGSCPHGWFDPW;IGHV4-39;IGHJ5	7.130367086813567e-06	1.4179736165392838e-16	1.0269261515479486e-18	No match found
CARETTVQYYYGMDVW;IGHV3-13;IGHJ6	1.0687860637933147e-05	4.616658445859765e-16	4.3538920908749255e-21	No match found
CARETTVTTLDYW;IGHV2-70;IGHJ4	7.274034809860893e-06	7.47051201875637e-10	0.9475102323973892	No match found
CARETYSSGWFQQFDYW;IGHV4-39;IGHJ4	7.1918198872957536e-06	1.913565778068821e-14	9.36445791778299e-13	No match found
CARETYSSGWFQQFDYW;IGHV4-59;IGHJ4	1.092828914364496e-05	1.320361909182786e-13	3.577930615399413e-13	No match found
CARETYYYDSSGYSFDYW;IGHV3-33;IGHJ4	8.134949597429353e-06	3.3531847385387993e-09	0.9570256431104848	No match found
CAREVEGSSERAW;IGHV4-39;IGHJ5	7.123325503622722e-06	6.503415338838093e-17	1.0300189325193768e-18	No match found
CAREVEIGWLSYFDYW;IGHV4-61;IGHJ4	7.100454518454669e-06	4.011368180299616e-16	1.0065250416557196e-15	No match found
CAREVGGVKTNWFDPW;IGHV4-61;IGHJ5	1.0788973548912607e-05	3.043788702961888e-13	3.529685483876188e-09	No match found
CAREVGIAVAGTLGRLDPW;IGHV3-74;IGHJ5	1.071871099879194e-05	7.865234035607255e-16	4.303609329287904e-21	No match found
CAREVGNCSSTSCYRARWGYYYGMDVW;IGHV4-4;IGHJ6	7.126565270779287e-06	4.920570210522347e-23	1.2496840958031972e-36	No match found
CAREVGSGIDPW;IGHV3-48;IGHJ5	1.0819377429964883e-05	9.185345298621751e-12	2.954875968198866e-05	No match found
CAREVGSYYDWRPDYW;IGHV4-61;IGHJ4	1.4598921290044186e-05	3.995906140934786e-16	1.3247974672725272e-26	No match found
CAREVLLWFGELSYFDYW;IGHV4-4;IGHJ4	8.133211274454015e-06	1.3121679337523842e-11	0.0005229983215937	No match found
CAREVQQWPSKLDYW;IGHV3-30;IGHJ4	7.134858151948196e-06	1.1138191882504144e-14	9.593842993727424e-13	No match found
CAREVRGRIVVVIAIPYYYFDYW;IGHV4-34;IGHJ4	2.169264578304129e-05	6.807717888107171e-18	1.239221970725172e-51	No match found
CAREVRGYHNWFDPW;IGHV3-21;IGHJ5	1.4437707272127949e-05	6.852241248338353e-12	9.145481068641114e-07	No match found
CAREVRYYYDSSGPGAFDIW;IGHV4-59;IGHJ3	1.0819377429964883e-05	2.530807338361972e-12	3.4900610782370127e-09	No match found
CAREVSGSYYNGWFDPW;IGHV4-59;IGHJ5	2.5161540881278075e-05	3.681579129979764e-11	0.0006731992149596	No match found
CAREVSIMVRGRRRFDYW;IGHV3-30;IGHJ4	7.1918198872957536e-06	2.4024156002991223e-16	1.0004526296903062e-18	No match found
CAREVTLAFDIW;IGHV3-53;IGHJ3	8.078226924698328e-06	8.606546383853246e-11	0.2015876422830654	No match found
CAREVVFLLSKGGMDVW;IGHV4-30-4;IGHJ6	1.80225363302094e-05	4.561250004297134e-22	6.999368765497123e-68	No match found
CAREVVIAPYYFDYW;IGHV4-34;IGHJ4	7.177470849097778e-06	6.852902397398678e-12	0.000753966738543	No match found
CAREVVIAPYYFDYW;IGHV4-4;IGHJ4	7.168418459223218e-06	4.3181220771384826e-12	0.0007567524912838	No match found
CAREVWFGEQPPGFDYW;IGHV2-70;IGHJ4	7.1534960549583454e-06	9.141123021932323e-15	9.517973399295144e-13	No match found
CAREVYGMDVW;IGHV3-53;IGHJ6	7.305951953447701e-06	6.384392989568022e-10	0.9474069485167368	3361
CAREWVYYDILTGYRNWFDPW;IGHV4-61;IGHJ5	7.159943824597549e-06	4.40753020407827e-13	8.766655136939915e-07	No match found
CAREYIAAAGHGNDYW;IGHV3-48;IGHJ4	7.2527977087707746e-06	1.0970134416481437e-13	8.816931552879728e-10	No match found
CAREYPPPLWFGELDYYGMDVW;IGHV6-1;IGHJ6	2.5491728803400503e-05	1.956746271299474e-21	4.4067719969149706e-91	No match found
CAREYRIQLWQTNWYFDLW;IGHV4-59;IGHJ2	7.123325503622722e-06	1.2189262963974337e-15	9.967216868233844e-16	No match found
CAREYSAPRWFGEYNRYGMDVW;IGHV3-30;IGHJ6	7.248801253050978e-06	1.8371229092904322e-23	1.2264745312525648e-39	No match found
CAREYSAPRWFGEYNRYGMDVW;IGHV3-33;IGHJ6	1.084621568980956e-05	6.359056225087895e-25	8.667418212905774e-57	No match found
CAREYSAPRWFGEYNRYGMDVW;IGHV4-34;IGHJ4	7.169657997053737e-06	1.9308990198991543e-27	1.4203458943310326e-51	No match found
CAREYSSGVYFDYW;IGHV2-70;IGHJ4	1.828624122925801e-05	1.3237745432877714e-11	2.227896722200164e-08	No match found
CAREYYYDSSGYYPLDYW;IGHV1-18;IGHJ4	1.7427993972785817e-05	1.730033009240998e-09	0.95452234402631	No match found
CAREYYYYYYGMDVW;IGHV1-2;IGHJ6	8.133211274454015e-06	6.263222126355292e-15	6.448676681203835e-13	No match found
CARFAYQLLFIASYYGMDVW;IGHV3-21;IGHJ6	7.152181303295906e-06	1.874787394164565e-20	1.1568948485497804e-30	No match found
CARFAYQLLFIASYYGMDVW;IGHV4-34;IGHJ6	7.109955652801143e-06	3.30442253533463e-20	1.1411710687629975e-27	No match found
CARFAYQLLFIASYYGMDVW;IGHV4-39;IGHJ6	7.119505576353242e-06	1.543032124901417e-20	1.1731143946460849e-30	No match found
CARFCSSTSCYDDYYYYYGMDVW;IGHV3-21;IGHJ6	7.109955652801143e-06	9.470179071633109e-22	1.2159664734355593e-33	No match found
CARFDYYGSGSYYRGPFDYW;IGHV2-5;IGHJ4	7.109955652801143e-06	1.4781809529467114e-13	9.366930624658554e-10	No match found
CARFEGIAAAGFDYW;IGHV4-34;IGHJ4	7.187382039336833e-06	1.4583724409538356e-10	0.2550401401603674	No match found
CARFETSKFYSSGMDVW;IGHV3-21;IGHJ6	1.4336760254714178e-05	1.897066403863424e-18	1.7945149459443188e-41	No match found
CARFGESFDYW;IGHV4-34;IGHJ4	7.366117024587605e-06	3.8238108479064255e-10	0.9472168973360294	No match found
CARFLAAGGVIYNWFDPW;IGHV4-59;IGHJ5	1.0706135327675514e-05	2.265920030764139e-15	4.324008728733627e-21	No match found
CARFLGYCSGGSCYSSGMDVW;IGHV4-4;IGHJ6	1.0687860637933147e-05	2.59052167921646e-12	3.6656318348754356e-09	No match found
CARFLRRVVPAATGHWEKNYYYYMDVW;IGHV4-34;IGHJ6	7.181359513926797e-06	1.771932102339202e-22	1.2166896381973457e-36	No match found
CARFPHGVRSSAFDIW;IGHV4-39;IGHJ3	7.123325503622722e-06	1.7390387545452757e-15	9.967216868233844e-16	No match found
CARFPTSYYYDSKAAPATPDAFDIW;IGHV4-39;IGHJ3	1.801597316148803e-05	2.089897427703969e-23	9.061061158227878e-80	No match found
CARFPTSYYYDSKAAPATPDAFDVW;IGHV4-39;IGHJ6	7.143814361197395e-06	0.0001485706359388	1.0	No match found
CARFPTSYYYDSKAAPATPDAFDYW;IGHV4-39;IGHJ4	7.130367086813567e-06	5.404030593719283e-26	1.7996513002158046e-48	No match found
CARFPYYYDNWFDPW;IGHV4-30-4;IGHJ5	1.0708059065562117e-05	3.7362935795894144e-15	4.0990690583869156e-17	No match found
CARFPYYYDSSGSFDYW;IGHV4-39;IGHJ4	1.0809450795600589e-05	2.2485370560335758e-10	0.0943325468974734	No match found
CARFRGVSWGADGTGPSDYW;IGHV3-23;IGHJ4	7.12781524403234e-06	7.043933653820379e-24	1.2957629096542456e-39	No match found
CARFSGSWAHYGMDVW;IGHV3-21;IGHJ6	7.160606799773772e-06	1.5209113387221054e-16	1.0137840410796137e-18	No match found
CARFSIGVVIDDAFDIW;IGHV4-39;IGHJ3	7.1534960549583454e-06	1.4152171185719096e-13	9.194559342068235e-10	No match found
CARFSPYYYDSSGYYHHTFDYW;IGHV4-31;IGHJ4	7.159943824597549e-06	3.778012290673538e-17	1.0140698241083096e-18	No match found
CARFYCSGGSCYSGLVRDW;IGHV4-39;IGHJ4	7.195090234984839e-06	6.108675088503485e-16	9.667727490116342e-16	No match found
CARFYYYGMDVW;IGHV2-70;IGHJ6	1.1124869410363993e-05	2.13446146617804e-11	2.6526537998092134e-05	No match found
CARGADWIQLFPFDYW;IGHV4-4;IGHJ4	7.143814361197395e-06	9.452302875292168e-15	9.557285782782886e-13	No match found
CARGADYYSNYRGTLRYW;IGHV3-23;IGHJ4	7.152181303295906e-06	1.9362704533300005e-21	1.1938039486106325e-33	No match found
CARGAEYYYYGMDVW;IGHV3-21;IGHJ6	1.0720563662183654e-05	2.3558202614872582e-14	4.0798226888782223e-17	No match found
CARGAGLFDYW;IGHV3-33;IGHJ4	7.2827409369292e-06	9.288386628476163e-09	0.9624012539250216	No match found
CARGAGRGSGYGKYYYYYGMDVW;IGHV4-59;IGHJ6	7.106150119349671e-06	1.7643382234377863e-24	1.6736841295585225e-42	No match found
CARGAGRGSGYGKYYYYYYGMDVW;IGHV4-59;IGHJ6	1.4381143758316154e-05	4.961327744968519e-26	4.54154696839774e-81	No match found
CARGAGVGSSWWLGFDYW;IGHV4-61;IGHJ4	7.143814361197395e-06	7.015251514587367e-16	9.880468691051098e-16	No match found
CARGAGYSGYEEFGYW;IGHV3-21;IGHJ4	7.152181303295906e-06	4.6327564306766113e-14	9.199703139971471e-10	No match found
CARGAGYSSSWYLAFDIW;IGHV4-59;IGHJ3	7.100454518454669e-06	4.6055136160920735e-11	0.2610389352108134	No match found
CARGAGYYYGSGSYYKARDAFDIW;IGHV4-59;IGHJ3	7.1534960549583454e-06	3.421129060159191e-14	9.194559342068235e-10	No match found
CARGAIRGPYNWFDPW;IGHV4-59;IGHJ5	7.12205143612471e-06	3.4738575278381872e-12	0.0007712410045961	No match found
CARGAIVVVPAALGLGYYYYYYMDVW;IGHV4-34;IGHJ6	1.0825285949010497e-05	2.1499205183161998e-13	3.7162805979292033e-13	No match found
CARGALTGGNYDFWSGYYTSPLDYW;IGHV4-34;IGHJ4	1.073506981951655e-05	8.522575668518303e-18	4.7447376733786634e-29	No match found
CARGANWFDPW;IGHV3-33;IGHJ5	2.246382464099097e-05	1.3719386211155164e-08	1.0	No match found
CARGAPGYW;IGHV4-34;IGHJ4	2.584554528542093e-05	5.4130586325856e-09	1.0	No match found
CARGAPGYW;IGHV4-39;IGHJ5	7.150996173443105e-06	1.0111940198039529e-11	0.0007621531047972	No match found
CARGAPGYW;IGHV4-59;IGHJ3	7.156700111423886e-06	6.307785693280912e-12	0.0007603807827548	No match found
CARGAPMVRGAGNWFDPW;IGHV4-31;IGHJ5	7.101720833407509e-06	6.813292018029245e-15	9.73073403557946e-13	No match found
CARGAPNSSNAFDVW;IGHV3-30;IGHJ3	7.12205143612471e-06	4.309346592963908e-18	1.0646831752792573e-21	No match found
CARGAPREW;IGHV3-53;IGHJ4	7.12205143612471e-06	2.095099573244757e-12	8.908797497438188e-07	No match found
CARGAPTITMIVVVITGAGWYFDLW;IGHV4-34;IGHJ2	1.0753545249431638e-05	2.57340237149367e-15	4.247706042333054e-21	No match found
CARGAPTYYYYYYMDVW;IGHV3-72;IGHJ6	7.313147325769413e-06	1.931578444570014e-11	0.0007137823077376	No match found
CARGARQGYGFRLGSFDYW;IGHV4-34;IGHJ4	1.438661843611292e-05	2.542527532174713e-18	1.7646653631814015e-41	No match found
CARGARQGYGFRLGSFDYW;IGHV4-39;IGHJ4	7.156700111423886e-06	2.79248711511631e-19	1.118639246467602e-27	No match found
CARGARQGYGFRLGSFDYW;IGHV4-59;IGHJ4	7.119505576353242e-06	8.884883816346981e-19	1.1007828319255886e-24	No match found
CARGATRTFDYW;IGHV4-34;IGHJ4	7.183991182342198e-06	2.9798143096374637e-10	0.2552747463466882	No match found
CARGAVSLGIHGMDVW;IGHV4-61;IGHJ6	1.80225363302094e-05	3.120294479930593e-16	4.027230301069432e-32	No match found
CARGAVVVPAATEDYYYYYGMDVW;IGHV4-34;IGHJ6	7.1534960549583454e-06	8.078821249542452e-22	1.1926128920085229e-33	No match found
CARGAYHDLYYYYYGMDVW;IGHV6-1;IGHJ6	7.12205143612471e-06	7.93327919362998e-22	1.209309650816382e-33	No match found
CARGAYSGYEYYFDYW;IGHV3-7;IGHJ4	1.1189686443336324e-05	7.050521290297878e-11	0.0855033044659526	No match found
CARGAYSSSWQNYYYYYYMDVW;IGHV3-13;IGHJ6	7.994729331822508e-06	3.1008133136014466e-12	0.000549869699449	No match found
CARGCDYW;IGHV4-59;IGHJ4	7.533882796408958e-06	3.282176880683269e-08	0.9675888063555718	4537
CARGCLSYYGSGSYCYGMDVW;IGHV4-59;IGHJ6	7.168418459223218e-06	3.2101623527671384e-16	9.777616038435282e-16	No match found
CARGCSGGSCYPNPFSTW;IGHV4-61;IGHJ5	7.143814361197395e-06	8.412101087074982e-18	1.0548423888745792e-21	No match found
CARGDDNYCTFSYGYGRLNRYRYYGMDVW;IGHV3-20;IGHJ6	7.191158043864233e-06	4.295196952811601e-36	1.759008621042381e-75	No match found
CARGDDNYCTFSYGYGRLNRYRYYGMDVW;IGHV4-34;IGHJ6	7.202959294596803e-06	6.690464766183094e-35	1.7042127614904738e-72	No match found
CARGDDSGSGYMDVW;IGHV4-34;IGHJ6	7.1534960549583454e-06	4.181218818050658e-13	8.79062762872048e-07	No match found
CARGDEEQWLVHYYYYGMDVW;IGHV6-1;IGHJ6	7.1534960549583454e-06	3.804433761550385e-21	1.156164721318918e-30	No match found
CARGDFGELFPSPKYYYYGMDVW;IGHV1-8;IGHJ6	7.975112972217338e-06	4.236018312742223e-26	1.2811253539175448e-48	No match found
CARGDFGVVIIPYYYYYMDVW;IGHV4-39;IGHJ6	7.1534960549583454e-06	2.5403703476711108e-11	0.0007613762000919	No match found
CARGDFWSGYYFDYW;IGHV3-11;IGHJ4	1.6623094713259134e-05	1.658653471804947e-09	0.9499018995651322	No match found
CARGDFWSGYYLDYW;IGHV1-2;IGHJ4	8.022796053703806e-06	5.83512614499654e-10	0.9456524838819468	No match found
CARGDGGYSNYYFDYW;IGHV4-34;IGHJ4	7.994729331822508e-06	5.339351624782768e-12	0.000549869699449	No match found
CARGDGYNSPFDYW;IGHV3-30-3;IGHJ4	7.225633651980116e-06	7.385544644117632e-10	0.9476683279925529	No match found
CARGDGYNSPFDYW;IGHV3-30;IGHJ4	8.134949597429353e-06	4.28442635289989e-09	0.9570256431104848	No match found
CARGDHPQSSSWYYFDYW;IGHV4-4;IGHJ4	7.101720833407509e-06	5.091317245206151e-16	1.005978908500009e-15	No match found
CARGDIVATQGAYYYYGMDVW;IGHV3-13;IGHJ6	7.1534960549583454e-06	8.32395807664289e-21	1.156164721318918e-30	No match found
CARGDIVATYYFDYW;IGHV3-30;IGHJ4	7.4533847377633474e-06	6.66446429253661e-10	0.9469530191723492	No match found
CARGDIVVVPAAMSYYYYGMDVW;IGHV4-34;IGHJ6	7.3113408077044605e-06	5.21464156458788e-17	9.515101034905873e-19	No match found
CARGDIVVVPAATTTYYYYYMDVW;IGHV3-13;IGHJ6	7.158026717118582e-06	8.942726901691099e-12	0.0007599684700626	No match found
CARGDLRYSSSWYLDYW;IGHV4-34;IGHJ4	7.136751018349775e-06	2.37201834364731e-12	8.853295732979146e-07	No match found
CARGDQLLYYYYGMDVW;IGHV1-8;IGHJ6	7.923575857213927e-06	9.958862110817867e-17	7.455227175580825e-19	No match found
CARGDQLRGYYYGMDVW;IGHV3-13;IGHJ6	1.0720563662183654e-05	3.850947439481639e-16	4.300588888119661e-21	No match found
CARGDSSGYYYYFDYW;IGHV3-13;IGHJ4	1.2577714420729523e-05	3.127335469635136e-10	0.94236137236898	1440
CARGDSSSWYYWFDPW;IGHV3-13;IGHJ5	1.2253159832974058e-05	1.5150982170925247e-10	0.0659042161549941	No match found
CARGDTAMVRGYYYYGMDVW;IGHV3-13;IGHJ6	7.101720833407509e-06	2.1192348935494494e-18	1.1091941285545576e-24	No match found
CARGDVEMATIKSGGPFYHFDYW;IGHV4-39;IGHJ4	7.177470849097778e-06	2.8371742907837767e-20	1.1444850541347615e-30	No match found
CARGDVEMATIKSGGPFYHFDYW;IGHV4-59;IGHJ4	1.079268601298929e-05	7.85777112756615e-20	5.140885948682644e-37	No match found
CARGDVGAAAGVLIPYYYYYMDVW;IGHV4-34;IGHJ6	7.1534960549583454e-06	1.5611368137031442e-16	1.0168541578323345e-18	No match found
CARGDVGYCSGGSCYWFDPW;IGHV4-59;IGHJ5	7.318058937042483e-06	2.343822826358404e-11	0.0007123718022895	No match found
CARGDVVVVAANDYYYGMDVW;IGHV4-59;IGHJ6	7.1534960549583454e-06	4.382361630583826e-18	1.0505033100529118e-21	No match found
CARGDWSYWYFDLW;IGHV4-34;IGHJ2	7.2004210537780605e-06	2.6042356770924566e-10	0.2541557573149086	No match found
CARGDYAYYYYYMDVW;IGHV3-7;IGHJ6	7.926764483178977e-06	2.015678451929552e-09	0.9458236558464422	No match found
CARGDYW;IGHV1-18;IGHJ4	1.1369332827753953e-05	1.0860673793240077e-07	0.9583917521968518	No match found
CARGDYWGSLDYW;IGHV3-21;IGHJ4	7.159943824597549e-06	1.1353216200527804e-11	0.0007593742457454	No match found
CARGDYYDSSGYYDYW;IGHV4-59;IGHJ4	1.0825285949010497e-05	1.4018005236242194e-09	0.9399330949361208	No match found
CARGDYYYYYYMDVW;IGHV3-33;IGHJ6	1.2742750989784282e-05	4.4399855583265614e-08	0.9719189003732625	No match found
CARGEEEMATIVDEYFDYW;IGHV4-39;IGHJ4	7.166410978807901e-06	1.7750134970940166e-17	1.044752194674368e-21	No match found
CARGEGCSSTSCYTPAPFDYW;IGHV3-30;IGHJ4	7.181359513926797e-06	2.034180018095897e-14	9.406030922821945e-13	No match found
CARGEGITIFGVVIIGAFDIW;IGHV4-31;IGHJ3	8.107283285205087e-06	1.1946985389797116e-13	6.290703572723332e-10	No match found
CARGEGVMVYVYGMDVW;IGHV4-31;IGHJ6	1.0720563662183654e-05	1.7320658064750778e-20	5.552573582115385e-41	No match found
CARGEITTRGLIYYGMDVW;IGHV4-34;IGHJ6	7.12205143612471e-06	1.1590815786919292e-19	1.1352847556521636e-27	No match found
CARGEITTRGLIYYYGMDVW;IGHV4-34;IGHJ6	7.109955652801143e-06	1.894413315637269e-20	1.1778171780262096e-30	No match found
CARGERRKVRWGPGRGSEIDTYFALDVW;IGHV4-34;IGHJ6	7.132905266009608e-06	7.879508600074413e-06	1.0	No match found
CARGEVGITMIVVAVPGWFDPW;IGHV4-34;IGHJ5	1.4554119123572953e-05	2.420317685941508e-15	1.344527061277167e-26	No match found
CARGEVGITMIVVAVPGWFDPW;IGHV4-59;IGHJ4	7.149604985107504e-06	2.127300207056908e-22	1.236008288224368e-36	No match found
CARGEWLRGGMDVW;IGHV6-1;IGHJ6	7.178102163803062e-06	4.512553559872227e-11	0.2556771145626421	No match found
CARGEYYSGWYGLKYYFDYW;IGHV4-34;IGHJ4	1.0835242182871136e-05	4.046472186507184e-16	4.120381524720784e-21	No match found
CARGFADW;IGHV4-59;IGHJ4	1.0802523595135725e-05	3.336638111138714e-09	0.9469553490199324	4537
CARGFDIW;IGHV4-59;IGHJ3	4.594583185461534e-05	1.7552852097145392e-08	0.7141573876564565	No match found
CARGFDLDGYGVPWRHW;IGHV3-23;IGHJ5	7.169657997053737e-06	1.5878117334434663e-25	1.7698030984819354e-48	No match found
CARGFDLW;IGHV4-59;IGHJ2	6.587437933167164e-05	4.667931105617975e-08	1.0	No match found
CARGFDPW;IGHV4-31;IGHJ5	7.27354800317724e-06	7.78164994715879e-10	0.9475124202868233	No match found
CARGFDPW;IGHV4-59;IGHJ5	8.83853129371342e-05	1.3440251358233364e-07	0.6602882922217351	No match found
CARGFDPW;IGHV4-61;IGHJ6	7.156700111423886e-06	8.32229038847116e-05	1.0	No match found
CARGFDYW;IGHV3-21;IGHJ4	1.0857083873001736e-05	1.4823612016717155e-06	0.9711279539207666	No match found
CARGFDYW;IGHV3-30;IGHJ4	7.153474091581179e-06	4.331102001647934e-06	1.0	No match found
CARGFDYW;IGHV3-33;IGHJ4	7.22695088596027e-06	1.128578711854574e-06	0.9903054261095796	No match found
CARGFDYW;IGHV3-53;IGHJ4	7.23139355455212e-06	4.5250192473084454e-07	0.9902714632654972	No match found
CARGFDYW;IGHV4-30-4;IGHJ4	7.160606799773772e-06	1.262583640520103e-09	0.9478843255330796	No match found
CARGFDYW;IGHV4-34;IGHJ4	1.8446590940256136e-05	2.272910499441829e-06	0.9662348788660804	No match found
CARGFDYW;IGHV4-38-2;IGHJ4	1.0868323974154644e-05	4.828407589102649e-07	0.9710117194969224	No match found
CARGFDYW;IGHV4-39;IGHJ4	1.463457138751438e-05	1.2484735989938976e-06	0.943396740169051	4537
CARGFDYW;IGHV4-4;IGHJ4	1.0817463048316733e-05	7.527967723334003e-07	0.9715515934863762	cdr3_vj CARGWYFDYW;IGHV4-4;IGHJ4 4921 CARGWYFDYW;IGHV4-4;IGHJ4 5205 Name: Seq_index, dtype: int64
CARGFDYW;IGHV4-59;IGHJ4	0.0002743161199593	1.7105049902057827e-06	0.2931815269141161	4537
CARGFDYW;IGHV4-61;IGHJ4	1.0792894663110597e-05	4.616641642268529e-07	0.9718204621238856	No match found
CARGFDYW;IGHV5-51;IGHJ4	7.23139355455212e-06	5.186336200950804e-07	0.9902714632654972	No match found
CARGFDYW;IGHV6-1;IGHJ4	7.1918198872957536e-06	4.275984845641192e-07	0.9905938359607038	No match found
CARGFDYW;IGHV6-1;IGHJ6	7.156700111423886e-06	0.0001241411363841	1.0	No match found
CARGFGDIW;IGHV4-59;IGHJ3	7.226075207167488e-06	5.360316737187484e-11	0.2524243071116978	No match found
CARGFGRALYSYGFELDYYYYMDVW;IGHV4-34;IGHJ6	7.158026717118582e-06	3.8417772022266743e-19	1.0828518927776292e-24	No match found
CARGFGSYYTNFWLISSIGGFDYW;IGHV3-74;IGHJ4	7.143814361197395e-06	4.5853346668868355e-25	1.506499919138585e-42	No match found
CARGFGSYYTNFWLISSIGGFDYW;IGHV4-30-4;IGHJ4	1.0687860637933147e-05	1.87911826029174e-29	8.607186307848801e-77	No match found
CARGFRGGPFDYW;IGHV3-20;IGHJ4	7.202959294596803e-06	4.974726357733202e-11	0.2539861880394281	No match found
CARGFRQLVLFDYYYGMDVW;IGHV4-61;IGHJ6	7.122084701861434e-06	6.219128419042226e-21	1.1717680556407116e-30	No match found
CARGFRQLVLFDYYYYGMDVW;IGHV4-61;IGHJ6	1.4361632672802448e-05	9.439344289719364e-23	2.363181998561745e-61	No match found
CARGFRSVVPAVLGVAFYYYYGMDVW;IGHV4-34;IGHJ6	7.1534960549583454e-06	2.554409213004988e-27	1.430134845678444e-51	No match found
CARGFTDW;IGHV4-59;IGHJ4	7.994729331822508e-06	1.2705543127734591e-09	0.9457001660231108	4537
CARGGATYYYDSSGYVNAFDIW;IGHV4-59;IGHJ3	7.1534960549583454e-06	6.307913391630905e-13	8.79062762872048e-07	No match found
CARGGDGMDVW;IGHV1-18;IGHJ6	7.229386237320303e-06	4.567428196895146e-09	0.9627768911661272	No match found
CARGGDMNWFDPW;IGHV4-59;IGHJ5	2.176884117553126e-05	3.006870081723966e-10	0.9807302021819502	No match found
CARGGDYDFWSGYVNYGMDVW;IGHV3-66;IGHJ6	7.119505576353242e-06	3.1515161375839777e-15	9.656944899713837e-13	No match found
CARGGDYSNYGRVDYW;IGHV3-23;IGHJ4	7.170958175228966e-06	2.1956598002906428e-14	9.447612706169342e-13	No match found
CARGGDYSNYGRVDYW;IGHV3-23;IGHJ6	7.22037269457247e-06	2.741948227767661e-06	0.9903586842208482	No match found
CARGGEKPYYDFWSGYFESLGGTHYYYYMDVW;IGHV3-48;IGHJ6	7.1534960549583454e-06	1.2627008697537733e-22	1.2308391146980804e-36	No match found
CARGGERSLLERPLDYW;IGHV4-59;IGHJ4	1.4336760254714178e-05	5.3691470778605775e-16	1.445830497336957e-26	No match found
CARGGEWSSSSLPDYW;IGHV3-13;IGHJ4	1.0708059065562117e-05	3.285406680435308e-15	4.0990690583869156e-17	No match found
CARGGFSVEMATSYYFDYW;IGHV4-34;IGHJ4	7.181359513926797e-06	4.0305329393413064e-14	9.08646057539504e-10	No match found
CARGGFSVEMATSYYFDYW;IGHV4-39;IGHJ4	7.177470849097778e-06	4.4777359096913306e-15	9.421547662268654e-13	No match found
CARGGFVQTGTTFDYW;IGHV3-30-3;IGHJ4	7.158026717118582e-06	4.085921691343463e-15	9.49965056224012e-13	No match found
CARGGGDYGGNPFDYW;IGHV4-59;IGHJ4	1.0733173562595343e-05	1.1161924824917634e-10	0.0962423489373412	No match found
CARGGGDYMDVW;IGHV3-30;IGHJ6	8.107283285205087e-06	2.186422999191464e-09	0.9455211460464336	No match found
CARGGGDYW;IGHV3-48;IGHJ4	8.133211274454015e-06	7.046072329643187e-08	0.96698727278284	No match found
CARGGGGKNSPLYYGMDVW;IGHV4-39;IGHJ6	7.136751018349775e-06	1.0669673734230072e-19	1.1281846944767353e-27	No match found
CARGGGGRDGYNPW;IGHV4-59;IGHJ5	7.164482735216238e-06	2.6726731053204547e-12	8.749831024506791e-07	No match found
CARGGGGSYYYFDYW;IGHV3-30;IGHJ4	7.414580942723778e-06	7.77674180206305e-10	0.9470688440990096	No match found
CARGGGLRNYGMDVW;IGHV4-59;IGHJ6	7.178102163803062e-06	2.523383352210597e-12	8.69960768224564e-07	No match found
CARGGGMDVW;IGHV3-53;IGHJ6	1.6753734375873193e-05	4.40034093825012e-08	0.999686038016824	No match found
CARGGGNWFDPW;IGHV3-30-3;IGHJ5	1.1140441320735554e-05	6.525806331418199e-09	0.9446703127542884	No match found
CARGGGRDAFDIW;IGHV3-53;IGHJ3	7.202959294596803e-06	2.7893930230784683e-09	0.9477434600323776	No match found
CARGGGRLQYSYYYGMDVW;IGHV4-39;IGHJ4	7.170983526506926e-06	1.7588450009910305e-23	1.2952891764401647e-39	No match found
CARGGGRRVTIFGVVDYYYGMDVW;IGHV3-21;IGHJ6	7.12205143612471e-06	4.595132866852767e-20	1.1352847556521636e-27	No match found
CARGGGSGWPFDYW;IGHV4-59;IGHJ4	7.178102163803062e-06	1.2815233812689895e-09	0.9478259805326804	No match found
CARGGGSGWYFDYW;IGHV3-30-3;IGHJ4	7.427640156777416e-06	1.2200673241734946e-10	0.2392529595736668	No match found
CARGGGSGYRYYFDYW;IGHV4-59;IGHJ4	1.0802523595135725e-05	2.5696130133877568e-11	2.972866862587519e-05	No match found
CARGGGSYFDYW;IGHV3-30;IGHJ4	1.2628736772633138e-05	7.1126826909834165e-09	0.9457133044646204	No match found
CARGGGSYFHWFDPW;IGHV3-30;IGHJ5	7.366117024587605e-06	6.846342613327196e-11	0.2431387605637513	No match found
CARGGGSYFNWFDPW;IGHV3-30;IGHJ5	1.2306492129841628e-05	3.9288491277999103e-10	0.9416153579871416	No match found
CARGGGSYYGAFDIW;IGHV3-30;IGHJ3	7.414580942723778e-06	1.301877108451393e-09	0.9470688440990096	No match found
CARGGGSYYNWFDPW;IGHV3-30;IGHJ5	7.937958453999888e-06	1.763468138261886e-09	0.9458025530065792	No match found
CARGGGYCSGGSCYYWFDPW;IGHV4-59;IGHJ5	7.109955652801143e-06	9.912508350890476e-10	0.9480547127234824	No match found
CARGGGYRDAFDIW;IGHV3-30;IGHJ3	1.0800553226584464e-05	2.1191366916834467e-09	0.9399659182235144	No match found
CARGGGYSSSPFDYW;IGHV4-59;IGHJ4	7.164515679440757e-06	1.1328073266347555e-09	0.9478712124658594	No match found
CARGGGYSYGAIDYW;IGHV4-34;IGHJ4	1.2339463061279046e-05	4.918376394522002e-10	0.9417051788531864	No match found
CARGGGYSYGALDYW;IGHV4-34;IGHJ4	1.2401346028654644e-05	1.260491171466601e-09	0.9418636970911998	No match found
CARGGGYSYGALDYW;IGHV4-59;IGHJ4	7.225584611045868e-06	6.8160634956797e-10	0.9476685630504156	No match found
CARGGGYSYGGIDYW;IGHV4-34;IGHJ4	1.0835242182871136e-05	3.483942199609882e-09	0.9466957279159998	No match found
CARGGGYSYGSLDYW;IGHV4-34;IGHJ4	1.2339463061279046e-05	3.532421655649452e-09	0.9445727771622272	No match found
CARGGGYSYGYGGFYFDYW;IGHV4-30-4;IGHJ4	1.071871099879194e-05	2.58890700575697e-16	4.53383813974935e-25	No match found
CARGGGYYYYGMDVW;IGHV4-59;IGHJ6	7.181359513926797e-06	7.368386122842301e-13	8.687652446340777e-07	No match found
CARGGIAAAGIDYYYGMDVW;IGHV3-13;IGHJ6	7.310666477351645e-06	7.335206245675363e-17	9.517771305491764e-19	No match found
CARGGIAARRHYFDYW;IGHV4-34;IGHJ4	1.0708059065562117e-05	4.194966526197907e-11	0.0968820085807552	No match found
CARGGIAGYYYYYMDVW;IGHV3-7;IGHJ6	7.297313034831953e-06	6.82129880161474e-10	0.9474350662671988	No match found
CARGGIAVAGLGDYYYYGMDVW;IGHV4-34;IGHJ6	7.309953943104924e-06	1.2196737949353626e-19	1.0487884969469898e-27	No match found
CARGGKVDDAYYLSTIFGVVYWGYFDYW;IGHV3-30;IGHJ4	7.1534960549583454e-06	1.9696406382327107e-28	1.472315020661599e-54	No match found
CARGGKYSGYGSFDYW;IGHV3-53;IGHJ4	7.109955652801143e-06	2.201370630107318e-12	8.954815675661586e-07	No match found
CARGGLAGGNYDFWSGYYTSPLDYW;IGHV4-34;IGHJ4	7.101720833407509e-06	2.318171633253393e-17	1.0739868292564598e-21	No match found
CARGGLGNRGFDYW;IGHV4-39;IGHJ4	7.240830258708947e-06	1.5120943678732376e-11	0.0007348370578922	No match found
CARGGLGYCSSTSCSNWFDPW;IGHV5-51;IGHJ5	7.161227438621913e-06	1.5741567425717267e-11	0.0007589766475227	No match found
CARGGLRHSWFDPW;IGHV4-38-2;IGHJ5	7.136751018349775e-06	2.3010266483486648e-12	8.853295732979146e-07	No match found
CARGGLRYCSGGSCRTKDGMDVW;IGHV3-21;IGHJ6	7.109955652801143e-06	7.457687280910626e-18	1.070205452608287e-21	No match found
CARGGLRYFDWLLGFDYW;IGHV4-34;IGHJ4	8.078226924698328e-06	2.556762345849625e-09	0.9455642138901478	No match found
CARGGLVVPAAGWFDPW;IGHV4-59;IGHJ5	7.1625210059531775e-06	7.422919947831309e-11	0.2567433241031936	No match found
CARGGLVVVDSFDYW;IGHV1-46;IGHJ4	7.251229673011643e-06	6.770943217340923e-13	8.436377637058349e-07	No match found
CARGGLYYYGSGSYWLPEHYYYYGMDVW;IGHV3-7;IGHJ6	7.130367086813567e-06	3.884514626810671e-25	1.242798252735032e-42	No match found
CARGGMLFIASIRRGFDYW;IGHV3-30;IGHJ4	7.109955652801143e-06	1.8730475646333177e-19	1.1411710687629975e-27	No match found
CARGGRGTSYYFDYW;IGHV3-7;IGHJ4	7.189860050339302e-06	8.914244063464341e-12	0.0007501752388023	No match found
CARGGRQWLVIDPRYYFDYW;IGHV4-34;IGHJ4	1.431995677622424e-05	2.417499427000354e-15	1.454076081255955e-26	No match found
CARGGRRDIVLVVYDQWYGMDVW;IGHV4-39;IGHJ6	7.119505576353242e-06	2.226434205840766e-19	1.1365253926939871e-27	No match found
CARGGRRDIVLVVYDQWYGMDVW;IGHV4-59;IGHJ6	1.0687860637933147e-05	1.3446671683469597e-18	5.083116234307554e-33	No match found
CARGGSGSYCDYW;IGHV5-51;IGHJ4	7.926764483178977e-06	2.937009931048268e-11	0.0005637387731919	No match found
CARGGSGWAYYYYGMDVW;IGHV1-2;IGHJ6	7.975112972217338e-06	2.01695143922018e-17	7.552334731769277e-22	No match found
CARGGSGYDTWWFDPW;IGHV3-13;IGHJ5	7.100454518454669e-06	1.4566696018817217e-13	9.405113634598371e-10	No match found
CARGGSSSFPFDYW;IGHV4-4;IGHJ4	7.106150119349671e-06	1.6255150359460515e-10	0.2606415926009863	No match found
CARGGSSWYSYYYYGMDVW;IGHV1-69;IGHJ6	7.210197797742956e-06	2.278390425806628e-17	1.0255625193259565e-21	No match found
CARGGSVDAFDVW;IGHV4-59;IGHJ3	7.158026717118582e-06	1.0515964216166093e-15	9.820882254864786e-16	No match found
CARGGSWLYYFDYW;IGHV6-1;IGHJ4	7.195090234984839e-06	4.3397595791889295e-11	0.2545199984856143	No match found
CARGGSYSSGWYGVDYYYGMDVW;IGHV4-31;IGHJ6	1.4604123774025096e-05	1.0125570436490625e-23	2.3259041979332717e-66	No match found
CARGGTERSTIFGVVFFPLLDYW;IGHV4-31;IGHJ4	7.12205143612471e-06	1.6272980447799548e-22	1.2516883479761738e-36	No match found
CARGGTERSTIFGVVFFPLLDYW;IGHV4-34;IGHJ4	7.109955652801143e-06	1.4392744092349646e-20	1.1778171780262096e-30	No match found
CARGGTIFGVVTFPFDYW;IGHV4-31;IGHJ4	7.12205143612471e-06	4.8864220282274176e-14	9.31861705563106e-10	No match found
CARGGTVTTFYYYYYGMDVW;IGHV4-34;IGHJ6	1.6181284182842253e-05	1.0484788337018945e-18	1.0249178085876745e-41	No match found
CARGGTYHYGMDVW;IGHV4-34;IGHJ6	7.143814361197395e-06	1.3790384057714999e-12	8.826789501261028e-07	No match found
CARGGTYHYGMDVW;IGHV4-59;IGHJ6	1.0714783024815624e-05	4.394037666932941e-13	3.6287539610799453e-09	No match found
CARGGTYYDFWSGYQNYYYGMDVW;IGHV3-48;IGHJ6	7.170983526506926e-06	1.4768127628885376e-18	1.0769082496021568e-24	No match found
CARGGTYYDFWSGYRNYYYGMDVW;IGHV3-48;IGHJ6	7.1534960549583454e-06	5.157547136878377e-18	1.0505033100529118e-21	No match found
CARGGTYYDFWSGYYNYYGMDVW;IGHV3-48;IGHJ6	7.1476719765003095e-06	8.07755998955065e-15	9.541596550572068e-13	No match found
CARGGTYYDFWSGYYNYYYGMDVW;IGHV3-48;IGHJ6	7.152826266071368e-06	1.3498722292822807e-16	1.017144076759585e-18	No match found
CARGGVGYYYMDVW;IGHV3-30;IGHJ6	8.203718321677714e-06	2.7735020068587598e-09	0.9453944801516136	No match found
CARGGVRQQVIGFW;IGHV3-21;IGHJ4	7.183991182342198e-06	3.5901430418382254e-18	1.0369905594755217e-21	No match found
CARGGVRQQVIGFW;IGHV4-34;IGHJ4	7.172252681399546e-06	1.3768983537607932e-17	1.0421645522722768e-21	No match found
CARGGWGGTDCSSTSCKPYYYYYGMDVW;IGHV4-61;IGHJ6	7.131644149836453e-06	1.5929767048450345e-27	1.443513419752844e-51	No match found
CARGGWPNWYFDLW;IGHV1-69;IGHJ2	8.001303888525814e-06	1.13828058055312e-10	0.2055399210677927	No match found
CARGGYGGDWFDPW;IGHV3-21;IGHJ5	7.289254923373822e-06	1.6423370692019843e-10	0.2481887011460664	No match found
CARGGYGGWTGYYFDYW;IGHV4-4;IGHJ4	7.1918198872957536e-06	4.1914216499992114e-14	9.046314827123039e-10	No match found
CARGGYNYW;IGHV1-2;IGHJ4	7.336682676570919e-06	1.818233166245205e-09	0.9473103907490368	No match found
CARGGYSGYWDYW;IGHV4-39;IGHJ4	1.075160500908765e-05	1.4955627641893466e-11	3.0281467868666627e-05	No match found
CARGGYSSSWYGEKNWFDPW;IGHV4-34;IGHJ5	8.134949597429353e-06	8.461257885463789e-12	0.0005226723765322	No match found
CARGGYSSSWYGGKYYFDYW;IGHV4-34;IGHJ4	1.2628736772633138e-05	7.611768574309334e-12	1.6440476884358986e-05	No match found
CARGGYSSSWYGGRNWFDPW;IGHV4-34;IGHJ5	1.6885269937757295e-05	5.756633062273304e-11	0.0158575059783769	No match found
CARGGYSSSWYGIAEYFQHW;IGHV4-34;IGHJ1	8.107283285205087e-06	5.894505165082491e-12	0.0005278926794158	No match found
CARGGYSSSWYGPRGWFDPW;IGHV4-34;IGHJ5	7.204391761468743e-06	9.03277375585084e-12	0.0007457584821273	No match found
CARGGYSSSWYGRKYYFDYW;IGHV4-34;IGHJ4	8.107283285205087e-06	4.365445336486784e-12	0.0005278926794158	No match found
CARGGYSSSWYGRRNWFDPW;IGHV4-34;IGHJ5	1.075160500908765e-05	3.114527061376708e-11	0.0957763819234878	No match found
CARGGYSSSWYGTHNWFDPW;IGHV4-34;IGHJ5	1.1138908710052346e-05	3.156303547754909e-11	0.0866167285872538	No match found
CARGGYSSSWYGVAEYFQHW;IGHV4-34;IGHJ1	7.475599251556444e-06	8.808431083349984e-12	0.000669326657493	No match found
CARGGYSSSYYYYGMDVW;IGHV1-69;IGHJ6	7.397845466317139e-06	1.632624410008168e-15	8.883910342731302e-16	No match found
CARGGYYDSSGYYADAFDIW;IGHV4-59;IGHJ3	8.203718321677714e-06	2.9455690961004757e-10	0.1953187820143393	No match found
CARGGYYDSSGYYSDYYYGMDVW;IGHV4-59;IGHJ6	7.181359513926797e-06	1.184967029884444e-18	1.0721801098442012e-24	No match found
CARGGYYDYAFDIW;IGHV4-59;IGHJ3	1.0842212118026134e-05	3.522042138106318e-10	0.9399118731013516	No match found
CARGHDCSGGSCWWEYWFDPW;IGHV4-59;IGHJ5	1.80903753778388e-05	2.0865668397622024e-16	4.333057739483118e-38	No match found
CARGHIVVVPAAIGLLRQFYYYYYMDVW;IGHV4-34;IGHJ6	7.1534960549583454e-06	5.4306774747605065e-17	1.0168541578323345e-18	No match found
CARGHQGTTMIVVVMIGEKYYFDYW;IGHV6-1;IGHJ4	7.189860050339302e-06	8.222774158722776e-22	1.1748953416913299e-33	No match found
[truncated: 1,789 more rows]
