# Supplementary material for: Modeling and predicting the overlap of B- and T-cell receptor repertoires in healthy and SARS-CoV-2 infected individuals
Source: PLoS Genet. 2023 Feb 24;19(2):e1010652. doi: 10.1371/journal.pgen.1010652 (PMC10075420; doi:10.1371/journal.pgen.1010652)
Supplement: S3 Table — (TSV) [file pgen.1010652.s011.tsv]

cdrh3	vh_gene	jh_gene	cdrl3	vl_gene	jl_gene	Epitope	Reference	Ref_index	Seq_index
CARKGSDRLSDNDPFDAW	IGHV3-21	IGHJ4	CQHYAGYSATF	IGKV1-5	IGKJ5	S; S2 (quaternary glycan epitope)	Acharya P, Williams W, Henderson R, Janowska K, Manne K, Parks R, et al. A glycan cluster on the SARS-CoV-2 spike ectodomain is recognized by Fab-dimerized glycan-reactive antibodies. bioRxiv. 2020;doi:10.1101/2020.06.30.178897.	1	1
CAAAAWGYAWPLHQDDYWYW	IGHV3-3	IGHJ4	ND			S; RBD	Ahmad J, Jiang J, Boyd LF, Zeher A, Huang R, Xia D, et al. Structures of synthetic nanobody–SARS-CoV-2 receptor-binding domain complexes reveal distinct sites of interaction. Journal of Biological Chemistry. 2021;297(4):101202. doi:https://doi.org/10.1016/j.jbc.2021.101202.	2	2
CATYGSYYLYYYAMNYW	IGHV14-3	IGHJ4	CQQSNEDPYTF	IGKV3-4	IGKJ2	S; RBD	Alsoussi WB, Turner JS, Case JB, Zhao H, Schmitz AJ, Zhou JQ, et al. A Potently Neutralizing Antibody Protects Mice against SARS-CoV-2 Infection. The Journal of Immunology. 2020;205(4):915–922. doi:10.4049/jimmunol.2000583.	3	3
CARKGDGYYGGFAYW	IGHV1-26	IGHJ3	CQQSKEVPWTF	IGKV3-2	IGKJ1	S; RBD	Alsoussi WB, Turner JS, Case JB, Zhao H, Schmitz AJ, Zhou JQ, et al. A Potently Neutralizing Antibody Protects Mice against SARS-CoV-2 Infection. The Journal of Immunology. 2020;205(4):915–922. doi:10.4049/jimmunol.2000583.	3	4
CAAGKGDYW	IGHV1-26	IGHJ2	CQQSRKVPWTF	IGKV3-1	IGKJ1	S; RBD	Alsoussi WB, Turner JS, Case JB, Zhao H, Schmitz AJ, Zhou JQ, et al. A Potently Neutralizing Antibody Protects Mice against SARS-CoV-2 Infection. The Journal of Immunology. 2020;205(4):915–922. doi:10.4049/jimmunol.2000583.	3	5
CARKSYGYWHFDVW	IGHV1-82	IGHJ1	CFQGSHVPYTF	IGKV1-117	IGKJ2	S; RBD	Alsoussi WB, Turner JS, Case JB, Zhao H, Schmitz AJ, Zhou JQ, et al. A Potently Neutralizing Antibody Protects Mice against SARS-CoV-2 Infection. The Journal of Immunology. 2020;205(4):915–922. doi:10.4049/jimmunol.2000583.	3	6
CAILDSYWYFDVW	IGHV1-74	IGHJ1	CQQWSSYPLTF	IGKV4-55	IGKJ5	S; RBD	Alsoussi WB, Turner JS, Case JB, Zhao H, Schmitz AJ, Zhou JQ, et al. A Potently Neutralizing Antibody Protects Mice against SARS-CoV-2 Infection. The Journal of Immunology. 2020;205(4):915–922. doi:10.4049/jimmunol.2000583.	3	7
CARDYGSSYVDYFDYW	IGHV1-76	IGHJ2	CQQGNTLPYTF	IGKV10-96	IGKJ2	S; RBD	Alsoussi WB, Turner JS, Case JB, Zhao H, Schmitz AJ, Zhou JQ, et al. A Potently Neutralizing Antibody Protects Mice against SARS-CoV-2 Infection. The Journal of Immunology. 2020;205(4):915–922. doi:10.4049/jimmunol.2000583.	3	8
CARKDYYGRYYGMDYW	IGHV2-9-1	IGHJ4	CALWYNNHWVF	IGLV1	IGLJ1	S; RBD	Alsoussi WB, Turner JS, Case JB, Zhao H, Schmitz AJ, Zhou JQ, et al. A Potently Neutralizing Antibody Protects Mice against SARS-CoV-2 Infection. The Journal of Immunology. 2020;205(4):915–922. doi:10.4049/jimmunol.2000583.	3	9
CARYDGNLYYYAMDYW	IGHV1-76	IGHJ4	CQQNNEDPLTF	IGKV3-4	IGKJ5	S; RBD	Alsoussi WB, Turner JS, Case JB, Zhao H, Schmitz AJ, Zhou JQ, et al. A Potently Neutralizing Antibody Protects Mice against SARS-CoV-2 Infection. The Journal of Immunology. 2020;205(4):915–922. doi:10.4049/jimmunol.2000583.	3	10
CARWDFYGSRTFDYW	IGHV1-55	IGHJ2	CQQSSSWPLTF	IGKV5-48	IGKJ5	S; RBD	Alsoussi WB, Turner JS, Case JB, Zhao H, Schmitz AJ, Zhou JQ, et al. A Potently Neutralizing Antibody Protects Mice against SARS-CoV-2 Infection. The Journal of Immunology. 2020;205(4):915–922. doi:10.4049/jimmunol.2000583.	3	11
CSTGGYGNYVDAMDYW	IGHV14-4	IGHJ4	CLQYDEFRTF	IGKV14-111	IGKJ1	S; RBD	Alsoussi WB, Turner JS, Case JB, Zhao H, Schmitz AJ, Zhou JQ, et al. A Potently Neutralizing Antibody Protects Mice against SARS-CoV-2 Infection. The Journal of Immunology. 2020;205(4):915–922. doi:10.4049/jimmunol.2000583.	3	12
CARKDYYGSSSNVMDYW	IGHV2-9-1	IGHJ4	CALWYSNQFIF	IGLV1	IGLJ3	S; RBD	Alsoussi WB, Turner JS, Case JB, Zhao H, Schmitz AJ, Zhou JQ, et al. A Potently Neutralizing Antibody Protects Mice against SARS-CoV-2 Infection. The Journal of Immunology. 2020;205(4):915–922. doi:10.4049/jimmunol.2000583.	3	13
CARRNYDLYYYAMDYW	IGHV1-42	IGHJ4	CQQNNEDPLTF	IGKV3-10	IGKJ5	S; RBD	Alsoussi WB, Turner JS, Case JB, Zhao H, Schmitz AJ, Zhou JQ, et al. A Potently Neutralizing Antibody Protects Mice against SARS-CoV-2 Infection. The Journal of Immunology. 2020;205(4):915–922. doi:10.4049/jimmunol.2000583.	3	14
CARSDYYGSSYVGYAMDYW	IGHV1-7	IGHJ4	CFQGSHVPPTF	IGKV1-117	IGKJ1	S; RBD	Alsoussi WB, Turner JS, Case JB, Zhao H, Schmitz AJ, Zhou JQ, et al. A Potently Neutralizing Antibody Protects Mice against SARS-CoV-2 Infection. The Journal of Immunology. 2020;205(4):915–922. doi:10.4049/jimmunol.2000583.	3	15
CSRRNYDLYYYAMDYW	IGHV1-42	IGHJ4	CQQNNEDPLTF	IGKV3-10	IGKJ5	S; RBD	Alsoussi WB, Turner JS, Case JB, Zhao H, Schmitz AJ, Zhou JQ, et al. A Potently Neutralizing Antibody Protects Mice against SARS-CoV-2 Infection. The Journal of Immunology. 2020;205(4):915–922. doi:10.4049/jimmunol.2000583.	3	16
CARISYYDYEGVDYW	IGHV2-9-1	IGHJ2	CALWYSNHWVF	IGLV1	IGLJ1	S; RBD	Alsoussi WB, Turner JS, Case JB, Zhao H, Schmitz AJ, Zhou JQ, et al. A Potently Neutralizing Antibody Protects Mice against SARS-CoV-2 Infection. The Journal of Immunology. 2020;205(4):915–922. doi:10.4049/jimmunol.2000583.	3	17
CARGAGAYW	IGHV1-42	IGHJ3	CQQSRKVPWTF	IGKV3-1	IGKJ1	S; RBD	Alsoussi WB, Turner JS, Case JB, Zhao H, Schmitz AJ, Zhou JQ, et al. A Potently Neutralizing Antibody Protects Mice against SARS-CoV-2 Infection. The Journal of Immunology. 2020;205(4):915–922. doi:10.4049/jimmunol.2000583.	3	18
CARDHGPAW	IGHV1-82	IGHJ3	CQQWSSNPPTF	IGKV4-59	IGKJ2	S; RBD	Alsoussi WB, Turner JS, Case JB, Zhao H, Schmitz AJ, Zhou JQ, et al. A Potently Neutralizing Antibody Protects Mice against SARS-CoV-2 Infection. The Journal of Immunology. 2020;205(4):915–922. doi:10.4049/jimmunol.2000583.	3	19
CARKDYYYGSSYAMDYW	IGHV2-9-1	IGHJ4	CALWYSNHWVF	IGLV1	IGLJ1	S; RBD	Alsoussi WB, Turner JS, Case JB, Zhao H, Schmitz AJ, Zhou JQ, et al. A Potently Neutralizing Antibody Protects Mice against SARS-CoV-2 Infection. The Journal of Immunology. 2020;205(4):915–922. doi:10.4049/jimmunol.2000583.	3	20
CARKDYYGSSLAMDYW	IGHV2-9-1	IGHJ4	CALWYSNHWVF	IGLV1	IGLJ1	S; RBD	Alsoussi WB, Turner JS, Case JB, Zhao H, Schmitz AJ, Zhou JQ, et al. A Potently Neutralizing Antibody Protects Mice against SARS-CoV-2 Infection. The Journal of Immunology. 2020;205(4):915–922. doi:10.4049/jimmunol.2000583.	3	21
CARRGYGSSYTWFAYW	IGHV1-69	IGHJ3	CFQGSHVPLTF	IGKV1-117	IGKJ5	S; RBD	Antipova NV, Larionova TD, Siniavin AE, Nikiforova MA, Gushchin VA, Babichenko II, Volkov AV, Shakhparonov MI, Pavlyukov MS. Establishment of Murine Hybridoma Cells Producing Antibodies against Spike Protein of SARS-CoV-2. International Journal of Molecular Sciences. 2020; 21(23):9167. https://doi.org/10.3390/ijms21239167	4	22
CAAYVFVYRNYW	IGHV3S53	IGHJ4	ND			Nsp3; PLpro	Armstrong LA, Lange SM, Dee Cesare V, Matthews SP, Nirujogi RS, Cole I, et al. Biochemical characterization of protease activity of Nsp3 from SARS-CoV-2 and its inhibition by nanobodies. PLOS ONE. 2021;16(7):1–25. doi:10.1371/journal.pone.0253364.	5	23
CAAFDENVYVYRPYHYYW	IGHV3S53	IGHJ4	ND			Nsp3; PLpro	Armstrong LA, Lange SM, Dee Cesare V, Matthews SP, Nirujogi RS, Cole I, et al. Biochemical characterization of protease activity of Nsp3 from SARS-CoV-2 and its inhibition by nanobodies. PLOS ONE. 2021;16(7):1–25. doi:10.1371/journal.pone.0253364.	5	24
CAAEYFWNYNPYRGTNSTHPYW	IGHV3S53	IGHJ4	ND			Nsp3; PLpro	Armstrong LA, Lange SM, Dee Cesare V, Matthews SP, Nirujogi RS, Cole I, et al. Biochemical characterization of protease activity of Nsp3 from SARS-CoV-2 and its inhibition by nanobodies. PLOS ONE. 2021;16(7):1–25. doi:10.1371/journal.pone.0253364.	5	25
CATAPAVAGPLYYYYYGMDVW	IGHV1-24	IGHJ6	CTQATQFPHTF	IGKV2-24	IGKJ2	S; NTD	Banach BB, Cerutti G, Fahad AS, Shen CH, Oliveira De Souza M, Katsamba PS, et al. Paired heavy- and light-chain signatures contribute to potent SARS-CoV-2 neutralization in public antibody responses. Cell Reports. 2021;37(1):109771. doi:https://doi.org/10.1016/j.celrep.2021.109771.	6	26
CATAPAVAGPFYYYYYGMDVW	IGHV1-24	IGHJ6	CTQATQFPHTF	IGKV2-24	IGKJ2	S; NTD	Banach BB, Cerutti G, Fahad AS, Shen CH, Oliveira De Souza M, Katsamba PS, et al. Paired heavy- and light-chain signatures contribute to potent SARS-CoV-2 neutralization in public antibody responses. Cell Reports. 2021;37(1):109771. doi:https://doi.org/10.1016/j.celrep.2021.109771.	6	27
CATAPAVAGPFYNFYYGIDVW	IGHV1-24	IGHJ6	CTQATQFPHTF	IGKV2-24	IGKJ2	S; NTD	Banach BB, Cerutti G, Fahad AS, Shen CH, Oliveira De Souza M, Katsamba PS, et al. Paired heavy- and light-chain signatures contribute to potent SARS-CoV-2 neutralization in public antibody responses. Cell Reports. 2021;37(1):109771. doi:https://doi.org/10.1016/j.celrep.2021.109771.	6	28
CVRETVDGMDVW	IGHV3-33	IGHJ6	CLQHNSYPYTF	IGKV1-17	IGKJ2	S; RBD	Banach BB, Cerutti G, Fahad AS, Shen CH, Oliveira De Souza M, Katsamba PS, et al. Paired heavy- and light-chain signatures contribute to potent SARS-CoV-2 neutralization in public antibody responses. Cell Reports. 2021;37(1):109771. doi:https://doi.org/10.1016/j.celrep.2021.109771.	6	29
CARWGNGKNAMDYW	IGHV3-1	ND	CQHHYGSPPTF	IGKV12-44	ND	S; S1	Bell BN, Powell AE, Rodriguez C, Cochran JR, Kim PS. Neutralizing antibodies targeting the SARS-CoV-2 receptor binding domain isolated from a na ̈ıve human antibody library. Protein Science. 2021;30(4):716–727. doi:https://doi.org/10.1002/pro.4044.	7	30
CARVDYDVGHWFAYW	IGHV3-6	ND	CHQFTTSPWTF	IGKV4-50	ND	S; S1	Bell BN, Powell AE, Rodriguez C, Cochran JR, Kim PS. Neutralizing antibodies targeting the SARS-CoV-2 receptor binding domain isolated from a na ̈ıve human antibody library. Protein Science. 2021;30(4):716–727. doi:https://doi.org/10.1002/pro.4044.	7	31
CARTYYYGSSYEAMDYW	IGHV14-1	ND	CQQDYSSPTF	IGKV6-32	ND	S; S1	Bell BN, Powell AE, Rodriguez C, Cochran JR, Kim PS. Neutralizing antibodies targeting the SARS-CoV-2 receptor binding domain isolated from a na ̈ıve human antibody library. Protein Science. 2021;30(4):716–727. doi:https://doi.org/10.1002/pro.4044.	7	32
CTRYYDYVYAMDYW	IGHV14-1	ND	CQQLYSTPLTF	IGKV12-98	ND	S; S1	Bell BN, Powell AE, Rodriguez C, Cochran JR, Kim PS. Neutralizing antibodies targeting the SARS-CoV-2 receptor binding domain isolated from a na ̈ıve human antibody library. Protein Science. 2021;30(4):716–727. doi:https://doi.org/10.1002/pro.4044.	7	33
CGRDYGILLIDYW	IGHV2-9	ND	CFQGSGYPFTF	IGKV4-63	ND	S; S1	Bell BN, Powell AE, Rodriguez C, Cochran JR, Kim PS. Neutralizing antibodies targeting the SARS-CoV-2 receptor binding domain isolated from a na ̈ıve human antibody library. Protein Science. 2021;30(4):716–727. doi:https://doi.org/10.1002/pro.4044.	7	34
CARRYGNYDAWFTYW	IGHV1-4	ND	CQQYRTF	IGKV6-23	ND	S; S1	Bell BN, Powell AE, Rodriguez C, Cochran JR, Kim PS. Neutralizing antibodies targeting the SARS-CoV-2 receptor binding domain isolated from a na ̈ıve human antibody library. Protein Science. 2021;30(4):716–727. doi:https://doi.org/10.1002/pro.4044.	7	35
CARDGYFAMDYWW	IGHV1-12	ND	CHQYYSYPWTF	IGKV8-30	ND	S; S1	Bell BN, Powell AE, Rodriguez C, Cochran JR, Kim PS. Neutralizing antibodies targeting the SARS-CoV-2 receptor binding domain isolated from a na ̈ıve human antibody library. Protein Science. 2021;30(4):716–727. doi:https://doi.org/10.1002/pro.4044.	7	36
CARWDFGNYVDYAMDYW	IGHV14-1	ND	CLQYDAFPWTF	IGKV6-32	ND	S; S1	Bell BN, Powell AE, Rodriguez C, Cochran JR, Kim PS. Neutralizing antibodies targeting the SARS-CoV-2 receptor binding domain isolated from a na ̈ıve human antibody library. Protein Science. 2021;30(4):716–727. doi:https://doi.org/10.1002/pro.4044.	7	37
CARNGYFAMDYW	IGHV1-9	ND	CSQSTHVPWTF	IGKV1-117	ND	S; S1	Bell BN, Powell AE, Rodriguez C, Cochran JR, Kim PS. Neutralizing antibodies targeting the SARS-CoV-2 receptor binding domain isolated from a na ̈ıve human antibody library. Protein Science. 2021;30(4):716–727. doi:https://doi.org/10.1002/pro.4044.	7	38
CASYDGYRAWFAYW	IGHV10-1	ND	CSQSTHVPWTF	IGKV1-117	ND	S; S1	Bell BN, Powell AE, Rodriguez C, Cochran JR, Kim PS. Neutralizing antibodies targeting the SARS-CoV-2 receptor binding domain isolated from a na ̈ıve human antibody library. Protein Science. 2021;30(4):716–727. doi:https://doi.org/10.1002/pro.4044.	7	39
CARRGPLITTDGTFDVW	IGHV8-6	ND	CQQYSSYPYTF	IGKV6-23	ND	S; RBD	Bell BN, Powell AE, Rodriguez C, Cochran JR, Kim PS. Neutralizing antibodies targeting the SARS-CoV-2 receptor binding domain isolated from a na ̈ıve human antibody library. Protein Science. 2021;30(4):716–727. doi:https://doi.org/10.1002/pro.4044.	7	40
CARSSGYDWYFDVW	IGHV1-61	ND	CQQSNEDPWTF	IGKV3-5	ND	S; S1	Bell BN, Powell AE, Rodriguez C, Cochran JR, Kim PS. Neutralizing antibodies targeting the SARS-CoV-2 receptor binding domain isolated from a na ̈ıve human antibody library. Protein Science. 2021;30(4):716–727. doi:https://doi.org/10.1002/pro.4044.	7	41
CAGRRGAYYGNYEEDYW	IGHV3-1	ND	CQQWSSYPYTF	IGKV4-55	ND	S; RBD	Bell BN, Powell AE, Rodriguez C, Cochran JR, Kim PS. Neutralizing antibodies targeting the SARS-CoV-2 receptor binding domain isolated from a na ̈ıve human antibody library. Protein Science. 2021;30(4):716–727. doi:https://doi.org/10.1002/pro.4044.	7	42
CGLRTYW	IGHV1-20	ND	CVQSVQFPYTF	IGKV14-100	ND	S; S1	Bell BN, Powell AE, Rodriguez C, Cochran JR, Kim PS. Neutralizing antibodies targeting the SARS-CoV-2 receptor binding domain isolated from a na ̈ıve human antibody library. Protein Science. 2021;30(4):716–727. doi:https://doi.org/10.1002/pro.4044.	7	43
CARLNYDGYYDYAMDYW	IGHV14-1	ND	CLQYDEFPFTF	IGKV14-111	ND	S; S1	Bell BN, Powell AE, Rodriguez C, Cochran JR, Kim PS. Neutralizing antibodies targeting the SARS-CoV-2 receptor binding domain isolated from a na ̈ıve human antibody library. Protein Science. 2021;30(4):716–727. doi:https://doi.org/10.1002/pro.4044.	7	44
CARSGGYDWYFDVW	IGHV1-5	ND	CQQSNEDPWTF	IGKV3-5	ND	S; S1	Bell BN, Powell AE, Rodriguez C, Cochran JR, Kim PS. Neutralizing antibodies targeting the SARS-CoV-2 receptor binding domain isolated from a na ̈ıve human antibody library. Protein Science. 2021;30(4):716–727. doi:https://doi.org/10.1002/pro.4044.	7	45
CAKYRYDSFAYW	IGHV2-2	ND	CQHSRELPYTF	IGKV3-12	ND	S; S1	Bell BN, Powell AE, Rodriguez C, Cochran JR, Kim PS. Neutralizing antibodies targeting the SARS-CoV-2 receptor binding domain isolated from a na ̈ıve human antibody library. Protein Science. 2021;30(4):716–727. doi:https://doi.org/10.1002/pro.4044.	7	46
CARSYYTYDGFFDVW	IGHV14-1	ND	CQQDYSSPPTF	IGKV6-32	ND	S; S1	Bell BN, Powell AE, Rodriguez C, Cochran JR, Kim PS. Neutralizing antibodies targeting the SARS-CoV-2 receptor binding domain isolated from a na ̈ıve human antibody library. Protein Science. 2021;30(4):716–727. doi:https://doi.org/10.1002/pro.4044.	7	47
CARSYYDYDGGGCFDYW	IGHV14-1	ND	CQQGYSSPLTF	IGKV6-32	ND	S; S1	Bell BN, Powell AE, Rodriguez C, Cochran JR, Kim PS. Neutralizing antibodies targeting the SARS-CoV-2 receptor binding domain isolated from a na ̈ıve human antibody library. Protein Science. 2021;30(4):716–727. doi:https://doi.org/10.1002/pro.4044.	7	48
CARSYYYGTTSWFASW	IGHV14-1	ND	CQQYWSTPYTF	IGKV13-85	ND	S; S1	Bell BN, Powell AE, Rodriguez C, Cochran JR, Kim PS. Neutralizing antibodies targeting the SARS-CoV-2 receptor binding domain isolated from a na ̈ıve human antibody library. Protein Science. 2021;30(4):716–727. doi:https://doi.org/10.1002/pro.4044.	7	49
CASGYDVNYELDYW	IGHV14-1	ND	CQQGQSYPYTF	IGKV15-103	ND	S; S1	Bell BN, Powell AE, Rodriguez C, Cochran JR, Kim PS. Neutralizing antibodies targeting the SARS-CoV-2 receptor binding domain isolated from a na ̈ıve human antibody library. Protein Science. 2021;30(4):716–727. doi:https://doi.org/10.1002/pro.4044.	7	50
CVSGYYYYGSPYGAMDYW	IGHV14-1	ND	CQQYHGYPLTF	IGKV14-111	ND	S; S1	Bell BN, Powell AE, Rodriguez C, Cochran JR, Kim PS. Neutralizing antibodies targeting the SARS-CoV-2 receptor binding domain isolated from a na ̈ıve human antibody library. Protein Science. 2021;30(4):716–727. doi:https://doi.org/10.1002/pro.4044.	7	51
CTRYYYGSSGFFDVW	IGHV14-1	ND	CQQDYSSPTF	IGKV4-54	ND	S; S1	Bell BN, Powell AE, Rodriguez C, Cochran JR, Kim PS. Neutralizing antibodies targeting the SARS-CoV-2 receptor binding domain isolated from a na ̈ıve human antibody library. Protein Science. 2021;30(4):716–727. doi:https://doi.org/10.1002/pro.4044.	7	52
CARDVADAFDIW	IGHV3-66	IGHJ3	CQQLNSYPPFTF	IGKV1-9	IGKJ3	S; RBD	Bertoglio F, Fu ̈hner V, Ruschig M, Heine PA, Abassi L, Klu ̈nemann T, et al. A SARS-CoV-2 neutralizing antibody selected from COVID-19 patients binds to the ACE2-RBD interface and is tolerant to most known RBD mutations. Cell Reports. 2021;36(4):109433. doi:https://doi.org/10.1016/j.celrep.2021.109433.	8	53
CARGELGIPYGMDVW	IGHV3-66	IGHJ6	CGTWDSSLSAGVF	IGLV1-51	IGLJ3	S; RBD	Bhalla S, Melnekoff DT, Aleman A, Leshchenko V, Restrepo P, Keats J, et al. Patient similarity network of newly diagnosed multiple myeloma identifies patient subgroups with distinct genetic features and clinical implications. Science Advances. 2021;7(47):eabg9551. doi:10.1126/sciadv.abg9551.	9	54
CARTPFYYDSSGYYLDYW	IGHV1-69	IGHJ4	CQQYVRSPRTF	IGKV3-20	IGKJ1	S; RBD	Bhalla S, Melnekoff DT, Aleman A, Leshchenko V, Restrepo P, Keats J, et al. Patient similarity network of newly diagnosed multiple myeloma identifies patient subgroups with distinct genetic features and clinical implications. Science Advances. 2021;7(47):eabg9551. doi:10.1126/sciadv.abg9551.	9	55
CTTARWDWYFDLW	IGHV3-15	IGHJ2	CQQHDDLPPTF	IGKV1-33	IGKJ1	S; RBD	Bhalla S, Melnekoff DT, Aleman A, Leshchenko V, Restrepo P, Keats J, et al. Patient similarity network of newly diagnosed multiple myeloma identifies patient subgroups with distinct genetic features and clinical implications. Science Advances. 2021;7(47):eabg9551. doi:10.1126/sciadv.abg9551.	9	56
CARDRGTTMVPFDYW	IGHV3-11	IGHJ4	CQQYDNLPLTF	IGKV1-33	IGKJ4	S; RBD	Bhalla S, Melnekoff DT, Aleman A, Leshchenko V, Restrepo P, Keats J, et al. Patient similarity network of newly diagnosed multiple myeloma identifies patient subgroups with distinct genetic features and clinical implications. Science Advances. 2021;7(47):eabg9551. doi:10.1126/sciadv.abg9551.	9	57
CARDHGMAAAGYNYW	IGHV3-66	IGHJ4	CQQYDNLPPAF	IGKV1-33	IGKJ1	S; RBD	Bhalla S, Melnekoff DT, Aleman A, Leshchenko V, Restrepo P, Keats J, et al. Patient similarity network of newly diagnosed multiple myeloma identifies patient subgroups with distinct genetic features and clinical implications. Science Advances. 2021;7(47):eabg9551. doi:10.1126/sciadv.abg9551.	9	58
CANMVRGVYEDDYW	IGHV4-4	IGHJ4	CQQNYNTPLTF	IGKV1-39	IGKJ3	S; RBD	Bhalla S, Melnekoff DT, Aleman A, Leshchenko V, Restrepo P, Keats J, et al. Patient similarity network of newly diagnosed multiple myeloma identifies patient subgroups with distinct genetic features and clinical implications. Science Advances. 2021;7(47):eabg9551. doi:10.1126/sciadv.abg9551.	9	59
CARALPYGDLHFDYW	IGHV3-66	IGHJ4	CQSYDSSLSDSYVF	IGLV1-40	IGLJ1	S; RBD	Bhalla S, Melnekoff DT, Aleman A, Leshchenko V, Restrepo P, Keats J, et al. Patient similarity network of newly diagnosed multiple myeloma identifies patient subgroups with distinct genetic features and clinical implications. Science Advances. 2021;7(47):eabg9551. doi:10.1126/sciadv.abg9551.	9	60
CARGSRYDWNQNNWFDPW	IGHV1-2	IGHJ5	CSSFTTSSTVVF	IGLV2-14	IGLJ3	S; RBD	Bhalla S, Melnekoff DT, Aleman A, Leshchenko V, Restrepo P, Keats J, et al. Patient similarity network of newly diagnosed multiple myeloma identifies patient subgroups with distinct genetic features and clinical implications. Science Advances. 2021;7(47):eabg9551. doi:10.1126/sciadv.abg9551.	9	61
CAAAGLGTVVSEWDYDYDYW	IGHV3-3	IGHJ4	ND			S; RBD	Brouwer PJM, Caniels TG, van der Straten K, Snitselaar JL, Aldon Y, Bangaru S, et al. Potent neutralizing antibodies from COVID-19 patients define multiple targets of vulnerability. Science. 2020;369(6504):643–650. doi:10.1126/science.abc5902.	10	62
CARAVVGIVVVPAAGRRAFDIW	IGHV4-38-2	IGHJ3	CSSYAGSNNLVF	IGLV2-8	IGLJ3	S; RBD	Brouwer PJM, Caniels TG, van der Straten K, Snitselaar JL, Aldon Y, Bangaru S, et al. Potent neutralizing antibodies from COVID-19 patients define multiple targets of vulnerability. Science. 2020;369(6504):643–650. doi:10.1126/science.abc5902.	10	63
CAAPHCSSTSCNDAFDIW	IGHV1-58	IGHJ3	CNDF	ND	ND	S; RBD	Bullen G, Galson JD, Villar P, Moreels L, Ledsgaard L, Mattiuzzo G, et al. Deep mining of early antibody response in COVID-19 patients yields potent neutralisers and reveals high level of convergence. bioRxiv. 2020;doi:10.1101/2020.12.29.424711.	11	64
CARDLVAYGMDVW	IGHV3-66	IGHJ6	CNDF	ND	ND	S; RBD	Bullen G, Galson JD, Villar P, Moreels L, Ledsgaard L, Mattiuzzo G, et al. Deep mining of early antibody response in COVID-19 patients yields potent neutralisers and reveals high level of convergence. bioRxiv. 2020;doi:10.1101/2020.12.29.424711.	11	65
CAAPDCSSTSCYDAFDIW	IGHV1-58	IGHJ3	CNDF	ND	ND	S; RBD	Bullen G, Galson JD, Villar P, Moreels L, Ledsgaard L, Mattiuzzo G, et al. Deep mining of early antibody response in COVID-19 patients yields potent neutralisers and reveals high level of convergence. bioRxiv. 2020;doi:10.1101/2020.12.29.424711.	11	66
CATRRGYSGYGAAYYFDYW	ND	ND	CQSYDSSLSGSLF	ND	ND	RBD	Cao Y, Su B, Guo X, Sun W, Deng Y, Bao L, et al. Potent Neutralizing Antibodies against SARS-CoV-2 Identified by High-Throughput Single-Cell Sequencing of Convalescent Patients’ B Cells. Cell. 2020;182(1):73–84.e16.	12	67
CARDRGSSSWWGWLDPW	ND	ND	CQQYNTSPLTF	ND	ND	non-RBD	Cao Y, Su B, Guo X, Sun W, Deng Y, Bao L, et al. Potent Neutralizing Antibodies against SARS-CoV-2 Identified by High-Throughput Single-Cell Sequencing of Convalescent Patients’ B Cells. Cell. 2020;182(1):73–84.e16.	12	68
CARDHPTLRRAFDYW	ND	ND	CQQYNSYSRTF	ND	ND	RBD	Cao Y, Su B, Guo X, Sun W, Deng Y, Bao L, et al. Potent Neutralizing Antibodies against SARS-CoV-2 Identified by High-Throughput Single-Cell Sequencing of Convalescent Patients’ B Cells. Cell. 2020;182(1):73–84.e16.	12	69
CARPSSGSYADPFDIW	ND	ND	CQQSGSSYTF	ND	ND	S2	Cao Y, Su B, Guo X, Sun W, Deng Y, Bao L, et al. Potent Neutralizing Antibodies against SARS-CoV-2 Identified by High-Throughput Single-Cell Sequencing of Convalescent Patients’ B Cells. Cell. 2020;182(1):73–84.e16.	12	70
CVASRSSSLDYW	ND	ND	CMQSLPSGFTF	ND	ND	non-RBD	Cao Y, Su B, Guo X, Sun W, Deng Y, Bao L, et al. Potent Neutralizing Antibodies against SARS-CoV-2 Identified by High-Throughput Single-Cell Sequencing of Convalescent Patients’ B Cells. Cell. 2020;182(1):73–84.e16.	12	71
CARSRGYGGLAGVDYW	ND	ND	CMQSLDLPPTF	ND	ND	non-RBD	Cao Y, Su B, Guo X, Sun W, Deng Y, Bao L, et al. Potent Neutralizing Antibodies against SARS-CoV-2 Identified by High-Throughput Single-Cell Sequencing of Convalescent Patients’ B Cells. Cell. 2020;182(1):73–84.e16.	12	72
CARAYFDDSSGGFDYW	ND	ND	CQQGSSFPLTF	ND	ND	non-RBD	Cao Y, Su B, Guo X, Sun W, Deng Y, Bao L, et al. Potent Neutralizing Antibodies against SARS-CoV-2 Identified by High-Throughput Single-Cell Sequencing of Convalescent Patients’ B Cells. Cell. 2020;182(1):73–84.e16.	12	73
CARAAYYYDSSGYGWFDPW	ND	ND	CQQYGSSPRTF	ND	ND	RBD	Cao Y, Su B, Guo X, Sun W, Deng Y, Bao L, et al. Potent Neutralizing Antibodies against SARS-CoV-2 Identified by High-Throughput Single-Cell Sequencing of Convalescent Patients’ B Cells. Cell. 2020;182(1):73–84.e16.	12	74
CAGSTYGDYVPHFYFW	ND	ND	CQQYDSSPITF	ND	ND	non-RBD	Cao Y, Su B, Guo X, Sun W, Deng Y, Bao L, et al. Potent Neutralizing Antibodies against SARS-CoV-2 Identified by High-Throughput Single-Cell Sequencing of Convalescent Patients’ B Cells. Cell. 2020;182(1):73–84.e16.	12	75
CARHPLKVDTIFGVVIIDPAPFDYW	ND	ND	CSSYAGSNNLGVF	ND	ND	non-RBD	Cao Y, Su B, Guo X, Sun W, Deng Y, Bao L, et al. Potent Neutralizing Antibodies against SARS-CoV-2 Identified by High-Throughput Single-Cell Sequencing of Convalescent Patients’ B Cells. Cell. 2020;182(1):73–84.e16.	12	76
CARGTTSTTMIVIVITAVSTWFDPW	ND	ND	CNSRDNNDDLPLF	ND	ND	non-RBD	Cao Y, Su B, Guo X, Sun W, Deng Y, Bao L, et al. Potent Neutralizing Antibodies against SARS-CoV-2 Identified by High-Throughput Single-Cell Sequencing of Convalescent Patients’ B Cells. Cell. 2020;182(1):73–84.e16.	12	77
CARHRAAGGNYYYGMDVW	ND	ND	CMQALQTPYTF	ND	ND	non-RBD	Cao Y, Su B, Guo X, Sun W, Deng Y, Bao L, et al. Potent Neutralizing Antibodies against SARS-CoV-2 Identified by High-Throughput Single-Cell Sequencing of Convalescent Patients’ B Cells. Cell. 2020;182(1):73–84.e16.	12	78
CARKYTYDTSGFFLSSSRNAFDVW	ND	ND	CQQSYSSPPTF	ND	ND	non-RBD	Cao Y, Su B, Guo X, Sun W, Deng Y, Bao L, et al. Potent Neutralizing Antibodies against SARS-CoV-2 Identified by High-Throughput Single-Cell Sequencing of Convalescent Patients’ B Cells. Cell. 2020;182(1):73–84.e16.	12	79
CAREARQIFITMMTTKTSWFDPW	ND	ND	CCSYAGSYVVF	ND	ND	non-RBD	Cao Y, Su B, Guo X, Sun W, Deng Y, Bao L, et al. Potent Neutralizing Antibodies against SARS-CoV-2 Identified by High-Throughput Single-Cell Sequencing of Convalescent Patients’ B Cells. Cell. 2020;182(1):73–84.e16.	12	80
CAREVYVGGEDDYSYYYGLDVW	ND	ND	CQSADSSGTYRVF	ND	ND	RBD	Cao Y, Su B, Guo X, Sun W, Deng Y, Bao L, et al. Potent Neutralizing Antibodies against SARS-CoV-2 Identified by High-Throughput Single-Cell Sequencing of Convalescent Patients’ B Cells. Cell. 2020;182(1):73–84.e16.	12	81
CARIASYYYDSSGYYQTRPIGHAFDIW	ND	ND	CQSYDSSLSGVVF	ND	ND	RBD	Cao Y, Su B, Guo X, Sun W, Deng Y, Bao L, et al. Potent Neutralizing Antibodies against SARS-CoV-2 Identified by High-Throughput Single-Cell Sequencing of Convalescent Patients’ B Cells. Cell. 2020;182(1):73–84.e16.	12	82
CAKDRAQLLWFGQSRGMDVW	ND	ND	CQQYYSTPFTF	ND	ND	non-RBD	Cao Y, Su B, Guo X, Sun W, Deng Y, Bao L, et al. Potent Neutralizing Antibodies against SARS-CoV-2 Identified by High-Throughput Single-Cell Sequencing of Convalescent Patients’ B Cells. Cell. 2020;182(1):73–84.e16.	12	83
CTSTSDWW	ND	ND	CMQGTHWPITF	ND	ND	S2	Cao Y, Su B, Guo X, Sun W, Deng Y, Bao L, et al. Potent Neutralizing Antibodies against SARS-CoV-2 Identified by High-Throughput Single-Cell Sequencing of Convalescent Patients’ B Cells. Cell. 2020;182(1):73–84.e16.	12	84
CTRLRSGLVGFDWLPLYGMDVW	ND	ND	CSSYTSSSTLVVF	ND	ND	non-RBD	Cao Y, Su B, Guo X, Sun W, Deng Y, Bao L, et al. Potent Neutralizing Antibodies against SARS-CoV-2 Identified by High-Throughput Single-Cell Sequencing of Convalescent Patients’ B Cells. Cell. 2020;182(1):73–84.e16.	12	85
CARGLSSFTTIVVVFVGASFYFDSW	ND	ND	CNSRDSSGQLHVVVF	ND	ND	non-RBD	Cao Y, Su B, Guo X, Sun W, Deng Y, Bao L, et al. Potent Neutralizing Antibodies against SARS-CoV-2 Identified by High-Throughput Single-Cell Sequencing of Convalescent Patients’ B Cells. Cell. 2020;182(1):73–84.e16.	12	86
CTTDLGEAGPTEWLRSSLFDYW	ND	ND	CQQYGRTF	ND	ND	RBD	Cao Y, Su B, Guo X, Sun W, Deng Y, Bao L, et al. Potent Neutralizing Antibodies against SARS-CoV-2 Identified by High-Throughput Single-Cell Sequencing of Convalescent Patients’ B Cells. Cell. 2020;182(1):73–84.e16.	12	87
CARSYYDSSTGYYPDALDLW	ND	ND	CQAWDTITHEEVF	ND	ND	non-RBD	Cao Y, Su B, Guo X, Sun W, Deng Y, Bao L, et al. Potent Neutralizing Antibodies against SARS-CoV-2 Identified by High-Throughput Single-Cell Sequencing of Convalescent Patients’ B Cells. Cell. 2020;182(1):73–84.e16.	12	88
CARDGHSAWGAFDIW	ND	ND	CQQYGSSPWTF	ND	ND	RBD	Cao Y, Su B, Guo X, Sun W, Deng Y, Bao L, et al. Potent Neutralizing Antibodies against SARS-CoV-2 Identified by High-Throughput Single-Cell Sequencing of Convalescent Patients’ B Cells. Cell. 2020;182(1):73–84.e16.	12	89
CAHYSSSRPPLFDYW	ND	ND	CQQYSTYYTF	ND	ND	RBD	Cao Y, Su B, Guo X, Sun W, Deng Y, Bao L, et al. Potent Neutralizing Antibodies against SARS-CoV-2 Identified by High-Throughput Single-Cell Sequencing of Convalescent Patients’ B Cells. Cell. 2020;182(1):73–84.e16.	12	90
CAKGHWSTW	ND	ND	CMQGSHWPWTF	ND	ND	non-RBD	Cao Y, Su B, Guo X, Sun W, Deng Y, Bao L, et al. Potent Neutralizing Antibodies against SARS-CoV-2 Identified by High-Throughput Single-Cell Sequencing of Convalescent Patients’ B Cells. Cell. 2020;182(1):73–84.e16.	12	91
CANGAYYYGSGSYYNGAAYW	ND	ND	CAAWDDSLNGPWVF	ND	ND	non-RBD	Cao Y, Su B, Guo X, Sun W, Deng Y, Bao L, et al. Potent Neutralizing Antibodies against SARS-CoV-2 Identified by High-Throughput Single-Cell Sequencing of Convalescent Patients’ B Cells. Cell. 2020;182(1):73–84.e16.	12	92
CAKGGYYDILTGYFPFDYW	ND	ND	CCSYAGSYTWVF	ND	ND	RBD	Cao Y, Su B, Guo X, Sun W, Deng Y, Bao L, et al. Potent Neutralizing Antibodies against SARS-CoV-2 Identified by High-Throughput Single-Cell Sequencing of Convalescent Patients’ B Cells. Cell. 2020;182(1):73–84.e16.	12	93
CARDLVVYGMDVW	IGHV3-53	IGHJ6	CQQLNSYPFTF	IGKV1-9	IGKJ3	RBD	Cao Y, Su B, Guo X, Sun W, Deng Y, Bao L, et al. Potent Neutralizing Antibodies against SARS-CoV-2 Identified by High-Throughput Single-Cell Sequencing of Convalescent Patients’ B Cells. Cell. 2020;182(1):73–84.e16.	12	94
CARDPIRNGMDVW	IGHV3-66	IGHJ6	CQQYDNLPRTF	IGKV1D-33	IGKJ1	RBD	Cao Y, Su B, Guo X, Sun W, Deng Y, Bao L, et al. Potent Neutralizing Antibodies against SARS-CoV-2 Identified by High-Throughput Single-Cell Sequencing of Convalescent Patients’ B Cells. Cell. 2020;182(1):73–84.e16.	12	95
CARDAMSYGMDVW	IGHV3-53	IGHJ6	CQQSYSTPPDTF	IGKV1D-39	IGKJ5	RBD	Cao Y, Su B, Guo X, Sun W, Deng Y, Bao L, et al. Potent Neutralizing Antibodies against SARS-CoV-2 Identified by High-Throughput Single-Cell Sequencing of Convalescent Patients’ B Cells. Cell. 2020;182(1):73–84.e16.	12	96
CARDRVVYGMDVW	IGHV3-53	IGHJ6	CQQYDNLPPTF	IGKV1D-33	IGKJ5	RBD	Cao Y, Su B, Guo X, Sun W, Deng Y, Bao L, et al. Potent Neutralizing Antibodies against SARS-CoV-2 Identified by High-Throughput Single-Cell Sequencing of Convalescent Patients’ B Cells. Cell. 2020;182(1):73–84.e16.	12	97
CARDAAVYGIDVW	IGHV3-53	IGHJ6	CQQSYTTPLFTF	IGKV1D-39	IGKJ3	RBD	Cao Y, Su B, Guo X, Sun W, Deng Y, Bao L, et al. Potent Neutralizing Antibodies against SARS-CoV-2 Identified by High-Throughput Single-Cell Sequencing of Convalescent Patients’ B Cells. Cell. 2020;182(1):73–84.e16.	12	98
CARDLISRGMDVW	IGHV3-66	IGHJ6	CQQLNGYPHSAF	IGKV1-9	IGKJ3	RBD	Cao Y, Su B, Guo X, Sun W, Deng Y, Bao L, et al. Potent Neutralizing Antibodies against SARS-CoV-2 Identified by High-Throughput Single-Cell Sequencing of Convalescent Patients’ B Cells. Cell. 2020;182(1):73–84.e16.	12	99
CARDLVSYGMDVW	IGHV3-53	IGHJ6	CQQLNSYPLTF	IGKV1-9	IGKJ4	RBD	Cao Y, Su B, Guo X, Sun W, Deng Y, Bao L, et al. Potent Neutralizing Antibodies against SARS-CoV-2 Identified by High-Throughput Single-Cell Sequencing of Convalescent Patients’ B Cells. Cell. 2020;182(1):73–84.e16.	12	100
CARDAQNYGMDVW	IGHV3-53	IGHJ6	CQQSYSTPPYTF	IGKV1D-39	IGKJ2	RBD	Cao Y, Su B, Guo X, Sun W, Deng Y, Bao L, et al. Potent Neutralizing Antibodies against SARS-CoV-2 Identified by High-Throughput Single-Cell Sequencing of Convalescent Patients’ B Cells. Cell. 2020;182(1):73–84.e16.	12	101
CARDRGLVSDYW	IGHV3-66	IGHJ4	CHQYDNLPRTF	IGKV1D-33	IGKJ5	RBD	Cao Y, Su B, Guo X, Sun W, Deng Y, Bao L, et al. Potent Neutralizing Antibodies against SARS-CoV-2 Identified by High-Throughput Single-Cell Sequencing of Convalescent Patients’ B Cells. Cell. 2020;182(1):73–84.e16.	12	102
CARDSVSGSGSYYKGLWFDPW	ND	ND	CQQANSFPRTF	ND	ND	non-RBD	Cao Y, Su B, Guo X, Sun W, Deng Y, Bao L, et al. Potent Neutralizing Antibodies against SARS-CoV-2 Identified by High-Throughput Single-Cell Sequencing of Convalescent Patients’ B Cells. Cell. 2020;182(1):73–84.e16.	12	103
CAKERSSGSQWGWTYYYYGMDVW	ND	ND	CMQSIQLPLTF	ND	ND	non-RBD	Cao Y, Su B, Guo X, Sun W, Deng Y, Bao L, et al. Potent Neutralizing Antibodies against SARS-CoV-2 Identified by High-Throughput Single-Cell Sequencing of Convalescent Patients’ B Cells. Cell. 2020;182(1):73–84.e16.	12	104
CARDGGRDGYNELGARVYYYYGMDVW	ND	ND	CQQYGSSSWTF	ND	ND	non-RBD	Cao Y, Su B, Guo X, Sun W, Deng Y, Bao L, et al. Potent Neutralizing Antibodies against SARS-CoV-2 Identified by High-Throughput Single-Cell Sequencing of Convalescent Patients’ B Cells. Cell. 2020;182(1):73–84.e16.	12	105
CAKERRPVLRYFDWLPIEAPDYW	ND	ND	CQQLNSYPLTF	ND	ND	RBD	Cao Y, Su B, Guo X, Sun W, Deng Y, Bao L, et al. Potent Neutralizing Antibodies against SARS-CoV-2 Identified by High-Throughput Single-Cell Sequencing of Convalescent Patients’ B Cells. Cell. 2020;182(1):73–84.e16.	12	106
CARDYGDLYFDYW	ND	ND	CQQYGSSPRTF	ND	ND	RBD	Cao Y, Su B, Guo X, Sun W, Deng Y, Bao L, et al. Potent Neutralizing Antibodies against SARS-CoV-2 Identified by High-Throughput Single-Cell Sequencing of Convalescent Patients’ B Cells. Cell. 2020;182(1):73–84.e16.	12	107
CARDRRVGSPYYYYYMDVW	ND	ND	CLLYYGGAPVF	ND	ND	RBD	Cao Y, Su B, Guo X, Sun W, Deng Y, Bao L, et al. Potent Neutralizing Antibodies against SARS-CoV-2 Identified by High-Throughput Single-Cell Sequencing of Convalescent Patients’ B Cells. Cell. 2020;182(1):73–84.e16.	12	108
CARDLGDNAFDIW	ND	ND	CQQLNSYPPAF	ND	ND	RBD	Cao Y, Su B, Guo X, Sun W, Deng Y, Bao L, et al. Potent Neutralizing Antibodies against SARS-CoV-2 Identified by High-Throughput Single-Cell Sequencing of Convalescent Patients’ B Cells. Cell. 2020;182(1):73–84.e16.	12	109
CARDRYSGYDFW	ND	ND	CQQYDNLPQTF	ND	ND	RBD	Cao Y, Su B, Guo X, Sun W, Deng Y, Bao L, et al. Potent Neutralizing Antibodies against SARS-CoV-2 Identified by High-Throughput Single-Cell Sequencing of Convalescent Patients’ B Cells. Cell. 2020;182(1):73–84.e16.	12	110
CARLSGTGYGGDGGWFDPW	ND	ND	CCSYAGSSLWVF	ND	ND	RBD	Cao Y, Su B, Guo X, Sun W, Deng Y, Bao L, et al. Potent Neutralizing Antibodies against SARS-CoV-2 Identified by High-Throughput Single-Cell Sequencing of Convalescent Patients’ B Cells. Cell. 2020;182(1):73–84.e16.	12	111
CAGKKIYYGSSFDPW	ND	ND	CQSYDSSNQVF	ND	ND	RBD	Cao Y, Su B, Guo X, Sun W, Deng Y, Bao L, et al. Potent Neutralizing Antibodies against SARS-CoV-2 Identified by High-Throughput Single-Cell Sequencing of Convalescent Patients’ B Cells. Cell. 2020;182(1):73–84.e16.	12	112
CARGGSGSGWYGGRFDYW	ND	ND	CQQRSNWLFTF	ND	ND	RBD	Cao Y, Su B, Guo X, Sun W, Deng Y, Bao L, et al. Potent Neutralizing Antibodies against SARS-CoV-2 Identified by High-Throughput Single-Cell Sequencing of Convalescent Patients’ B Cells. Cell. 2020;182(1):73–84.e16.	12	113
CARVWRETYYYDSSGDSFDYW	ND	ND	CGTWDSSLSAGVF	ND	ND	RBD	Cao Y, Su B, Guo X, Sun W, Deng Y, Bao L, et al. Potent Neutralizing Antibodies against SARS-CoV-2 Identified by High-Throughput Single-Cell Sequencing of Convalescent Patients’ B Cells. Cell. 2020;182(1):73–84.e16.	12	114
CARGRSITGIRDVDFW	ND	ND	CMQASQFPLTF	ND	ND	RBD	Cao Y, Su B, Guo X, Sun W, Deng Y, Bao L, et al. Potent Neutralizing Antibodies against SARS-CoV-2 Identified by High-Throughput Single-Cell Sequencing of Convalescent Patients’ B Cells. Cell. 2020;182(1):73–84.e16.	12	115
CARGRGNYMFRWFDPW	ND	ND	CCSFAGSNREF	ND	ND	RBD	Cao Y, Su B, Guo X, Sun W, Deng Y, Bao L, et al. Potent Neutralizing Antibodies against SARS-CoV-2 Identified by High-Throughput Single-Cell Sequencing of Convalescent Patients’ B Cells. Cell. 2020;182(1):73–84.e16.	12	116
CARGGLWYDSINYYGMDVW	ND	ND	CQQYGSSPWTF	ND	ND	non-RBD	Cao Y, Su B, Guo X, Sun W, Deng Y, Bao L, et al. Potent Neutralizing Antibodies against SARS-CoV-2 Identified by High-Throughput Single-Cell Sequencing of Convalescent Patients’ B Cells. Cell. 2020;182(1):73–84.e16.	12	117
CARLILRWPTTWDYFDYW	ND	ND	CGTWDSSLSAWVF	ND	ND	non-RBD	Cao Y, Su B, Guo X, Sun W, Deng Y, Bao L, et al. Potent Neutralizing Antibodies against SARS-CoV-2 Identified by High-Throughput Single-Cell Sequencing of Convalescent Patients’ B Cells. Cell. 2020;182(1):73–84.e16.	12	118
CARVDGPFDYW	ND	ND	CQHYSSSAPITF	ND	ND	RBD	Cao Y, Su B, Guo X, Sun W, Deng Y, Bao L, et al. Potent Neutralizing Antibodies against SARS-CoV-2 Identified by High-Throughput Single-Cell Sequencing of Convalescent Patients’ B Cells. Cell. 2020;182(1):73–84.e16.	12	119
CAAHYYSRTDAFHIW	ND	ND	CQQSYSSPYTF	ND	ND	RBD	Cao Y, Su B, Guo X, Sun W, Deng Y, Bao L, et al. Potent Neutralizing Antibodies against SARS-CoV-2 Identified by High-Throughput Single-Cell Sequencing of Convalescent Patients’ B Cells. Cell. 2020;182(1):73–84.e16.	12	120
CTTSYCNPKVCFDYWFDPW	ND	ND	CSSYTNIDTLEIVF	ND	ND	non-RBD	Cao Y, Su B, Guo X, Sun W, Deng Y, Bao L, et al. Potent Neutralizing Antibodies against SARS-CoV-2 Identified by High-Throughput Single-Cell Sequencing of Convalescent Patients’ B Cells. Cell. 2020;182(1):73–84.e16.	12	121
CARERGYSGSGSLYYFDYW	ND	ND	CQSYDSSLSGSVF	ND	ND	RBD	Cao Y, Su B, Guo X, Sun W, Deng Y, Bao L, et al. Potent Neutralizing Antibodies against SARS-CoV-2 Identified by High-Throughput Single-Cell Sequencing of Convalescent Patients’ B Cells. Cell. 2020;182(1):73–84.e16.	12	122
CARDWGEYYFDYW	ND	ND	CQQYGSSPRTF	ND	ND	RBD	Cao Y, Su B, Guo X, Sun W, Deng Y, Bao L, et al. Potent Neutralizing Antibodies against SARS-CoV-2 Identified by High-Throughput Single-Cell Sequencing of Convalescent Patients’ B Cells. Cell. 2020;182(1):73–84.e16.	12	123
CAKEYYYDSSGYYYREDAFDIW	ND	ND	CLQHNSYPRTF	ND	ND	RBD	Cao Y, Su B, Guo X, Sun W, Deng Y, Bao L, et al. Potent Neutralizing Antibodies against SARS-CoV-2 Identified by High-Throughput Single-Cell Sequencing of Convalescent Patients’ B Cells. Cell. 2020;182(1):73–84.e16.	12	124
CATEKWEVVDVCFDYW	ND	ND	CQQSYSTPPTTF	ND	ND	RBD	Cao Y, Su B, Guo X, Sun W, Deng Y, Bao L, et al. Potent Neutralizing Antibodies against SARS-CoV-2 Identified by High-Throughput Single-Cell Sequencing of Convalescent Patients’ B Cells. Cell. 2020;182(1):73–84.e16.	12	125
CAKDIGWDVVVVAATHGVFDYW	ND	ND	CQQYNSYFPTF	ND	ND	RBD	Cao Y, Su B, Guo X, Sun W, Deng Y, Bao L, et al. Potent Neutralizing Antibodies against SARS-CoV-2 Identified by High-Throughput Single-Cell Sequencing of Convalescent Patients’ B Cells. Cell. 2020;182(1):73–84.e16.	12	126
CAKDPYYYGSGSSNFFDYW	ND	ND	CQVWDSSSDHYWVF	ND	ND	RBD	Cao Y, Su B, Guo X, Sun W, Deng Y, Bao L, et al. Potent Neutralizing Antibodies against SARS-CoV-2 Identified by High-Throughput Single-Cell Sequencing of Convalescent Patients’ B Cells. Cell. 2020;182(1):73–84.e16.	12	127
CSWDATVYYDMAVW	ND	ND	CMQGTPWPTF	ND	ND	non-RBD	Cao Y, Su B, Guo X, Sun W, Deng Y, Bao L, et al. Potent Neutralizing Antibodies against SARS-CoV-2 Identified by High-Throughput Single-Cell Sequencing of Convalescent Patients’ B Cells. Cell. 2020;182(1):73–84.e16.	12	128
CARGPDYYDTGGYFDLW	ND	ND	CGTWDSSLSAGVF	ND	ND	RBD	Cao Y, Su B, Guo X, Sun W, Deng Y, Bao L, et al. Potent Neutralizing Antibodies against SARS-CoV-2 Identified by High-Throughput Single-Cell Sequencing of Convalescent Patients’ B Cells. Cell. 2020;182(1):73–84.e16.	12	129
CARDGYKQIYWYLDLW	ND	ND	CQTWGTGPQVLF	ND	ND	non-RBD	Cao Y, Su B, Guo X, Sun W, Deng Y, Bao L, et al. Potent Neutralizing Antibodies against SARS-CoV-2 Identified by High-Throughput Single-Cell Sequencing of Convalescent Patients’ B Cells. Cell. 2020;182(1):73–84.e16.	12	130
CAKGEGVYGSGSRYFLDYW	ND	ND	CQQYDNLLTF	ND	ND	RBD	Cao Y, Su B, Guo X, Sun W, Deng Y, Bao L, et al. Potent Neutralizing Antibodies against SARS-CoV-2 Identified by High-Throughput Single-Cell Sequencing of Convalescent Patients’ B Cells. Cell. 2020;182(1):73–84.e16.	12	131
CAKDGGLTAYLEYW	ND	ND	CQVWHSSFDPWVF	ND	ND	RBD	Cao Y, Su B, Guo X, Sun W, Deng Y, Bao L, et al. Potent Neutralizing Antibodies against SARS-CoV-2 Identified by High-Throughput Single-Cell Sequencing of Convalescent Patients’ B Cells. Cell. 2020;182(1):73–84.e16.	12	132
CVKDLEFRGGTGGFDLW	ND	ND	CASWDDKVRGWVF	ND	ND	non-RBD	Cao Y, Su B, Guo X, Sun W, Deng Y, Bao L, et al. Potent Neutralizing Antibodies against SARS-CoV-2 Identified by High-Throughput Single-Cell Sequencing of Convalescent Patients’ B Cells. Cell. 2020;182(1):73–84.e16.	12	133
CAKDIGSGSPDAFDIW	ND	ND	CQVWDSSSDRTVVF	ND	ND	RBD	Cao Y, Su B, Guo X, Sun W, Deng Y, Bao L, et al. Potent Neutralizing Antibodies against SARS-CoV-2 Identified by High-Throughput Single-Cell Sequencing of Convalescent Patients’ B Cells. Cell. 2020;182(1):73–84.e16.	12	134
CASNLYATSPYGGVKNW	ND	ND	CMQALQTPYSF	ND	ND	RBD	Cao Y, Su B, Guo X, Sun W, Deng Y, Bao L, et al. Potent Neutralizing Antibodies against SARS-CoV-2 Identified by High-Throughput Single-Cell Sequencing of Convalescent Patients’ B Cells. Cell. 2020;182(1):73–84.e16.	12	135
CARIGSYGIW	ND	ND	CQQSYSTPYTF	ND	ND	S2	Cao Y, Su B, Guo X, Sun W, Deng Y, Bao L, et al. Potent Neutralizing Antibodies against SARS-CoV-2 Identified by High-Throughput Single-Cell Sequencing of Convalescent Patients’ B Cells. Cell. 2020;182(1):73–84.e16.	12	136
CAKLGCSGGSCYYYYGMDVW	ND	ND	CQAWDSSTANWVF	ND	ND	S2	Cao Y, Su B, Guo X, Sun W, Deng Y, Bao L, et al. Potent Neutralizing Antibodies against SARS-CoV-2 Identified by High-Throughput Single-Cell Sequencing of Convalescent Patients’ B Cells. Cell. 2020;182(1):73–84.e16.	12	137
CVVGIGYCSSPSCPPLRWFDYW	ND	ND	CQQFNDYPLTF	ND	ND	RBD	Cao Y, Su B, Guo X, Sun W, Deng Y, Bao L, et al. Potent Neutralizing Antibodies against SARS-CoV-2 Identified by High-Throughput Single-Cell Sequencing of Convalescent Patients’ B Cells. Cell. 2020;182(1):73–84.e16.	12	138
CARGDHYYDRSGPHKFDYW	ND	ND	CSSFTDSSTLVVF	ND	ND	non-RBD	Cao Y, Su B, Guo X, Sun W, Deng Y, Bao L, et al. Potent Neutralizing Antibodies against SARS-CoV-2 Identified by High-Throughput Single-Cell Sequencing of Convalescent Patients’ B Cells. Cell. 2020;182(1):73–84.e16.	12	139
CARGIVGATPGYFDYW	ND	ND	CQQYNNWLTF	ND	ND	RBD	Cao Y, Su B, Guo X, Sun W, Deng Y, Bao L, et al. Potent Neutralizing Antibodies against SARS-CoV-2 Identified by High-Throughput Single-Cell Sequencing of Convalescent Patients’ B Cells. Cell. 2020;182(1):73–84.e16.	12	140
CAKAVSGWPIYFDAW	ND	ND	CQQYNNWPPITF	ND	ND	RBD	Cao Y, Su B, Guo X, Sun W, Deng Y, Bao L, et al. Potent Neutralizing Antibodies against SARS-CoV-2 Identified by High-Throughput Single-Cell Sequencing of Convalescent Patients’ B Cells. Cell. 2020;182(1):73–84.e16.	12	141
CAHTIHSGYDRTFDSW	ND	ND	CSSYAGTNKILF	ND	ND	non-RBD	Cao Y, Su B, Guo X, Sun W, Deng Y, Bao L, et al. Potent Neutralizing Antibodies against SARS-CoV-2 Identified by High-Throughput Single-Cell Sequencing of Convalescent Patients’ B Cells. Cell. 2020;182(1):73–84.e16.	12	142
CAREESYSSSSPLDYW	ND	ND	CQQSYSTPLTF	ND	ND	non-RBD	Cao Y, Su B, Guo X, Sun W, Deng Y, Bao L, et al. Potent Neutralizing Antibodies against SARS-CoV-2 Identified by High-Throughput Single-Cell Sequencing of Convalescent Patients’ B Cells. Cell. 2020;182(1):73–84.e16.	12	143
CAAGSDFWSGYYVNYYMDVW	ND	ND	CSSYTSSSTWVF	ND	ND	RBD	Cao Y, Su B, Guo X, Sun W, Deng Y, Bao L, et al. Potent Neutralizing Antibodies against SARS-CoV-2 Identified by High-Throughput Single-Cell Sequencing of Convalescent Patients’ B Cells. Cell. 2020;182(1):73–84.e16.	12	144
CARLTAAGVYFDYW	ND	ND	CQQSYSTPYTF	ND	ND	RBD	Cao Y, Su B, Guo X, Sun W, Deng Y, Bao L, et al. Potent Neutralizing Antibodies against SARS-CoV-2 Identified by High-Throughput Single-Cell Sequencing of Convalescent Patients’ B Cells. Cell. 2020;182(1):73–84.e16.	12	145
CAKTRGRGLYDYVWGSKDYW	ND	ND	CMQALQTPGTF	ND	ND	RBD	Cao Y, Su B, Guo X, Sun W, Deng Y, Bao L, et al. Potent Neutralizing Antibodies against SARS-CoV-2 Identified by High-Throughput Single-Cell Sequencing of Convalescent Patients’ B Cells. Cell. 2020;182(1):73–84.e16.	12	146
CARDESGSYYGDQAFDIW	ND	ND	CQQYNSYSAF	ND	ND	RBD	Cao Y, Su B, Guo X, Sun W, Deng Y, Bao L, et al. Potent Neutralizing Antibodies against SARS-CoV-2 Identified by High-Throughput Single-Cell Sequencing of Convalescent Patients’ B Cells. Cell. 2020;182(1):73–84.e16.	12	147
CARDRRARAYEIPFGSDHYYFGMDVW	ND	ND	CQAWDRTTATF	ND	ND	non-RBD	Cao Y, Su B, Guo X, Sun W, Deng Y, Bao L, et al. Potent Neutralizing Antibodies against SARS-CoV-2 Identified by High-Throughput Single-Cell Sequencing of Convalescent Patients’ B Cells. Cell. 2020;182(1):73–84.e16.	12	148
CARDYYGSGSYPIGYMDVW	ND	ND	CQSYDSSLSGWVF	ND	ND	RBD	Cao Y, Su B, Guo X, Sun W, Deng Y, Bao L, et al. Potent Neutralizing Antibodies against SARS-CoV-2 Identified by High-Throughput Single-Cell Sequencing of Convalescent Patients’ B Cells. Cell. 2020;182(1):73–84.e16.	12	149
CTTSYCSTKVCFDYWFDPW	ND	ND	CSSYTSLNTLEVVF	ND	ND	non-RBD	Cao Y, Su B, Guo X, Sun W, Deng Y, Bao L, et al. Potent Neutralizing Antibodies against SARS-CoV-2 Identified by High-Throughput Single-Cell Sequencing of Convalescent Patients’ B Cells. Cell. 2020;182(1):73–84.e16.	12	150
CAREWSRGAVAGTGYFDYW	ND	ND	CQVWDSSGDHWVF	ND	ND	RBD	Cao Y, Su B, Guo X, Sun W, Deng Y, Bao L, et al. Potent Neutralizing Antibodies against SARS-CoV-2 Identified by High-Throughput Single-Cell Sequencing of Convalescent Patients’ B Cells. Cell. 2020;182(1):73–84.e16.	12	151
CAKVAKLPGDYYGMDVW	ND	ND	CQQRSNWLTF	ND	ND	RBD	Cao Y, Su B, Guo X, Sun W, Deng Y, Bao L, et al. Potent Neutralizing Antibodies against SARS-CoV-2 Identified by High-Throughput Single-Cell Sequencing of Convalescent Patients’ B Cells. Cell. 2020;182(1):73–84.e16.	12	152
CARELRGAFDIW	ND	ND	CQQHDNLPSFTF	ND	ND	RBD	Cao Y, Su B, Guo X, Sun W, Deng Y, Bao L, et al. Potent Neutralizing Antibodies against SARS-CoV-2 Identified by High-Throughput Single-Cell Sequencing of Convalescent Patients’ B Cells. Cell. 2020;182(1):73–84.e16.	12	153
CARDSPLKFDSFGYPLYGMDVW	ND	ND	CQQSYSVPHTF	ND	ND	RBD	Cao Y, Su B, Guo X, Sun W, Deng Y, Bao L, et al. Potent Neutralizing Antibodies against SARS-CoV-2 Identified by High-Throughput Single-Cell Sequencing of Convalescent Patients’ B Cells. Cell. 2020;182(1):73–84.e16.	12	154
CARRLNDGANHSW	ND	ND	CMQGTHWPHPTF	ND	ND	non-RBD	Cao Y, Su B, Guo X, Sun W, Deng Y, Bao L, et al. Potent Neutralizing Antibodies against SARS-CoV-2 Identified by High-Throughput Single-Cell Sequencing of Convalescent Patients’ B Cells. Cell. 2020;182(1):73–84.e16.	12	155
CARVLYYDILTGYWWYYYGMDVW	ND	ND	CGTWDSSLSAGVF	ND	ND	non-RBD	Cao Y, Su B, Guo X, Sun W, Deng Y, Bao L, et al. Potent Neutralizing Antibodies against SARS-CoV-2 Identified by High-Throughput Single-Cell Sequencing of Convalescent Patients’ B Cells. Cell. 2020;182(1):73–84.e16.	12	156
CARRGVGILKDLPVYAMDVW	ND	ND	CQQSYSTPYTF	ND	ND	non-RBD	Cao Y, Su B, Guo X, Sun W, Deng Y, Bao L, et al. Potent Neutralizing Antibodies against SARS-CoV-2 Identified by High-Throughput Single-Cell Sequencing of Convalescent Patients’ B Cells. Cell. 2020;182(1):73–84.e16.	12	157
CARKNCSGGICYFHDYW	ND	ND	CETWDSPYVVF	ND	ND	S2	Cao Y, Su B, Guo X, Sun W, Deng Y, Bao L, et al. Potent Neutralizing Antibodies against SARS-CoV-2 Identified by High-Throughput Single-Cell Sequencing of Convalescent Patients’ B Cells. Cell. 2020;182(1):73–84.e16.	12	158
CAKGQTIQLWLFGALW	ND	ND	CSSYTSSSTVVF	ND	ND	S2	Cao Y, Su B, Guo X, Sun W, Deng Y, Bao L, et al. Potent Neutralizing Antibodies against SARS-CoV-2 Identified by High-Throughput Single-Cell Sequencing of Convalescent Patients’ B Cells. Cell. 2020;182(1):73–84.e16.	12	159
CALTVSSWYPGIFENW	ND	ND	CMQALQTLTF	ND	ND	S2	Cao Y, Su B, Guo X, Sun W, Deng Y, Bao L, et al. Potent Neutralizing Antibodies against SARS-CoV-2 Identified by High-Throughput Single-Cell Sequencing of Convalescent Patients’ B Cells. Cell. 2020;182(1):73–84.e16.	12	160
CAKAFSGSYWDAFDIW	ND	ND	CQQYNSYPLFTF	ND	ND	non-RBD	Cao Y, Su B, Guo X, Sun W, Deng Y, Bao L, et al. Potent Neutralizing Antibodies against SARS-CoV-2 Identified by High-Throughput Single-Cell Sequencing of Convalescent Patients’ B Cells. Cell. 2020;182(1):73–84.e16.	12	161
CARGGKQQLVRNYYLDSW	ND	ND	CQQSNSFPPTF	ND	ND	non-RBD	Cao Y, Su B, Guo X, Sun W, Deng Y, Bao L, et al. Potent Neutralizing Antibodies against SARS-CoV-2 Identified by High-Throughput Single-Cell Sequencing of Convalescent Patients’ B Cells. Cell. 2020;182(1):73–84.e16.	12	162
CATGFGGVIVRGFDYW	ND	ND	CQSYDISLSAYVF	ND	ND	non-RBD	Cao Y, Su B, Guo X, Sun W, Deng Y, Bao L, et al. Potent Neutralizing Antibodies against SARS-CoV-2 Identified by High-Throughput Single-Cell Sequencing of Convalescent Patients’ B Cells. Cell. 2020;182(1):73–84.e16.	12	163
CARVYGDYSYYMDVW	ND	ND	CQQYNTYSLTF	ND	ND	S2	Cao Y, Su B, Guo X, Sun W, Deng Y, Bao L, et al. Potent Neutralizing Antibodies against SARS-CoV-2 Identified by High-Throughput Single-Cell Sequencing of Convalescent Patients’ B Cells. Cell. 2020;182(1):73–84.e16.	12	164
CARDLGEAGGMDVW	ND	ND	CQQLNSYPPAF	ND	ND	RBD	Cao Y, Su B, Guo X, Sun W, Deng Y, Bao L, et al. Potent Neutralizing Antibodies against SARS-CoV-2 Identified by High-Throughput Single-Cell Sequencing of Convalescent Patients’ B Cells. Cell. 2020;182(1):73–84.e16.	12	165
CVREIESGVDFWSGHYYW	ND	ND	CQQYYRTPLTF	ND	ND	S2	Cao Y, Su B, Guo X, Sun W, Deng Y, Bao L, et al. Potent Neutralizing Antibodies against SARS-CoV-2 Identified by High-Throughput Single-Cell Sequencing of Convalescent Patients’ B Cells. Cell. 2020;182(1):73–84.e16.	12	166
CARDSAYYDTIGYYSGDYW	ND	ND	CLQHHTYPLTF	ND	ND	non-RBD	Cao Y, Su B, Guo X, Sun W, Deng Y, Bao L, et al. Potent Neutralizing Antibodies against SARS-CoV-2 Identified by High-Throughput Single-Cell Sequencing of Convalescent Patients’ B Cells. Cell. 2020;182(1):73–84.e16.	12	167
CGRSFRGSCFDYL	ND	ND	CMQSIQLWSF	ND	ND	non-RBD	Cao Y, Su B, Guo X, Sun W, Deng Y, Bao L, et al. Potent Neutralizing Antibodies against SARS-CoV-2 Identified by High-Throughput Single-Cell Sequencing of Convalescent Patients’ B Cells. Cell. 2020;182(1):73–84.e16.	12	168
CALGTGSYYGVNYW	ND	ND	CLLSYSGPWVF	ND	ND	RBD	Cao Y, Su B, Guo X, Sun W, Deng Y, Bao L, et al. Potent Neutralizing Antibodies against SARS-CoV-2 Identified by High-Throughput Single-Cell Sequencing of Convalescent Patients’ B Cells. Cell. 2020;182(1):73–84.e16.	12	169
CAKDMGGRYSSGLYYYYYGMDVW	ND	ND	CSSYAGSNNYVF	ND	ND	RBD	Cao Y, Su B, Guo X, Sun W, Deng Y, Bao L, et al. Potent Neutralizing Antibodies against SARS-CoV-2 Identified by High-Throughput Single-Cell Sequencing of Convalescent Patients’ B Cells. Cell. 2020;182(1):73–84.e16.	12	170
CARELRGYFDYW	ND	ND	CQQYDNLPSFTF	ND	ND	RBD	Cao Y, Su B, Guo X, Sun W, Deng Y, Bao L, et al. Potent Neutralizing Antibodies against SARS-CoV-2 Identified by High-Throughput Single-Cell Sequencing of Convalescent Patients’ B Cells. Cell. 2020;182(1):73–84.e16.	12	171
CARDPNDFWSGFPRGAFDIW	ND	ND	CCSYAGSYTLVF	ND	ND	non-RBD	Cao Y, Su B, Guo X, Sun W, Deng Y, Bao L, et al. Potent Neutralizing Antibodies against SARS-CoV-2 Identified by High-Throughput Single-Cell Sequencing of Convalescent Patients’ B Cells. Cell. 2020;182(1):73–84.e16.	12	172
CASHARYEEETFDYW	ND	ND	CCSYAGSSTVVF	ND	ND	RBD	Cao Y, Su B, Guo X, Sun W, Deng Y, Bao L, et al. Potent Neutralizing Antibodies against SARS-CoV-2 Identified by High-Throughput Single-Cell Sequencing of Convalescent Patients’ B Cells. Cell. 2020;182(1):73–84.e16.	12	173
CVRDSYTSAWTPAGYFDLW	ND	ND	CQQSYNVPPWTF	ND	ND	RBD	Cao Y, Su B, Guo X, Sun W, Deng Y, Bao L, et al. Potent Neutralizing Antibodies against SARS-CoV-2 Identified by High-Throughput Single-Cell Sequencing of Convalescent Patients’ B Cells. Cell. 2020;182(1):73–84.e16.	12	174
CAKDHYGSIDYW	ND	ND	CMQGTHWPWTF	ND	ND	non-RBD	Cao Y, Su B, Guo X, Sun W, Deng Y, Bao L, et al. Potent Neutralizing Antibodies against SARS-CoV-2 Identified by High-Throughput Single-Cell Sequencing of Convalescent Patients’ B Cells. Cell. 2020;182(1):73–84.e16.	12	175
CARPYTSRWFWSNW	ND	ND	CQSYDINLSAVF	ND	ND	S2	Cao Y, Su B, Guo X, Sun W, Deng Y, Bao L, et al. Potent Neutralizing Antibodies against SARS-CoV-2 Identified by High-Throughput Single-Cell Sequencing of Convalescent Patients’ B Cells. Cell. 2020;182(1):73–84.e16.	12	176
CWTMEYDDYSFVYDYW	ND	ND	CQQYNNWPPITF	ND	ND	non-RBD	Cao Y, Su B, Guo X, Sun W, Deng Y, Bao L, et al. Potent Neutralizing Antibodies against SARS-CoV-2 Identified by High-Throughput Single-Cell Sequencing of Convalescent Patients’ B Cells. Cell. 2020;182(1):73–84.e16.	12	177
CAHSGIAVVGNQLFHYYAMDVW	ND	ND	CQAWDSSTVVF	ND	ND	non-RBD	Cao Y, Su B, Guo X, Sun W, Deng Y, Bao L, et al. Potent Neutralizing Antibodies against SARS-CoV-2 Identified by High-Throughput Single-Cell Sequencing of Convalescent Patients’ B Cells. Cell. 2020;182(1):73–84.e16.	12	178
CATSPGGYGVRRTVLEDFRHW	ND	ND	CQQCSSWPLSLTF	ND	ND	non-RBD	Cao Y, Su B, Guo X, Sun W, Deng Y, Bao L, et al. Potent Neutralizing Antibodies against SARS-CoV-2 Identified by High-Throughput Single-Cell Sequencing of Convalescent Patients’ B Cells. Cell. 2020;182(1):73–84.e16.	12	179
CARLSAIAVVGYYYYAMDVW	ND	ND	CHQYGSGLGTF	ND	ND	S2	Cao Y, Su B, Guo X, Sun W, Deng Y, Bao L, et al. Potent Neutralizing Antibodies against SARS-CoV-2 Identified by High-Throughput Single-Cell Sequencing of Convalescent Patients’ B Cells. Cell. 2020;182(1):73–84.e16.	12	180
CAKAASGARGYYGMDVW	ND	ND	CMQGTHWPMTF	ND	ND	S2	Cao Y, Su B, Guo X, Sun W, Deng Y, Bao L, et al. Potent Neutralizing Antibodies against SARS-CoV-2 Identified by High-Throughput Single-Cell Sequencing of Convalescent Patients’ B Cells. Cell. 2020;182(1):73–84.e16.	12	181
CARSSSGHYVSDLGYW	ND	ND	CQQYGSSPMYTF	ND	ND	S2	Cao Y, Su B, Guo X, Sun W, Deng Y, Bao L, et al. Potent Neutralizing Antibodies against SARS-CoV-2 Identified by High-Throughput Single-Cell Sequencing of Convalescent Patients’ B Cells. Cell. 2020;182(1):73–84.e16.	12	182
CARALNGYRYNDYW	ND	ND	CQQANSFPAF	ND	ND	S2	Cao Y, Su B, Guo X, Sun W, Deng Y, Bao L, et al. Potent Neutralizing Antibodies against SARS-CoV-2 Identified by High-Throughput Single-Cell Sequencing of Convalescent Patients’ B Cells. Cell. 2020;182(1):73–84.e16.	12	183
CAREEGGGSSTHFDCW	ND	ND	CQAWDSHTVVF	ND	ND	non-RBD	Cao Y, Su B, Guo X, Sun W, Deng Y, Bao L, et al. Potent Neutralizing Antibodies against SARS-CoV-2 Identified by High-Throughput Single-Cell Sequencing of Convalescent Patients’ B Cells. Cell. 2020;182(1):73–84.e16.	12	184
CARTREGSYYYGMDVW	ND	ND	CQQYNSYSWTF	ND	ND	S2	Cao Y, Su B, Guo X, Sun W, Deng Y, Bao L, et al. Potent Neutralizing Antibodies against SARS-CoV-2 Identified by High-Throughput Single-Cell Sequencing of Convalescent Patients’ B Cells. Cell. 2020;182(1):73–84.e16.	12	185
CVRGGLQFVVAVGPYGVDVW	ND	ND	CQQYTSWPLTF	ND	ND	S2	Cao Y, Su B, Guo X, Sun W, Deng Y, Bao L, et al. Potent Neutralizing Antibodies against SARS-CoV-2 Identified by High-Throughput Single-Cell Sequencing of Convalescent Patients’ B Cells. Cell. 2020;182(1):73–84.e16.	12	186
CARRGKYCSGGRCYSWWFDPW	ND	ND	CMQTLQTSITF	ND	ND	RBD	Cao Y, Su B, Guo X, Sun W, Deng Y, Bao L, et al. Potent Neutralizing Antibodies against SARS-CoV-2 Identified by High-Throughput Single-Cell Sequencing of Convalescent Patients’ B Cells. Cell. 2020;182(1):73–84.e16.	12	187
CARDIGGGAPDYW	ND	ND	CYSPKVF	ND	ND	S2	Cao Y, Su B, Guo X, Sun W, Deng Y, Bao L, et al. Potent Neutralizing Antibodies against SARS-CoV-2 Identified by High-Throughput Single-Cell Sequencing of Convalescent Patients’ B Cells. Cell. 2020;182(1):73–84.e16.	12	188
CAKGLTIPFDKW	ND	ND	CMQNRHLYTF	ND	ND	S2	Cao Y, Su B, Guo X, Sun W, Deng Y, Bao L, et al. Potent Neutralizing Antibodies against SARS-CoV-2 Identified by High-Throughput Single-Cell Sequencing of Convalescent Patients’ B Cells. Cell. 2020;182(1):73–84.e16.	12	189
CAKSGGPFHLSLYYYMDVW	ND	ND	CQQYGNLPPFTF	ND	ND	S2	Cao Y, Su B, Guo X, Sun W, Deng Y, Bao L, et al. Potent Neutralizing Antibodies against SARS-CoV-2 Identified by High-Throughput Single-Cell Sequencing of Convalescent Patients’ B Cells. Cell. 2020;182(1):73–84.e16.	12	190
CARVASLIGDDYW	ND	ND	CQQYGSSQYSF	ND	ND	S2	Cao Y, Su B, Guo X, Sun W, Deng Y, Bao L, et al. Potent Neutralizing Antibodies against SARS-CoV-2 Identified by High-Throughput Single-Cell Sequencing of Convalescent Patients’ B Cells. Cell. 2020;182(1):73–84.e16.	12	191
CAHKPSGWSLRFDSW	ND	ND	CQHYDTLLTF	ND	ND	S2	Cao Y, Su B, Guo X, Sun W, Deng Y, Bao L, et al. Potent Neutralizing Antibodies against SARS-CoV-2 Identified by High-Throughput Single-Cell Sequencing of Convalescent Patients’ B Cells. Cell. 2020;182(1):73–84.e16.	12	192
CARESLFNWFDSW	ND	ND	CQQYFDTPWTF	ND	ND	S2	Cao Y, Su B, Guo X, Sun W, Deng Y, Bao L, et al. Potent Neutralizing Antibodies against SARS-CoV-2 Identified by High-Throughput Single-Cell Sequencing of Convalescent Patients’ B Cells. Cell. 2020;182(1):73–84.e16.	12	193
CARGVVRNDYGDPGFDYW	ND	ND	CMQGTHSYTF	ND	ND	RBD	Cao Y, Su B, Guo X, Sun W, Deng Y, Bao L, et al. Potent Neutralizing Antibodies against SARS-CoV-2 Identified by High-Throughput Single-Cell Sequencing of Convalescent Patients’ B Cells. Cell. 2020;182(1):73–84.e16.	12	194
CATTGTDNYYYYMDVW	ND	ND	CQQYDSYSGTF	ND	ND	non-RBD	Cao Y, Su B, Guo X, Sun W, Deng Y, Bao L, et al. Potent Neutralizing Antibodies against SARS-CoV-2 Identified by High-Throughput Single-Cell Sequencing of Convalescent Patients’ B Cells. Cell. 2020;182(1):73–84.e16.	12	195
CARHQDPLDIVATVDWGGLDYW	ND	ND	CQSADGRGDWVF	ND	ND	non-RBD	Cao Y, Su B, Guo X, Sun W, Deng Y, Bao L, et al. Potent Neutralizing Antibodies against SARS-CoV-2 Identified by High-Throughput Single-Cell Sequencing of Convalescent Patients’ B Cells. Cell. 2020;182(1):73–84.e16.	12	196
CARGGAHSEDYW	ND	ND	CGTWDSSLSAWVF	ND	ND	S2	Cao Y, Su B, Guo X, Sun W, Deng Y, Bao L, et al. Potent Neutralizing Antibodies against SARS-CoV-2 Identified by High-Throughput Single-Cell Sequencing of Convalescent Patients’ B Cells. Cell. 2020;182(1):73–84.e16.	12	197
CASRREQWLGDLGYYYYGMDVW	ND	ND	CMQGTHSPWTF	ND	ND	RBD	Cao Y, Su B, Guo X, Sun W, Deng Y, Bao L, et al. Potent Neutralizing Antibodies against SARS-CoV-2 Identified by High-Throughput Single-Cell Sequencing of Convalescent Patients’ B Cells. Cell. 2020;182(1):73–84.e16.	12	198
CAILWFGEFYFYDLFYNAVDVW	ND	ND	CSSYTSASTVVF	ND	ND	non-RBD	Cao Y, Su B, Guo X, Sun W, Deng Y, Bao L, et al. Potent Neutralizing Antibodies against SARS-CoV-2 Identified by High-Throughput Single-Cell Sequencing of Convalescent Patients’ B Cells. Cell. 2020;182(1):73–84.e16.	12	199
CATAPAYCSGGSCPENNWFDPW	ND	ND	CQAWDSSTASYVF	ND	ND	non-RBD	Cao Y, Su B, Guo X, Sun W, Deng Y, Bao L, et al. Potent Neutralizing Antibodies against SARS-CoV-2 Identified by High-Throughput Single-Cell Sequencing of Convalescent Patients’ B Cells. Cell. 2020;182(1):73–84.e16.	12	200
CTRDGSTAAIFGNIDYW	ND	ND	CQQSYSTPFTF	ND	ND	S2	Cao Y, Su B, Guo X, Sun W, Deng Y, Bao L, et al. Potent Neutralizing Antibodies against SARS-CoV-2 Identified by High-Throughput Single-Cell Sequencing of Convalescent Patients’ B Cells. Cell. 2020;182(1):73–84.e16.	12	201
CAKGLTIPFDNW	ND	ND	CMQNRQLYTF	ND	ND	S2	Cao Y, Su B, Guo X, Sun W, Deng Y, Bao L, et al. Potent Neutralizing Antibodies against SARS-CoV-2 Identified by High-Throughput Single-Cell Sequencing of Convalescent Patients’ B Cells. Cell. 2020;182(1):73–84.e16.	12	202
CARAPNDFWSGYPYYFDYW	ND	ND	CCSYAGSYTLVF	ND	ND	non-RBD	Cao Y, Su B, Guo X, Sun W, Deng Y, Bao L, et al. Potent Neutralizing Antibodies against SARS-CoV-2 Identified by High-Throughput Single-Cell Sequencing of Convalescent Patients’ B Cells. Cell. 2020;182(1):73–84.e16.	12	203
CARDRYCSSTSCGGYYYYMDVW	ND	ND	CQSADSSGTYVVF	ND	ND	non-RBD	Cao Y, Su B, Guo X, Sun W, Deng Y, Bao L, et al. Potent Neutralizing Antibodies against SARS-CoV-2 Identified by High-Throughput Single-Cell Sequencing of Convalescent Patients’ B Cells. Cell. 2020;182(1):73–84.e16.	12	204
CAKMYSDYDDNYYGLDVW	ND	ND	CQQFDNSPPWTF	ND	ND	RBD	Cao Y, Su B, Guo X, Sun W, Deng Y, Bao L, et al. Potent Neutralizing Antibodies against SARS-CoV-2 Identified by High-Throughput Single-Cell Sequencing of Convalescent Patients’ B Cells. Cell. 2020;182(1):73–84.e16.	12	205
CGSIDYW	ND	ND	CMQGTQWPWTF	ND	ND	S2	Cao Y, Su B, Guo X, Sun W, Deng Y, Bao L, et al. Potent Neutralizing Antibodies against SARS-CoV-2 Identified by High-Throughput Single-Cell Sequencing of Convalescent Patients’ B Cells. Cell. 2020;182(1):73–84.e16.	12	206
CARVERWLVLGYYYYGMDVW	ND	ND	CQQSYSARMSTF	ND	ND	RBD	Cao Y, Su B, Guo X, Sun W, Deng Y, Bao L, et al. Potent Neutralizing Antibodies against SARS-CoV-2 Identified by High-Throughput Single-Cell Sequencing of Convalescent Patients’ B Cells. Cell. 2020;182(1):73–84.e16.	12	207
CARVDYDSSRNYW	ND	ND	CQQFDNLPPFTF	ND	ND	non-RBD	Cao Y, Su B, Guo X, Sun W, Deng Y, Bao L, et al. Potent Neutralizing Antibodies against SARS-CoV-2 Identified by High-Throughput Single-Cell Sequencing of Convalescent Patients’ B Cells. Cell. 2020;182(1):73–84.e16.	12	208
CARSTRRWLQFVFPFDYW	ND	ND	CSSYAGSNNLVF	ND	ND	S2	Cao Y, Su B, Guo X, Sun W, Deng Y, Bao L, et al. Potent Neutralizing Antibodies against SARS-CoV-2 Identified by High-Throughput Single-Cell Sequencing of Convalescent Patients’ B Cells. Cell. 2020;182(1):73–84.e16.	12	209
CARPKAPGYSYLSLDYW	ND	ND	CQQLTTYPRTF	ND	ND	non-RBD	Cao Y, Su B, Guo X, Sun W, Deng Y, Bao L, et al. Potent Neutralizing Antibodies against SARS-CoV-2 Identified by High-Throughput Single-Cell Sequencing of Convalescent Patients’ B Cells. Cell. 2020;182(1):73–84.e16.	12	210
CARESTPDVRGVMNYW	ND	ND	CMQALQTYTF	ND	ND	non-RBD	Cao Y, Su B, Guo X, Sun W, Deng Y, Bao L, et al. Potent Neutralizing Antibodies against SARS-CoV-2 Identified by High-Throughput Single-Cell Sequencing of Convalescent Patients’ B Cells. Cell. 2020;182(1):73–84.e16.	12	211
CAKDAVASAGSPDYW	ND	ND	CYSTDSSGNHRRVF	ND	ND	S2	Cao Y, Su B, Guo X, Sun W, Deng Y, Bao L, et al. Potent Neutralizing Antibodies against SARS-CoV-2 Identified by High-Throughput Single-Cell Sequencing of Convalescent Patients’ B Cells. Cell. 2020;182(1):73–84.e16.	12	212
CARDKLLWFGEPVVGYYYYYYMDVW	ND	ND	CSSYTSSSTLVF	ND	ND	non-RBD	Cao Y, Su B, Guo X, Sun W, Deng Y, Bao L, et al. Potent Neutralizing Antibodies against SARS-CoV-2 Identified by High-Throughput Single-Cell Sequencing of Convalescent Patients’ B Cells. Cell. 2020;182(1):73–84.e16.	12	213
CARDGGGDYAQIYFDYW	ND	ND	CYSTDSSGNHRGVF	ND	ND	non-RBD	Cao Y, Su B, Guo X, Sun W, Deng Y, Bao L, et al. Potent Neutralizing Antibodies against SARS-CoV-2 Identified by High-Throughput Single-Cell Sequencing of Convalescent Patients’ B Cells. Cell. 2020;182(1):73–84.e16.	12	214
CARDRLMTTYNYYSSMDVW	ND	ND	CQQYNSFPYTF	ND	ND	non-RBD	Cao Y, Su B, Guo X, Sun W, Deng Y, Bao L, et al. Potent Neutralizing Antibodies against SARS-CoV-2 Identified by High-Throughput Single-Cell Sequencing of Convalescent Patients’ B Cells. Cell. 2020;182(1):73–84.e16.	12	215
CAREPGDCSGGSCYYYGMDVW	ND	ND	CQQRSNWPVTF	ND	ND	non-RBD	Cao Y, Su B, Guo X, Sun W, Deng Y, Bao L, et al. Potent Neutralizing Antibodies against SARS-CoV-2 Identified by High-Throughput Single-Cell Sequencing of Convalescent Patients’ B Cells. Cell. 2020;182(1):73–84.e16.	12	216
CARATRGYSYDDAFDIW	ND	ND	CLQHNSYPLTF	ND	ND	S2	Cao Y, Su B, Guo X, Sun W, Deng Y, Bao L, et al. Potent Neutralizing Antibodies against SARS-CoV-2 Identified by High-Throughput Single-Cell Sequencing of Convalescent Patients’ B Cells. Cell. 2020;182(1):73–84.e16.	12	217
CASPSYTDLLTGYYVPVDYW	ND	ND	CLQHNSYPFTF	ND	ND	non-RBD	Cao Y, Su B, Guo X, Sun W, Deng Y, Bao L, et al. Potent Neutralizing Antibodies against SARS-CoV-2 Identified by High-Throughput Single-Cell Sequencing of Convalescent Patients’ B Cells. Cell. 2020;182(1):73–84.e16.	12	218
CAKDPRVNELLWFGSLTQFYFDDW	ND	ND	CQQYGTSAGTF	ND	ND	non-RBD	Cao Y, Su B, Guo X, Sun W, Deng Y, Bao L, et al. Potent Neutralizing Antibodies against SARS-CoV-2 Identified by High-Throughput Single-Cell Sequencing of Convalescent Patients’ B Cells. Cell. 2020;182(1):73–84.e16.	12	219
CARAFYGHAFDFW	ND	ND	CQQYYSTPLTF	ND	ND	S2	Cao Y, Su B, Guo X, Sun W, Deng Y, Bao L, et al. Potent Neutralizing Antibodies against SARS-CoV-2 Identified by High-Throughput Single-Cell Sequencing of Convalescent Patients’ B Cells. Cell. 2020;182(1):73–84.e16.	12	220
CAIKPSIPGYFDPW	ND	ND	CQQYNILPHTF	ND	ND	non-RBD	Cao Y, Su B, Guo X, Sun W, Deng Y, Bao L, et al. Potent Neutralizing Antibodies against SARS-CoV-2 Identified by High-Throughput Single-Cell Sequencing of Convalescent Patients’ B Cells. Cell. 2020;182(1):73–84.e16.	12	221
CARVGGWQRSPRPNW	ND	ND	CQQYYNAPLSF	ND	ND	S2	Cao Y, Su B, Guo X, Sun W, Deng Y, Bao L, et al. Potent Neutralizing Antibodies against SARS-CoV-2 Identified by High-Throughput Single-Cell Sequencing of Convalescent Patients’ B Cells. Cell. 2020;182(1):73–84.e16.	12	222
CARGQGYGRVLLWFGEW	ND	ND	CQQRSNWITF	ND	ND	RBD	Cao Y, Su B, Guo X, Sun W, Deng Y, Bao L, et al. Potent Neutralizing Antibodies against SARS-CoV-2 Identified by High-Throughput Single-Cell Sequencing of Convalescent Patients’ B Cells. Cell. 2020;182(1):73–84.e16.	12	223
CATTNDGYYYGMDVW	ND	ND	CQSYDSSLSKVF	ND	ND	non-RBD	Cao Y, Su B, Guo X, Sun W, Deng Y, Bao L, et al. Potent Neutralizing Antibodies against SARS-CoV-2 Identified by High-Throughput Single-Cell Sequencing of Convalescent Patients’ B Cells. Cell. 2020;182(1):73–84.e16.	12	224
CATNPHNTAMVLDYYGMDVW	ND	ND	CQAWDSSTFYVF	ND	ND	non-RBD	Cao Y, Su B, Guo X, Sun W, Deng Y, Bao L, et al. Potent Neutralizing Antibodies against SARS-CoV-2 Identified by High-Throughput Single-Cell Sequencing of Convalescent Patients’ B Cells. Cell. 2020;182(1):73–84.e16.	12	225
CAGAYIAAAGWGWELFQYYFDYW	ND	ND	CGTWDSSLSAVVF	ND	ND	non-RBD	Cao Y, Su B, Guo X, Sun W, Deng Y, Bao L, et al. Potent Neutralizing Antibodies against SARS-CoV-2 Identified by High-Throughput Single-Cell Sequencing of Convalescent Patients’ B Cells. Cell. 2020;182(1):73–84.e16.	12	226
CAHQAPFEWFGVDYW	ND	ND	CQQYNNWPWTF	ND	ND	non-RBD	Cao Y, Su B, Guo X, Sun W, Deng Y, Bao L, et al. Potent Neutralizing Antibodies against SARS-CoV-2 Identified by High-Throughput Single-Cell Sequencing of Convalescent Patients’ B Cells. Cell. 2020;182(1):73–84.e16.	12	227
CTTDGLYCSGGSCYYHSYYYYYGMDVW	ND	ND	CLLSYSGARPVF	ND	ND	non-RBD	Cao Y, Su B, Guo X, Sun W, Deng Y, Bao L, et al. Potent Neutralizing Antibodies against SARS-CoV-2 Identified by High-Throughput Single-Cell Sequencing of Convalescent Patients’ B Cells. Cell. 2020;182(1):73–84.e16.	12	228
CARDGLGNYDILTGYTERAFDIW	ND	ND	CQQSYSTPPYTF	ND	ND	non-RBD	Cao Y, Su B, Guo X, Sun W, Deng Y, Bao L, et al. Potent Neutralizing Antibodies against SARS-CoV-2 Identified by High-Throughput Single-Cell Sequencing of Convalescent Patients’ B Cells. Cell. 2020;182(1):73–84.e16.	12	229
CARVKPILRVVVVAATPCDYW	ND	ND	CSSYTSSSTRVVF	ND	ND	non-RBD	Cao Y, Su B, Guo X, Sun W, Deng Y, Bao L, et al. Potent Neutralizing Antibodies against SARS-CoV-2 Identified by High-Throughput Single-Cell Sequencing of Convalescent Patients’ B Cells. Cell. 2020;182(1):73–84.e16.	12	230
CARHARGYQLLSPRLGELSLYRSFDYW	ND	ND	CQQYYSTPITF	ND	ND	non-RBD	Cao Y, Su B, Guo X, Sun W, Deng Y, Bao L, et al. Potent Neutralizing Antibodies against SARS-CoV-2 Identified by High-Throughput Single-Cell Sequencing of Convalescent Patients’ B Cells. Cell. 2020;182(1):73–84.e16.	12	231
CARGIPREYTTRWENAFDIW	ND	ND	CLLYVGGGIWVF	ND	ND	non-RBD	Cao Y, Su B, Guo X, Sun W, Deng Y, Bao L, et al. Potent Neutralizing Antibodies against SARS-CoV-2 Identified by High-Throughput Single-Cell Sequencing of Convalescent Patients’ B Cells. Cell. 2020;182(1):73–84.e16.	12	232
CARDRGADKDSNSGDVFDIW	ND	ND	CQQYNIWLTF	ND	ND	non-RBD	Cao Y, Su B, Guo X, Sun W, Deng Y, Bao L, et al. Potent Neutralizing Antibodies against SARS-CoV-2 Identified by High-Throughput Single-Cell Sequencing of Convalescent Patients’ B Cells. Cell. 2020;182(1):73–84.e16.	12	233
CVGPQGAYW	ND	ND	CMQGTLLLTF	ND	ND	non-RBD	Cao Y, Su B, Guo X, Sun W, Deng Y, Bao L, et al. Potent Neutralizing Antibodies against SARS-CoV-2 Identified by High-Throughput Single-Cell Sequencing of Convalescent Patients’ B Cells. Cell. 2020;182(1):73–84.e16.	12	234
CARDPRGSSTSCSYDYW	ND	ND	CETWDSSLDAVIF	ND	ND	non-RBD	Cao Y, Su B, Guo X, Sun W, Deng Y, Bao L, et al. Potent Neutralizing Antibodies against SARS-CoV-2 Identified by High-Throughput Single-Cell Sequencing of Convalescent Patients’ B Cells. Cell. 2020;182(1):73–84.e16.	12	235
CAKSGSVWGSYHKTYYFDYW	ND	ND	CQQYNYYPVAF	ND	ND	non-RBD	Cao Y, Su B, Guo X, Sun W, Deng Y, Bao L, et al. Potent Neutralizing Antibodies against SARS-CoV-2 Identified by High-Throughput Single-Cell Sequencing of Convalescent Patients’ B Cells. Cell. 2020;182(1):73–84.e16.	12	236
CAKEILKGYSSGWKYYYYGMDVW	ND	ND	CTQATQFPLTF	ND	ND	non-RBD	Cao Y, Su B, Guo X, Sun W, Deng Y, Bao L, et al. Potent Neutralizing Antibodies against SARS-CoV-2 Identified by High-Throughput Single-Cell Sequencing of Convalescent Patients’ B Cells. Cell. 2020;182(1):73–84.e16.	12	237
CARATTTMVRGVIYHYYYYGMDVW	ND	ND	CQQSYSTPPYTF	ND	ND	S2	Cao Y, Su B, Guo X, Sun W, Deng Y, Bao L, et al. Potent Neutralizing Antibodies against SARS-CoV-2 Identified by High-Throughput Single-Cell Sequencing of Convalescent Patients’ B Cells. Cell. 2020;182(1):73–84.e16.	12	238
CARERLGRMVRGVNWFDPW	ND	ND	CQSYDSSLSSPVVF	ND	ND	non-RBD	Cao Y, Su B, Guo X, Sun W, Deng Y, Bao L, et al. Potent Neutralizing Antibodies against SARS-CoV-2 Identified by High-Throughput Single-Cell Sequencing of Convalescent Patients’ B Cells. Cell. 2020;182(1):73–84.e16.	12	239
CASWTMVRGVIRWFDPW	ND	ND	CAAWDDSLSGPVF	ND	ND	non-RBD	Cao Y, Su B, Guo X, Sun W, Deng Y, Bao L, et al. Potent Neutralizing Antibodies against SARS-CoV-2 Identified by High-Throughput Single-Cell Sequencing of Convalescent Patients’ B Cells. Cell. 2020;182(1):73–84.e16.	12	240
CARQFHYVGIVVVVAPHYYYGMDVW	ND	ND	CNSRDSSGNHLVF	ND	ND	non-RBD	Cao Y, Su B, Guo X, Sun W, Deng Y, Bao L, et al. Potent Neutralizing Antibodies against SARS-CoV-2 Identified by High-Throughput Single-Cell Sequencing of Convalescent Patients’ B Cells. Cell. 2020;182(1):73–84.e16.	12	241
CASPRGYSYGPFDYW	ND	ND	CQQYDNLPYTF	ND	ND	non-RBD	Cao Y, Su B, Guo X, Sun W, Deng Y, Bao L, et al. Potent Neutralizing Antibodies against SARS-CoV-2 Identified by High-Throughput Single-Cell Sequencing of Convalescent Patients’ B Cells. Cell. 2020;182(1):73–84.e16.	12	242
CARCPFWNYGHCYLDNW	ND	ND	CQQRNKWPGTF	ND	ND	RBD	Cao Y, Su B, Guo X, Sun W, Deng Y, Bao L, et al. Potent Neutralizing Antibodies against SARS-CoV-2 Identified by High-Throughput Single-Cell Sequencing of Convalescent Patients’ B Cells. Cell. 2020;182(1):73–84.e16.	12	243
CARGAPITIFGVVISTWFDPW	ND	ND	CQQYNNWPPWTF	ND	ND	non-RBD	Cao Y, Su B, Guo X, Sun W, Deng Y, Bao L, et al. Potent Neutralizing Antibodies against SARS-CoV-2 Identified by High-Throughput Single-Cell Sequencing of Convalescent Patients’ B Cells. Cell. 2020;182(1):73–84.e16.	12	244
CARAHTDSLELGIW	ND	ND	CQAWDSSTYVVF	ND	ND	non-RBD	Cao Y, Su B, Guo X, Sun W, Deng Y, Bao L, et al. Potent Neutralizing Antibodies against SARS-CoV-2 Identified by High-Throughput Single-Cell Sequencing of Convalescent Patients’ B Cells. Cell. 2020;182(1):73–84.e16.	12	245
CVRKYTYDTSGFFLTSTRSAFDVW	ND	ND	CQQSYSSPPTF	ND	ND	non-RBD	Cao Y, Su B, Guo X, Sun W, Deng Y, Bao L, et al. Potent Neutralizing Antibodies against SARS-CoV-2 Identified by High-Throughput Single-Cell Sequencing of Convalescent Patients’ B Cells. Cell. 2020;182(1):73–84.e16.	12	246
CARKHVYDTSGFFLSSSRNAFDVW	ND	ND	CQQSYSSPPTF	ND	ND	non-RBD	Cao Y, Su B, Guo X, Sun W, Deng Y, Bao L, et al. Potent Neutralizing Antibodies against SARS-CoV-2 Identified by High-Throughput Single-Cell Sequencing of Convalescent Patients’ B Cells. Cell. 2020;182(1):73–84.e16.	12	247
CARKYSFDISGFFLSSSRYALDVW	ND	ND	CQQSYSSPPTF	ND	ND	non-RBD	Cao Y, Su B, Guo X, Sun W, Deng Y, Bao L, et al. Potent Neutralizing Antibodies against SARS-CoV-2 Identified by High-Throughput Single-Cell Sequencing of Convalescent Patients’ B Cells. Cell. 2020;182(1):73–84.e16.	12	248
CARDEGVTFHDHWANEIRYGMDVW	ND	ND	CHHYGTSPPFTF	ND	ND	non-RBD	Cao Y, Su B, Guo X, Sun W, Deng Y, Bao L, et al. Potent Neutralizing Antibodies against SARS-CoV-2 Identified by High-Throughput Single-Cell Sequencing of Convalescent Patients’ B Cells. Cell. 2020;182(1):73–84.e16.	12	249
CTTISVGLLWFGLAVRDHYYFDYW	ND	ND	CNSRDSSGNHLVF	ND	ND	non-RBD	Cao Y, Su B, Guo X, Sun W, Deng Y, Bao L, et al. Potent Neutralizing Antibodies against SARS-CoV-2 Identified by High-Throughput Single-Cell Sequencing of Convalescent Patients’ B Cells. Cell. 2020;182(1):73–84.e16.	12	250
CARDRGGWLLGSYYYYGMDVW	ND	ND	CQSADSSGTYYVF	ND	ND	non-RBD	Cao Y, Su B, Guo X, Sun W, Deng Y, Bao L, et al. Potent Neutralizing Antibodies against SARS-CoV-2 Identified by High-Throughput Single-Cell Sequencing of Convalescent Patients’ B Cells. Cell. 2020;182(1):73–84.e16.	12	251
CARVSSTAVVTGLDYYYGMDVW	ND	ND	CQQSYSTLHTF	ND	ND	non-RBD	Cao Y, Su B, Guo X, Sun W, Deng Y, Bao L, et al. Potent Neutralizing Antibodies against SARS-CoV-2 Identified by High-Throughput Single-Cell Sequencing of Convalescent Patients’ B Cells. Cell. 2020;182(1):73–84.e16.	12	252
CLLIEGMGATSGDW	ND	ND	CLLSYSGVRIF	ND	ND	non-RBD	Cao Y, Su B, Guo X, Sun W, Deng Y, Bao L, et al. Potent Neutralizing Antibodies against SARS-CoV-2 Identified by High-Throughput Single-Cell Sequencing of Convalescent Patients’ B Cells. Cell. 2020;182(1):73–84.e16.	12	253
CATEGVW	ND	ND	CYSTDSSGNHWVF	ND	ND	non-RBD	Cao Y, Su B, Guo X, Sun W, Deng Y, Bao L, et al. Potent Neutralizing Antibodies against SARS-CoV-2 Identified by High-Throughput Single-Cell Sequencing of Convalescent Patients’ B Cells. Cell. 2020;182(1):73–84.e16.	12	254
CVRKFSYDISGFFLTSSRDAFDVW	ND	ND	CQQSYSSPPTF	ND	ND	S2	Cao Y, Su B, Guo X, Sun W, Deng Y, Bao L, et al. Potent Neutralizing Antibodies against SARS-CoV-2 Identified by High-Throughput Single-Cell Sequencing of Convalescent Patients’ B Cells. Cell. 2020;182(1):73–84.e16.	12	255
CARKYSYDTSGFFLTSSRDAFDVW	ND	ND	CQQSFSTPPTF	ND	ND	non-RBD	Cao Y, Su B, Guo X, Sun W, Deng Y, Bao L, et al. Potent Neutralizing Antibodies against SARS-CoV-2 Identified by High-Throughput Single-Cell Sequencing of Convalescent Patients’ B Cells. Cell. 2020;182(1):73–84.e16.	12	256
CARPSSGSRFDYW	ND	ND	CAAWDDSLNGPVF	ND	ND	S2	Cao Y, Su B, Guo X, Sun W, Deng Y, Bao L, et al. Potent Neutralizing Antibodies against SARS-CoV-2 Identified by High-Throughput Single-Cell Sequencing of Convalescent Patients’ B Cells. Cell. 2020;182(1):73–84.e16.	12	257
CAKARGVVLFDYW	ND	ND	CQQYNNWPPLTF	ND	ND	S2	Cao Y, Su B, Guo X, Sun W, Deng Y, Bao L, et al. Potent Neutralizing Antibodies against SARS-CoV-2 Identified by High-Throughput Single-Cell Sequencing of Convalescent Patients’ B Cells. Cell. 2020;182(1):73–84.e16.	12	258
CARHSYGSGTYLDPFDYW	ND	ND	CQQYYSYSLTF	ND	ND	S2	Cao Y, Su B, Guo X, Sun W, Deng Y, Bao L, et al. Potent Neutralizing Antibodies against SARS-CoV-2 Identified by High-Throughput Single-Cell Sequencing of Convalescent Patients’ B Cells. Cell. 2020;182(1):73–84.e16.	12	259
CARQPHLAYYYDSSGYNDAFDIW	ND	ND	CCSYAGSSTFYVF	ND	ND	S2	Cao Y, Su B, Guo X, Sun W, Deng Y, Bao L, et al. Potent Neutralizing Antibodies against SARS-CoV-2 Identified by High-Throughput Single-Cell Sequencing of Convalescent Patients’ B Cells. Cell. 2020;182(1):73–84.e16.	12	260
CASEDYYDSSGYYWYW	ND	ND	CQQYGSSPEMYTF	ND	ND	S2	Cao Y, Su B, Guo X, Sun W, Deng Y, Bao L, et al. Potent Neutralizing Antibodies against SARS-CoV-2 Identified by High-Throughput Single-Cell Sequencing of Convalescent Patients’ B Cells. Cell. 2020;182(1):73–84.e16.	12	261
CARDFIAASPFYYYYYMDVW	ND	ND	CMQSIQLRTF	ND	ND	non-RBD	Cao Y, Su B, Guo X, Sun W, Deng Y, Bao L, et al. Potent Neutralizing Antibodies against SARS-CoV-2 Identified by High-Throughput Single-Cell Sequencing of Convalescent Patients’ B Cells. Cell. 2020;182(1):73–84.e16.	12	262
CALLPPNAYDYGDGLLDHW	ND	ND	CHQYHNSPWTF	ND	ND	non-RBD	Cao Y, Su B, Guo X, Sun W, Deng Y, Bao L, et al. Potent Neutralizing Antibodies against SARS-CoV-2 Identified by High-Throughput Single-Cell Sequencing of Convalescent Patients’ B Cells. Cell. 2020;182(1):73–84.e16.	12	263
CARGQISHYGFGESHW	ND	ND	CQQSYSTPRTF	ND	ND	S2	Cao Y, Su B, Guo X, Sun W, Deng Y, Bao L, et al. Potent Neutralizing Antibodies against SARS-CoV-2 Identified by High-Throughput Single-Cell Sequencing of Convalescent Patients’ B Cells. Cell. 2020;182(1):73–84.e16.	12	264
CARARTTMIVVVSQFDYW	ND	ND	CQQYGSSPLTF	ND	ND	non-RBD	Cao Y, Su B, Guo X, Sun W, Deng Y, Bao L, et al. Potent Neutralizing Antibodies against SARS-CoV-2 Identified by High-Throughput Single-Cell Sequencing of Convalescent Patients’ B Cells. Cell. 2020;182(1):73–84.e16.	12	265
CARMSSSLQHYYGMDVW	ND	ND	CMQALQTVFTF	ND	ND	non-RBD	Cao Y, Su B, Guo X, Sun W, Deng Y, Bao L, et al. Potent Neutralizing Antibodies against SARS-CoV-2 Identified by High-Throughput Single-Cell Sequencing of Convalescent Patients’ B Cells. Cell. 2020;182(1):73–84.e16.	12	266
CARDVTLVRGTASPRFDYW	ND	ND	CQQTYIIPYSF	ND	ND	non-RBD	Cao Y, Su B, Guo X, Sun W, Deng Y, Bao L, et al. Potent Neutralizing Antibodies against SARS-CoV-2 Identified by High-Throughput Single-Cell Sequencing of Convalescent Patients’ B Cells. Cell. 2020;182(1):73–84.e16.	12	267
CAQEGRNYDRNWFDPW	ND	ND	CQVWDSSSDHVVF	ND	ND	non-RBD	Cao Y, Su B, Guo X, Sun W, Deng Y, Bao L, et al. Potent Neutralizing Antibodies against SARS-CoV-2 Identified by High-Throughput Single-Cell Sequencing of Convalescent Patients’ B Cells. Cell. 2020;182(1):73–84.e16.	12	268
CARLIPIDGRDVW	ND	ND	CQAWDSSTSYVVF	ND	ND	non-RBD	Cao Y, Su B, Guo X, Sun W, Deng Y, Bao L, et al. Potent Neutralizing Antibodies against SARS-CoV-2 Identified by High-Throughput Single-Cell Sequencing of Convalescent Patients’ B Cells. Cell. 2020;182(1):73–84.e16.	12	269
CTTYWDQYTSTWTW	ND	ND	CGTWDSSLSVGVF	ND	ND	non-RBD	Cao Y, Su B, Guo X, Sun W, Deng Y, Bao L, et al. Potent Neutralizing Antibodies against SARS-CoV-2 Identified by High-Throughput Single-Cell Sequencing of Convalescent Patients’ B Cells. Cell. 2020;182(1):73–84.e16.	12	270
CTGQERITIFGVVIISSDYW	ND	ND	CAAWDDSLSGRVF	ND	ND	non-RBD	Cao Y, Su B, Guo X, Sun W, Deng Y, Bao L, et al. Potent Neutralizing Antibodies against SARS-CoV-2 Identified by High-Throughput Single-Cell Sequencing of Convalescent Patients’ B Cells. Cell. 2020;182(1):73–84.e16.	12	271
CASIVKYDSSGYNFDYW	ND	ND	CNSYTSNSTAVF	ND	ND	non-RBD	Cao Y, Su B, Guo X, Sun W, Deng Y, Bao L, et al. Potent Neutralizing Antibodies against SARS-CoV-2 Identified by High-Throughput Single-Cell Sequencing of Convalescent Patients’ B Cells. Cell. 2020;182(1):73–84.e16.	12	272
CTRDPWHESEHRFDPW	ND	ND	CQQSYNWPRTF	ND	ND	non-RBD	Cao Y, Su B, Guo X, Sun W, Deng Y, Bao L, et al. Potent Neutralizing Antibodies against SARS-CoV-2 Identified by High-Throughput Single-Cell Sequencing of Convalescent Patients’ B Cells. Cell. 2020;182(1):73–84.e16.	12	273
CARGLGYYVAL	ND	ND	CQQYNGYPHTF	ND	ND	non-RBD	Cao Y, Su B, Guo X, Sun W, Deng Y, Bao L, et al. Potent Neutralizing Antibodies against SARS-CoV-2 Identified by High-Throughput Single-Cell Sequencing of Convalescent Patients’ B Cells. Cell. 2020;182(1):73–84.e16.	12	274
CVRGGQEVSLRRLDWFVGYW	ND	ND	CQQYSYYSAF	ND	ND	non-RBD	Cao Y, Su B, Guo X, Sun W, Deng Y, Bao L, et al. Potent Neutralizing Antibodies against SARS-CoV-2 Identified by High-Throughput Single-Cell Sequencing of Convalescent Patients’ B Cells. Cell. 2020;182(1):73–84.e16.	12	275
CAKERGGSGKMYDYW	ND	ND	CQQYGTF	ND	ND	non-RBD	Cao Y, Su B, Guo X, Sun W, Deng Y, Bao L, et al. Potent Neutralizing Antibodies against SARS-CoV-2 Identified by High-Throughput Single-Cell Sequencing of Convalescent Patients’ B Cells. Cell. 2020;182(1):73–84.e16.	12	276
CARRGAAVAGTTGGSAFDIW	ND	ND	CSAWDSSLSAWVF	ND	ND	non-RBD	Cao Y, Su B, Guo X, Sun W, Deng Y, Bao L, et al. Potent Neutralizing Antibodies against SARS-CoV-2 Identified by High-Throughput Single-Cell Sequencing of Convalescent Patients’ B Cells. Cell. 2020;182(1):73–84.e16.	12	277
CTKTSDLLYYGSGSYLPYW	ND	ND	CQQYYSTPITF	ND	ND	S2	Cao Y, Su B, Guo X, Sun W, Deng Y, Bao L, et al. Potent Neutralizing Antibodies against SARS-CoV-2 Identified by High-Throughput Single-Cell Sequencing of Convalescent Patients’ B Cells. Cell. 2020;182(1):73–84.e16.	12	278
CTRDGGAWDW	ND	ND	CQSFDDNDQVF	ND	ND	non-RBD	Cao Y, Su B, Guo X, Sun W, Deng Y, Bao L, et al. Potent Neutralizing Antibodies against SARS-CoV-2 Identified by High-Throughput Single-Cell Sequencing of Convalescent Patients’ B Cells. Cell. 2020;182(1):73–84.e16.	12	279
CAKDNKVSSWYSFDIW	ND	ND	CLQHNSYPYTF	ND	ND	non-RBD	Cao Y, Su B, Guo X, Sun W, Deng Y, Bao L, et al. Potent Neutralizing Antibodies against SARS-CoV-2 Identified by High-Throughput Single-Cell Sequencing of Convalescent Patients’ B Cells. Cell. 2020;182(1):73–84.e16.	12	280
CARIRGQWLVGKYYYGMDVW	ND	ND	CSSYTSSSTFAVF	ND	ND	non-RBD	Cao Y, Su B, Guo X, Sun W, Deng Y, Bao L, et al. Potent Neutralizing Antibodies against SARS-CoV-2 Identified by High-Throughput Single-Cell Sequencing of Convalescent Patients’ B Cells. Cell. 2020;182(1):73–84.e16.	12	281
CARHWITMIVVVIKGGWFDPW	ND	ND	CGTWDSSLSVVVF	ND	ND	non-RBD	Cao Y, Su B, Guo X, Sun W, Deng Y, Bao L, et al. Potent Neutralizing Antibodies against SARS-CoV-2 Identified by High-Throughput Single-Cell Sequencing of Convalescent Patients’ B Cells. Cell. 2020;182(1):73–84.e16.	12	282
CARATTTKMIVVVINAFDIW	ND	ND	CQQYGSSPLTF	ND	ND	non-RBD	Cao Y, Su B, Guo X, Sun W, Deng Y, Bao L, et al. Potent Neutralizing Antibodies against SARS-CoV-2 Identified by High-Throughput Single-Cell Sequencing of Convalescent Patients’ B Cells. Cell. 2020;182(1):73–84.e16.	12	283
CARLGSNGYGLW	ND	ND	CQSYDDTLTIF	ND	ND	non-RBD	Cao Y, Su B, Guo X, Sun W, Deng Y, Bao L, et al. Potent Neutralizing Antibodies against SARS-CoV-2 Identified by High-Throughput Single-Cell Sequencing of Convalescent Patients’ B Cells. Cell. 2020;182(1):73–84.e16.	12	284
CARTYSYDSSGFFLTSSREAFDIW	ND	ND	CQQSYGAPPTF	ND	ND	non-RBD	Cao Y, Su B, Guo X, Sun W, Deng Y, Bao L, et al. Potent Neutralizing Antibodies against SARS-CoV-2 Identified by High-Throughput Single-Cell Sequencing of Convalescent Patients’ B Cells. Cell. 2020;182(1):73–84.e16.	12	285
CVRKYSFDVSGFFLSSSRHAFDVW	ND	ND	CQQSYSTPPTF	ND	ND	non-RBD	Cao Y, Su B, Guo X, Sun W, Deng Y, Bao L, et al. Potent Neutralizing Antibodies against SARS-CoV-2 Identified by High-Throughput Single-Cell Sequencing of Convalescent Patients’ B Cells. Cell. 2020;182(1):73–84.e16.	12	286
CAHRGWGFSSSFFDYW	ND	ND	CMQALQTPLTF	ND	ND	non-RBD	Cao Y, Su B, Guo X, Sun W, Deng Y, Bao L, et al. Potent Neutralizing Antibodies against SARS-CoV-2 Identified by High-Throughput Single-Cell Sequencing of Convalescent Patients’ B Cells. Cell. 2020;182(1):73–84.e16.	12	287
CARPSVRWYYHAMDVW	ND	ND	CQQYGDSPYTF	ND	ND	RBD	Cao Y, Su B, Guo X, Sun W, Deng Y, Bao L, et al. Potent Neutralizing Antibodies against SARS-CoV-2 Identified by High-Throughput Single-Cell Sequencing of Convalescent Patients’ B Cells. Cell. 2020;182(1):73–84.e16.	12	288
CARDPYGGNRRFHGWVYYYYGMDVW	ND	ND	CMQSIQLPFTF	ND	ND	non-RBD	Cao Y, Su B, Guo X, Sun W, Deng Y, Bao L, et al. Potent Neutralizing Antibodies against SARS-CoV-2 Identified by High-Throughput Single-Cell Sequencing of Convalescent Patients’ B Cells. Cell. 2020;182(1):73–84.e16.	12	289
CARERVGPAAGYMDVW	ND	ND	CQVWDSSSDHYVF	ND	ND	non-RBD	Cao Y, Su B, Guo X, Sun W, Deng Y, Bao L, et al. Potent Neutralizing Antibodies against SARS-CoV-2 Identified by High-Throughput Single-Cell Sequencing of Convalescent Patients’ B Cells. Cell. 2020;182(1):73–84.e16.	12	290
CARGRYSSGWYGSRNWFDPW	ND	ND	CQQYGSSGGYTF	ND	ND	S2	Cao Y, Su B, Guo X, Sun W, Deng Y, Bao L, et al. Potent Neutralizing Antibodies against SARS-CoV-2 Identified by High-Throughput Single-Cell Sequencing of Convalescent Patients’ B Cells. Cell. 2020;182(1):73–84.e16.	12	291
CATAPAAAGPTDWFDPW	ND	ND	CGTWDSSLSAGGVF	ND	ND	non-RBD	Cao Y, Su B, Guo X, Sun W, Deng Y, Bao L, et al. Potent Neutralizing Antibodies against SARS-CoV-2 Identified by High-Throughput Single-Cell Sequencing of Convalescent Patients’ B Cells. Cell. 2020;182(1):73–84.e16.	12	292
CATSSPVAGYNSWFDPW	ND	ND	CNSRDSSGNHLYWVF	ND	ND	non-RBD	Cao Y, Su B, Guo X, Sun W, Deng Y, Bao L, et al. Potent Neutralizing Antibodies against SARS-CoV-2 Identified by High-Throughput Single-Cell Sequencing of Convalescent Patients’ B Cells. Cell. 2020;182(1):73–84.e16.	12	293
CVKDWDWEYEESRPTLRGSVYW	ND	ND	CQQGHNFPWTF	ND	ND	S2	Cao Y, Su B, Guo X, Sun W, Deng Y, Bao L, et al. Potent Neutralizing Antibodies against SARS-CoV-2 Identified by High-Throughput Single-Cell Sequencing of Convalescent Patients’ B Cells. Cell. 2020;182(1):73–84.e16.	12	294
CAKGGPIFWLGEGKNWFDAW	ND	ND	CQQYHNFPLTF	ND	ND	S2	Cao Y, Su B, Guo X, Sun W, Deng Y, Bao L, et al. Potent Neutralizing Antibodies against SARS-CoV-2 Identified by High-Throughput Single-Cell Sequencing of Convalescent Patients’ B Cells. Cell. 2020;182(1):73–84.e16.	12	295
CARDKGGILMLRGADFW	ND	ND	CQSYDSSLSVVF	ND	ND	non-RBD	Cao Y, Su B, Guo X, Sun W, Deng Y, Bao L, et al. Potent Neutralizing Antibodies against SARS-CoV-2 Identified by High-Throughput Single-Cell Sequencing of Convalescent Patients’ B Cells. Cell. 2020;182(1):73–84.e16.	12	296
CARTLIAAAGSAFDIW	ND	ND	CQAWDSNTGVF	ND	ND	non-RBD	Cao Y, Su B, Guo X, Sun W, Deng Y, Bao L, et al. Potent Neutralizing Antibodies against SARS-CoV-2 Identified by High-Throughput Single-Cell Sequencing of Convalescent Patients’ B Cells. Cell. 2020;182(1):73–84.e16.	12	297
CARGPTSITMIVVVDDAFDIW	ND	ND	CQSYDSSLSGSVF	ND	ND	non-RBD	Cao Y, Su B, Guo X, Sun W, Deng Y, Bao L, et al. Potent Neutralizing Antibodies against SARS-CoV-2 Identified by High-Throughput Single-Cell Sequencing of Convalescent Patients’ B Cells. Cell. 2020;182(1):73–84.e16.	12	298
CARVMNSSWYTRYYYNYMDVW	ND	ND	CQSVDNTGASPHVVF	ND	ND	non-RBD	Cao Y, Su B, Guo X, Sun W, Deng Y, Bao L, et al. Potent Neutralizing Antibodies against SARS-CoV-2 Identified by High-Throughput Single-Cell Sequencing of Convalescent Patients’ B Cells. Cell. 2020;182(1):73–84.e16.	12	299
CARRGGGCSEGVCYNFDRW	ND	ND	CQQYHTYWTF	ND	ND	non-RBD	Cao Y, Su B, Guo X, Sun W, Deng Y, Bao L, et al. Potent Neutralizing Antibodies against SARS-CoV-2 Identified by High-Throughput Single-Cell Sequencing of Convalescent Patients’ B Cells. Cell. 2020;182(1):73–84.e16.	12	300
CARGDPRDYW	ND	ND	CQAWDSGTVVF	ND	ND	non-RBD	Cao Y, Su B, Guo X, Sun W, Deng Y, Bao L, et al. Potent Neutralizing Antibodies against SARS-CoV-2 Identified by High-Throughput Single-Cell Sequencing of Convalescent Patients’ B Cells. Cell. 2020;182(1):73–84.e16.	12	301
CARGSYYYDSSGYYLDYW	ND	ND	CQQYGSSPRTF	ND	ND	RBD	Cao Y, Su B, Guo X, Sun W, Deng Y, Bao L, et al. Potent Neutralizing Antibodies against SARS-CoV-2 Identified by High-Throughput Single-Cell Sequencing of Convalescent Patients’ B Cells. Cell. 2020;182(1):73–84.e16.	12	302
CTTDLGATGIYYYYYMDVW	ND	ND	CQHYGTSPYTF	ND	ND	RBD	Cao Y, Su B, Guo X, Sun W, Deng Y, Bao L, et al. Potent Neutralizing Antibodies against SARS-CoV-2 Identified by High-Throughput Single-Cell Sequencing of Convalescent Patients’ B Cells. Cell. 2020;182(1):73–84.e16.	12	303
CARFPRDYYDSSGYLIQEGNFDYW	ND	ND	CQQYGSSTLVTF	ND	ND	RBD	Cao Y, Su B, Guo X, Sun W, Deng Y, Bao L, et al. Potent Neutralizing Antibodies against SARS-CoV-2 Identified by High-Throughput Single-Cell Sequencing of Convalescent Patients’ B Cells. Cell. 2020;182(1):73–84.e16.	12	304
CARVTRAGAAGDGGAFDIW	ND	ND	CCSYAGSSLWVF	ND	ND	RBD	Cao Y, Su B, Guo X, Sun W, Deng Y, Bao L, et al. Potent Neutralizing Antibodies against SARS-CoV-2 Identified by High-Throughput Single-Cell Sequencing of Convalescent Patients’ B Cells. Cell. 2020;182(1):73–84.e16.	12	305
CARSVVPVAGTDYW	ND	ND	CQSYDSSFWVF	ND	ND	RBD	Cao Y, Su B, Guo X, Sun W, Deng Y, Bao L, et al. Potent Neutralizing Antibodies against SARS-CoV-2 Identified by High-Throughput Single-Cell Sequencing of Convalescent Patients’ B Cells. Cell. 2020;182(1):73–84.e16.	12	306
CARDQHPGYPALVYYYYYMDVW	ND	ND	CGTWDSSLSAVVF	ND	ND	S2	Cao Y, Su B, Guo X, Sun W, Deng Y, Bao L, et al. Potent Neutralizing Antibodies against SARS-CoV-2 Identified by High-Throughput Single-Cell Sequencing of Convalescent Patients’ B Cells. Cell. 2020;182(1):73–84.e16.	12	307
CAISPSVHSLWWFDPW	ND	ND	CCSYAGSSTFVVF	ND	ND	non-RBD	Cao Y, Su B, Guo X, Sun W, Deng Y, Bao L, et al. Potent Neutralizing Antibodies against SARS-CoV-2 Identified by High-Throughput Single-Cell Sequencing of Convalescent Patients’ B Cells. Cell. 2020;182(1):73–84.e16.	12	308
CARDNIQTFDYW	ND	ND	CYSTDRSGNHRGVF	ND	ND	S2	Cao Y, Su B, Guo X, Sun W, Deng Y, Bao L, et al. Potent Neutralizing Antibodies against SARS-CoV-2 Identified by High-Throughput Single-Cell Sequencing of Convalescent Patients’ B Cells. Cell. 2020;182(1):73–84.e16.	12	309
CARGGYSSSWYGTKYYFDYW	ND	ND	CCSYAGSYPVVF	ND	ND	S2	Cao Y, Su B, Guo X, Sun W, Deng Y, Bao L, et al. Potent Neutralizing Antibodies against SARS-CoV-2 Identified by High-Throughput Single-Cell Sequencing of Convalescent Patients’ B Cells. Cell. 2020;182(1):73–84.e16.	12	310
CARSLVRGVITYFDYW	ND	ND	CSSYTSSSAYVF	ND	ND	non-RBD	Cao Y, Su B, Guo X, Sun W, Deng Y, Bao L, et al. Potent Neutralizing Antibodies against SARS-CoV-2 Identified by High-Throughput Single-Cell Sequencing of Convalescent Patients’ B Cells. Cell. 2020;182(1):73–84.e16.	12	311
CAHRSFLYNIFNGYSYAPFDYW	ND	ND	CQQYNSYVTF	ND	ND	S2	Cao Y, Su B, Guo X, Sun W, Deng Y, Bao L, et al. Potent Neutralizing Antibodies against SARS-CoV-2 Identified by High-Throughput Single-Cell Sequencing of Convalescent Patients’ B Cells. Cell. 2020;182(1):73–84.e16.	12	312
CAHRSFLYNIFDGYSYAPFDYW	ND	ND	CQQYNSYVTF	ND	ND	S2	Cao Y, Su B, Guo X, Sun W, Deng Y, Bao L, et al. Potent Neutralizing Antibodies against SARS-CoV-2 Identified by High-Throughput Single-Cell Sequencing of Convalescent Patients’ B Cells. Cell. 2020;182(1):73–84.e16.	12	313
CAGGADCRRTSCHYLVSNREEYMGVW	ND	ND	CYSTDSSDNQRVF	ND	ND	S2	Cao Y, Su B, Guo X, Sun W, Deng Y, Bao L, et al. Potent Neutralizing Antibodies against SARS-CoV-2 Identified by High-Throughput Single-Cell Sequencing of Convalescent Patients’ B Cells. Cell. 2020;182(1):73–84.e16.	12	314
CARGLVLSGTRYSYFYGMDVW	ND	ND	CQHLKSYPLTF	ND	ND	S2	Cao Y, Su B, Guo X, Sun W, Deng Y, Bao L, et al. Potent Neutralizing Antibodies against SARS-CoV-2 Identified by High-Throughput Single-Cell Sequencing of Convalescent Patients’ B Cells. Cell. 2020;182(1):73–84.e16.	12	315
CVKDWDWEYEDNRPTLRGSVYW	ND	ND	CQQGHNFPWTF	ND	ND	S2	Cao Y, Su B, Guo X, Sun W, Deng Y, Bao L, et al. Potent Neutralizing Antibodies against SARS-CoV-2 Identified by High-Throughput Single-Cell Sequencing of Convalescent Patients’ B Cells. Cell. 2020;182(1):73–84.e16.	12	316
CARDEIHYDILTGYYNRFWFHPW	ND	ND	CGTWDSSLSAVVF	ND	ND	S2	Cao Y, Su B, Guo X, Sun W, Deng Y, Bao L, et al. Potent Neutralizing Antibodies against SARS-CoV-2 Identified by High-Throughput Single-Cell Sequencing of Convalescent Patients’ B Cells. Cell. 2020;182(1):73–84.e16.	12	317
CARDAETGYYDSSGYPINWFDPW	ND	ND	CQQLNSYPPTF	ND	ND	non-RBD	Cao Y, Su B, Guo X, Sun W, Deng Y, Bao L, et al. Potent Neutralizing Antibodies against SARS-CoV-2 Identified by High-Throughput Single-Cell Sequencing of Convalescent Patients’ B Cells. Cell. 2020;182(1):73–84.e16.	12	318
CARHYYDTGAYYVPFDHW	ND	ND	CQQSYSTLWTF	ND	ND	S2	Cao Y, Su B, Guo X, Sun W, Deng Y, Bao L, et al. Potent Neutralizing Antibodies against SARS-CoV-2 Identified by High-Throughput Single-Cell Sequencing of Convalescent Patients’ B Cells. Cell. 2020;182(1):73–84.e16.	12	319
CAHFQGFGESEYFQHW	ND	ND	CQQYGDSPETF	ND	ND	non-RBD	Cao Y, Su B, Guo X, Sun W, Deng Y, Bao L, et al. Potent Neutralizing Antibodies against SARS-CoV-2 Identified by High-Throughput Single-Cell Sequencing of Convalescent Patients’ B Cells. Cell. 2020;182(1):73–84.e16.	12	320
CAHRHPLTGFDSW	ND	ND	CQAWDSSTVVF	ND	ND	S2	Cao Y, Su B, Guo X, Sun W, Deng Y, Bao L, et al. Potent Neutralizing Antibodies against SARS-CoV-2 Identified by High-Throughput Single-Cell Sequencing of Convalescent Patients’ B Cells. Cell. 2020;182(1):73–84.e16.	12	321
CATPRGYSYGPLDYW	ND	ND	CQQYDNLPYTF	ND	ND	non-RBD	Cao Y, Su B, Guo X, Sun W, Deng Y, Bao L, et al. Potent Neutralizing Antibodies against SARS-CoV-2 Identified by High-Throughput Single-Cell Sequencing of Convalescent Patients’ B Cells. Cell. 2020;182(1):73–84.e16.	12	322
CARDRVDKGYDFWSSWYFDLW	ND	ND	CQQRSNWPSITF	ND	ND	S2	Cao Y, Su B, Guo X, Sun W, Deng Y, Bao L, et al. Potent Neutralizing Antibodies against SARS-CoV-2 Identified by High-Throughput Single-Cell Sequencing of Convalescent Patients’ B Cells. Cell. 2020;182(1):73–84.e16.	12	323
CASGGGSYFDAFDIW	ND	ND	CQQANSFPLAF	ND	ND	S2	Cao Y, Su B, Guo X, Sun W, Deng Y, Bao L, et al. Potent Neutralizing Antibodies against SARS-CoV-2 Identified by High-Throughput Single-Cell Sequencing of Convalescent Patients’ B Cells. Cell. 2020;182(1):73–84.e16.	12	324
CARDRSGSYYGGFDYW	ND	ND	CQQSYSTPFGF	ND	ND	S2	Cao Y, Su B, Guo X, Sun W, Deng Y, Bao L, et al. Potent Neutralizing Antibodies against SARS-CoV-2 Identified by High-Throughput Single-Cell Sequencing of Convalescent Patients’ B Cells. Cell. 2020;182(1):73–84.e16.	12	325
CAKAVYGGNSVYFDYW	ND	ND	CLSYDSSLSGSVF	ND	ND	S2	Cao Y, Su B, Guo X, Sun W, Deng Y, Bao L, et al. Potent Neutralizing Antibodies against SARS-CoV-2 Identified by High-Throughput Single-Cell Sequencing of Convalescent Patients’ B Cells. Cell. 2020;182(1):73–84.e16.	12	326
CARIYGGNYENYFDYW	ND	ND	CQQFNNYPLTF	ND	ND	S2	Cao Y, Su B, Guo X, Sun W, Deng Y, Bao L, et al. Potent Neutralizing Antibodies against SARS-CoV-2 Identified by High-Throughput Single-Cell Sequencing of Convalescent Patients’ B Cells. Cell. 2020;182(1):73–84.e16.	12	327
CARESEAGTTPSFDYW	ND	ND	CQQYDNLPFTF	ND	ND	non-RBD	Cao Y, Su B, Guo X, Sun W, Deng Y, Bao L, et al. Potent Neutralizing Antibodies against SARS-CoV-2 Identified by High-Throughput Single-Cell Sequencing of Convalescent Patients’ B Cells. Cell. 2020;182(1):73–84.e16.	12	328
CARGLSMEVW	ND	ND	CNSRDSSGNHVVF	ND	ND	S2	Cao Y, Su B, Guo X, Sun W, Deng Y, Bao L, et al. Potent Neutralizing Antibodies against SARS-CoV-2 Identified by High-Throughput Single-Cell Sequencing of Convalescent Patients’ B Cells. Cell. 2020;182(1):73–84.e16.	12	329
CARVYGDYLDHW	ND	ND	CQQHDSAPYTF	ND	ND	S2	Cao Y, Su B, Guo X, Sun W, Deng Y, Bao L, et al. Potent Neutralizing Antibodies against SARS-CoV-2 Identified by High-Throughput Single-Cell Sequencing of Convalescent Patients’ B Cells. Cell. 2020;182(1):73–84.e16.	12	330
CATGPAVIPLRWFDPW	ND	ND	CQSYDSSLSGHVVF	ND	ND	non-RBD	Cao Y, Su B, Guo X, Sun W, Deng Y, Bao L, et al. Potent Neutralizing Antibodies against SARS-CoV-2 Identified by High-Throughput Single-Cell Sequencing of Convalescent Patients’ B Cells. Cell. 2020;182(1):73–84.e16.	12	331
CARGAVVTPFGLDSW	ND	ND	CQSADSSGTWVF	ND	ND	RBD	Cao Y, Su B, Guo X, Sun W, Deng Y, Bao L, et al. Potent Neutralizing Antibodies against SARS-CoV-2 Identified by High-Throughput Single-Cell Sequencing of Convalescent Patients’ B Cells. Cell. 2020;182(1):73–84.e16.	12	332
CAKAGLGLETSGGNYFESW	ND	ND	CHQYDSWPPTF	ND	ND	non-RBD	Cao Y, Su B, Guo X, Sun W, Deng Y, Bao L, et al. Potent Neutralizing Antibodies against SARS-CoV-2 Identified by High-Throughput Single-Cell Sequencing of Convalescent Patients’ B Cells. Cell. 2020;182(1):73–84.e16.	12	333
CAKGRLSPRL	ND	ND	CQQYDSLPITF	ND	ND	non-RBD	Cao Y, Su B, Guo X, Sun W, Deng Y, Bao L, et al. Potent Neutralizing Antibodies against SARS-CoV-2 Identified by High-Throughput Single-Cell Sequencing of Convalescent Patients’ B Cells. Cell. 2020;182(1):73–84.e16.	12	334
CCGFGVVTTDAYGMDVW	ND	ND	CQSADSSGTWVF	ND	ND	S2	Cao Y, Su B, Guo X, Sun W, Deng Y, Bao L, et al. Potent Neutralizing Antibodies against SARS-CoV-2 Identified by High-Throughput Single-Cell Sequencing of Convalescent Patients’ B Cells. Cell. 2020;182(1):73–84.e16.	12	335
CARVREGYTSGWYADYW	ND	ND	CQQYYSTPRTF	ND	ND	non-RBD	Cao Y, Su B, Guo X, Sun W, Deng Y, Bao L, et al. Potent Neutralizing Antibodies against SARS-CoV-2 Identified by High-Throughput Single-Cell Sequencing of Convalescent Patients’ B Cells. Cell. 2020;182(1):73–84.e16.	12	336
CARQAPGGGLLGYYHGLDVW	ND	ND	CAAWDDSLSSWGF	ND	ND	non-RBD	Cao Y, Su B, Guo X, Sun W, Deng Y, Bao L, et al. Potent Neutralizing Antibodies against SARS-CoV-2 Identified by High-Throughput Single-Cell Sequencing of Convalescent Patients’ B Cells. Cell. 2020;182(1):73–84.e16.	12	337
CARDRYCGGDCSGPHYYYYGMDVW	ND	ND	CQSADSSGTWVF	ND	ND	non-RBD	Cao Y, Su B, Guo X, Sun W, Deng Y, Bao L, et al. Potent Neutralizing Antibodies against SARS-CoV-2 Identified by High-Throughput Single-Cell Sequencing of Convalescent Patients’ B Cells. Cell. 2020;182(1):73–84.e16.	12	338
CARWDCSGGSCNYYYYYNMDVW	ND	ND	CQQRSDWTPTF	ND	ND	non-RBD	Cao Y, Su B, Guo X, Sun W, Deng Y, Bao L, et al. Potent Neutralizing Antibodies against SARS-CoV-2 Identified by High-Throughput Single-Cell Sequencing of Convalescent Patients’ B Cells. Cell. 2020;182(1):73–84.e16.	12	339
CAREDILLVPAASNFYYFGMDVW	ND	ND	CCSYAGNTTFF	ND	ND	non-RBD	Cao Y, Su B, Guo X, Sun W, Deng Y, Bao L, et al. Potent Neutralizing Antibodies against SARS-CoV-2 Identified by High-Throughput Single-Cell Sequencing of Convalescent Patients’ B Cells. Cell. 2020;182(1):73–84.e16.	12	340
CARGDYYDPDDRYNAYYSLGAW	ND	ND	CSTWDASLKEVLF	ND	ND	non-RBD	Cao Y, Su B, Guo X, Sun W, Deng Y, Bao L, et al. Potent Neutralizing Antibodies against SARS-CoV-2 Identified by High-Throughput Single-Cell Sequencing of Convalescent Patients’ B Cells. Cell. 2020;182(1):73–84.e16.	12	341
CTKGSMLLEVYW	ND	ND	CMQGTHWPLTF	ND	ND	S2	Cao Y, Su B, Guo X, Sun W, Deng Y, Bao L, et al. Potent Neutralizing Antibodies against SARS-CoV-2 Identified by High-Throughput Single-Cell Sequencing of Convalescent Patients’ B Cells. Cell. 2020;182(1):73–84.e16.	12	342
CARDAQNYGMDVW	IGHV3-53	IGHJ6	CQQSYSTPPYTF	IGKV1-39	IGKJ2	S; RBD	Cao Y, Su B, Guo X, Sun W, Deng Y, Bao L, et al. Potent Neutralizing Antibodies against SARS-CoV-2 Identified by High-Throughput Single-Cell Sequencing of Convalescent Patients’ B Cells. Cell. 2020;182(1):73–84.e16.	12	343
CARDLVSYGMDVW	IGHV3-53	IGHJ6	CQQLNSYPLTF	IGKV1-9	IGKJ4	S; RBD	Cao Y, Su B, Guo X, Sun W, Deng Y, Bao L, et al. Potent Neutralizing Antibodies against SARS-CoV-2 Identified by High-Throughput Single-Cell Sequencing of Convalescent Patients’ B Cells. Cell. 2020;182(1):73–84.e16.	12	344
CARDAAVYGIDVW	IGHV3-53	IGHJ6	CQQSYTTPLFTF	IGKV1-39	IGKJ3	S; RBD	Cao Y, Su B, Guo X, Sun W, Deng Y, Bao L, et al. Potent Neutralizing Antibodies against SARS-CoV-2 Identified by High-Throughput Single-Cell Sequencing of Convalescent Patients’ B Cells. Cell. 2020;182(1):73–84.e16.	12	345
CARDAMSYGMDVW	IGHV3-53	IGHJ6	CQQSYSTPPDTF	IGKV1-39	IGKJ5	S; probably RBD (implied by clustering)	Cao Y, Su B, Guo X, Sun W, Deng Y, Bao L, et al. Potent Neutralizing Antibodies against SARS-CoV-2 Identified by High-Throughput Single-Cell Sequencing of Convalescent Patients’ B Cells. Cell. 2020;182(1):73–84.e16.	12	346
CARPQGGSSWYRDYYYGMDVW	IGHV7-4-1	IGHJ6	CQQYNSYPYTF	IGKV1-5	IGKJ2	S; RBD	Cao Y, Su B, Guo X, Sun W, Deng Y, Bao L, et al. Potent Neutralizing Antibodies against SARS-CoV-2 Identified by High-Throughput Single-Cell Sequencing of Convalescent Patients’ B Cells. Cell. 2020;182(1):73–84.e16.	12	347
CARDRVVYGMDVW	IGHV3-53	IGHJ6	CHQYDNLPPTF	IGKV1-33	IGKJ5	S; RBD	Cao Y, Su B, Guo X, Sun W, Deng Y, Bao L, et al. Potent Neutralizing Antibodies against SARS-CoV-2 Identified by High-Throughput Single-Cell Sequencing of Convalescent Patients’ B Cells. Cell. 2020;182(1):73–84.e16.	12	348
CARDLISRGMDVW	IGHV3-66	IGHJ6	CQQSYTTPLFTF	IGKV1-9	IGKJ3	S; RBD	Cao Y, Su B, Guo X, Sun W, Deng Y, Bao L, et al. Potent Neutralizing Antibodies against SARS-CoV-2 Identified by High-Throughput Single-Cell Sequencing of Convalescent Patients’ B Cells. Cell. 2020;182(1):73–84.e16.	12	349
CARDRSYYHSSGYHYYFDYW	ND	ND	CQQAHSFLSLTF	ND	ND	non-RBD	Cao Y, Su B, Guo X, Sun W, Deng Y, Bao L, et al. Potent Neutralizing Antibodies against SARS-CoV-2 Identified by High-Throughput Single-Cell Sequencing of Convalescent Patients’ B Cells. Cell. 2020;182(1):73–84.e16.	12	350
CARENFHFSGTPPLYW	ND	ND	CAAWDDSLSVVVF	ND	ND	non-RBD	Cao Y, Su B, Guo X, Sun W, Deng Y, Bao L, et al. Potent Neutralizing Antibodies against SARS-CoV-2 Identified by High-Throughput Single-Cell Sequencing of Convalescent Patients’ B Cells. Cell. 2020;182(1):73–84.e16.	12	351
CAKDNGHSYGYSWFDPW	ND	ND	CQSADSSGTYSNWVF	ND	ND	S2	Cao Y, Su B, Guo X, Sun W, Deng Y, Bao L, et al. Potent Neutralizing Antibodies against SARS-CoV-2 Identified by High-Throughput Single-Cell Sequencing of Convalescent Patients’ B Cells. Cell. 2020;182(1):73–84.e16.	12	352
CATDGATIPINYYGMDVW	ND	ND	CSSYTSSSTVVF	ND	ND	S2	Cao Y, Su B, Guo X, Sun W, Deng Y, Bao L, et al. Potent Neutralizing Antibodies against SARS-CoV-2 Identified by High-Throughput Single-Cell Sequencing of Convalescent Patients’ B Cells. Cell. 2020;182(1):73–84.e16.	12	353
CARSPITMIVVVNAFDIW	ND	ND	CQQYGSSPLTF	ND	ND	non-RBD	Cao Y, Su B, Guo X, Sun W, Deng Y, Bao L, et al. Potent Neutralizing Antibodies against SARS-CoV-2 Identified by High-Throughput Single-Cell Sequencing of Convalescent Patients’ B Cells. Cell. 2020;182(1):73–84.e16.	12	354
CARDRGLAARPAGWVDLW	ND	ND	CQKCDNFPWTF	ND	ND	non-RBD	Cao Y, Su B, Guo X, Sun W, Deng Y, Bao L, et al. Potent Neutralizing Antibodies against SARS-CoV-2 Identified by High-Throughput Single-Cell Sequencing of Convalescent Patients’ B Cells. Cell. 2020;182(1):73–84.e16.	12	355
CARAPSDSSGINGAFDIW	ND	ND	CQQYDSYPWTF	ND	ND	non-RBD	Cao Y, Su B, Guo X, Sun W, Deng Y, Bao L, et al. Potent Neutralizing Antibodies against SARS-CoV-2 Identified by High-Throughput Single-Cell Sequencing of Convalescent Patients’ B Cells. Cell. 2020;182(1):73–84.e16.	12	356
CATSTAVLRYFAPTGGWFDPW	ND	ND	CSSYTSSSTFVF	ND	ND	S2	Cao Y, Su B, Guo X, Sun W, Deng Y, Bao L, et al. Potent Neutralizing Antibodies against SARS-CoV-2 Identified by High-Throughput Single-Cell Sequencing of Convalescent Patients’ B Cells. Cell. 2020;182(1):73–84.e16.	12	357
CVKDKACTTTSCYEGTFFDYW	ND	ND	CQQFYSTPVTF	ND	ND	non-RBD	Cao Y, Su B, Guo X, Sun W, Deng Y, Bao L, et al. Potent Neutralizing Antibodies against SARS-CoV-2 Identified by High-Throughput Single-Cell Sequencing of Convalescent Patients’ B Cells. Cell. 2020;182(1):73–84.e16.	12	358
CVRGDDSILTPTFDHW	ND	ND	CQSYDGSNVVF	ND	ND	non-RBD	Cao Y, Su B, Guo X, Sun W, Deng Y, Bao L, et al. Potent Neutralizing Antibodies against SARS-CoV-2 Identified by High-Throughput Single-Cell Sequencing of Convalescent Patients’ B Cells. Cell. 2020;182(1):73–84.e16.	12	359
CARAGKGFMVITHFDYW	ND	ND	CQQYYSTPLTF	ND	ND	non-RBD	Cao Y, Su B, Guo X, Sun W, Deng Y, Bao L, et al. Potent Neutralizing Antibodies against SARS-CoV-2 Identified by High-Throughput Single-Cell Sequencing of Convalescent Patients’ B Cells. Cell. 2020;182(1):73–84.e16.	12	360
CARPHTNSWDQFDYW	ND	ND	CQQYYDTPMYTF	ND	ND	non-RBD	Cao Y, Su B, Guo X, Sun W, Deng Y, Bao L, et al. Potent Neutralizing Antibodies against SARS-CoV-2 Identified by High-Throughput Single-Cell Sequencing of Convalescent Patients’ B Cells. Cell. 2020;182(1):73–84.e16.	12	361
CARARDYGSGSPMDVW	ND	ND	CAVWDDSLNGVVF	ND	ND	non-RBD	Cao Y, Su B, Guo X, Sun W, Deng Y, Bao L, et al. Potent Neutralizing Antibodies against SARS-CoV-2 Identified by High-Throughput Single-Cell Sequencing of Convalescent Patients’ B Cells. Cell. 2020;182(1):73–84.e16.	12	362
CARDGVYYGSVIYHHYDLHVW	ND	ND	CSSFAGSNNPYVF	ND	ND	S2	Cao Y, Su B, Guo X, Sun W, Deng Y, Bao L, et al. Potent Neutralizing Antibodies against SARS-CoV-2 Identified by High-Throughput Single-Cell Sequencing of Convalescent Patients’ B Cells. Cell. 2020;182(1):73–84.e16.	12	363
CARGQYDILTGYQYGAFDIW	ND	ND	CCTYAGSSTWVF	ND	ND	RBD	Cao Y, Su B, Guo X, Sun W, Deng Y, Bao L, et al. Potent Neutralizing Antibodies against SARS-CoV-2 Identified by High-Throughput Single-Cell Sequencing of Convalescent Patients’ B Cells. Cell. 2020;182(1):73–84.e16.	12	364
CARGGGELLRYPFDYW	ND	ND	CQQYYSTPYTF	ND	ND	non-RBD	Cao Y, Su B, Guo X, Sun W, Deng Y, Bao L, et al. Potent Neutralizing Antibodies against SARS-CoV-2 Identified by High-Throughput Single-Cell Sequencing of Convalescent Patients’ B Cells. Cell. 2020;182(1):73–84.e16.	12	365
CARGFDYW	ND	ND	CQQYGSSPWTF	ND	ND	non-RBD	Cao Y, Su B, Guo X, Sun W, Deng Y, Bao L, et al. Potent Neutralizing Antibodies against SARS-CoV-2 Identified by High-Throughput Single-Cell Sequencing of Convalescent Patients’ B Cells. Cell. 2020;182(1):73–84.e16.	12	366
CARVQSTGYKYWYFDIW	ND	ND	CQQYGAF	ND	ND	non-RBD	Cao Y, Su B, Guo X, Sun W, Deng Y, Bao L, et al. Potent Neutralizing Antibodies against SARS-CoV-2 Identified by High-Throughput Single-Cell Sequencing of Convalescent Patients’ B Cells. Cell. 2020;182(1):73–84.e16.	12	367
CAKDRVTMNYFDYW	ND	ND	CQNRDDWPPLFTF	ND	ND	non-RBD	Cao Y, Su B, Guo X, Sun W, Deng Y, Bao L, et al. Potent Neutralizing Antibodies against SARS-CoV-2 Identified by High-Throughput Single-Cell Sequencing of Convalescent Patients’ B Cells. Cell. 2020;182(1):73–84.e16.	12	368
CARARITMIVVVNHFDYW	ND	ND	CQQYGSSPLTF	ND	ND	non-RBD	Cao Y, Su B, Guo X, Sun W, Deng Y, Bao L, et al. Potent Neutralizing Antibodies against SARS-CoV-2 Identified by High-Throughput Single-Cell Sequencing of Convalescent Patients’ B Cells. Cell. 2020;182(1):73–84.e16.	12	369
CARPQGGSSWYRDYYYGMDVW	ND	ND	CQQYNSYPYTF	ND	ND	RBD	Cao Y, Su B, Guo X, Sun W, Deng Y, Bao L, et al. Potent Neutralizing Antibodies against SARS-CoV-2 Identified by High-Throughput Single-Cell Sequencing of Convalescent Patients’ B Cells. Cell. 2020;182(1):73–84.e16.	12	370
CVRDRIVGGYSYGGDYW	ND	ND	CQSADTSGTYLWVF	ND	ND	non-RBD	Cao Y, Su B, Guo X, Sun W, Deng Y, Bao L, et al. Potent Neutralizing Antibodies against SARS-CoV-2 Identified by High-Throughput Single-Cell Sequencing of Convalescent Patients’ B Cells. Cell. 2020;182(1):73–84.e16.	12	371
CARDGQSDWHFDLW	ND	ND	CCSYAGSSTLVF	ND	ND	non-RBD	Cao Y, Su B, Guo X, Sun W, Deng Y, Bao L, et al. Potent Neutralizing Antibodies against SARS-CoV-2 Identified by High-Throughput Single-Cell Sequencing of Convalescent Patients’ B Cells. Cell. 2020;182(1):73–84.e16.	12	372
CARVKVDNVVFDLW	ND	ND	CQQYYGIPTF	ND	ND	non-RBD	Cao Y, Su B, Guo X, Sun W, Deng Y, Bao L, et al. Potent Neutralizing Antibodies against SARS-CoV-2 Identified by High-Throughput Single-Cell Sequencing of Convalescent Patients’ B Cells. Cell. 2020;182(1):73–84.e16.	12	373
CARDKGSGSYYSGAYYYYMDVW	ND	ND	CQVWDGGSDDRGYVF	ND	ND	RBD	Cao Y, Su B, Guo X, Sun W, Deng Y, Bao L, et al. Potent Neutralizing Antibodies against SARS-CoV-2 Identified by High-Throughput Single-Cell Sequencing of Convalescent Patients’ B Cells. Cell. 2020;182(1):73–84.e16.	12	374
CARGFEGYCSGGRCYSYFDYW	ND	ND	CQQYNNWPYTF	ND	ND	RBD	Cao Y, Su B, Guo X, Sun W, Deng Y, Bao L, et al. Potent Neutralizing Antibodies against SARS-CoV-2 Identified by High-Throughput Single-Cell Sequencing of Convalescent Patients’ B Cells. Cell. 2020;182(1):73–84.e16.	12	375
CAKDMGYDILTGSGLGDYW	ND	ND	CAAWDDSLNGPYVF	ND	ND	non-RBD	Cao Y, Su B, Guo X, Sun W, Deng Y, Bao L, et al. Potent Neutralizing Antibodies against SARS-CoV-2 Identified by High-Throughput Single-Cell Sequencing of Convalescent Patients’ B Cells. Cell. 2020;182(1):73–84.e16.	12	376
CARDEVIAVATGEGMDVW	ND	ND	CQQYSNWPLYTF	ND	ND	RBD	Cao Y, Su B, Guo X, Sun W, Deng Y, Bao L, et al. Potent Neutralizing Antibodies against SARS-CoV-2 Identified by High-Throughput Single-Cell Sequencing of Convalescent Patients’ B Cells. Cell. 2020;182(1):73–84.e16.	12	377
CALPTGASSSYSGPNYW	ND	ND	CLLSYSGAYVLF	ND	ND	RBD	Cao Y, Su B, Guo X, Sun W, Deng Y, Bao L, et al. Potent Neutralizing Antibodies against SARS-CoV-2 Identified by High-Throughput Single-Cell Sequencing of Convalescent Patients’ B Cells. Cell. 2020;182(1):73–84.e16.	12	378
CARGDYTEYSYYYMDVW	ND	ND	CQQYDNWLPYTF	ND	ND	non-RBD	Cao Y, Su B, Guo X, Sun W, Deng Y, Bao L, et al. Potent Neutralizing Antibodies against SARS-CoV-2 Identified by High-Throughput Single-Cell Sequencing of Convalescent Patients’ B Cells. Cell. 2020;182(1):73–84.e16.	12	379
CAKDLFSGDRDFW	ND	ND	CMQGKHLRWTF	ND	ND	S2	Cao Y, Su B, Guo X, Sun W, Deng Y, Bao L, et al. Potent Neutralizing Antibodies against SARS-CoV-2 Identified by High-Throughput Single-Cell Sequencing of Convalescent Patients’ B Cells. Cell. 2020;182(1):73–84.e16.	12	380
CARYIEMFDPW	ND	ND	CQSADSNDSWVF	ND	ND	S2	Cao Y, Su B, Guo X, Sun W, Deng Y, Bao L, et al. Potent Neutralizing Antibodies against SARS-CoV-2 Identified by High-Throughput Single-Cell Sequencing of Convalescent Patients’ B Cells. Cell. 2020;182(1):73–84.e16.	12	381
CARGLYDKSGYRSDGFDSW	ND	ND	CATWDDSLNGVF	ND	ND	non-RBD	Cao Y, Su B, Guo X, Sun W, Deng Y, Bao L, et al. Potent Neutralizing Antibodies against SARS-CoV-2 Identified by High-Throughput Single-Cell Sequencing of Convalescent Patients’ B Cells. Cell. 2020;182(1):73–84.e16.	12	382
CATGPTAKPNKQWGYWFDPW	ND	ND	CAAWDDSLNGVVF	ND	ND	non-RBD	Cao Y, Su B, Guo X, Sun W, Deng Y, Bao L, et al. Potent Neutralizing Antibodies against SARS-CoV-2 Identified by High-Throughput Single-Cell Sequencing of Convalescent Patients’ B Cells. Cell. 2020;182(1):73–84.e16.	12	383
CAREGAYDIWRGSYMRAYDHW	ND	ND	CQQCSNWPNTF	ND	ND	non-RBD	Cao Y, Su B, Guo X, Sun W, Deng Y, Bao L, et al. Potent Neutralizing Antibodies against SARS-CoV-2 Identified by High-Throughput Single-Cell Sequencing of Convalescent Patients’ B Cells. Cell. 2020;182(1):73–84.e16.	12	384
CASPVSVEQDFDIW	ND	ND	CMQTTQFPRTF	ND	ND	non-RBD	Cao Y, Su B, Guo X, Sun W, Deng Y, Bao L, et al. Potent Neutralizing Antibodies against SARS-CoV-2 Identified by High-Throughput Single-Cell Sequencing of Convalescent Patients’ B Cells. Cell. 2020;182(1):73–84.e16.	12	385
CVHRSFLYDIFSGYSYAPFDYW	ND	ND	CQQYNSYITF	ND	ND	S2	Cao Y, Su B, Guo X, Sun W, Deng Y, Bao L, et al. Potent Neutralizing Antibodies against SARS-CoV-2 Identified by High-Throughput Single-Cell Sequencing of Convalescent Patients’ B Cells. Cell. 2020;182(1):73–84.e16.	12	386
CAINTLLVTAW	ND	ND	CLQYNTYSYSF	ND	ND	S2	Cao Y, Su B, Guo X, Sun W, Deng Y, Bao L, et al. Potent Neutralizing Antibodies against SARS-CoV-2 Identified by High-Throughput Single-Cell Sequencing of Convalescent Patients’ B Cells. Cell. 2020;182(1):73–84.e16.	12	387
CARVKNWDYGLYW	ND	ND	CGADHGSGSNFVYVF	ND	ND	RBD	Cao Y, Su B, Guo X, Sun W, Deng Y, Bao L, et al. Potent Neutralizing Antibodies against SARS-CoV-2 Identified by High-Throughput Single-Cell Sequencing of Convalescent Patients’ B Cells. Cell. 2020;182(1):73–84.e16.	12	388
CAKVTNRGVRGLYFDYW	ND	ND	CQSGDSSGTYVVF	ND	ND	non-RBD	Cao Y, Su B, Guo X, Sun W, Deng Y, Bao L, et al. Potent Neutralizing Antibodies against SARS-CoV-2 Identified by High-Throughput Single-Cell Sequencing of Convalescent Patients’ B Cells. Cell. 2020;182(1):73–84.e16.	12	389
CARGLWQLVSPVFDYW	ND	ND	CQQYGSSPPWTF	ND	ND	S2	Cao Y, Su B, Guo X, Sun W, Deng Y, Bao L, et al. Potent Neutralizing Antibodies against SARS-CoV-2 Identified by High-Throughput Single-Cell Sequencing of Convalescent Patients’ B Cells. Cell. 2020;182(1):73–84.e16.	12	390
CAKDSGAVLLWFGADFW	ND	ND	CYSTDYSGNHGVF	ND	ND	S2	Cao Y, Su B, Guo X, Sun W, Deng Y, Bao L, et al. Potent Neutralizing Antibodies against SARS-CoV-2 Identified by High-Throughput Single-Cell Sequencing of Convalescent Patients’ B Cells. Cell. 2020;182(1):73–84.e16.	12	391
CSTSHPPFFDYW	ND	ND	CQAWDSSIEVF	ND	ND	S2	Cao Y, Su B, Guo X, Sun W, Deng Y, Bao L, et al. Potent Neutralizing Antibodies against SARS-CoV-2 Identified by High-Throughput Single-Cell Sequencing of Convalescent Patients’ B Cells. Cell. 2020;182(1):73–84.e16.	12	392
CARLPYGMDVW	ND	ND	CQQYDNLPITF	ND	ND	RBD	Cao Y, Su B, Guo X, Sun W, Deng Y, Bao L, et al. Potent Neutralizing Antibodies against SARS-CoV-2 Identified by High-Throughput Single-Cell Sequencing of Convalescent Patients’ B Cells. Cell. 2020;182(1):73–84.e16.	12	393
CATFNSGNDNAYEYW	ND	ND	CSSFTSNGAWVF	ND	ND	non-RBD	Cao Y, Su B, Guo X, Sun W, Deng Y, Bao L, et al. Potent Neutralizing Antibodies against SARS-CoV-2 Identified by High-Throughput Single-Cell Sequencing of Convalescent Patients’ B Cells. Cell. 2020;182(1):73–84.e16.	12	394
CARLSMGAARQSGFDPW	ND	ND	CQQSYSTPYTF	ND	ND	S2	Cao Y, Su B, Guo X, Sun W, Deng Y, Bao L, et al. Potent Neutralizing Antibodies against SARS-CoV-2 Identified by High-Throughput Single-Cell Sequencing of Convalescent Patients’ B Cells. Cell. 2020;182(1):73–84.e16.	12	395
CARGPTVTTFFRRNAWFDPW	ND	ND	CSSYAGSNKVF	ND	ND	S2	Cao Y, Su B, Guo X, Sun W, Deng Y, Bao L, et al. Potent Neutralizing Antibodies against SARS-CoV-2 Identified by High-Throughput Single-Cell Sequencing of Convalescent Patients’ B Cells. Cell. 2020;182(1):73–84.e16.	12	396
CARQAYGDYGWDYYYGMDVW	ND	ND	CGTWDSSLSAGVF	ND	ND	non-RBD	Cao Y, Su B, Guo X, Sun W, Deng Y, Bao L, et al. Potent Neutralizing Antibodies against SARS-CoV-2 Identified by High-Throughput Single-Cell Sequencing of Convalescent Patients’ B Cells. Cell. 2020;182(1):73–84.e16.	12	397
CLKDWDWEYEDSRPTLRGSVYW	ND	ND	CQQGHNFPWTF	ND	ND	S2	Cao Y, Su B, Guo X, Sun W, Deng Y, Bao L, et al. Potent Neutralizing Antibodies against SARS-CoV-2 Identified by High-Throughput Single-Cell Sequencing of Convalescent Patients’ B Cells. Cell. 2020;182(1):73–84.e16.	12	398
CARGSVFWFGEGKNWFDPW	ND	ND	CQQYGSLPLTF	ND	ND	S2	Cao Y, Su B, Guo X, Sun W, Deng Y, Bao L, et al. Potent Neutralizing Antibodies against SARS-CoV-2 Identified by High-Throughput Single-Cell Sequencing of Convalescent Patients’ B Cells. Cell. 2020;182(1):73–84.e16.	12	399
CAREDSSGWSRGDYW	ND	ND	CQSYDSSLSGWVF	ND	ND	non-RBD	Cao Y, Su B, Guo X, Sun W, Deng Y, Bao L, et al. Potent Neutralizing Antibodies against SARS-CoV-2 Identified by High-Throughput Single-Cell Sequencing of Convalescent Patients’ B Cells. Cell. 2020;182(1):73–84.e16.	12	400
CARRFVVREVEYNWFDPW	ND	ND	CQQRRNWPLTF	ND	ND	S2	Cao Y, Su B, Guo X, Sun W, Deng Y, Bao L, et al. Potent Neutralizing Antibodies against SARS-CoV-2 Identified by High-Throughput Single-Cell Sequencing of Convalescent Patients’ B Cells. Cell. 2020;182(1):73–84.e16.	12	401
CAREYPDFWSGHYYYYMDVW	ND	ND	CQQNYIRPYTF	ND	ND	RBD	Cao Y, Su B, Guo X, Sun W, Deng Y, Bao L, et al. Potent Neutralizing Antibodies against SARS-CoV-2 Identified by High-Throughput Single-Cell Sequencing of Convalescent Patients’ B Cells. Cell. 2020;182(1):73–84.e16.	12	402
CTTPVGDFW	ND	ND	CQSQDSSATYVVF	ND	ND	S2	Cao Y, Su B, Guo X, Sun W, Deng Y, Bao L, et al. Potent Neutralizing Antibodies against SARS-CoV-2 Identified by High-Throughput Single-Cell Sequencing of Convalescent Patients’ B Cells. Cell. 2020;182(1):73–84.e16.	12	403
CARDGYCNSMRCYRYYHGMDVW	ND	ND	CQHRSNWPYTF	ND	ND	S2	Cao Y, Su B, Guo X, Sun W, Deng Y, Bao L, et al. Potent Neutralizing Antibodies against SARS-CoV-2 Identified by High-Throughput Single-Cell Sequencing of Convalescent Patients’ B Cells. Cell. 2020;182(1):73–84.e16.	12	404
CAKEPLFGETYGMDVW	ND	ND	CSSYTSISTVLF	ND	ND	RBD	Cao Y, Su B, Guo X, Sun W, Deng Y, Bao L, et al. Potent Neutralizing Antibodies against SARS-CoV-2 Identified by High-Throughput Single-Cell Sequencing of Convalescent Patients’ B Cells. Cell. 2020;182(1):73–84.e16.	12	405
CNDW	ND	ND	CQSTDSSNTYVIF	IGLV3-25	ND	S; NTD	Cerutti G, Guo Y, Zhou T, Gorman J, Lee M, Rapp M, et al. Potent SARS-CoV-2 neutralizing antibodies directed against spike N-terminal domain target a single supersite. Cell Host & Microbe. 2021;29(5):819–833.e7. doi:https://doi.org/10.1016/j.chom.2021.03.005.	13	406
CASNRSPYDSSNYYFDYW	IGHV3-21	IGHJ4	CQHHDSLPLTF	IGKV1-33	IGKJ4	S; NTD	Chapman AP, Tang X, Lee JR, Chida A, Mercer K, Wharton RE, et al. Rapid development of neutralizing and diagnostic SARS-COV-2 mouse monoclonal antibodies. Scientific Reports. 2021;11(1):9682.	14	407
CARVGSSSWYFDYW	IGHV3-7	IGHJ4	CQAWDSSTGVF	IGLV3-1	IGLJ3	S; S2	Chen EC, Gilchuk P, Zost SJ, Suryadevara N, Winkler ES, Cabel CR, et al. Convergent antibody responses to the SARS-CoV-2 spike protein in convalescent and vaccinated individuals. Cell Reports. 2021;36(8):109604. doi:https://doi.org/10.1016/j.celrep.2021.109604.	15	408
CAREGYCSGGSCYSGYYYYYGMDVW	IGHV1-18	IGHJ6	CQQRRNWGTF	IGKV3-11	IGKJ3	S; RBD	Chen RE, Winkler ES, Case JB, Aziati ID, Bricker TL, Joshi A, et al. In vivo monoclonal antibody efficacy against SARS-CoV-2 variant strains. Nature. 2021;596(7870):103–108.	16	409
CARVLPMYGDYLDYW	IGHV3-66	IGHJ4	CQQSYSTPPEYTF	IGKV1-39	IGKJ2	S; RBD	Chen RE, Winkler ES, Case JB, Aziati ID, Bricker TL, Joshi A, et al. In vivo monoclonal antibody efficacy against SARS-CoV-2 variant strains. Nature. 2021;596(7870):103–108.	16	410
CAFGWNYAFDIW	IGHV3-30	IGHJ3	CMQALQTPPTMQALQTPPTF	IGKV2-28	IGKJ4	S; RBD	Chen W, Streaker ED, Russ DE, Feng Y, Prabakaran P, Dimitrov DS. Characterization of germline antibody libraries from human umbilical cord blood and selection of monoclonal antibodies to viral envelope glycoproteins: Implications for mechanisms of immune evasion and design of vaccine immunogens. Biochemical and Biophysical Research Communications. 2012;417(4):1164–1169. doi:https://doi.org/10.101…	17	411
CARVEYYYGSGSYMPWYFDLW	ND	ND	CNDF	ND	ND	S; RBD	Chen X, Li R, Pan Z, Qian C, Yang Y, You R, et al. Human monoclonal antibodies block the binding of SARS-CoV-2 spike protein to angiotensin converting enzyme 2 receptor. Cellular & Molecular Immunology. 2020;17(6):647–649.	18	412
CTEEGSGSEGPIEFDYW	ND	ND	CNDF	ND	ND	S; RBD	Chen X, Li R, Pan Z, Qian C, Yang Y, You R, et al. Human monoclonal antibodies block the binding of SARS-CoV-2 spike protein to angiotensin converting enzyme 2 receptor. Cellular & Molecular Immunology. 2020;17(6):647–649.	18	413
CATYYYDSSGYSYGMDVW	ND	ND	CNDF	ND	ND	S; RBD	Chen X, Li R, Pan Z, Qian C, Yang Y, You R, et al. Human monoclonal antibodies block the binding of SARS-CoV-2 spike protein to angiotensin converting enzyme 2 receptor. Cellular & Molecular Immunology. 2020;17(6):647–649.	18	414
CASKQGDYYDRTSYAFDIW	IGHV1-69	IGHJ3	CQQYGSSPITF	IGKV3-20	IGKJ5	S; RBD	Chen Z, Bao L, Chen C, Zou T, Xue Y, Li F, et al. Human Neutralizing Monoclonal Antibody Inhibition of Middle East Respiratory Syndrome Coronavirus Replication in the Common Marmoset. The Journal of Infectious Diseases. 2017;215(12):1807–1815. doi:10.1093/infdis/jix209.	19	415
CARGDYYRRYFDLW	IGHV1-85	IGHJ2	CQESSGYPYTF	IGKV4-55	IGKJ2	N	Cheng M, Chan CWL, Cheung RCF, Bikkavilli RK, Zhao Q, Au SWN, et al. Cross-reactivity of antibody against SARS-coronavirus nucleocapsid protein with IL-11. Biochemical and Biophysical Research Communications. 2005;338(3):1654–1660. doi:https://doi.org/10.1016/j.bbrc.2005.10.088.	20	416
CARTAGLLAPMDYW	IGHV1-69	IGHJ4	CQNDYTYPLTF	IGKV8-19	IGKJ5	S; S1/S2 Cleavage Site	Cheng MH, Porritt RA, Rivas MN, Krieger JM, Ozdemir AB, Garcia G, et al. A monoclonal antibody against staphylococcal enterotoxin B superantigen inhibits SARS-CoV-2 entry in vitro. Structure. 2021;29(9):951–962.e3. doi:https://doi.org/10.1016/j.str.2021.04.005.	21	417
CAAQDSAYIKSKGSRAYEYW	IGHV3-30	IGHJ4	ND			S; RBD	Chi X, Liu X, Wang C, Zhang X, Li X, Hou J, et al. Humanized single domain antibodies neutralize SARS-CoV-2 by targeting the spike receptor binding domain. Nature Communications. 2020;11(1):4528.	22	418
CAAHHIPTKHPAFPDFRDYW	IGHV3-23	IGHJ4	ND			S; RBD	Chi X, Liu X, Wang C, Zhang X, Li X, Hou J, et al. Humanized single domain antibodies neutralize SARS-CoV-2 by targeting the spike receptor binding domain. Nature Communications. 2020;11(1):4528.	22	419
CAAEAFVQSPYSGSHTTKYW	IGHV3-30	IGHJ4	ND			S; RBD	Chi X, Liu X, Wang C, Zhang X, Li X, Hou J, et al. Humanized single domain antibodies neutralize SARS-CoV-2 by targeting the spike receptor binding domain. Nature Communications. 2020;11(1):4528.	22	420
CAADQYEWWVPGEVGPYLYW	IGHV3-23	IGHJ4	ND			S; RBD	Chi X, Liu X, Wang C, Zhang X, Li X, Hou J, et al. Humanized single domain antibodies neutralize SARS-CoV-2 by targeting the spike receptor binding domain. Nature Communications. 2020;11(1):4528.	22	421
CAAHYEFNDFVWQGYSSDYW	IGHV3-30	IGHJ4	ND			S; RBD	Chi X, Liu X, Wang C, Zhang X, Li X, Hou J, et al. Humanized single domain antibodies neutralize SARS-CoV-2 by targeting the spike receptor binding domain. Nature Communications. 2020;11(1):4528.	22	422
CARSSSRGFDYW	IGHV3-64	IGHJ4	CQQYYSSPYAF	IGKV4-1	IGKJ3	S; S2	Chi X, Yan R, Zhang J, Zhang G, Zhang Y, Hao M, et al. A neutralizing human antibody binds to the N-terminal domain of the Spike protein of SARS-CoV-2. Science. 2020;369:eabc6952. doi:10.1126/science.abc6952.	23	423
CARAFYDSNWSVGSYFDSW	IGHV3-30	IGHJ5	CQQYYNNQWTF	IGKV4-1	IGKJ1	S; S2	Chi X, Yan R, Zhang J, Zhang G, Zhang Y, Hao M, et al. A neutralizing human antibody binds to the N-terminal domain of the Spike protein of SARS-CoV-2. Science. 2020;369:eabc6952. doi:10.1126/science.abc6952.	23	424
CAKIGLGLGGLLRRYFDYW	IGHV3-23	IGHJ4	CQQRTNWPLF	IGKV3-11	IGKJ3	S; S2	Chi X, Yan R, Zhang J, Zhang G, Zhang Y, Hao M, et al. A neutralizing human antibody binds to the N-terminal domain of the Spike protein of SARS-CoV-2. Science. 2020;369:eabc6952. doi:10.1126/science.abc6952.	23	425
CGTRIMITWYSRRGMDGW	IGHV3-11	IGHJ6	CQQNYSTWTF	IGKV1-39	IGKJ1	S; S2	Chi X, Yan R, Zhang J, Zhang G, Zhang Y, Hao M, et al. A neutralizing human antibody binds to the N-terminal domain of the Spike protein of SARS-CoV-2. Science. 2020;369:eabc6952. doi:10.1126/science.abc6952.	23	426
CARERGDSSGYYEIITTANRRFGMDVW	IGHV1-46	IGHJ6	CCSYAVSSTWVF	IGLV2-23	IGLJ3	S; RBD	Chi X, Yan R, Zhang J, Zhang G, Zhang Y, Hao M, et al. A neutralizing human antibody binds to the N-terminal domain of the Spike protein of SARS-CoV-2. Science. 2020;369:eabc6952. doi:10.1126/science.abc6952.	23	427
CARIPGWDRGTDRNWNDDW	IGHV1-69	IGHJ6	CQQRSNWPPAFTF	IGKV3-11	IGKJ3	S; S2	Chi X, Yan R, Zhang J, Zhang G, Zhang Y, Hao M, et al. A neutralizing human antibody binds to the N-terminal domain of the Spike protein of SARS-CoV-2. Science. 2020;369:eabc6952. doi:10.1126/science.abc6952.	23	428
CARTYSFDSSGYYYDYW	IGHV1-69	IGHJ4	CQQRSNWPPKITF	IGKV3-11	IGKJ5	S; S2	Chi X, Yan R, Zhang J, Zhang G, Zhang Y, Hao M, et al. A neutralizing human antibody binds to the N-terminal domain of the Spike protein of SARS-CoV-2. Science. 2020;369:eabc6952. doi:10.1126/science.abc6952.	23	429
CAKDSVRREYTHARVPFDNW	IGHV3-9	IGHJ4	CQQSFVSPRTF	IGKV1-39	IGKJ3	S; S2	Chi X, Yan R, Zhang J, Zhang G, Zhang Y, Hao M, et al. A neutralizing human antibody binds to the N-terminal domain of the Spike protein of SARS-CoV-2. Science. 2020;369:eabc6952. doi:10.1126/science.abc6952.	23	430
CARAGYSSSWYGVRGVDPW	IGHV4-34	IGHJ3	CQQYGSSRSWTF	IGKV3-20	IGKJ1	S; S2	Chi X, Yan R, Zhang J, Zhang G, Zhang Y, Hao M, et al. A neutralizing human antibody binds to the N-terminal domain of the Spike protein of SARS-CoV-2. Science. 2020;369:eabc6952. doi:10.1126/science.abc6952.	23	431
CARATWLRGVMDVWW	IGHV3-66	IGHJ6	CQSYDSSNHWVF	IGLV6-57	IGLJ3	S; RBD	Chi X, Yan R, Zhang J, Zhang G, Zhang Y, Hao M, et al. A neutralizing human antibody binds to the N-terminal domain of the Spike protein of SARS-CoV-2. Science. 2020;369:eabc6952. doi:10.1126/science.abc6952.	23	432
CARPTIGYSYGSDYW	IGHV3-7	IGHJ4	CQAWDSSTGVF	IGLV3-1	IGLJ3	S; S2	Chi X, Yan R, Zhang J, Zhang G, Zhang Y, Hao M, et al. A neutralizing human antibody binds to the N-terminal domain of the Spike protein of SARS-CoV-2. Science. 2020;369:eabc6952. doi:10.1126/science.abc6952.	23	433
CAKVSAIFWLGQGLSPIDVW	IGHV3-30	IGHJ6	CHQYSKWPVTF	IGKV3-15	IGKJ3	S; S2	Chi X, Yan R, Zhang J, Zhang G, Zhang Y, Hao M, et al. A neutralizing human antibody binds to the N-terminal domain of the Spike protein of SARS-CoV-2. Science. 2020;369:eabc6952. doi:10.1126/science.abc6952.	23	434
CARELFTAVAGKGGIDYW	IGHV4-39	IGHJ4	CHQYYNTPRTF	IGKV4-1	IGKJ1	S; S1 non-RBD	Chi X, Yan R, Zhang J, Zhang G, Zhang Y, Hao M, et al. A neutralizing human antibody binds to the N-terminal domain of the Spike protein of SARS-CoV-2. Science. 2020;369:eabc6952. doi:10.1126/science.abc6952.	23	435
CARDRIAPVGKFFGWYFDLW	IGHV4-59	IGHJ2	CQQYNKWPPWTF	IGKV3-15	IGKJ1	S; S2	Chi X, Yan R, Zhang J, Zhang G, Zhang Y, Hao M, et al. A neutralizing human antibody binds to the N-terminal domain of the Spike protein of SARS-CoV-2. Science. 2020;369:eabc6952. doi:10.1126/science.abc6952.	23	436
CASAGSSWYGDAFDIW	IGHV5-51	IGHJ3	CQQYYSTYGSF	IGKV4-1	IGKJ3	S; Unk	Chi X, Yan R, Zhang J, Zhang G, Zhang Y, Hao M, et al. A neutralizing human antibody binds to the N-terminal domain of the Spike protein of SARS-CoV-2. Science. 2020;369:eabc6952. doi:10.1126/science.abc6952.	23	437
CATATAMDGYYYYYGMDVW	IGHV1-24	IGHJ6	CMQATQFPYTF	IGKV2-24	IGKJ3	S; Unk	Chi X, Yan R, Zhang J, Zhang G, Zhang Y, Hao M, et al. A neutralizing human antibody binds to the N-terminal domain of the Spike protein of SARS-CoV-2. Science. 2020;369:eabc6952. doi:10.1126/science.abc6952.	23	438
CARAGPNYDFWSGYYQTFDYW	IGHV7-4-1	IGHJ4	CQQYDNLPLTF	IGKV1-33	IGKJ4	S; S1 non-RBD	Chi X, Yan R, Zhang J, Zhang G, Zhang Y, Hao M, et al. A neutralizing human antibody binds to the N-terminal domain of the Spike protein of SARS-CoV-2. Science. 2020;369:eabc6952. doi:10.1126/science.abc6952.	23	439
CARWGGGMQYLDVW	IGHV3-30-3	IGHJ6	CMQTLQTPYTF	IGKV2-28	IGKJ1	S; S1 non-RBD	Chi X, Yan R, Zhang J, Zhang G, Zhang Y, Hao M, et al. A neutralizing human antibody binds to the N-terminal domain of the Spike protein of SARS-CoV-2. Science. 2020;369:eabc6952. doi:10.1126/science.abc6952.	23	440
CASNPPLGEPYFDIW	IGHV3-48	IGHJ3	CQQTYRPPWTF	IGKV1-39	IGKJ1	S; Unk	Chi X, Yan R, Zhang J, Zhang G, Zhang Y, Hao M, et al. A neutralizing human antibody binds to the N-terminal domain of the Spike protein of SARS-CoV-2. Science. 2020;369:eabc6952. doi:10.1126/science.abc6952.	23	441
CATATIFGVANNWFDPW	IGHV1-24	IGHJ5	CGTWDSSLSVVVF	IGLV1-51	IGLJ3	S; Unk	Chi X, Yan R, Zhang J, Zhang G, Zhang Y, Hao M, et al. A neutralizing human antibody binds to the N-terminal domain of the Spike protein of SARS-CoV-2. Science. 2020;369:eabc6952. doi:10.1126/science.abc6952.	23	442
CAKSSKIFYLGESREVDYW	IGHV3-30	IGHJ4	CLQHKSYPLTF	IGKV1-17	IGKJ4	S; S2	Chi X, Yan R, Zhang J, Zhang G, Zhang Y, Hao M, et al. A neutralizing human antibody binds to the N-terminal domain of the Spike protein of SARS-CoV-2. Science. 2020;369:eabc6952. doi:10.1126/science.abc6952.	23	443
CATSTAVAGTPDLFDYYYGMDVW	IGHV1-24	IGHJ6	CTQATQFPYTF	IGKV2-24	IGKJ3	S; S1 non-RBD	Chi X, Yan R, Zhang J, Zhang G, Zhang Y, Hao M, et al. A neutralizing human antibody binds to the N-terminal domain of the Spike protein of SARS-CoV-2. Science. 2020;369:eabc6952. doi:10.1126/science.abc6952.	23	444
CAKDLGYYDILTGQLGGYYYYYGMDVW	IGHV3-30	IGHJ6	CAAWDDSLNGVVF	IGLV1-44	IGLJ3	S; S2	Chi X, Yan R, Zhang J, Zhang G, Zhang Y, Hao M, et al. A neutralizing human antibody binds to the N-terminal domain of the Spike protein of SARS-CoV-2. Science. 2020;369:eabc6952. doi:10.1126/science.abc6952.	23	445
CARGAEYYDFWSGYYSAYFDYW	IGHV3-64	IGHJ4	CAAWDDSLIYVLF	IGLV1-47	IGLJ3	S; RBD	Chi X, Yan R, Zhang J, Zhang G, Zhang Y, Hao M, et al. A neutralizing human antibody binds to the N-terminal domain of the Spike protein of SARS-CoV-2. Science. 2020;369:eabc6952. doi:10.1126/science.abc6952.	23	446
CARDWDYDILTGSWFGAFDIW	IGHV3-7	IGHJ3	CLQHNSYPLTF	IGKV1-17	IGKJ4	S; S2	Chi X, Yan R, Zhang J, Zhang G, Zhang Y, Hao M, et al. A neutralizing human antibody binds to the N-terminal domain of the Spike protein of SARS-CoV-2. Science. 2020;369:eabc6952. doi:10.1126/science.abc6952.	23	447
CARGDRIQLWLLDAFDIW	IGHV4-39	IGHJ3	CAARDDSLSGWVF	IGLV1-47	IGLJ3	S; S2	Chi X, Yan R, Zhang J, Zhang G, Zhang Y, Hao M, et al. A neutralizing human antibody binds to the N-terminal domain of the Spike protein of SARS-CoV-2. Science. 2020;369:eabc6952. doi:10.1126/science.abc6952.	23	448
CARRGDGLYYYGMDVW	IGHV5-51	IGHJ6	CMQALQTPQTF	IGKV2-28	IGKJ3	S; Unk	Chi X, Yan R, Zhang J, Zhang G, Zhang Y, Hao M, et al. A neutralizing human antibody binds to the N-terminal domain of the Spike protein of SARS-CoV-2. Science. 2020;369:eabc6952. doi:10.1126/science.abc6952.	23	449
CAKDVRYCSSTSCYFSAFDIW	IGHV3-9	IGHJ3	CQQSYSTPRTF	IGKV1-39	IGKJ3	S; S2	Chi X, Yan R, Zhang J, Zhang G, Zhang Y, Hao M, et al. A neutralizing human antibody binds to the N-terminal domain of the Spike protein of SARS-CoV-2. Science. 2020;369:eabc6952. doi:10.1126/science.abc6952.	23	450
CARGGGSYYYWFDPW	IGHV3-30	IGHJ3	CQQYYSTPFTF	IGKV4-1	IGKJ5	S; S2	Chi X, Yan R, Zhang J, Zhang G, Zhang Y, Hao M, et al. A neutralizing human antibody binds to the N-terminal domain of the Spike protein of SARS-CoV-2. Science. 2020;369:eabc6952. doi:10.1126/science.abc6952.	23	451
CAKGSDIVVVPVGNWFDPW	IGHV3-30	IGHJ5	CQQSYSTFTLYTF	IGKV1-39	IGKJ3	S; S2	Chi X, Yan R, Zhang J, Zhang G, Zhang Y, Hao M, et al. A neutralizing human antibody binds to the N-terminal domain of the Spike protein of SARS-CoV-2. Science. 2020;369:eabc6952. doi:10.1126/science.abc6952.	23	452
CARVQRYYPDSSGFYGRRFDIW	IGHV4-61	IGHJ4	CQQSHSFPFTF	IGKV1-39	IGKJ3	S; S2	Chi X, Yan R, Zhang J, Zhang G, Zhang Y, Hao M, et al. A neutralizing human antibody binds to the N-terminal domain of the Spike protein of SARS-CoV-2. Science. 2020;369:eabc6952. doi:10.1126/science.abc6952.	23	453
CARSGGGSYRGPFDYW	IGHV3-30	IGHJ4	CQQLNSYVTF	IGKV1-9	IGKJ4	S; S2	Chi X, Yan R, Zhang J, Zhang G, Zhang Y, Hao M, et al. A neutralizing human antibody binds to the N-terminal domain of the Spike protein of SARS-CoV-2. Science. 2020;369:eabc6952. doi:10.1126/science.abc6952.	23	454
CAKDFKGGSSSWYTPEIEYGMDVW	IGHV3-30	IGHJ6	CRQRSNWPPTF	IGKV3-11	IGKJ3	S; S2	Chi X, Yan R, Zhang J, Zhang G, Zhang Y, Hao M, et al. A neutralizing human antibody binds to the N-terminal domain of the Spike protein of SARS-CoV-2. Science. 2020;369:eabc6952. doi:10.1126/science.abc6952.	23	455
CARLIRHEAHTYCSGGSCYSPDYYYGMDVW	IGHV7-4-1	IGHJ6	CQQSYSTPPTF	IGKV1-39	IGKJ3	S; S2	Chi X, Yan R, Zhang J, Zhang G, Zhang Y, Hao M, et al. A neutralizing human antibody binds to the N-terminal domain of the Spike protein of SARS-CoV-2. Science. 2020;369:eabc6952. doi:10.1126/science.abc6952.	23	456
CAKNVSPKSYSGRYSISYFYGVDVW	IGHV1-69	IGHJ6	CAAWDDSLSGHYVF	IGLV1-44	IGLJ1	S; RBD	Choi JH, Woo HM, Lee Ty, Lee Sy, Shim SM, Park WJ, et al. Characterization of a human monoclonal antibody generated from a B-cell specific for a prefusion-stabilized spike protein of Middle East respiratory syndrome coronavirus. PLOS ONE. 2020;15(5):1–19. doi:10.1371/journal.pone.0232757.	24	457
CARVLLRSSSWFSSNWFDPW	IGHV1-69	IGHJ5	CQSYDSSLSVVF	IGLV1-40	IGLJ3	S; RBD	Choi JH, Woo HM, Lee Ty, Lee Sy, Shim SM, Park WJ, et al. Characterization of a human monoclonal antibody generated from a B-cell specific for a prefusion-stabilized spike protein of Middle East respiratory syndrome coronavirus. PLOS ONE. 2020;15(5):1–19. doi:10.1371/journal.pone.0232757.	24	458
CARSLPHYDSTGYLLYW	IGHV4-39	IGHJ4	CQQRSNWPQTTF	IGKV3-11	IGKJ3	S; S1 non-RBD	Choi JH, Woo HM, Lee Ty, Lee Sy, Shim SM, Park WJ, et al. Characterization of a human monoclonal antibody generated from a B-cell specific for a prefusion-stabilized spike protein of Middle East respiratory syndrome coronavirus. PLOS ONE. 2020;15(5):1–19. doi:10.1371/journal.pone.0232757.	24	459
CARNYEEIVVIPAIMNFGYW	IGHV1-69	IGHJ4	CQQYGTSPLTF	IGKV3-20	IGKJ4	S; S1 non-RBD	Choi JH, Woo HM, Lee Ty, Lee Sy, Shim SM, Park WJ, et al. Characterization of a human monoclonal antibody generated from a B-cell specific for a prefusion-stabilized spike protein of Middle East respiratory syndrome coronavirus. PLOS ONE. 2020;15(5):1–19. doi:10.1371/journal.pone.0232757.	24	460
CARGNGYCSHNSCYKIGVWFDPW	IGHV3-21	IGHJ5	CGTWDSSLSAFVF	IGLV1-51	IGLJ1	S; S1 non-RBD	Choi JH, Woo HM, Lee Ty, Lee Sy, Shim SM, Park WJ, et al. Characterization of a human monoclonal antibody generated from a B-cell specific for a prefusion-stabilized spike protein of Middle East respiratory syndrome coronavirus. PLOS ONE. 2020;15(5):1–19. doi:10.1371/journal.pone.0232757.	24	461
CAKDRRSDYYFYGMDVW	IGHV3-9	IGHJ6	CGTWDSSLNAGVF	IGLV1-51	IGLJ3	S; RBD	Choi JH, Woo HM, Lee Ty, Lee Sy, Shim SM, Park WJ, et al. Characterization of a human monoclonal antibody generated from a B-cell specific for a prefusion-stabilized spike protein of Middle East respiratory syndrome coronavirus. PLOS ONE. 2020;15(5):1–19. doi:10.1371/journal.pone.0232757.	24	462
CARDLPRESSYGSGSYYTHYYAMDVW	IGHV1-69	IGHJ6	CQQYGSSPLTF	IGKV3-20	IGKJ4	S; RBD	Choi JH, Woo HM, Lee Ty, Lee Sy, Shim SM, Park WJ, et al. Characterization of a human monoclonal antibody generated from a B-cell specific for a prefusion-stabilized spike protein of Middle East respiratory syndrome coronavirus. PLOS ONE. 2020;15(5):1–19. doi:10.1371/journal.pone.0232757.	24	463
CARGAVVVILDYW	IGHV1-46	IGHJ4	CQQYNSYSYTF	IGKV1-5	IGKJ2	S; RBD	Choi JH, Woo HM, Lee Ty, Lee Sy, Shim SM, Park WJ, et al. Characterization of a human monoclonal antibody generated from a B-cell specific for a prefusion-stabilized spike protein of Middle East respiratory syndrome coronavirus. PLOS ONE. 2020;15(5):1–19. doi:10.1371/journal.pone.0232757.	24	464
CVKARSIVGPFDYW	IGHV3-23	IGHJ4	CGTWDTSLSAVVF	IGLV1-51	IGLJ3	S; RBD	Choi JH, Woo HM, Lee Ty, Lee Sy, Shim SM, Park WJ, et al. Characterization of a human monoclonal antibody generated from a B-cell specific for a prefusion-stabilized spike protein of Middle East respiratory syndrome coronavirus. PLOS ONE. 2020;15(5):1–19. doi:10.1371/journal.pone.0232757.	24	465
CARDRGAYWDCGGDCYLSAFDYW	IGHV1-18	IGHJ4	CGTWDSSLSAVVF	IGLV1-51	IGLJ3	S; S1 non-RBD	Choi JH, Woo HM, Lee Ty, Lee Sy, Shim SM, Park WJ, et al. Characterization of a human monoclonal antibody generated from a B-cell specific for a prefusion-stabilized spike protein of Middle East respiratory syndrome coronavirus. PLOS ONE. 2020;15(5):1–19. doi:10.1371/journal.pone.0232757.	24	466
CATFDSGGYNPNWFDPW	IGHV4-4	IGHJ5	CQSYDSSLSGYVF	IGLV1-40	IGLJ1	S; S1 non-RBD	Choi JH, Woo HM, Lee Ty, Lee Sy, Shim SM, Park WJ, et al. Characterization of a human monoclonal antibody generated from a B-cell specific for a prefusion-stabilized spike protein of Middle East respiratory syndrome coronavirus. PLOS ONE. 2020;15(5):1–19. doi:10.1371/journal.pone.0232757.	24	467
CARGDVSGYRYGLDYW	IGHV3-53	IGHJ4	CQQLISYPGTF	IGKV1-9	IGKJ2	S; RBD	Clark SA, Clark LE, Pan J, Coscia A, McKay LGA, Shankar S, et al. SARS-CoV-2 evolution in an immunocompromised host reveals shared neutralization escape mechanisms. Cell. 2021;184(10):2605–2617.e18. doi:https://doi.org/10.1016/j.cell.2021.03.027.	25	468
CSTLTRGGDVWSSSYYFDYW	IGHV3-15	IGHJ4	CCLYAGSSTSVIF	IGLV2-23	IGLJ3	S; RBD	Corti D, Zhao J, Pedotti M, Simonelli L, Agnihothram S, Fett C, et al. Prophylactic and postexposure efficacy of a potent human monoclonal antibody against MERS coronavirus. Proceedings of the National Academy of Sciences. 2015;112(33):10473–10478. doi:10.1073/pnas.1510199112.	26	469
CAGGRYLDYW	IGHV1-2	IGHJ4	CLQYNSYPITF	IGKV1-17	IGKJ5	S; RBD	Coughlin M, Lou G, Martinez O, Masterman SK, Olsen OA, Moksa AA, et al. Generation and characterization of human monoclonal neutralizing antibodies with distinct binding and sequence features against SARS coronavirus using XenoMouse. Virology. 2007;361(1):93–102. doi:https://doi.org/10.1016/j.virol.2006.09.029.	27	470
CARDYDILTGYSNYYGMDVW	IGHV4-59	IGHJ6	CLQHNSYPFTF	IGKV1-17	IGKJ3	S; RBD	Coughlin M, Lou G, Martinez O, Masterman SK, Olsen OA, Moksa AA, et al. Generation and characterization of human monoclonal neutralizing antibodies with distinct binding and sequence features against SARS coronavirus using XenoMouse. Virology. 2007;361(1):93–102. doi:https://doi.org/10.1016/j.virol.2006.09.029.	27	471
CARGPHTFGSGSYPFDYW	IGHV1-2	IGHJ4	CQQYNSYPLTF	IGKV1-17	IGKJ4	S; RBD	Coughlin M, Lou G, Martinez O, Masterman SK, Olsen OA, Moksa AA, et al. Generation and characterization of human monoclonal neutralizing antibodies with distinct binding and sequence features against SARS coronavirus using XenoMouse. Virology. 2007;361(1):93–102. doi:https://doi.org/10.1016/j.virol.2006.09.029.	27	472
CARDPLGYCSSTSCSYFDYW	IGHV3-33	IGHJ4	CQQANNFPLTF	IGKV1-12	IGKJ4	S; RBD	Coughlin M, Lou G, Martinez O, Masterman SK, Olsen OA, Moksa AA, et al. Generation and characterization of human monoclonal neutralizing antibodies with distinct binding and sequence features against SARS coronavirus using XenoMouse. Virology. 2007;361(1):93–102. doi:https://doi.org/10.1016/j.virol.2006.09.029.	27	473
CAGGMGDVW	IGHV1-2	IGHJ5	CLQYNSYPWTF	IGKV1-17	IGKJ1	S; Unk	Coughlin M, Lou G, Martinez O, Masterman SK, Olsen OA, Moksa AA, et al. Generation and characterization of human monoclonal neutralizing antibodies with distinct binding and sequence features against SARS coronavirus using XenoMouse. Virology. 2007;361(1):93–102. doi:https://doi.org/10.1016/j.virol.2006.09.029.	27	474
CARGPHSFGSGSYPFDYW	IGHV1-2	IGHJ4	CQQYNSYPLTF	IGKV1-17	IGKJ4	S; RBD	Coughlin M, Lou G, Martinez O, Masterman SK, Olsen OA, Moksa AA, et al. Generation and characterization of human monoclonal neutralizing antibodies with distinct binding and sequence features against SARS coronavirus using XenoMouse. Virology. 2007;361(1):93–102. doi:https://doi.org/10.1016/j.virol.2006.09.029.	27	475
CAGGTYLDYW	IGHV1-2	IGHJ4	CLQYNSYPITF	IGKV1-17	IGKJ5	S; Unk	Coughlin M, Lou G, Martinez O, Masterman SK, Olsen OA, Moksa AA, et al. Generation and characterization of human monoclonal neutralizing antibodies with distinct binding and sequence features against SARS coronavirus using XenoMouse. Virology. 2007;361(1):93–102. doi:https://doi.org/10.1016/j.virol.2006.09.029.	27	476
CAVGRYLDYW	IGHV1-18	IGHJ4	CLQYNSYPLTF	IGKV1-17	IGKJ4	S; RBD	Coughlin M, Lou G, Martinez O, Masterman SK, Olsen OA, Moksa AA, et al. Generation and characterization of human monoclonal neutralizing antibodies with distinct binding and sequence features against SARS coronavirus using XenoMouse. Virology. 2007;361(1):93–102. doi:https://doi.org/10.1016/j.virol.2006.09.029.	27	477
CARGDFYWFDPW	IGHV3-33	IGHJ5	CQQYNSYPLTF	IGKV1-17	IGKJ4	S; NTD	Coughlin M, Lou G, Martinez O, Masterman SK, Olsen OA, Moksa AA, et al. Generation and characterization of human monoclonal neutralizing antibodies with distinct binding and sequence features against SARS coronavirus using XenoMouse. Virology. 2007;361(1):93–102. doi:https://doi.org/10.1016/j.virol.2006.09.029.	27	478
CARGGDGERFDYW	IGHV3-33	IGHJ4	CMQGTHWPPYVQF	IGKV2-30	IGKJ5	S; NTD	Coughlin M, Lou G, Martinez O, Masterman SK, Olsen OA, Moksa AA, et al. Generation and characterization of human monoclonal neutralizing antibodies with distinct binding and sequence features against SARS coronavirus using XenoMouse. Virology. 2007;361(1):93–102. doi:https://doi.org/10.1016/j.virol.2006.09.029.	27	479
CNVKDWGYEYEGYDYW	IGHV3S53	IGHJ4	ND			S; RBD	Custo ́dio TF, Das H, Sheward DJ, Hanke L, Pazicky S, Pieprzyk J, et al. Selection, biophysical and structural analysis of synthetic nanobodies that effectively neutralize SARS-CoV-2. Nature Communications. 2020;11(1):5588.	28	480
CNVKDMDRWRTTYDYW	IGHV3S53	IGHJ4	ND			S; RBD	Custo ́dio TF, Das H, Sheward DJ, Hanke L, Pazicky S, Pieprzyk J, et al. Selection, biophysical and structural analysis of synthetic nanobodies that effectively neutralize SARS-CoV-2. Nature Communications. 2020;11(1):5588.	28	481
CAAANWGYSWPLYQTEYWYW	IGHV3-3	IGHJ4	ND			S; RBD	Custo ́dio TF, Das H, Sheward DJ, Hanke L, Pazicky S, Pieprzyk J, et al. Selection, biophysical and structural analysis of synthetic nanobodies that effectively neutralize SARS-CoV-2. Nature Communications. 2020;11(1):5588.	28	482
CWVYVGDYYW	IGHV3-3	IGHJ4	ND			S; RBD	Custo ́dio TF, Das H, Sheward DJ, Hanke L, Pazicky S, Pieprzyk J, et al. Selection, biophysical and structural analysis of synthetic nanobodies that effectively neutralize SARS-CoV-2. Nature Communications. 2020;11(1):5588.	28	483
CAAANYGNNWPLTGVNYWYW	IGHV3-3	IGHJ4	ND			S; RBD	Custo ́dio TF, Das H, Sheward DJ, Hanke L, Pazicky S, Pieprzyk J, et al. Selection, biophysical and structural analysis of synthetic nanobodies that effectively neutralize SARS-CoV-2. Nature Communications. 2020;11(1):5588.	28	484
CAAAKYGQNFPLSYHAYRYW	IGHV3-3	IGHJ4	ND			S; RBD	Custo ́dio TF, Das H, Sheward DJ, Hanke L, Pazicky S, Pieprzyk J, et al. Selection, biophysical and structural analysis of synthetic nanobodies that effectively neutralize SARS-CoV-2. Nature Communications. 2020;11(1):5588.	28	485
CAAARYGRSDPLHYHEYSYW	IGHV3-3	IGHJ4	ND			S; RBD	Custo ́dio TF, Das H, Sheward DJ, Hanke L, Pazicky S, Pieprzyk J, et al. Selection, biophysical and structural analysis of synthetic nanobodies that effectively neutralize SARS-CoV-2. Nature Communications. 2020;11(1):5588.	28	486
CYVWVGRSYW	IGHV3-3	IGHJ4	ND			S; RBD	Custo ́dio TF, Das H, Sheward DJ, Hanke L, Pazicky S, Pieprzyk J, et al. Selection, biophysical and structural analysis of synthetic nanobodies that effectively neutralize SARS-CoV-2. Nature Communications. 2020;11(1):5588.	28	487
CNVKDWGWLAQYYDYW	IGHV3S53	IGHJ4	ND			S; RBD	Custo ́dio TF, Das H, Sheward DJ, Hanke L, Pazicky S, Pieprzyk J, et al. Selection, biophysical and structural analysis of synthetic nanobodies that effectively neutralize SARS-CoV-2. Nature Communications. 2020;11(1):5588.	28	488
CNVKDWGTYSTYYDYW	IGHV3S53	IGHJ4	ND			S; RBD	Custo ́dio TF, Das H, Sheward DJ, Hanke L, Pazicky S, Pieprzyk J, et al. Selection, biophysical and structural analysis of synthetic nanobodies that effectively neutralize SARS-CoV-2. Nature Communications. 2020;11(1):5588.	28	489
CYVYVGASYW	IGHV3-3	IGHJ4	ND			S; RBD	Custo ́dio TF, Das H, Sheward DJ, Hanke L, Pazicky S, Pieprzyk J, et al. Selection, biophysical and structural analysis of synthetic nanobodies that effectively neutralize SARS-CoV-2. Nature Communications. 2020;11(1):5588.	28	490
CYVKVGEWYW	IGHV3-3	IGHJ4	ND			S; RBD	Custo ́dio TF, Das H, Sheward DJ, Hanke L, Pazicky S, Pieprzyk J, et al. Selection, biophysical and structural analysis of synthetic nanobodies that effectively neutralize SARS-CoV-2. Nature Communications. 2020;11(1):5588.	28	491
CYVWVGNQYW	IGHV3-3	IGHJ4	ND			S; RBD	Custo ́dio TF, Das H, Sheward DJ, Hanke L, Pazicky S, Pieprzyk J, et al. Selection, biophysical and structural analysis of synthetic nanobodies that effectively neutralize SARS-CoV-2. Nature Communications. 2020;11(1):5588.	28	492
CYVYVGESYW	IGHV3-3	IGHJ4	ND			S; RBD	Custo ́dio TF, Das H, Sheward DJ, Hanke L, Pazicky S, Pieprzyk J, et al. Selection, biophysical and structural analysis of synthetic nanobodies that effectively neutralize SARS-CoV-2. Nature Communications. 2020;11(1):5588.	28	493
CVVWVGEVYW	IGHV3-3	IGHJ4	ND			S; RBD	Custo ́dio TF, Das H, Sheward DJ, Hanke L, Pazicky S, Pieprzyk J, et al. Selection, biophysical and structural analysis of synthetic nanobodies that effectively neutralize SARS-CoV-2. Nature Communications. 2020;11(1):5588.	28	494
CNVKDEGNTTAYYDYW	IGHV3S53	IGHJ4	ND			S; RBD	Custo ́dio TF, Das H, Sheward DJ, Hanke L, Pazicky S, Pieprzyk J, et al. Selection, biophysical and structural analysis of synthetic nanobodies that effectively neutralize SARS-CoV-2. Nature Communications. 2020;11(1):5588.	28	495
CNVKDFGTQEHYYDYW	IGHV3S53	IGHJ4	ND			S; RBD	Custo ́dio TF, Das H, Sheward DJ, Hanke L, Pazicky S, Pieprzyk J, et al. Selection, biophysical and structural analysis of synthetic nanobodies that effectively neutralize SARS-CoV-2. Nature Communications. 2020;11(1):5588.	28	496
CNVKDFGGYRYYYDYW	IGHV3S53	IGHJ4	ND			S; RBD	Custo ́dio TF, Das H, Sheward DJ, Hanke L, Pazicky S, Pieprzyk J, et al. Selection, biophysical and structural analysis of synthetic nanobodies that effectively neutralize SARS-CoV-2. Nature Communications. 2020;11(1):5588.	28	497
CNVKDEGAIAKNYDYW	IGHV3S53	IGHJ4	ND			S; RBD	Custo ́dio TF, Das H, Sheward DJ, Hanke L, Pazicky S, Pieprzyk J, et al. Selection, biophysical and structural analysis of synthetic nanobodies that effectively neutralize SARS-CoV-2. Nature Communications. 2020;11(1):5588.	28	498
CNVKDEGYTGYYYDYW	IGHV3S53	IGHJ4	ND			S; RBD	Custo ́dio TF, Das H, Sheward DJ, Hanke L, Pazicky S, Pieprzyk J, et al. Selection, biophysical and structural analysis of synthetic nanobodies that effectively neutralize SARS-CoV-2. Nature Communications. 2020;11(1):5588.	28	499
CNVKDWGSQDRYYDYW	IGHV3-3	IGHJ4	ND			S; RBD	Custo ́dio TF, Das H, Sheward DJ, Hanke L, Pazicky S, Pieprzyk J, et al. Selection, biophysical and structural analysis of synthetic nanobodies that effectively neutralize SARS-CoV-2. Nature Communications. 2020;11(1):5588.	28	500
CAAASWGYTWPLYTYDYWYW	IGHV3-3	IGHJ4	ND			S; RBD	Custo ́dio TF, Das H, Sheward DJ, Hanke L, Pazicky S, Pieprzyk J, et al. Selection, biophysical and structural analysis of synthetic nanobodies that effectively neutralize SARS-CoV-2. Nature Communications. 2020;11(1):5588.	28	501
CYVVVGWGYW	IGHV3-3	IGHJ4	ND			S; RBD	Custo ́dio TF, Das H, Sheward DJ, Hanke L, Pazicky S, Pieprzyk J, et al. Selection, biophysical and structural analysis of synthetic nanobodies that effectively neutralize SARS-CoV-2. Nature Communications. 2020;11(1):5588.	28	502
CYVYVGGSYW	IGHV3-3	IGHJ4	ND			S; RBD	Custo ́dio TF, Das H, Sheward DJ, Hanke L, Pazicky S, Pieprzyk J, et al. Selection, biophysical and structural analysis of synthetic nanobodies that effectively neutralize SARS-CoV-2. Nature Communications. 2020;11(1):5588.	28	503
CNVKDVGNDQKSYDYW	IGHV3S53	IGHJ4	ND			S; RBD	Custo ́dio TF, Das H, Sheward DJ, Hanke L, Pazicky S, Pieprzyk J, et al. Selection, biophysical and structural analysis of synthetic nanobodies that effectively neutralize SARS-CoV-2. Nature Communications. 2020;11(1):5588.	28	504
CNVKDIGAQEVHYDYW	IGHV3-3	IGHJ4	ND			S; RBD	Custo ́dio TF, Das H, Sheward DJ, Hanke L, Pazicky S, Pieprzyk J, et al. Selection, biophysical and structural analysis of synthetic nanobodies that effectively neutralize SARS-CoV-2. Nature Communications. 2020;11(1):5588.	28	505
CLVYVGATYW	IGHV3-3	IGHJ4	ND			S; RBD	Custo ́dio TF, Das H, Sheward DJ, Hanke L, Pazicky S, Pieprzyk J, et al. Selection, biophysical and structural analysis of synthetic nanobodies that effectively neutralize SARS-CoV-2. Nature Communications. 2020;11(1):5588.	28	506
CNVKDEGKSSQVYDYW	IGHV3S53	IGHJ4	ND			S; RBD	Custo ́dio TF, Das H, Sheward DJ, Hanke L, Pazicky S, Pieprzyk J, et al. Selection, biophysical and structural analysis of synthetic nanobodies that effectively neutralize SARS-CoV-2. Nature Communications. 2020;11(1):5588.	28	507
CAAARYGHAQAPLHYFWYGYW	IGHV3-3	IGHJ4	ND			S; RBD	Custo ́dio TF, Das H, Sheward DJ, Hanke L, Pazicky S, Pieprzyk J, et al. Selection, biophysical and structural analysis of synthetic nanobodies that effectively neutralize SARS-CoV-2. Nature Communications. 2020;11(1):5588.	28	508
CNVKDEGMWQHYYDYW	IGHV3S53	IGHJ4	ND			S; RBD	Custo ́dio TF, Das H, Sheward DJ, Hanke L, Pazicky S, Pieprzyk J, et al. Selection, biophysical and structural analysis of synthetic nanobodies that effectively neutralize SARS-CoV-2. Nature Communications. 2020;11(1):5588.	28	509
CFVVVGNGYW	IGHV3-3	IGHJ4	ND			S; RBD	Custo ́dio TF, Das H, Sheward DJ, Hanke L, Pazicky S, Pieprzyk J, et al. Selection, biophysical and structural analysis of synthetic nanobodies that effectively neutralize SARS-CoV-2. Nature Communications. 2020;11(1):5588.	28	510
CYVYVGSSYW	IGHV3-3	IGHJ4	ND			S; RBD	Custo ́dio TF, Das H, Sheward DJ, Hanke L, Pazicky S, Pieprzyk J, et al. Selection, biophysical and structural analysis of synthetic nanobodies that effectively neutralize SARS-CoV-2. Nature Communications. 2020;11(1):5588.	28	511
CNVKDTGTYQAWYDYW	IGHV3S53	IGHJ4	ND			S; RBD	Custo ́dio TF, Das H, Sheward DJ, Hanke L, Pazicky S, Pieprzyk J, et al. Selection, biophysical and structural analysis of synthetic nanobodies that effectively neutralize SARS-CoV-2. Nature Communications. 2020;11(1):5588.	28	512
CNVKDWGGYQWYYDYW	IGHV3S53	IGHJ4	ND			S; RBD	Custo ́dio TF, Das H, Sheward DJ, Hanke L, Pazicky S, Pieprzyk J, et al. Selection, biophysical and structural analysis of synthetic nanobodies that effectively neutralize SARS-CoV-2. Nature Communications. 2020;11(1):5588.	28	513
CNVKDYGAQAHYYDYW	IGHV3S53	IGHJ4	ND			S; RBD	Custo ́dio TF, Das H, Sheward DJ, Hanke L, Pazicky S, Pieprzyk J, et al. Selection, biophysical and structural analysis of synthetic nanobodies that effectively neutralize SARS-CoV-2. Nature Communications. 2020;11(1):5588.	28	514
CAAARWGRQYPLTFVYYSYW	IGHV3-3	IGHJ4	ND			S; RBD	Custo ́dio TF, Das H, Sheward DJ, Hanke L, Pazicky S, Pieprzyk J, et al. Selection, biophysical and structural analysis of synthetic nanobodies that effectively neutralize SARS-CoV-2. Nature Communications. 2020;11(1):5588.	28	515
CYVWVGDSYW	IGHV3-3	IGHJ4	ND			S; RBD	Custo ́dio TF, Das H, Sheward DJ, Hanke L, Pazicky S, Pieprzyk J, et al. Selection, biophysical and structural analysis of synthetic nanobodies that effectively neutralize SARS-CoV-2. Nature Communications. 2020;11(1):5588.	28	516
CAAASYGANWPLVSAAYTYW	IGHV3-3	IGHJ4	ND			S; RBD	Custo ́dio TF, Das H, Sheward DJ, Hanke L, Pazicky S, Pieprzyk J, et al. Selection, biophysical and structural analysis of synthetic nanobodies that effectively neutralize SARS-CoV-2. Nature Communications. 2020;11(1):5588.	28	517
CNVKDEGNSQSHYDYW	IGHV3S53	IGHJ4	ND			S; RBD	Custo ́dio TF, Das H, Sheward DJ, Hanke L, Pazicky S, Pieprzyk J, et al. Selection, biophysical and structural analysis of synthetic nanobodies that effectively neutralize SARS-CoV-2. Nature Communications. 2020;11(1):5588.	28	518
CAAARWGRYEPLHYAYYSYW	IGHV3-3	IGHJ4	ND			S; RBD	Custo ́dio TF, Das H, Sheward DJ, Hanke L, Pazicky S, Pieprzyk J, et al. Selection, biophysical and structural analysis of synthetic nanobodies that effectively neutralize SARS-CoV-2. Nature Communications. 2020;11(1):5588.	28	519
CYVYVGAGYW	IGHV3-3	IGHJ4	ND			S; RBD	Custo ́dio TF, Das H, Sheward DJ, Hanke L, Pazicky S, Pieprzyk J, et al. Selection, biophysical and structural analysis of synthetic nanobodies that effectively neutralize SARS-CoV-2. Nature Communications. 2020;11(1):5588.	28	520
CNVKDSGQYRENYDYW	IGHV3S53	IGHJ4	ND			S; RBD	Custo ́dio TF, Das H, Sheward DJ, Hanke L, Pazicky S, Pieprzyk J, et al. Selection, biophysical and structural analysis of synthetic nanobodies that effectively neutralize SARS-CoV-2. Nature Communications. 2020;11(1):5588.	28	521
CAVQVGYWYW	IGHV3-3	IGHJ4	ND			S; RBD	Custo ́dio TF, Das H, Sheward DJ, Hanke L, Pazicky S, Pieprzyk J, et al. Selection, biophysical and structural analysis of synthetic nanobodies that effectively neutralize SARS-CoV-2. Nature Communications. 2020;11(1):5588.	28	522
CNVKDWGTYNSYYDYW	IGHV3S53	IGHJ4	ND			S; RBD	Custo ́dio TF, Das H, Sheward DJ, Hanke L, Pazicky S, Pieprzyk J, et al. Selection, biophysical and structural analysis of synthetic nanobodies that effectively neutralize SARS-CoV-2. Nature Communications. 2020;11(1):5588.	28	523
CAAAHYGDNFPLAYQAYLYW	IGHV3-3	IGHJ4	ND			S; RBD	Custo ́dio TF, Das H, Sheward DJ, Hanke L, Pazicky S, Pieprzyk J, et al. Selection, biophysical and structural analysis of synthetic nanobodies that effectively neutralize SARS-CoV-2. Nature Communications. 2020;11(1):5588.	28	524
CAAARWGRDEPLYHYYYSYW	IGHV3-3	IGHJ4	ND			S; RBD	Custo ́dio TF, Das H, Sheward DJ, Hanke L, Pazicky S, Pieprzyk J, et al. Selection, biophysical and structural analysis of synthetic nanobodies that effectively neutralize SARS-CoV-2. Nature Communications. 2020;11(1):5588.	28	525
CLVYVGSTYW	IGHV3-3	IGHJ4	ND			S; RBD	Custo ́dio TF, Das H, Sheward DJ, Hanke L, Pazicky S, Pieprzyk J, et al. Selection, biophysical and structural analysis of synthetic nanobodies that effectively neutralize SARS-CoV-2. Nature Communications. 2020;11(1):5588.	28	526
CNVKDWGRAGARYDYW	IGHV3S53	IGHJ4	ND			S; RBD	Custo ́dio TF, Das H, Sheward DJ, Hanke L, Pazicky S, Pieprzyk J, et al. Selection, biophysical and structural analysis of synthetic nanobodies that effectively neutralize SARS-CoV-2. Nature Communications. 2020;11(1):5588.	28	527
CAAARWGRTYPLSYMAYTYW	IGHV3-3	IGHJ4	ND			S; RBD	Custo ́dio TF, Das H, Sheward DJ, Hanke L, Pazicky S, Pieprzyk J, et al. Selection, biophysical and structural analysis of synthetic nanobodies that effectively neutralize SARS-CoV-2. Nature Communications. 2020;11(1):5588.	28	528
CNVKDAGNSKALYDYW	IGHV3S53	IGHJ4	ND			S; RBD	Custo ́dio TF, Das H, Sheward DJ, Hanke L, Pazicky S, Pieprzyk J, et al. Selection, biophysical and structural analysis of synthetic nanobodies that effectively neutralize SARS-CoV-2. Nature Communications. 2020;11(1):5588.	28	529
CARGEGSPGNWFDPW	IGHV3-53	IGHJ5	CQHYDTSPRF	IGKV3-20	IGKJ3	S; RBD	Dejnirattisai W, Zhou D, Ginn HM, Duyvesteyn HME, Supasa P, Case JB, et al. The antigenic anatomy of SARS-CoV-2 receptor binding domain. Cell. 2021;184(8):2183–2200.e22. doi:https://doi.org/10.1016/j.cell.2021.02.032.	29	530
CARDLMVYGIDVW	IGHV3-53	IGHJ6	CQQLDSYPPGYTF	IGKV1-9	IGKJ1	S; RBD	Dejnirattisai W, Zhou D, Ginn HM, Duyvesteyn HME, Supasa P, Case JB, et al. The antigenic anatomy of SARS-CoV-2 receptor binding domain. Cell. 2021;184(8):2183–2200.e22. doi:https://doi.org/10.1016/j.cell.2021.02.032.	29	531
CARDLGSGDMDVW	IGHV3-53	IGHJ6	CQQLNSYRYTF	IGKV1-9	IGKJ1	S; RBD	Dejnirattisai W, Zhou D, Ginn HM, Duyvesteyn HME, Supasa P, Case JB, et al. The antigenic anatomy of SARS-CoV-2 receptor binding domain. Cell. 2021;184(8):2183–2200.e22. doi:https://doi.org/10.1016/j.cell.2021.02.032.	29	532
CAKGGSYAYYYYMDVW	IGHV3-30-3	IGHJ6	CQQYDNLPLTF	IGKV1-33	IGKJ4	S; RBD	Dejnirattisai W, Zhou D, Ginn HM, Duyvesteyn HME, Supasa P, Case JB, et al. The antigenic anatomy of SARS-CoV-2 receptor binding domain. Cell. 2021;184(8):2183–2200.e22. doi:https://doi.org/10.1016/j.cell.2021.02.032.	29	533
CARDFYEGSFDIW	IGHV3-53	IGHJ3	CQQLNSYPAPVF	IGKV1-9	IGKJ3	S; RBD	Dejnirattisai W, Zhou D, Ginn HM, Duyvesteyn HME, Supasa P, Case JB, et al. The antigenic anatomy of SARS-CoV-2 receptor binding domain. Cell. 2021;184(8):2183–2200.e22. doi:https://doi.org/10.1016/j.cell.2021.02.032.	29	534
CAKDRDDGWDWYYFMDVW	IGHV3-30	IGHJ6	CQQYGSSYTF	IGKV3-20	IGKJ1	S; RBD	Dejnirattisai W, Zhou D, Ginn HM, Duyvesteyn HME, Supasa P, Case JB, et al. The antigenic anatomy of SARS-CoV-2 receptor binding domain. Cell. 2021;184(8):2183–2200.e22. doi:https://doi.org/10.1016/j.cell.2021.02.032.	29	535
CAAPHCNSTSCYDAFDIW	IGHV1-58	IGHJ3	CQQYGSSPWTF	IGKV3-20	IGKJ1	S; RBD	Dejnirattisai W, Zhou D, Ginn HM, Duyvesteyn HME, Supasa P, Case JB, et al. The antigenic anatomy of SARS-CoV-2 receptor binding domain. Cell. 2021;184(8):2183–2200.e22. doi:https://doi.org/10.1016/j.cell.2021.02.032.	29	536
CARDVVVVVAARNHYYNGMDVW	IGHV3-30	IGHJ6	CQQAKSFPFTF	IGKV1-12	IGKJ3	S; RBD	Dejnirattisai W, Zhou D, Ginn HM, Duyvesteyn HME, Supasa P, Case JB, et al. The antigenic anatomy of SARS-CoV-2 receptor binding domain. Cell. 2021;184(8):2183–2200.e22. doi:https://doi.org/10.1016/j.cell.2021.02.032.	29	537
CARHCSGGTCYPKYYYGMDVW	IGHV4-61	IGHJ6	CAAWDDSLNVVVF	IGLV1-36	IGLJ3	S; RBD	Dejnirattisai W, Zhou D, Ginn HM, Duyvesteyn HME, Supasa P, Case JB, et al. The antigenic anatomy of SARS-CoV-2 receptor binding domain. Cell. 2021;184(8):2183–2200.e22. doi:https://doi.org/10.1016/j.cell.2021.02.032.	29	538
CARDMAFSMVRGSFDYW	IGHV1-2	IGHJ4	CSSYAGSNHWVF	IGLV2-8	IGLJ3	S; RBD	Dejnirattisai W, Zhou D, Ginn HM, Duyvesteyn HME, Supasa P, Case JB, et al. The antigenic anatomy of SARS-CoV-2 receptor binding domain. Cell. 2021;184(8):2183–2200.e22. doi:https://doi.org/10.1016/j.cell.2021.02.032.	29	539
CARGGVLRFLEWPLNAFDIW	IGHV3-11	IGHJ3	CQKYNNALGTF	IGKV1-27	IGKJ1	S; RBD	Dejnirattisai W, Zhou D, Ginn HM, Duyvesteyn HME, Supasa P, Case JB, et al. The antigenic anatomy of SARS-CoV-2 receptor binding domain. Cell. 2021;184(8):2183–2200.e22. doi:https://doi.org/10.1016/j.cell.2021.02.032.	29	540
CAKTRGRGLYDYVWGSKDYW	IGHV3-23	IGHJ4	CMQALQTPGTF	IGKV2-28	IGKJ5	S; RBD	Du S, Cao Y, Zhu Q, Yu P, Qi F, Wang G, et al. Structurally Resolved SARS-CoV-2 Antibody Shows High Efficacy in Severely Infected Hamsters and Provides a Potent Cocktail Pairing Strategy. Cell. 2020;183(4):1013–1023.e13. doi:https://doi.org/10.1016/j.cell.2020.09.035.	30	541
CARDLGEAGGMDVW	IGHV3-53	IGHJ6	CQQLNSYPPAF	IGKV1-9	IGKJ4	S; RBD	Du S, Cao Y, Zhu Q, Yu P, Qi F, Wang G, et al. Structurally Resolved SARS-CoV-2 Antibody Shows High Efficacy in Severely Infected Hamsters and Provides a Potent Cocktail Pairing Strategy. Cell. 2020;183(4):1013–1023.e13. doi:https://doi.org/10.1016/j.cell.2020.09.035.	30	542
CARGGWCTGDCDARTFVWFEPW	IGHV1-69	IGHJ5	CQQSYSTPITF	IGKV1-39	IGKJ5	S; S1	Duan J, Yan X, Guo X, Cao W, Han W, Qi C, et al. A human SARS-CoV neutralizing antibody against epitope on S2 protein. Biochemical and Biophysical Research Communications. 2005;333(1):186–193. doi:https://doi.org/10.1016/j.bbrc.2005.05.089.	31	543
CARGVAVAGTWDWFDPW	IGHV1-18	IGHJ5	CQQYGSSLWTF	IGKV3-20	IGKJ5	S; S2	Duan J, Yan X, Guo X, Cao W, Han W, Qi C, et al. A human SARS-CoV neutralizing antibody against epitope on S2 protein. Biochemical and Biophysical Research Communications. 2005;333(1):186–193. doi:https://doi.org/10.1016/j.bbrc.2005.05.089.	31	544
CAHRPIAIAAAAFDYW	IGHV2-5	IGHJ4	CMQALQTPGTF	IGKV2-28	IGKJ1	S; S2	Ehling RA, Weber CR, Mason DM, Friedensohn S, Wagner B, Bieberich F, et al. Single-cell sequencing of plasma cells from COVID-19 patients reveals highly expanded clonal lineages produce specific and neutralizing antibodies to SARS-CoV-2. bioRxiv. 2021;doi:10.1101/2021.02.12.430940.	32	545
CTTATYVLRFLYYYYMDVW	IGHV3-15	IGHJ6	CQQYNNWWTF	IGKV3-15	IGKJ1	S; S2	Ehling RA, Weber CR, Mason DM, Friedensohn S, Wagner B, Bieberich F, et al. Single-cell sequencing of plasma cells from COVID-19 patients reveals highly expanded clonal lineages produce specific and neutralizing antibodies to SARS-CoV-2. bioRxiv. 2021;doi:10.1101/2021.02.12.430940.	32	546
CAKDDNRENYDVLTGYYGPFDYW	IGHV3-30	IGHJ4	CQQYMSYPWTF	IGKV1-5	IGKJ1	S; S2	Ehling RA, Weber CR, Mason DM, Friedensohn S, Wagner B, Bieberich F, et al. Single-cell sequencing of plasma cells from COVID-19 patients reveals highly expanded clonal lineages produce specific and neutralizing antibodies to SARS-CoV-2. bioRxiv. 2021;doi:10.1101/2021.02.12.430940.	32	547
CASYRYGDYVFDYW	IGHV3-7	IGHJ4	CQQCYSTPLTF	IGKV4-1	IGKJ4	S; S2	Ehling RA, Weber CR, Mason DM, Friedensohn S, Wagner B, Bieberich F, et al. Single-cell sequencing of plasma cells from COVID-19 patients reveals highly expanded clonal lineages produce specific and neutralizing antibodies to SARS-CoV-2. bioRxiv. 2021;doi:10.1101/2021.02.12.430940.	32	548
CVKDSGWFGELAEGLIYWFDPW	IGHV3-64	IGHJ5	CQQLNSYPWTF	IGKV1-9	IGKJ1	S; S2	Ehling RA, Weber CR, Mason DM, Friedensohn S, Wagner B, Bieberich F, et al. Single-cell sequencing of plasma cells from COVID-19 patients reveals highly expanded clonal lineages produce specific and neutralizing antibodies to SARS-CoV-2. bioRxiv. 2021;doi:10.1101/2021.02.12.430940.	32	549
CAKDPVGCINGVCYGAWYYFDSW	IGHV3-23	IGHJ4	CQQRSSWPPRFTF	IGKV3-11	IGKJ2	S; S2	Ehling RA, Weber CR, Mason DM, Friedensohn S, Wagner B, Bieberich F, et al. Single-cell sequencing of plasma cells from COVID-19 patients reveals highly expanded clonal lineages produce specific and neutralizing antibodies to SARS-CoV-2. bioRxiv. 2021;doi:10.1101/2021.02.12.430940.	32	550
CATGVAVAGTPINYYYYYGMDVW	IGHV1-24	IGHJ6	CQQYGKAF	IGKV3-20	IGKJ1	S; S1 non-RBD	Ehling RA, Weber CR, Mason DM, Friedensohn S, Wagner B, Bieberich F, et al. Single-cell sequencing of plasma cells from COVID-19 patients reveals highly expanded clonal lineages produce specific and neutralizing antibodies to SARS-CoV-2. bioRxiv. 2021;doi:10.1101/2021.02.12.430940.	32	551
CVRCSNYGSWFDPW	IGHV3-53	IGHJ5	CQQYINWPRTF	IGKV3-15	IGKJ1	S; S2	Ehling RA, Weber CR, Mason DM, Friedensohn S, Wagner B, Bieberich F, et al. Single-cell sequencing of plasma cells from COVID-19 patients reveals highly expanded clonal lineages produce specific and neutralizing antibodies to SARS-CoV-2. bioRxiv. 2021;doi:10.1101/2021.02.12.430940.	32	552
CAKPNPTYDYVWGSYRYGWFDPW	IGHV3-23	IGHJ5	CQQYGSSPGTF	IGKV3-20	IGKJ1	S; S1 non-RBD	Ehling RA, Weber CR, Mason DM, Friedensohn S, Wagner B, Bieberich F, et al. Single-cell sequencing of plasma cells from COVID-19 patients reveals highly expanded clonal lineages produce specific and neutralizing antibodies to SARS-CoV-2. bioRxiv. 2021;doi:10.1101/2021.02.12.430940.	32	553
CARDRTPAYEILTGHHLLPKYYFDFW	IGHV4-39	IGHJ4	CNSYTYSSTLF	IGLV2-14	IGLJ1	S; S1/S2	Ehling RA, Weber CR, Mason DM, Friedensohn S, Wagner B, Bieberich F, et al. Single-cell sequencing of plasma cells from COVID-19 patients reveals highly expanded clonal lineages produce specific and neutralizing antibodies to SARS-CoV-2. bioRxiv. 2021;doi:10.1101/2021.02.12.430940.	32	554
CARDLHIYGMDVW	IGHV3-53	IGHJ6	CQQANSFPNF	IGKV1-12	IGKJ4	S; RBD	Ehling RA, Weber CR, Mason DM, Friedensohn S, Wagner B, Bieberich F, et al. Single-cell sequencing of plasma cells from COVID-19 patients reveals highly expanded clonal lineages produce specific and neutralizing antibodies to SARS-CoV-2. bioRxiv. 2021;doi:10.1101/2021.02.12.430940.	32	555
CARDFFGGDSGDYWYFDLW	IGHV3-21	IGHJ2	CQQSYSTPWTF	IGKV1-39	IGKJ1	S; S2	Ehling RA, Weber CR, Mason DM, Friedensohn S, Wagner B, Bieberich F, et al. Single-cell sequencing of plasma cells from COVID-19 patients reveals highly expanded clonal lineages produce specific and neutralizing antibodies to SARS-CoV-2. bioRxiv. 2021;doi:10.1101/2021.02.12.430940.	32	556
CARDSHGLVLPYYYGMDVW	IGHV3-53	IGHJ6	CSSYTSSTTFYVF	IGLV2-14	IGLJ1	S; S2	Ehling RA, Weber CR, Mason DM, Friedensohn S, Wagner B, Bieberich F, et al. Single-cell sequencing of plasma cells from COVID-19 patients reveals highly expanded clonal lineages produce specific and neutralizing antibodies to SARS-CoV-2. bioRxiv. 2021;doi:10.1101/2021.02.12.430940.	32	557
CAKRGEFFQLMDYYGMDVW	IGHV3-30	IGHJ6	CLQHNNYPLTF	IGKV1-17	IGKJ4	S; S2	Ehling RA, Weber CR, Mason DM, Friedensohn S, Wagner B, Bieberich F, et al. Single-cell sequencing of plasma cells from COVID-19 patients reveals highly expanded clonal lineages produce specific and neutralizing antibodies to SARS-CoV-2. bioRxiv. 2021;doi:10.1101/2021.02.12.430940.	32	558
CARGRYTYDYAEGFGFW	IGHV3-30	IGHJ4	CQHYGGSLWTF	IGKV3-20	IGKJ1	S; S2	Ehling RA, Weber CR, Mason DM, Friedensohn S, Wagner B, Bieberich F, et al. Single-cell sequencing of plasma cells from COVID-19 patients reveals highly expanded clonal lineages produce specific and neutralizing antibodies to SARS-CoV-2. bioRxiv. 2021;doi:10.1101/2021.02.12.430940.	32	559
CARALLVTHDAFDIW	IGHV4-61	IGHJ3	CQQRSNWPPMCSF	IGKV3-11	IGKJ2	S; S2	Ehling RA, Weber CR, Mason DM, Friedensohn S, Wagner B, Bieberich F, et al. Single-cell sequencing of plasma cells from COVID-19 patients reveals highly expanded clonal lineages produce specific and neutralizing antibodies to SARS-CoV-2. bioRxiv. 2021;doi:10.1101/2021.02.12.430940.	32	560
CARIDDEMGATAGWFDPW	IGHV2-26	IGHJ5	CGETHTIDGQDGYVF	IGLV4-3	IGLJ1	S; S2	Ehling RA, Weber CR, Mason DM, Friedensohn S, Wagner B, Bieberich F, et al. Single-cell sequencing of plasma cells from COVID-19 patients reveals highly expanded clonal lineages produce specific and neutralizing antibodies to SARS-CoV-2. bioRxiv. 2021;doi:10.1101/2021.02.12.430940.	32	561
CGRHPPYSNFDYW	IGHV4-39	IGHJ4	CQQCNSWPLTF	IGKV3-15	IGKJ4	S; S2	Ehling RA, Weber CR, Mason DM, Friedensohn S, Wagner B, Bieberich F, et al. Single-cell sequencing of plasma cells from COVID-19 patients reveals highly expanded clonal lineages produce specific and neutralizing antibodies to SARS-CoV-2. bioRxiv. 2021;doi:10.1101/2021.02.12.430940.	32	562
CCARGVPGDWW	IGHV4-34	IGHJ1	CCQQYDGKPYTFF	IGKV1-5	IGKJ2	S; S2	Ehling RA, Weber CR, Mason DM, Friedensohn S, Wagner B, Bieberich F, et al. Single-cell sequencing of plasma cells from COVID-19 patients reveals highly expanded clonal lineages produce specific and neutralizing antibodies to SARS-CoV-2. bioRxiv. 2021;doi:10.1101/2021.02.12.430940.	32	563
CARGNDDSSGYYSHYYYGMDVW	IGHV1-69	IGHJ6	CVLYMGSGAVF	IGLV8-61	IGLJ7	S; RBD	Ehling RA, Weber CR, Mason DM, Friedensohn S, Wagner B, Bieberich F, et al. Single-cell sequencing of plasma cells from COVID-19 patients reveals highly expanded clonal lineages produce specific and neutralizing antibodies to SARS-CoV-2. bioRxiv. 2021;doi:10.1101/2021.02.12.430940.	32	564
CARDGGVDIVDTSTDAFDIW	IGHV3-21	IGHJ3	CQVWDSSIDHYVF	IGLV3-21	IGLJ1	S; S2	Ehling RA, Weber CR, Mason DM, Friedensohn S, Wagner B, Bieberich F, et al. Single-cell sequencing of plasma cells from COVID-19 patients reveals highly expanded clonal lineages produce specific and neutralizing antibodies to SARS-CoV-2. bioRxiv. 2021;doi:10.1101/2021.02.12.430940.	32	565
CARTRATALMAFDIW	IGHV2-70	IGHJ3	CQQSYSTPRTF	IGKV1-39	IGKJ2	S; S2	Ehling RA, Weber CR, Mason DM, Friedensohn S, Wagner B, Bieberich F, et al. Single-cell sequencing of plasma cells from COVID-19 patients reveals highly expanded clonal lineages produce specific and neutralizing antibodies to SARS-CoV-2. bioRxiv. 2021;doi:10.1101/2021.02.12.430940.	32	566
CAKASALFMITFGGVMGVDYW	IGHV3-30	IGHJ4	CLQHNSYPLTF	IGKV1-17	IGKJ4	S; S2	Ehling RA, Weber CR, Mason DM, Friedensohn S, Wagner B, Bieberich F, et al. Single-cell sequencing of plasma cells from COVID-19 patients reveals highly expanded clonal lineages produce specific and neutralizing antibodies to SARS-CoV-2. bioRxiv. 2021;doi:10.1101/2021.02.12.430940.	32	567
CAKDYGDYGGLDYW	IGHV3-30	IGHJ4	CQQYYSTPLTF	IGKV4-1	IGKJ1	S; S1 non-RBD	Ehling RA, Weber CR, Mason DM, Friedensohn S, Wagner B, Bieberich F, et al. Single-cell sequencing of plasma cells from COVID-19 patients reveals highly expanded clonal lineages produce specific and neutralizing antibodies to SARS-CoV-2. bioRxiv. 2021;doi:10.1101/2021.02.12.430940.	32	568
CAKSLDIFWFRSSYAMDVW	IGHV3-30	IGHJ6	CMQTIQLPPITF	IGKV2D-29	IGKJ5	S; S2	Ehling RA, Weber CR, Mason DM, Friedensohn S, Wagner B, Bieberich F, et al. Single-cell sequencing of plasma cells from COVID-19 patients reveals highly expanded clonal lineages produce specific and neutralizing antibodies to SARS-CoV-2. bioRxiv. 2021;doi:10.1101/2021.02.12.430940.	32	569
CAKVKPILGFAQGWFLDYW	IGHV3-30	IGHJ4	CSSYEGSNNIYVF	IGLV2-11	IGLJ1	S; S2	Ehling RA, Weber CR, Mason DM, Friedensohn S, Wagner B, Bieberich F, et al. Single-cell sequencing of plasma cells from COVID-19 patients reveals highly expanded clonal lineages produce specific and neutralizing antibodies to SARS-CoV-2. bioRxiv. 2021;doi:10.1101/2021.02.12.430940.	32	570
CARSPEPGFGDLLQNRPYFYYAMDVW	IGHV3-66	IGHJ6	CQQTYTTPLTF	IGKV1-39	IGKJ4	S; S2	Ehling RA, Weber CR, Mason DM, Friedensohn S, Wagner B, Bieberich F, et al. Single-cell sequencing of plasma cells from COVID-19 patients reveals highly expanded clonal lineages produce specific and neutralizing antibodies to SARS-CoV-2. bioRxiv. 2021;doi:10.1101/2021.02.12.430940.	32	571
CARPMPGKGFDHW	IGHV4-4	IGHJ5	CAAWDDSLNGVVF	IGLV1-44	IGLJ3	S; S2	Ehling RA, Weber CR, Mason DM, Friedensohn S, Wagner B, Bieberich F, et al. Single-cell sequencing of plasma cells from COVID-19 patients reveals highly expanded clonal lineages produce specific and neutralizing antibodies to SARS-CoV-2. bioRxiv. 2021;doi:10.1101/2021.02.12.430940.	32	572
CATRMVYLDGMDVW	IGHV4-4	IGHJ6	CQQSSTTPFTF	IGKV1-39	IGKJ3	S; S2	Ehling RA, Weber CR, Mason DM, Friedensohn S, Wagner B, Bieberich F, et al. Single-cell sequencing of plasma cells from COVID-19 patients reveals highly expanded clonal lineages produce specific and neutralizing antibodies to SARS-CoV-2. bioRxiv. 2021;doi:10.1101/2021.02.12.430940.	32	573
CATEGLVMVITYAFETW	IGHV1-24	IGHJ3	CQQYGSSPRTF	IGKV3-20	IGKJ1	S; S1/S2	Ehling RA, Weber CR, Mason DM, Friedensohn S, Wagner B, Bieberich F, et al. Single-cell sequencing of plasma cells from COVID-19 patients reveals highly expanded clonal lineages produce specific and neutralizing antibodies to SARS-CoV-2. bioRxiv. 2021;doi:10.1101/2021.02.12.430940.	32	574
CARGPKVLRLLEWLTPSFEDW	IGHV4-31	IGHJ4	CSSYTTSSSLVF	IGLV2-14	IGLJ1	S; S2	Ehling RA, Weber CR, Mason DM, Friedensohn S, Wagner B, Bieberich F, et al. Single-cell sequencing of plasma cells from COVID-19 patients reveals highly expanded clonal lineages produce specific and neutralizing antibodies to SARS-CoV-2. bioRxiv. 2021;doi:10.1101/2021.02.12.430940.	32	575
CVRNMW	IGHV3-21	IGHJ4	CSSYSSTTNPRVF	IGLV2-14	IGLJ1	S; S1 non-RBD	Ehling RA, Weber CR, Mason DM, Friedensohn S, Wagner B, Bieberich F, et al. Single-cell sequencing of plasma cells from COVID-19 patients reveals highly expanded clonal lineages produce specific and neutralizing antibodies to SARS-CoV-2. bioRxiv. 2021;doi:10.1101/2021.02.12.430940.	32	576
CAVSGVAARLYYGMDVW	IGHV1-2	IGHJ6	CLQHNSHPRTF	IGKV1-17	IGKJ2	S; S2	Ehling RA, Weber CR, Mason DM, Friedensohn S, Wagner B, Bieberich F, et al. Single-cell sequencing of plasma cells from COVID-19 patients reveals highly expanded clonal lineages produce specific and neutralizing antibodies to SARS-CoV-2. bioRxiv. 2021;doi:10.1101/2021.02.12.430940.	32	577
CARDARGILTGFYWSAFDIW	IGHV4-39	IGHJ3	CSSRDSSGNGLVF	IGLV3-19	IGLJ1	S; S2	Ehling RA, Weber CR, Mason DM, Friedensohn S, Wagner B, Bieberich F, et al. Single-cell sequencing of plasma cells from COVID-19 patients reveals highly expanded clonal lineages produce specific and neutralizing antibodies to SARS-CoV-2. bioRxiv. 2021;doi:10.1101/2021.02.12.430940.	32	578
CARGRDIVVEVSDSDPFDIW	IGHV1-69	IGHJ3	CQQYGSSPYTF	IGKV3-20	IGKJ2	S; S2	Ehling RA, Weber CR, Mason DM, Friedensohn S, Wagner B, Bieberich F, et al. Single-cell sequencing of plasma cells from COVID-19 patients reveals highly expanded clonal lineages produce specific and neutralizing antibodies to SARS-CoV-2. bioRxiv. 2021;doi:10.1101/2021.02.12.430940.	32	579
CARGEVLTSGGYNARFDPW	IGHV4-28	IGHJ5	CQQYISYPLTF	IGKV1-5	IGKJ4	S; RBD	Ehling RA, Weber CR, Mason DM, Friedensohn S, Wagner B, Bieberich F, et al. Single-cell sequencing of plasma cells from COVID-19 patients reveals highly expanded clonal lineages produce specific and neutralizing antibodies to SARS-CoV-2. bioRxiv. 2021;doi:10.1101/2021.02.12.430940.	32	580
CAKDALASLRGATSGQLDYW	IGHV3-30	IGHJ4	CQHYASFSGTF	IGKV3-20	IGKJ1	S; S2	Ehling RA, Weber CR, Mason DM, Friedensohn S, Wagner B, Bieberich F, et al. Single-cell sequencing of plasma cells from COVID-19 patients reveals highly expanded clonal lineages produce specific and neutralizing antibodies to SARS-CoV-2. bioRxiv. 2021;doi:10.1101/2021.02.12.430940.	32	581
CAAVPSTYYSGTYYYNCHPGAMHYW	IGHV3-3	IGHJ7	ND			S; RBD	Esparza TJ, Martin NP, Anderson GP, Goldman ER, Brody DL. High affinity nanobodies block SARS-CoV-2 spike receptor binding domain interaction with human angiotensin converting enzyme. Scientific Reports. 2020;10(1):22370.	33	582
CAAVPSTYYSGTYYYTCHPGGMDYW	IGHV3-3	IGHJ7	ND			S; RBD	Esparza TJ, Martin NP, Anderson GP, Goldman ER, Brody DL. High affinity nanobodies block SARS-CoV-2 spike receptor binding domain interaction with human angiotensin converting enzyme. Scientific Reports. 2020;10(1):22370.	33	583
CASFPSTYYSGSYYYTCHPGGMDYW	IGHV3-3	IGHJ7	ND			S; RBD	Esparza TJ, Martin NP, Anderson GP, Goldman ER, Brody DL. High affinity nanobodies block SARS-CoV-2 spike receptor binding domain interaction with human angiotensin converting enzyme. Scientific Reports. 2020;10(1):22370.	33	584
CATAPGTYYKGSYYPMCHYYGMDYW	IGHV3-3	IGHJ7	ND			S; RBD	Esparza TJ, Martin NP, Anderson GP, Goldman ER, Brody DL. High affinity nanobodies block SARS-CoV-2 spike receptor binding domain interaction with human angiotensin converting enzyme. Scientific Reports. 2020;10(1):22370.	33	585
CAAALSEGGYTIDGSSWCYHSVYGMDYW	IGHV3-3	IGHJ7	ND			S; RBD	Esparza TJ, Martin NP, Anderson GP, Goldman ER, Brody DL. High affinity nanobodies block SARS-CoV-2 spike receptor binding domain interaction with human angiotensin converting enzyme. Scientific Reports. 2020;10(1):22370.	33	586
CATRPLTYYSGSYYTTCSDYGMDYW	IGHV3-3	IGHJ7	ND			S; RBD	Esparza TJ, Martin NP, Anderson GP, Goldman ER, Brody DL. High affinity nanobodies block SARS-CoV-2 spike receptor binding domain interaction with human angiotensin converting enzyme. Scientific Reports. 2020;10(1):22370.	33	587
CAAVPSTYYSGTYYYNCHPGGMDYW	IGHV3-3	IGHJ7	ND			S; RBD	Esparza TJ, Martin NP, Anderson GP, Goldman ER, Brody DL. High affinity nanobodies block SARS-CoV-2 spike receptor binding domain interaction with human angiotensin converting enzyme. Scientific Reports. 2020;10(1):22370.	33	588
CAAVPSTYYNGSYYYTCHPGGMDYW	IGHV3-3	IGHJ7	ND			S; RBD	Esparza TJ, Martin NP, Anderson GP, Goldman ER, Brody DL. High affinity nanobodies block SARS-CoV-2 spike receptor binding domain interaction with human angiotensin converting enzyme. Scientific Reports. 2020;10(1):22370.	33	589
CAAVPSTYYSGSYYYTCHPGGMDYW	IGHV3-3	IGHJ7	ND			S; RBD	Esparza TJ, Martin NP, Anderson GP, Goldman ER, Brody DL. High affinity nanobodies block SARS-CoV-2 spike receptor binding domain interaction with human angiotensin converting enzyme. Scientific Reports. 2020;10(1):22370.	33	590
CARTSYASFAGLGWFDPW	IGHV1-69	ND	CQQYGSSPGLTF	IGKV3-20	ND	S; RBD	Feldman J, Bals J, Altomare C, Denis K, Lam E, Hauser B, et al. Naive human B cells engage the receptor binding domain of SARS-CoV-2, variants of concern, and related sarbecoviruses. Science Immunology. 2021;6. doi:10.1126/sciimmunol.abl5842.	34	591
CAKPPRGYYDSSGYYYEGWYFDLW	IGHV3-23	ND	CSSYTSSSTLVVF	IGLV2-14	ND	S; RBD	Feldman J, Bals J, Altomare C, Denis K, Lam E, Hauser B, et al. Naive human B cells engage the receptor binding domain of SARS-CoV-2, variants of concern, and related sarbecoviruses. Science Immunology. 2021;6. doi:10.1126/sciimmunol.abl5842.	34	592
CARHYGDYGEDAFDIW	IGHV1-2	ND	CQQYNNWPLTF	IGKV3-15	ND	S; RBD	Feldman J, Bals J, Altomare C, Denis K, Lam E, Hauser B, et al. Naive human B cells engage the receptor binding domain of SARS-CoV-2, variants of concern, and related sarbecoviruses. Science Immunology. 2021;6. doi:10.1126/sciimmunol.abl5842.	34	593
CARQGKRTYYDILTGSPAGAFDIW	IGHV1-69	ND	CQQYYSTPLITF	IGKV4-1	ND	S; RBD	Feldman J, Bals J, Altomare C, Denis K, Lam E, Hauser B, et al. Naive human B cells engage the receptor binding domain of SARS-CoV-2, variants of concern, and related sarbecoviruses. Science Immunology. 2021;6. doi:10.1126/sciimmunol.abl5842.	34	594
CARSDGYSYGYYW	IGHV5-51	ND	CSSYTSSRTPWVF	IGLV2-14	ND	S; RBD	Feldman J, Bals J, Altomare C, Denis K, Lam E, Hauser B, et al. Naive human B cells engage the receptor binding domain of SARS-CoV-2, variants of concern, and related sarbecoviruses. Science Immunology. 2021;6. doi:10.1126/sciimmunol.abl5842.	34	595
CARDGYPYYYALDYW	IGHV1-34	IGHJ4	CQQYNNYPWTF	IGHV6-15	IGKJ1	S; RBD	Fu D, Zhang G, Wang Y, Zhang Z, Hu H, Shen S, et al. Structural basis for SARS-CoV-2 neutralizing antibodies with novel binding epitopes. PLOS Biology. 2021;19(5):1–22. doi:10.1371/journal.pbio.3001209.	35	596
CATDPPGLRFRFDYW	IGHV3-33	IGHJ4	CMQGLQTPLTF	IGKV2-28	IGKJ4	S; RBD	Fu D, Zhang G, Wang Y, Zhang Z, Hu H, Shen S, et al. Structural basis for SARS-CoV-2 neutralizing antibodies with novel binding epitopes. PLOS Biology. 2021;19(5):1–22. doi:10.1371/journal.pbio.3001209.	35	597
CARADGYEWYFDVW	IGHV1-46	IGHJ2	CQQSNEDPWTF	IGKV3-11	IGKJ1	S; RBD	Fu D, Zhang G, Wang Y, Zhang Z, Hu H, Shen S, et al. Structural basis for SARS-CoV-2 neutralizing antibodies with novel binding epitopes. PLOS Biology. 2021;19(5):1–22. doi:10.1371/journal.pbio.3001209.	35	598
CAAPAGGTCSHSRAFGYW	ND	ND	ND			S; RBD	Gai J, Ma L, Li G, Zhu M, Qiao P, Li X, et al. A potent neutralizing nanobody against SARS-CoV-2 with inhaled delivery potential. MedComm. 2021;2(1):101–113. doi:https://doi.org/10.1002/mco2.60.	36	599
CYTVTSGSCPDGGMDYW	ND	ND	ND			S; RBD	Gai J, Ma L, Li G, Zhu M, Qiao P, Li X, et al. A potent neutralizing nanobody against SARS-CoV-2 with inhaled delivery potential. MedComm. 2021;2(1):101–113. doi:https://doi.org/10.1002/mco2.60.	36	600
CAPSQTYGGSWYWDPIGDW	ND	ND	ND			S; RBD	Gai J, Ma L, Li G, Zhu M, Qiao P, Li X, et al. A potent neutralizing nanobody against SARS-CoV-2 with inhaled delivery potential. MedComm. 2021;2(1):101–113. doi:https://doi.org/10.1002/mco2.60.	36	601
CAKDPGPYGGSRYELFDYW	ND	ND	ND			S; RBD	Gai J, Ma L, Li G, Zhu M, Qiao P, Li X, et al. A potent neutralizing nanobody against SARS-CoV-2 with inhaled delivery potential. MedComm. 2021;2(1):101–113. doi:https://doi.org/10.1002/mco2.60.	36	602
CAACSIPHKPSLW	ND	ND	ND			S; RBD	Gai J, Ma L, Li G, Zhu M, Qiao P, Li X, et al. A potent neutralizing nanobody against SARS-CoV-2 with inhaled delivery potential. MedComm. 2021;2(1):101–113. doi:https://doi.org/10.1002/mco2.60.	36	603
CATGFQYGGSWYGGRIW	ND	ND	ND			S; RBD	Gai J, Ma L, Li G, Zhu M, Qiao P, Li X, et al. A potent neutralizing nanobody against SARS-CoV-2 with inhaled delivery potential. MedComm. 2021;2(1):101–113. doi:https://doi.org/10.1002/mco2.60.	36	604
CAAAVLGRDVDQAVSWWGVADFNYW	ND	ND	ND			S; RBD	Gai J, Ma L, Li G, Zhu M, Qiao P, Li X, et al. A potent neutralizing nanobody against SARS-CoV-2 with inhaled delivery potential. MedComm. 2021;2(1):101–113. doi:https://doi.org/10.1002/mco2.60.	36	605
CATGSPFDRTQNWFDPW	IGHV1-24	TBC	CSSYAGSNNLAF	IGLV2-8	TBC	S; NTD	Goike J, Hsieh CL, Horton A, Gardner EC, Bartzoka F, Wang N, et al. Synthetic repertoires derived from convalescent COVID-19 patients enable discovery of SARS-CoV-2 neutralizing antibodies and a novel quaternary binding modality. bioRxiv. 2021;doi:10.1101/2021.04.07.438849.	37	606
CARGTIYFDRSGYRRVDPFHIW	IGHV4-31	TBC	CQQYNSYSPWTF	IGKV1-5	TBC	S; RBD	Goike J, Hsieh CL, Horton A, Gardner EC, Bartzoka F, Wang N, et al. Synthetic repertoires derived from convalescent COVID-19 patients enable discovery of SARS-CoV-2 neutralizing antibodies and a novel quaternary binding modality. bioRxiv. 2021;doi:10.1101/2021.04.07.438849.	37	607
CATGPAVRRGSWFDPW	IGHV1-24	TBC	CGTWDSSLSGYVF	IGLV1-51	TBC	S; NTD	Goike J, Hsieh CL, Horton A, Gardner EC, Bartzoka F, Wang N, et al. Synthetic repertoires derived from convalescent COVID-19 patients enable discovery of SARS-CoV-2 neutralizing antibodies and a novel quaternary binding modality. bioRxiv. 2021;doi:10.1101/2021.04.07.438849.	37	608
CATRFAVYGDYLIDYW	IGHV1-24	TBC	CNSRDSSGDLVVF	IGLV3-19	TBC	S; NTD	Goike J, Hsieh CL, Horton A, Gardner EC, Bartzoka F, Wang N, et al. Synthetic repertoires derived from convalescent COVID-19 patients enable discovery of SARS-CoV-2 neutralizing antibodies and a novel quaternary binding modality. bioRxiv. 2021;doi:10.1101/2021.04.07.438849.	37	609
CATAAAVRGRGTIDYW	IGHV1-24	TBC	CAAWDDSLNGPVVF	IGLV1-44	TBC	S; NTD	Goike J, Hsieh CL, Horton A, Gardner EC, Bartzoka F, Wang N, et al. Synthetic repertoires derived from convalescent COVID-19 patients enable discovery of SARS-CoV-2 neutralizing antibodies and a novel quaternary binding modality. bioRxiv. 2021;doi:10.1101/2021.04.07.438849.	37	610
CARGGVVDTYYYYGMDVW	IGHV3-66	TBC	CLLSQSGAWVF	IGLV7-46	TBC	S; NTD	Goike J, Hsieh CL, Horton A, Gardner EC, Bartzoka F, Wang N, et al. Synthetic repertoires derived from convalescent COVID-19 patients enable discovery of SARS-CoV-2 neutralizing antibodies and a novel quaternary binding modality. bioRxiv. 2021;doi:10.1101/2021.04.07.438849.	37	611
CARPYSGSYWGYFDYW	IGHV3-30-3	TBC	CAAWDDSLSGPVF	IGLV1-47	TBC	S; S2	Goike J, Hsieh CL, Horton A, Gardner EC, Bartzoka F, Wang N, et al. Synthetic repertoires derived from convalescent COVID-19 patients enable discovery of SARS-CoV-2 neutralizing antibodies and a novel quaternary binding modality. bioRxiv. 2021;doi:10.1101/2021.04.07.438849.	37	612
CARELPPGRMVVPATYWHFDLW	IGHV1-2	TBC	CQQYGSSPPWTF	IGKV3-20	TBC	S; RBD	Goike J, Hsieh CL, Horton A, Gardner EC, Bartzoka F, Wang N, et al. Synthetic repertoires derived from convalescent COVID-19 patients enable discovery of SARS-CoV-2 neutralizing antibodies and a novel quaternary binding modality. bioRxiv. 2021;doi:10.1101/2021.04.07.438849.	37	613
CAKAPGQWLRFHYYGMDVW	IGHV3-30	TBC	CNSRDINSNHVLF	IGLV1-40	TBC	S; NTD	Goike J, Hsieh CL, Horton A, Gardner EC, Bartzoka F, Wang N, et al. Synthetic repertoires derived from convalescent COVID-19 patients enable discovery of SARS-CoV-2 neutralizing antibodies and a novel quaternary binding modality. bioRxiv. 2021;doi:10.1101/2021.04.07.438849.	37	614
CARDYGRGGVW	IGHV3-30	TBC	CQQSYSTRPLTF	IGKV1-39	TBC	S; NTD	Goike J, Hsieh CL, Horton A, Gardner EC, Bartzoka F, Wang N, et al. Synthetic repertoires derived from convalescent COVID-19 patients enable discovery of SARS-CoV-2 neutralizing antibodies and a novel quaternary binding modality. bioRxiv. 2021;doi:10.1101/2021.04.07.438849.	37	615
CAKASQLFWLGQFTRDGFDIW	IGHV3-30-3	TBC	CQQYGSSPPWTF	IGKV3-20	TBC	S; RBD	Goike J, Hsieh CL, Horton A, Gardner EC, Bartzoka F, Wang N, et al. Synthetic repertoires derived from convalescent COVID-19 patients enable discovery of SARS-CoV-2 neutralizing antibodies and a novel quaternary binding modality. bioRxiv. 2021;doi:10.1101/2021.04.07.438849.	37	616
CARARGGSYYYGMDVW	IGHV3-30	TBC	CQQYNSYSPWTF	IGKV1-5	TBC	S; S2	Goike J, Hsieh CL, Horton A, Gardner EC, Bartzoka F, Wang N, et al. Synthetic repertoires derived from convalescent COVID-19 patients enable discovery of SARS-CoV-2 neutralizing antibodies and a novel quaternary binding modality. bioRxiv. 2021;doi:10.1101/2021.04.07.438849.	37	617
CAPGRSLYW	IGHV3-23	TBC	CQSYDSGLSGSIF	IGLV1-40	TBC	S; S2	Goike J, Hsieh CL, Horton A, Gardner EC, Bartzoka F, Wang N, et al. Synthetic repertoires derived from convalescent COVID-19 patients enable discovery of SARS-CoV-2 neutralizing antibodies and a novel quaternary binding modality. bioRxiv. 2021;doi:10.1101/2021.04.07.438849.	37	618
CAKQAGAYCSGGSCYSSSEADYW	IGHV3-30	TBC	CQSYGNNQGVF	IGLV1-40	TBC	S; RBD	Goike J, Hsieh CL, Horton A, Gardner EC, Bartzoka F, Wang N, et al. Synthetic repertoires derived from convalescent COVID-19 patients enable discovery of SARS-CoV-2 neutralizing antibodies and a novel quaternary binding modality. bioRxiv. 2021;doi:10.1101/2021.04.07.438849.	37	619
CARDDTGRVGSGWYCPLYW	IGHV3-30	TBC	CQQSYSTPLSF	IGKV1-39	TBC	S; S2	Goike J, Hsieh CL, Horton A, Gardner EC, Bartzoka F, Wang N, et al. Synthetic repertoires derived from convalescent COVID-19 patients enable discovery of SARS-CoV-2 neutralizing antibodies and a novel quaternary binding modality. bioRxiv. 2021;doi:10.1101/2021.04.07.438849.	37	620
CARDGGGYVSYW	IGHV3-30	TBC	CQAWDSSTVVF	IGLV3-1	TBC	S; NTD	Goike J, Hsieh CL, Horton A, Gardner EC, Bartzoka F, Wang N, et al. Synthetic repertoires derived from convalescent COVID-19 patients enable discovery of SARS-CoV-2 neutralizing antibodies and a novel quaternary binding modality. bioRxiv. 2021;doi:10.1101/2021.04.07.438849.	37	621
CARIPIATHLGSDYW	IGHV2-70	TBC	CQQYNNWPPWTF	IGKV3-15	TBC	S; RBD	Goike J, Hsieh CL, Horton A, Gardner EC, Bartzoka F, Wang N, et al. Synthetic repertoires derived from convalescent COVID-19 patients enable discovery of SARS-CoV-2 neutralizing antibodies and a novel quaternary binding modality. bioRxiv. 2021;doi:10.1101/2021.04.07.438849.	37	622
CTRSVYYGYGYFDVW	IGHV1-5	IGHJ1	CQQHYTTPYTF	IGKV6-25	IGKJ2	Unk	Gubbins MJ, Plummer FA, Yuan XY, Johnstone D, Drebot M, Andonova M, et al. Molecular characterization of a panel of murine monoclonal antibodies specific for the SARS-coronavirus. Molecular Immunology. 2005;42(1):125–136. doi:https://doi.org/10.1016/j.molimm.2004.06.032.	38	623
CTRLDYW	IGHV1-53	IGHJ2	CFQSDNMPFTF	IGKV17-127	IGKJ4	S; Unk	Gubbins MJ, Plummer FA, Yuan XY, Johnstone D, Drebot M, Andonova M, et al. Molecular characterization of a panel of murine monoclonal antibodies specific for the SARS-coronavirus. Molecular Immunology. 2005;42(1):125–136. doi:https://doi.org/10.1016/j.molimm.2004.06.032.	38	624
CSRGDYGTSYGYFDVW	IGHV1-26	IGHJ1	CQHSWEIPCAF	IGKV3-7	IGKJ1	Unk	Gubbins MJ, Plummer FA, Yuan XY, Johnstone D, Drebot M, Andonova M, et al. Molecular characterization of a panel of murine monoclonal antibodies specific for the SARS-coronavirus. Molecular Immunology. 2005;42(1):125–136. doi:https://doi.org/10.1016/j.molimm.2004.06.032.	38	625
CARLDYW	IGHV1-53	IGHJ2	CLQSDNMPFTF	IGKV17-127	IGKJ4	S; Unk	Gubbins MJ, Plummer FA, Yuan XY, Johnstone D, Drebot M, Andonova M, et al. Molecular characterization of a panel of murine monoclonal antibodies specific for the SARS-coronavirus. Molecular Immunology. 2005;42(1):125–136. doi:https://doi.org/10.1016/j.molimm.2004.06.032.	38	626
CVRDRVYYFPMDYW	IGHV2-9-2	IGHJ4	CQQGYTLPYTF	IGKV10-96	IGKJ2	S; Unk	Gubbins MJ, Plummer FA, Yuan XY, Johnstone D, Drebot M, Andonova M, et al. Molecular characterization of a panel of murine monoclonal antibodies specific for the SARS-coronavirus. Molecular Immunology. 2005;42(1):125–136. doi:https://doi.org/10.1016/j.molimm.2004.06.032.	38	627
CTREGIPQLLRTMDYW	IGHV1-5	IGHJ4	CLQYISYPWTF	IGKV9-124	IGKJ1	Unk	Gubbins MJ, Plummer FA, Yuan XY, Johnstone D, Drebot M, Andonova M, et al. Molecular characterization of a panel of murine monoclonal antibodies specific for the SARS-coronavirus. Molecular Immunology. 2005;42(1):125–136. doi:https://doi.org/10.1016/j.molimm.2004.06.032.	38	628
CTRDGYGSLYYYAMDFW	IGHV1-5	IGHJ4	CQQGYTLPYTF	IGKV10-96	IGKJ2	S; Unk	Gubbins MJ, Plummer FA, Yuan XY, Johnstone D, Drebot M, Andonova M, et al. Molecular characterization of a panel of murine monoclonal antibodies specific for the SARS-coronavirus. Molecular Immunology. 2005;42(1):125–136. doi:https://doi.org/10.1016/j.molimm.2004.06.032.	38	629
CARDLQELGSLDYW	IGHV3-53	IGHJ4	CQEANSFPYTF	IGKV1-12	IGKJ2	S; RBD	Guo Y, Huang L, Zhang G, Yao Y, Zhou H, Shen S, et al. A SARS-CoV-2 neutralizing antibody with extensive Spike binding coverage and modified for optimal therapeutic outcomes. Nature Communications. 2021;12(1):2623.	39	630
CARDGHYGYAMDYW	IGHV1-63	IGHJ4	CAQNLELPRTF	IGKV2-109	IGKJ1	S; RBD	Guo Y, Kawaguchi A, Takeshita M, Sekiya T, Hirohama M, Yamashita A, et al. Potent mouse monoclonal antibodies that block SARS-CoV-2 infection. Journal of Biological Chemistry. 2021;296.	40	631
CARLDFDYW	IGHV1-26	IGHJ2	CQQHDSTPLTF	IGKV6-25	IGKJ5	S; RBD	Guo Y, Kawaguchi A, Takeshita M, Sekiya T, Hirohama M, Yamashita A, et al. Potent mouse monoclonal antibodies that block SARS-CoV-2 infection. Journal of Biological Chemistry. 2021;296.	40	632
CTIFITRDAMDYW	IGHV1-53	IGHJ4	CHQWSSYPPTF	IGKV4-79	IGKJ5	S; RBD	Guo Y, Kawaguchi A, Takeshita M, Sekiya T, Hirohama M, Yamashita A, et al. Potent mouse monoclonal antibodies that block SARS-CoV-2 infection. Journal of Biological Chemistry. 2021;296.	40	633
CARNGAMDYW	IGHV9-3-1	IGHJ4	CWQGTHFPGTF	IGKV1-135	IGKJ1	S; RBD	Guo Y, Kawaguchi A, Takeshita M, Sekiya T, Hirohama M, Yamashita A, et al. Potent mouse monoclonal antibodies that block SARS-CoV-2 infection. Journal of Biological Chemistry. 2021;296.	40	634
CTRGHSDYW	IGHV1-53	IGHJ2	CQQTRKVPYTF	IGKV3-1	IGKJ2	S; RBD	Guo Y, Kawaguchi A, Takeshita M, Sekiya T, Hirohama M, Yamashita A, et al. Potent mouse monoclonal antibodies that block SARS-CoV-2 infection. Journal of Biological Chemistry. 2021;296.	40	635
CARGWTVPPLWVLNWFDPW	IGHV4-34	IGHJ5	CMQALQTPRTF	IGKV2-28	IGKJ4	S; RBD	Han X, Wang Y, Li S, Hu C, et al. (2021) A Rapid and Efficient Screening System for Neutralizing Antibodies and Its Application for SARS-CoV-2. Front. Immunol. 12:653189. doi: 10.3389/fimmu.2021.653189	41	636
CATDGGGGSYYYAHYYYGMDVW	IGHV1-69	IGHJ6	CVLYMGSGIVVF	IGLV8-61	IGLJ2	S; RBD	Han X, Wang Y, Li S, Hu C, et al. (2021) A Rapid and Efficient Screening System for Neutralizing Antibodies and Its Application for SARS-CoV-2. Front. Immunol. 12:653189. doi: 10.3389/fimmu.2021.653189	41	637
CAKDIGVMVPGVTPYGMDVW	IGHV3-9	IGHJ6	CMQGTHWPPGTF	IGKV2D-30	IGKJ2	S; RBD	Han X, Wang Y, Li S, Hu C, et al. (2021) A Rapid and Efficient Screening System for Neutralizing Antibodies and Its Application for SARS-CoV-2. Front. Immunol. 12:653189. doi: 10.3389/fimmu.2021.653189	41	638
CARHCPWQQLVSNWFDPW	IGHV4-59	IGHJ5	CQQFNNFLLTF	IGKV1D-13	IGKJ4	S; RBD	Han X, Wang Y, Li S, Hu C, et al. (2021) A Rapid and Efficient Screening System for Neutralizing Antibodies and Its Application for SARS-CoV-2. Front. Immunol. 12:653189. doi: 10.3389/fimmu.2021.653189	41	639
CARGTEYGDYDVSHDW	IGHV1-69	IGHJ4	CQQYNSYSHTF	IGKV1-5	IGKJ2	S; RBD	Han X, Wang Y, Li S, Hu C, et al. (2021) A Rapid and Efficient Screening System for Neutralizing Antibodies and Its Application for SARS-CoV-2. Front. Immunol. 12:653189. doi: 10.3389/fimmu.2021.653189	41	640
CARGLQYYYDTSGYYKDSYYYGVDVW	IGHV3-23	IGHJ6	CAAWDDSLSGPVF	IGLV1-47	IGLJ3	S; RBD	Han X, Wang Y, Li S, Hu C, et al. (2021) A Rapid and Efficient Screening System for Neutralizing Antibodies and Its Application for SARS-CoV-2. Front. Immunol. 12:653189. doi: 10.3389/fimmu.2021.653189	41	641
CAGEQHIVTTIIDYW	IGHV4-4	IGHJ4	CATWDDSLNGRVF	IGLV1-44	IGLJ3	S; RBD	Han X, Wang Y, Li S, Hu C, et al. (2021) A Rapid and Efficient Screening System for Neutralizing Antibodies and Its Application for SARS-CoV-2. Front. Immunol. 12:653189. doi: 10.3389/fimmu.2021.653189	41	642
CARITPHLVYDYW	IGHV2-70	IGHJ4	CQQSYSIPRTF	IGKV1-39	IGKJ2	S; RBD	Han X, Wang Y, Li S, Hu C, et al. (2021) A Rapid and Efficient Screening System for Neutralizing Antibodies and Its Application for SARS-CoV-2. Front. Immunol. 12:653189. doi: 10.3389/fimmu.2021.653189	41	643
CAKDPTSLYCSGGSCYNNWFDPW	IGHV3-30	IGHJ5	CQQTYSTPRTF	IGKV1-39	IGKJ1	S; RBD	Han X, Wang Y, Li S, Hu C, et al. (2021) A Rapid and Efficient Screening System for Neutralizing Antibodies and Its Application for SARS-CoV-2. Front. Immunol. 12:653189. doi: 10.3389/fimmu.2021.653189	41	644
CAVLDYCSGGSSSSGYYNYGMDVW	IGHV1-18	IGHJ6	CQQYGRSPYTF	IGKV3-20	IGKJ2	S; RBD	Han X, Wang Y, Li S, Hu C, et al. (2021) A Rapid and Efficient Screening System for Neutralizing Antibodies and Its Application for SARS-CoV-2. Front. Immunol. 12:653189. doi: 10.3389/fimmu.2021.653189	41	645
CARIYRGTMVVVFSDLHWYFDLW	IGHV4-31	IGHJ2	CQVWDSSADHYVF	IGLV3-21	IGLJ1	S; RBD	Han X, Wang Y, Li S, Hu C, et al. (2021) A Rapid and Efficient Screening System for Neutralizing Antibodies and Its Application for SARS-CoV-2. Front. Immunol. 12:653189. doi: 10.3389/fimmu.2021.653189	41	646
CARTLGAYYDILTGFRTPGGWFAPW	IGHV4-59	IGHJ5	CQQYGSSPWTF	IGKV3-20	IGKJ1	S; RBD	Han X, Wang Y, Li S, Hu C, et al. (2021) A Rapid and Efficient Screening System for Neutralizing Antibodies and Its Application for SARS-CoV-2. Front. Immunol. 12:653189. doi: 10.3389/fimmu.2021.653189	41	647
CARYYGPQGRAFDIW	IGHV3-66	IGHJ3	CQQYDNLPLTF	IGKV1-33	IGKJ3	S; RBD	Han X, Wang Y, Li S, Hu C, et al. (2021) A Rapid and Efficient Screening System for Neutralizing Antibodies and Its Application for SARS-CoV-2. Front. Immunol. 12:653189. doi: 10.3389/fimmu.2021.653189	41	648
CARDLNIAGGFDIW	IGHV3-66	IGHJ3	CQHLNIDPITF	IGKV1-9	IGKJ5	S; RBD	Han X, Wang Y, Li S, Hu C, et al. (2021) A Rapid and Efficient Screening System for Neutralizing Antibodies and Its Application for SARS-CoV-2. Front. Immunol. 12:653189. doi: 10.3389/fimmu.2021.653189	41	649
CAHSMVRGVLFGADFDYW	IGHV2-5	IGHJ4	CAAWDDSLNGPVF	IGLV1-36	IGLJ3	S; RBD	Han X, Wang Y, Li S, Hu C, et al. (2021) A Rapid and Efficient Screening System for Neutralizing Antibodies and Its Application for SARS-CoV-2. Front. Immunol. 12:653189. doi: 10.3389/fimmu.2021.653189	41	650
CARDYGGNSNYFHYW	IGHV4-31	IGHJ4	CQQYDTLPLTF	IGKV1-33	IGKJ4	S; RBD	Han X, Wang Y, Li S, Hu C, et al. (2021) A Rapid and Efficient Screening System for Neutralizing Antibodies and Its Application for SARS-CoV-2. Front. Immunol. 12:653189. doi: 10.3389/fimmu.2021.653189	41	651
CAREGLVGTALAFDYW	IGHV3-53	IGHJ4	CQQSYSTPPYTF	IGKV1-39	IGKJ2	S; RBD	Han X, Wang Y, Li S, Hu C, et al. (2021) A Rapid and Efficient Screening System for Neutralizing Antibodies and Its Application for SARS-CoV-2. Front. Immunol. 12:653189. doi: 10.3389/fimmu.2021.653189	41	652
CAKDRGYEILTPASFDYW	IGHV3-9	IGHJ4	CQQSYSTPPYTF	IGKV1-39	IGKJ2	S; RBD	Han X, Wang Y, Li S, Hu C, et al. (2021) A Rapid and Efficient Screening System for Neutralizing Antibodies and Its Application for SARS-CoV-2. Front. Immunol. 12:653189. doi: 10.3389/fimmu.2021.653189	41	653
CARAGWELNYW	IGHV1-3	IGHJ4	CQQYYSFWAF	IGKV4-1	IGKJ1	S; RBD	Han X, Wang Y, Li S, Hu C, et al. (2021) A Rapid and Efficient Screening System for Neutralizing Antibodies and Its Application for SARS-CoV-2. Front. Immunol. 12:653189. doi: 10.3389/fimmu.2021.653189	41	654
CARLMYYYGNFDYW	IGHV3-7	IGHJ4	CQQYYGYPTF	IGKV1-8	IGKJ2	S; RBD	Han X, Wang Y, Li S, Hu C, et al. (2021) A Rapid and Efficient Screening System for Neutralizing Antibodies and Its Application for SARS-CoV-2. Front. Immunol. 12:653189. doi: 10.3389/fimmu.2021.653189	41	655
CARDGALYSNSPTEFDYW	IGHV1-46	IGHJ4	CTTWDASRGGWVF	IGLV1-47	IGLJ3	S; RBD	Han X, Wang Y, Li S, Hu C, et al. (2021) A Rapid and Efficient Screening System for Neutralizing Antibodies and Its Application for SARS-CoV-2. Front. Immunol. 12:653189. doi: 10.3389/fimmu.2021.653189	41	656
CARESPKLTGYFDYW	IGHV3-43	IGHJ4	CQVWDSSSDPYVF	IGLV3-21	IGLJ1	S; RBD	Han X, Wang Y, Li S, Hu C, et al. (2021) A Rapid and Efficient Screening System for Neutralizing Antibodies and Its Application for SARS-CoV-2. Front. Immunol. 12:653189. doi: 10.3389/fimmu.2021.653189	41	657
CARDSLFSRVDWYFDLW	IGHV1-2	IGHJ2	CNSRDSSGNTVVF	IGLV1-40	IGLJ2	S; RBD	Han X, Wang Y, Li S, Hu C, et al. (2021) A Rapid and Efficient Screening System for Neutralizing Antibodies and Its Application for SARS-CoV-2. Front. Immunol. 12:653189. doi: 10.3389/fimmu.2021.653189	41	658
CARGRYTYGTEGYFDNW	IGHV1-69	IGHJ4	CQQYNNLYTF	IGKV1-5	IGKJ2	S; RBD	Han X, Wang Y, Li S, Hu C, et al. (2021) A Rapid and Efficient Screening System for Neutralizing Antibodies and Its Application for SARS-CoV-2. Front. Immunol. 12:653189. doi: 10.3389/fimmu.2021.653189	41	659
CAKGGNYGDYLRGFDYW	IGHV3-33	IGHJ4	CQQYHNVPPAF	IGKV1-33	IGKJ4	S; RBD	Han X, Wang Y, Li S, Hu C, et al. (2021) A Rapid and Efficient Screening System for Neutralizing Antibodies and Its Application for SARS-CoV-2. Front. Immunol. 12:653189. doi: 10.3389/fimmu.2021.653189	41	660
CAGLFWYGGYFDYW	IGHV3-7	IGHJ4	CQSYDRSLSVLYVF	IGLV1-40	IGLJ1	S; RBD	Han X, Wang Y, Li S, Hu C, et al. (2021) A Rapid and Efficient Screening System for Neutralizing Antibodies and Its Application for SARS-CoV-2. Front. Immunol. 12:653189. doi: 10.3389/fimmu.2021.653189	41	661
CARIQRGIAADYW	IGHV2-70	IGHJ4	CQQSYSTPRTF	IGKV1-39	IGKJ2	S; RBD	Han X, Wang Y, Li S, Hu C, et al. (2021) A Rapid and Efficient Screening System for Neutralizing Antibodies and Its Application for SARS-CoV-2. Front. Immunol. 12:653189. doi: 10.3389/fimmu.2021.653189	41	662
CARARQLVLNWYFDLW	IGHV1-18	IGHJ2	CQQYYITPQLTF	IGKV4-1	IGKJ4	S; RBD	Han X, Wang Y, Li S, Hu C, et al. (2021) A Rapid and Efficient Screening System for Neutralizing Antibodies and Its Application for SARS-CoV-2. Front. Immunol. 12:653189. doi: 10.3389/fimmu.2021.653189	41	663
CAKQASPYCSGGSCYSGNFDYW	IGHV3-30	IGHJ4	CQQHDNVPLTF	IGKV1-33	IGKJ4	S; RBD	Han X, Wang Y, Li S, Hu C, et al. (2021) A Rapid and Efficient Screening System for Neutralizing Antibodies and Its Application for SARS-CoV-2. Front. Immunol. 12:653189. doi: 10.3389/fimmu.2021.653189	41	664
CAMTYYDYIWGRVDPQFDPW	IGHV4-61	IGHJ5	CCMQGTHWPPTF	IGKV2-30	IGKJ1	S; RBD	Han X, Wang Y, Li S, Hu C, et al. (2021) A Rapid and Efficient Screening System for Neutralizing Antibodies and Its Application for SARS-CoV-2. Front. Immunol. 12:653189. doi: 10.3389/fimmu.2021.653189	41	665
CARDLPLHGDYFDYW	IGHV3-66	IGHJ4	CQQSDNVPVTF	IGKV1-33	IGKJ3	S; RBD	Han X, Wang Y, Li S, Hu C, et al. (2021) A Rapid and Efficient Screening System for Neutralizing Antibodies and Its Application for SARS-CoV-2. Front. Immunol. 12:653189. doi: 10.3389/fimmu.2021.653189	41	666
CARLASDGSGSYLDYFDYW	IGHV3-66	IGHJ4	CQSYDSSLSGSWVF	IGLV1-40	IGLJ3	S; RBD	Han X, Wang Y, Li S, Hu C, et al. (2021) A Rapid and Efficient Screening System for Neutralizing Antibodies and Its Application for SARS-CoV-2. Front. Immunol. 12:653189. doi: 10.3389/fimmu.2021.653189	41	667
CARDPMRPGMDVW	IGHV3-66	IGHJ6	CQQYDNLPRTF	IGKV1-33	IGKJ1	S; RBD	Han X, Wang Y, Li S, Hu C, et al. (2021) A Rapid and Efficient Screening System for Neutralizing Antibodies and Its Application for SARS-CoV-2. Front. Immunol. 12:653189. doi: 10.3389/fimmu.2021.653189	41	668
CALAVGRGIPTSYFDYW	IGHV5-51	IGHJ4	CQQYHNLPITF	IGKV1-33	IGKJ3	S; RBD	Han X, Wang Y, Li S, Hu C, et al. (2021) A Rapid and Efficient Screening System for Neutralizing Antibodies and Its Application for SARS-CoV-2. Front. Immunol. 12:653189. doi: 10.3389/fimmu.2021.653189	41	669
CAREAGTTDWYFDLW	IGHV1-69	IGHJ2	CQSYDSSLSVVVF	IGLV1-40	IGLJ2	S; RBD	Han X, Wang Y, Li S, Hu C, et al. (2021) A Rapid and Efficient Screening System for Neutralizing Antibodies and Its Application for SARS-CoV-2. Front. Immunol. 12:653189. doi: 10.3389/fimmu.2021.653189	41	670
CARFITDGYSSGSDSW	IGHV4-39	IGHJ4	CMQGTHWPMYTF	IGKV2-30	IGKJ2	S; RBD	Han X, Wang Y, Li S, Hu C, et al. (2021) A Rapid and Efficient Screening System for Neutralizing Antibodies and Its Application for SARS-CoV-2. Front. Immunol. 12:653189. doi: 10.3389/fimmu.2021.653189	41	671
CARDLENGGLDVW	IGHV3-53	IGHJ6	CQQTNSFPTF	IGKV1D-12	IGKJ4	S; RBD	Han X, Wang Y, Li S, Hu C, et al. (2021) A Rapid and Efficient Screening System for Neutralizing Antibodies and Its Application for SARS-CoV-2. Front. Immunol. 12:653189. doi: 10.3389/fimmu.2021.653189	41	672
CARMVVRGVMLDYW	IGHV2-70	IGHJ4	CQQSYSPPHSF	IGKV1-39	IGKJ2	S; RBD	Han X, Wang Y, Li S, Hu C, et al. (2021) A Rapid and Efficient Screening System for Neutralizing Antibodies and Its Application for SARS-CoV-2. Front. Immunol. 12:653189. doi: 10.3389/fimmu.2021.653189	41	673
CASPLLSHNYGSGSYYNVYWYFELW	IGHV3-11	IGHJ2	CQQLGTF	IGKV3-11	IGKJ2	S; RBD	Han X, Wang Y, Li S, Hu C, et al. (2021) A Rapid and Efficient Screening System for Neutralizing Antibodies and Its Application for SARS-CoV-2. Front. Immunol. 12:653189. doi: 10.3389/fimmu.2021.653189	41	674
CARDLVTWGLDYW	IGHV3-53	IGHJ4	CQLLNTDPITF	IGKV1-9	IGKJ5	S; RBD	Han X, Wang Y, Li S, Hu C, et al. (2021) A Rapid and Efficient Screening System for Neutralizing Antibodies and Its Application for SARS-CoV-2. Front. Immunol. 12:653189. doi: 10.3389/fimmu.2021.653189	41	675
CAHRLAPDYDFLTGYYNGDDAFDVW	IGHV2-5	IGHJ3	CQQSYNTLALSF	IGKV1-39	IGKJ4	S; RBD	Han X, Wang Y, Li S, Hu C, et al. (2021) A Rapid and Efficient Screening System for Neutralizing Antibodies and Its Application for SARS-CoV-2. Front. Immunol. 12:653189. doi: 10.3389/fimmu.2021.653189	41	676
CARDKWEGTFDYW	IGHV3-66	IGHJ4	CQQLNSYPRMTF	IGKV1-9	IGKJ4	S; RBD	Han X, Wang Y, Li S, Hu C, et al. (2021) A Rapid and Efficient Screening System for Neutralizing Antibodies and Its Application for SARS-CoV-2. Front. Immunol. 12:653189. doi: 10.3389/fimmu.2021.653189	41	677
CARDLAWFGELSESPIEYW	IGHV1-18	IGHJ4	CQQRGNSITF	IGKV3-11	IGKJ5	S; RBD	Han X, Wang Y, Li S, Hu C, et al. (2021) A Rapid and Efficient Screening System for Neutralizing Antibodies and Its Application for SARS-CoV-2. Front. Immunol. 12:653189. doi: 10.3389/fimmu.2021.653189	41	678
CATGRYTYGYGYYFDYW	IGHV1-69	IGHJ4	CQQYGSSRTF	IGKV3-20	IGKJ2	S; RBD	Han X, Wang Y, Li S, Hu C, et al. (2021) A Rapid and Efficient Screening System for Neutralizing Antibodies and Its Application for SARS-CoV-2. Front. Immunol. 12:653189. doi: 10.3389/fimmu.2021.653189	41	679
CATRTGWTNDAFDIW	IGHV5-51	IGHJ3	CQQSYSTPCTF	IGKV1-39	IGKJ2	S; RBD	Han X, Wang Y, Li S, Hu C, et al. (2021) A Rapid and Efficient Screening System for Neutralizing Antibodies and Its Application for SARS-CoV-2. Front. Immunol. 12:653189. doi: 10.3389/fimmu.2021.653189	41	680
CARDAVGSYYYGMEVW	IGHV3-66	IGHJ6	CQHYNNWPLYTF	IGKV3-15	IGKJ2	S; RBD	Han X, Wang Y, Li S, Hu C, et al. (2021) A Rapid and Efficient Screening System for Neutralizing Antibodies and Its Application for SARS-CoV-2. Front. Immunol. 12:653189. doi: 10.3389/fimmu.2021.653189	41	681
CAREGLVGTTLTFDYW	IGHV3-53	IGHJ4	CMQGTHWPPGTF	IGKV2D-30	IGKJ2	S; RBD	Han X, Wang Y, Li S, Hu C, et al. (2021) A Rapid and Efficient Screening System for Neutralizing Antibodies and Its Application for SARS-CoV-2. Front. Immunol. 12:653189. doi: 10.3389/fimmu.2021.653189	41	682
CVRGDHSSGWYGTYYYYMDVW	IGHV3-33	IGHJ6	CQQSYSSPPWTF	IGKV1-39	IGKJ1	S; RBD	Han X, Wang Y, Li S, Hu C, et al. (2021) A Rapid and Efficient Screening System for Neutralizing Antibodies and Its Application for SARS-CoV-2. Front. Immunol. 12:653189. doi: 10.3389/fimmu.2021.653189	41	683
CAREKIRSIAAAGTVYYYGMDVW	IGHV4-31	IGHJ6	CQQYNNWPPWTF	IGKV3-15	IGKJ1	S; RBD	Han X, Wang Y, Li S, Hu C, et al. (2021) A Rapid and Efficient Screening System for Neutralizing Antibodies and Its Application for SARS-CoV-2. Front. Immunol. 12:653189. doi: 10.3389/fimmu.2021.653189	41	684
CAETGWDGMDVW	IGHV3-66	IGHJ6	CQQRSNWPGTF	IGKV3-11	IGKJ1	S; RBD	Han X, Wang Y, Li S, Hu C, et al. (2021) A Rapid and Efficient Screening System for Neutralizing Antibodies and Its Application for SARS-CoV-2. Front. Immunol. 12:653189. doi: 10.3389/fimmu.2021.653189	41	685
CAITSVARGLRGYFDTW	IGHV1-24	IGHJ4	CAAWDDSLSRVVF	IGLV1-47	IGLJ2	S; RBD	Han X, Wang Y, Li S, Hu C, et al. (2021) A Rapid and Efficient Screening System for Neutralizing Antibodies and Its Application for SARS-CoV-2. Front. Immunol. 12:653189. doi: 10.3389/fimmu.2021.653189	41	686
CARVGYYGSGSYPLYWYFDLW	IGHV3-13	IGHJ2	CQQSYSAPPWTF	IGKV1-39	IGKJ1	S; RBD	Han X, Wang Y, Li S, Hu C, et al. (2021) A Rapid and Efficient Screening System for Neutralizing Antibodies and Its Application for SARS-CoV-2. Front. Immunol. 12:653189. doi: 10.3389/fimmu.2021.653189	41	687
CSTTNDYGDYSANYW	IGHV3-15	IGHJ5	CQQSYSTPLTF	IGKV1-39	IGKJ4	S; RBD	Han X, Wang Y, Li S, Hu C, et al. (2021) A Rapid and Efficient Screening System for Neutralizing Antibodies and Its Application for SARS-CoV-2. Front. Immunol. 12:653189. doi: 10.3389/fimmu.2021.653189	41	688
CASTYWDSSGYYYGVDYW	IGHV4-59	IGHJ5	CQQANSFRLTF	IGKV1D-12	IGKJ4	S; RBD	Han X, Wang Y, Li S, Hu C, et al. (2021) A Rapid and Efficient Screening System for Neutralizing Antibodies and Its Application for SARS-CoV-2. Front. Immunol. 12:653189. doi: 10.3389/fimmu.2021.653189	41	689
CAITSLARGLKGYFDSW	IGHV1-24	IGHJ4	CAAWDDSLSGVIF	IGLV1-47	IGLJ2	S; RBD	Han X, Wang Y, Li S, Hu C, et al. (2021) A Rapid and Efficient Screening System for Neutralizing Antibodies and Its Application for SARS-CoV-2. Front. Immunol. 12:653189. doi: 10.3389/fimmu.2021.653189	41	690
CARDDSSSSGVGTGMDVW	IGHV4-34	IGHJ6	CAVWDDSLNGWVF	IGLV1-44	IGLJ3	S; RBD	Han X, Wang Y, Li S, Hu C, et al. (2021) A Rapid and Efficient Screening System for Neutralizing Antibodies and Its Application for SARS-CoV-2. Front. Immunol. 12:653189. doi: 10.3389/fimmu.2021.653189	41	691
CARDGVDFGMVTLFDYW	IGHV3-33	IGHJ4	CQQSYNTPPWTF	IGKV1-39	IGKJ1	S; RBD	Han X, Wang Y, Li S, Hu C, et al. (2021) A Rapid and Efficient Screening System for Neutralizing Antibodies and Its Application for SARS-CoV-2. Front. Immunol. 12:653189. doi: 10.3389/fimmu.2021.653189	41	692
CAKGQRGSPDFFDYW	IGHV3-23	IGHJ4	CQQYNSYSPLTF	IGKV1-5	IGKJ4	S; RBD	Han X, Wang Y, Li S, Hu C, et al. (2021) A Rapid and Efficient Screening System for Neutralizing Antibodies and Its Application for SARS-CoV-2. Front. Immunol. 12:653189. doi: 10.3389/fimmu.2021.653189	41	693
CAREGAGLIIAYDYW	IGHV1-18	IGHJ4	CHQSSSLPYTF	IGKV6-21	IGKJ2	S; RBD	Han X, Wang Y, Li S, Hu C, et al. (2021) A Rapid and Efficient Screening System for Neutralizing Antibodies and Its Application for SARS-CoV-2. Front. Immunol. 12:653189. doi: 10.3389/fimmu.2021.653189	41	694
CAREGLLVGPTGRGLGMDVW	IGHV3-66	IGHJ6	CQQYADLPYTF	IGKV1-33	IGKJ2	S; RBD	Han X, Wang Y, Li S, Hu C, et al. (2021) A Rapid and Efficient Screening System for Neutralizing Antibodies and Its Application for SARS-CoV-2. Front. Immunol. 12:653189. doi: 10.3389/fimmu.2021.653189	41	695
CARHRRDYITMIVRPTRLWAFDYW	IGHV4-34	IGHJ4	CQSYDSALVVF	IGLV1-40	IGLJ2	S; RBD	Han X, Wang Y, Li S, Hu C, et al. (2021) A Rapid and Efficient Screening System for Neutralizing Antibodies and Its Application for SARS-CoV-2. Front. Immunol. 12:653189. doi: 10.3389/fimmu.2021.653189	41	696
CARHPRFSWRGNDSGYFDYW	IGHV4-39	IGHJ4	CSSFTSSSTPYVF	IGLV2-14	IGLJ1	S; RBD	Han X, Wang Y, Li S, Hu C, et al. (2021) A Rapid and Efficient Screening System for Neutralizing Antibodies and Its Application for SARS-CoV-2. Front. Immunol. 12:653189. doi: 10.3389/fimmu.2021.653189	41	697
CAIGLNLSSSSVW	IGHV3S1	IGHJ4	ND			S; RBD	Hanke L, Vidakovics Perez L, Sheward DJ, Das H, Schulte T, Moliner-Morro A, et al. An alpaca nanobody neutralizes SARS-CoV-2 by blocking receptor interaction. Nature Communications. 2020;11(1):4420.	42	698
CAQTHYVSYLLSDYATWPYDYW	IGHV3-3	IGHJ4	ND			S; RBD	Huo J, Le Bas A, Ruza RR, Duyvesteyn HME, Mikolajek H, Malinauskas T, et al. Neutralizing nanobodies bind SARS-CoV-2 spike RBD and block interaction with ACE2. Nature Structural & Molecular Biology. 2020;27(9):846–854.	43	699
CARTENVRSLLSDYATWPYDYW	IGHV3-3	IGHJ4	ND			S; RBD	Huo J, Le Bas A, Ruza RR, Duyvesteyn HME, Mikolajek H, Malinauskas T, et al. Neutralizing nanobodies bind SARS-CoV-2 spike RBD and block interaction with ACE2. Nature Structural & Molecular Biology. 2020;27(9):846–854.	43	700
CARDRSYYLDYW	IGHV3-30	IGHJ4	CQQRSNWPPTF	IGKV3-11	IGKJ1	S; RBD	Hwang WC, Lin Y, Santelli E, Sui J, Jaroszewski L, Stec B, et al. Structural Basis of Neutralization by a Human Anti-severe Acute Respiratory Syndrome Spike Protein Antibody, 80R*. Journal of Biological Chemistry. 2006;281(45):34610–34616. doi:https://doi.org/10.1074/jbc.M603275200.	44	701
CASSQRPDGNLYYFDYW	IGHV4-59	IGHJ4	CQVWDSSSDHYVF	IGLV3-21	IGLJ1	S; RBD	Jennewein MF, MacCamy AJ, Akins NR, Feng J, Homad LJ, Hurlburt NK, et al. Isolation and Characterization of Cross-Neutralizing Coronavirus Antibodies from COVID-19+ Subjects. bioRxiv. 2021;doi:10.1101/2021.03.23.436684.	45	702
CTTEDRKDGYRVFDLW	IGHV3-15	IGHJ2	CQLFGSSTETF	IGKV3-20	IGKJ5	S; RBD	Jiang L, Wang N, Zuo T, Shi X, Poon KMV, Wu Y, et al. Potent neutralization of MERS-CoV by human neutralizing monoclonal antibodies to the viral spike glycoprotein. Science translational medicine. 2014;6(234):234ra59. doi:10.1126/scitranslmed.3008140.	46	703
CARAGGYHDSNGSTSSYGLDVW	IGHV1-2	IGHJ6	CAAWDDSLRGAVF	IGLV1-47	IGLJ7	S; RBD	Jiang L, Wang N, Zuo T, Shi X, Poon KMV, Wu Y, et al. Potent neutralization of MERS-CoV by human neutralizing monoclonal antibodies to the viral spike glycoprotein. Science translational medicine. 2014;6(234):234ra59. doi:10.1126/scitranslmed.3008140.	46	704
CVKDDGYSYGYKYYYGMDVW	IGHV3-30	IGHJ6	CQQYGSSPSF	IGKV3-20	IGKJ3	S; RBD	Jiang L, Wang N, Zuo T, Shi X, Poon KMV, Wu Y, et al. Potent neutralization of MERS-CoV by human neutralizing monoclonal antibodies to the viral spike glycoprotein. Science translational medicine. 2014;6(234):234ra59. doi:10.1126/scitranslmed.3008140.	46	705
CVRDRDDFWSGYYKHW	IGHV3-11	IGHJ1	CQQYDKLPTF	IGKV1-33	IGKJ5	S; RBD	Jiang L, Wang N, Zuo T, Shi X, Poon KMV, Wu Y, et al. Potent neutralization of MERS-CoV by human neutralizing monoclonal antibodies to the viral spike glycoprotein. Science translational medicine. 2014;6(234):234ra59. doi:10.1126/scitranslmed.3008140.	46	706
CAHIIYRSGRDDSW	IGHV2-5	IGHJ5	CQQYGRSRIFTF	IGKV3-20	IGKJ3	S; RBD	Jiang L, Wang N, Zuo T, Shi X, Poon KMV, Wu Y, et al. Potent neutralization of MERS-CoV by human neutralizing monoclonal antibodies to the viral spike glycoprotein. Science translational medicine. 2014;6(234):234ra59. doi:10.1126/scitranslmed.3008140.	46	707
CARDGGKGWHSLIW	IGHV1-3	IGHJ4	CLQHDNFPLEITF	IGKV5-2	IGKJ5	S; RBD	Jiang L, Wang N, Zuo T, Shi X, Poon KMV, Wu Y, et al. Potent neutralization of MERS-CoV by human neutralizing monoclonal antibodies to the viral spike glycoprotein. Science translational medicine. 2014;6(234):234ra59. doi:10.1126/scitranslmed.3008140.	46	708
CARDGSPGSSGTYPFFLDVW	IGHV6-1	IGHJ6	CCSLANNIVF	IGLV2-23	IGLJ7	S; RBD	Jiang L, Wang N, Zuo T, Shi X, Poon KMV, Wu Y, et al. Potent neutralization of MERS-CoV by human neutralizing monoclonal antibodies to the viral spike glycoprotein. Science translational medicine. 2014;6(234):234ra59. doi:10.1126/scitranslmed.3008140.	46	709
CIGFGEGVGALDIW	IGHV2-5	IGHJ3	CQVWDSSSDLGALF	IGLV3-21	IGLJ7	S; RBD	Jiang L, Wang N, Zuo T, Shi X, Poon KMV, Wu Y, et al. Potent neutralization of MERS-CoV by human neutralizing monoclonal antibodies to the viral spike glycoprotein. Science translational medicine. 2014;6(234):234ra59. doi:10.1126/scitranslmed.3008140.	46	710
CARGVRPRWTHAFDIW	IGHV1-69	IGHJ3	CQQYGSSPF	IGKV3-20	IGKJ1	S; RBD	Jiang L, Wang N, Zuo T, Shi X, Poon KMV, Wu Y, et al. Potent neutralization of MERS-CoV by human neutralizing monoclonal antibodies to the viral spike glycoprotein. Science translational medicine. 2014;6(234):234ra59. doi:10.1126/scitranslmed.3008140.	46	711
CASHMPFLYAFDYW	IGHV4-34	IGHJ4	CAAWDDSLNGPVF	IGLV1-44	IGLJ7	S; RBD	Jiang L, Wang N, Zuo T, Shi X, Poon KMV, Wu Y, et al. Potent neutralization of MERS-CoV by human neutralizing monoclonal antibodies to the viral spike glycoprotein. Science translational medicine. 2014;6(234):234ra59. doi:10.1126/scitranslmed.3008140.	46	712
CAHRRRGGDYYQSNGYYWGPKNDAFDVW	IGHV2-5	IGHJ3	CLQHDNFPLF	IGKV5-2	IGKJ3	S; RBD	Jiang L, Wang N, Zuo T, Shi X, Poon KMV, Wu Y, et al. Potent neutralization of MERS-CoV by human neutralizing monoclonal antibodies to the viral spike glycoprotein. Science translational medicine. 2014;6(234):234ra59. doi:10.1126/scitranslmed.3008140.	46	713
CARGIGSEWSGSYQYYFDYW	IGHV4-61*01	ND	ND	ND	ND	ND	Jones BE, Brown-Augsburger PL, Corbett KS, Westendorf K, Davies J, Cujec TP, et al. The neutralizing antibody, LY-CoV555, protects against SARS-CoV-2 infection in nonhuman primates. Science Translational Medicine. 2021;13(593):eabf1906. doi:10.1126/scitranslmed.abf1906.	47	714
CARDAGIAIDYW	IGHV3-21*01	ND	ND	ND	ND	ND	Jones BE, Brown-Augsburger PL, Corbett KS, Westendorf K, Davies J, Cujec TP, et al. The neutralizing antibody, LY-CoV555, protects against SARS-CoV-2 infection in nonhuman primates. Science Translational Medicine. 2021;13(593):eabf1906. doi:10.1126/scitranslmed.abf1906.	47	715
CAILCTNGVCYW	IGHV3-21*01	ND	ND	ND	ND	ND	Jones BE, Brown-Augsburger PL, Corbett KS, Westendorf K, Davies J, Cujec TP, et al. The neutralizing antibody, LY-CoV555, protects against SARS-CoV-2 infection in nonhuman primates. Science Translational Medicine. 2021;13(593):eabf1906. doi:10.1126/scitranslmed.abf1906.	47	716
CARGPTRYYFDYW	IGHV4-59*01	ND	ND	ND	ND	ND	Jones BE, Brown-Augsburger PL, Corbett KS, Westendorf K, Davies J, Cujec TP, et al. The neutralizing antibody, LY-CoV555, protects against SARS-CoV-2 infection in nonhuman primates. Science Translational Medicine. 2021;13(593):eabf1906. doi:10.1126/scitranslmed.abf1906.	47	717
CARALNGGMDVW	IGHV3-21*01	ND	ND	ND	ND	ND	Jones BE, Brown-Augsburger PL, Corbett KS, Westendorf K, Davies J, Cujec TP, et al. The neutralizing antibody, LY-CoV555, protects against SARS-CoV-2 infection in nonhuman primates. Science Translational Medicine. 2021;13(593):eabf1906. doi:10.1126/scitranslmed.abf1906.	47	718
CARVVVVAAMYDYYYGMDVW	IGHV4-59*01	ND	ND	ND	ND	ND	Jones BE, Brown-Augsburger PL, Corbett KS, Westendorf K, Davies J, Cujec TP, et al. The neutralizing antibody, LY-CoV555, protects against SARS-CoV-2 infection in nonhuman primates. Science Translational Medicine. 2021;13(593):eabf1906. doi:10.1126/scitranslmed.abf1906.	47	719
CARDRTAMTDSW	IGHV3-74*01	ND	ND	ND	ND	ND	Jones BE, Brown-Augsburger PL, Corbett KS, Westendorf K, Davies J, Cujec TP, et al. The neutralizing antibody, LY-CoV555, protects against SARS-CoV-2 infection in nonhuman primates. Science Translational Medicine. 2021;13(593):eabf1906. doi:10.1126/scitranslmed.abf1906.	47	720
CARHHGYGSPHWFDPW	IGHV4-59*08	ND	ND	ND	ND	ND	Jones BE, Brown-Augsburger PL, Corbett KS, Westendorf K, Davies J, Cujec TP, et al. The neutralizing antibody, LY-CoV555, protects against SARS-CoV-2 infection in nonhuman primates. Science Translational Medicine. 2021;13(593):eabf1906. doi:10.1126/scitranslmed.abf1906.	47	721
CARVESRYYFDYW	IGHV4-59*01	ND	ND	ND	ND	ND	Jones BE, Brown-Augsburger PL, Corbett KS, Westendorf K, Davies J, Cujec TP, et al. The neutralizing antibody, LY-CoV555, protects against SARS-CoV-2 infection in nonhuman primates. Science Translational Medicine. 2021;13(593):eabf1906. doi:10.1126/scitranslmed.abf1906.	47	722
CARDKGSGWYDGMDVW	IGHV3-48*04	ND	ND	ND	ND	ND	Jones BE, Brown-Augsburger PL, Corbett KS, Westendorf K, Davies J, Cujec TP, et al. The neutralizing antibody, LY-CoV555, protects against SARS-CoV-2 infection in nonhuman primates. Science Translational Medicine. 2021;13(593):eabf1906. doi:10.1126/scitranslmed.abf1906.	47	723
CARDTYGDSAVGFDYW	IGHV3-48*02	ND	ND	ND	ND	ND	Jones BE, Brown-Augsburger PL, Corbett KS, Westendorf K, Davies J, Cujec TP, et al. The neutralizing antibody, LY-CoV555, protects against SARS-CoV-2 infection in nonhuman primates. Science Translational Medicine. 2021;13(593):eabf1906. doi:10.1126/scitranslmed.abf1906.	47	724
CARCTGSYYVGPFDFW	IGHV3-11*06	ND	ND	ND	ND	ND	Jones BE, Brown-Augsburger PL, Corbett KS, Westendorf K, Davies J, Cujec TP, et al. The neutralizing antibody, LY-CoV555, protects against SARS-CoV-2 infection in nonhuman primates. Science Translational Medicine. 2021;13(593):eabf1906. doi:10.1126/scitranslmed.abf1906.	47	725
CARSLGGWFDPW	IGHV3-53*04	ND	ND	ND	ND	ND	Jones BE, Brown-Augsburger PL, Corbett KS, Westendorf K, Davies J, Cujec TP, et al. The neutralizing antibody, LY-CoV555, protects against SARS-CoV-2 infection in nonhuman primates. Science Translational Medicine. 2021;13(593):eabf1906. doi:10.1126/scitranslmed.abf1906.	47	726
CARDGLNWYFDLW	IGHV3-11*01	ND	ND	ND	ND	ND	Jones BE, Brown-Augsburger PL, Corbett KS, Westendorf K, Davies J, Cujec TP, et al. The neutralizing antibody, LY-CoV555, protects against SARS-CoV-2 infection in nonhuman primates. Science Translational Medicine. 2021;13(593):eabf1906. doi:10.1126/scitranslmed.abf1906.	47	727
CASYRPNYYGSGPIDYW	IGHV4-34*01	ND	ND	ND	ND	ND	Jones BE, Brown-Augsburger PL, Corbett KS, Westendorf K, Davies J, Cujec TP, et al. The neutralizing antibody, LY-CoV555, protects against SARS-CoV-2 infection in nonhuman primates. Science Translational Medicine. 2021;13(593):eabf1906. doi:10.1126/scitranslmed.abf1906.	47	728
CARYPHFGVSQGGMDVW	IGHV4-34*03	ND	ND	ND	ND	ND	Jones BE, Brown-Augsburger PL, Corbett KS, Westendorf K, Davies J, Cujec TP, et al. The neutralizing antibody, LY-CoV555, protects against SARS-CoV-2 infection in nonhuman primates. Science Translational Medicine. 2021;13(593):eabf1906. doi:10.1126/scitranslmed.abf1906.	47	729
CARDLGPWTEGDFWSGYGMDVW	IGHV4-34*03	ND	ND	ND	ND	ND	Jones BE, Brown-Augsburger PL, Corbett KS, Westendorf K, Davies J, Cujec TP, et al. The neutralizing antibody, LY-CoV555, protects against SARS-CoV-2 infection in nonhuman primates. Science Translational Medicine. 2021;13(593):eabf1906. doi:10.1126/scitranslmed.abf1906.	47	730
CARWSNRYALDYW	IGHV4-59*01	ND	ND	ND	ND	ND	Jones BE, Brown-Augsburger PL, Corbett KS, Westendorf K, Davies J, Cujec TP, et al. The neutralizing antibody, LY-CoV555, protects against SARS-CoV-2 infection in nonhuman primates. Science Translational Medicine. 2021;13(593):eabf1906. doi:10.1126/scitranslmed.abf1906.	47	731
CARDQRGYSYGYSYYYYGMDVW	IGHV4-38-2*01	ND	ND	ND	ND	ND	Jones BE, Brown-Augsburger PL, Corbett KS, Westendorf K, Davies J, Cujec TP, et al. The neutralizing antibody, LY-CoV555, protects against SARS-CoV-2 infection in nonhuman primates. Science Translational Medicine. 2021;13(593):eabf1906. doi:10.1126/scitranslmed.abf1906.	47	732
CARSDSGSSSGWFDPW	IGHV4-59*12 (F)	ND	ND	ND	ND	ND	Jones BE, Brown-Augsburger PL, Corbett KS, Westendorf K, Davies J, Cujec TP, et al. The neutralizing antibody, LY-CoV555, protects against SARS-CoV-2 infection in nonhuman primates. Science Translational Medicine. 2021;13(593):eabf1906. doi:10.1126/scitranslmed.abf1906.	47	733
CARDGHLYLGGWFDPW	IGHV4-59*01	ND	ND	ND	ND	ND	Jones BE, Brown-Augsburger PL, Corbett KS, Westendorf K, Davies J, Cujec TP, et al. The neutralizing antibody, LY-CoV555, protects against SARS-CoV-2 infection in nonhuman primates. Science Translational Medicine. 2021;13(593):eabf1906. doi:10.1126/scitranslmed.abf1906.	47	734
CARHYGGTGGCWFDPW	IGHV4-59*01	ND	ND	ND	ND	ND	Jones BE, Brown-Augsburger PL, Corbett KS, Westendorf K, Davies J, Cujec TP, et al. The neutralizing antibody, LY-CoV555, protects against SARS-CoV-2 infection in nonhuman primates. Science Translational Medicine. 2021;13(593):eabf1906. doi:10.1126/scitranslmed.abf1906.	47	735
CARGYDYASHGRYYYGMDVW	IGHV4-59*01	ND	ND	ND	ND	ND	Jones BE, Brown-Augsburger PL, Corbett KS, Westendorf K, Davies J, Cujec TP, et al. The neutralizing antibody, LY-CoV555, protects against SARS-CoV-2 infection in nonhuman primates. Science Translational Medicine. 2021;13(593):eabf1906. doi:10.1126/scitranslmed.abf1906.	47	736
CARRGSGIGIPFIDLW	IGHV4-59*01	ND	ND	ND	ND	ND	Jones BE, Brown-Augsburger PL, Corbett KS, Westendorf K, Davies J, Cujec TP, et al. The neutralizing antibody, LY-CoV555, protects against SARS-CoV-2 infection in nonhuman primates. Science Translational Medicine. 2021;13(593):eabf1906. doi:10.1126/scitranslmed.abf1906.	47	737
CARGAVAGTHPGDDYW	IGHV4-59*01	ND	ND	ND	ND	ND	Jones BE, Brown-Augsburger PL, Corbett KS, Westendorf K, Davies J, Cujec TP, et al. The neutralizing antibody, LY-CoV555, protects against SARS-CoV-2 infection in nonhuman primates. Science Translational Medicine. 2021;13(593):eabf1906. doi:10.1126/scitranslmed.abf1906.	47	738
CARHRVGYSYGFHDYW	IGHV4-59*08	ND	ND	ND	ND	ND	Jones BE, Brown-Augsburger PL, Corbett KS, Westendorf K, Davies J, Cujec TP, et al. The neutralizing antibody, LY-CoV555, protects against SARS-CoV-2 infection in nonhuman primates. Science Translational Medicine. 2021;13(593):eabf1906. doi:10.1126/scitranslmed.abf1906.	47	739
CARGPGGDYVGW	IGHV3-21*01	ND	ND	ND	ND	ND	Jones BE, Brown-Augsburger PL, Corbett KS, Westendorf K, Davies J, Cujec TP, et al. The neutralizing antibody, LY-CoV555, protects against SARS-CoV-2 infection in nonhuman primates. Science Translational Medicine. 2021;13(593):eabf1906. doi:10.1126/scitranslmed.abf1906.	47	740
CARLRESEWLPTVHYYCYMDVW	IGHV4-59*01	ND	ND	ND	ND	ND	Jones BE, Brown-Augsburger PL, Corbett KS, Westendorf K, Davies J, Cujec TP, et al. The neutralizing antibody, LY-CoV555, protects against SARS-CoV-2 infection in nonhuman primates. Science Translational Medicine. 2021;13(593):eabf1906. doi:10.1126/scitranslmed.abf1906.	47	741
CARGRGGYYDYYGMDVW	IGHV4-34*03	ND	ND	ND	ND	ND	Jones BE, Brown-Augsburger PL, Corbett KS, Westendorf K, Davies J, Cujec TP, et al. The neutralizing antibody, LY-CoV555, protects against SARS-CoV-2 infection in nonhuman primates. Science Translational Medicine. 2021;13(593):eabf1906. doi:10.1126/scitranslmed.abf1906.	47	742
CARDSRFDPW	IGHV3-30-3*01	ND	ND	ND	ND	ND	Jones BE, Brown-Augsburger PL, Corbett KS, Westendorf K, Davies J, Cujec TP, et al. The neutralizing antibody, LY-CoV555, protects against SARS-CoV-2 infection in nonhuman primates. Science Translational Medicine. 2021;13(593):eabf1906. doi:10.1126/scitranslmed.abf1906.	47	743
CAREYSSGWDPPPFDYW	IGHV4-61*06	ND	ND	ND	ND	ND	Jones BE, Brown-Augsburger PL, Corbett KS, Westendorf K, Davies J, Cujec TP, et al. The neutralizing antibody, LY-CoV555, protects against SARS-CoV-2 infection in nonhuman primates. Science Translational Medicine. 2021;13(593):eabf1906. doi:10.1126/scitranslmed.abf1906.	47	744
CARGDPLWFW	IGHV3-11*04	ND	ND	ND	ND	ND	Jones BE, Brown-Augsburger PL, Corbett KS, Westendorf K, Davies J, Cujec TP, et al. The neutralizing antibody, LY-CoV555, protects against SARS-CoV-2 infection in nonhuman primates. Science Translational Medicine. 2021;13(593):eabf1906. doi:10.1126/scitranslmed.abf1906.	47	745
CARDRKDVW	IGHV3-21*01	ND	ND	ND	ND	ND	Jones BE, Brown-Augsburger PL, Corbett KS, Westendorf K, Davies J, Cujec TP, et al. The neutralizing antibody, LY-CoV555, protects against SARS-CoV-2 infection in nonhuman primates. Science Translational Medicine. 2021;13(593):eabf1906. doi:10.1126/scitranslmed.abf1906.	47	746
CARNELDYW	IGHV3-48*03	ND	ND	ND	ND	ND	Jones BE, Brown-Augsburger PL, Corbett KS, Westendorf K, Davies J, Cujec TP, et al. The neutralizing antibody, LY-CoV555, protects against SARS-CoV-2 infection in nonhuman primates. Science Translational Medicine. 2021;13(593):eabf1906. doi:10.1126/scitranslmed.abf1906.	47	747
CARDSSPEYYYYGMDVW	IGHV3-21*01	ND	ND	ND	ND	ND	Jones BE, Brown-Augsburger PL, Corbett KS, Westendorf K, Davies J, Cujec TP, et al. The neutralizing antibody, LY-CoV555, protects against SARS-CoV-2 infection in nonhuman primates. Science Translational Medicine. 2021;13(593):eabf1906. doi:10.1126/scitranslmed.abf1906.	47	748
CARGLADYW	IGHV3-21*01	ND	ND	ND	ND	ND	Jones BE, Brown-Augsburger PL, Corbett KS, Westendorf K, Davies J, Cujec TP, et al. The neutralizing antibody, LY-CoV555, protects against SARS-CoV-2 infection in nonhuman primates. Science Translational Medicine. 2021;13(593):eabf1906. doi:10.1126/scitranslmed.abf1906.	47	749
CARDAQDYW	IGHV3-21*01	ND	ND	ND	ND	ND	Jones BE, Brown-Augsburger PL, Corbett KS, Westendorf K, Davies J, Cujec TP, et al. The neutralizing antibody, LY-CoV555, protects against SARS-CoV-2 infection in nonhuman primates. Science Translational Medicine. 2021;13(593):eabf1906. doi:10.1126/scitranslmed.abf1906.	47	750
CAKGMIDYW	IGHV3-23*01	ND	ND	ND	ND	ND	Jones BE, Brown-Augsburger PL, Corbett KS, Westendorf K, Davies J, Cujec TP, et al. The neutralizing antibody, LY-CoV555, protects against SARS-CoV-2 infection in nonhuman primates. Science Translational Medicine. 2021;13(593):eabf1906. doi:10.1126/scitranslmed.abf1906.	47	751
CGDMPNDYW	IGHV3-48*03	ND	ND	ND	ND	ND	Jones BE, Brown-Augsburger PL, Corbett KS, Westendorf K, Davies J, Cujec TP, et al. The neutralizing antibody, LY-CoV555, protects against SARS-CoV-2 infection in nonhuman primates. Science Translational Medicine. 2021;13(593):eabf1906. doi:10.1126/scitranslmed.abf1906.	47	752
CARDRNYDFWSGYPYYYGMDVW	IGHV3-48*03	ND	ND	ND	ND	ND	Jones BE, Brown-Augsburger PL, Corbett KS, Westendorf K, Davies J, Cujec TP, et al. The neutralizing antibody, LY-CoV555, protects against SARS-CoV-2 infection in nonhuman primates. Science Translational Medicine. 2021;13(593):eabf1906. doi:10.1126/scitranslmed.abf1906.	47	753
CTQWREDYW	IGHV3-21*01	ND	ND	ND	ND	ND	Jones BE, Brown-Augsburger PL, Corbett KS, Westendorf K, Davies J, Cujec TP, et al. The neutralizing antibody, LY-CoV555, protects against SARS-CoV-2 infection in nonhuman primates. Science Translational Medicine. 2021;13(593):eabf1906. doi:10.1126/scitranslmed.abf1906.	47	754
CARQRCSSTSCLNFDYW	IGHV4-61*05	ND	ND	ND	ND	ND	Jones BE, Brown-Augsburger PL, Corbett KS, Westendorf K, Davies J, Cujec TP, et al. The neutralizing antibody, LY-CoV555, protects against SARS-CoV-2 infection in nonhuman primates. Science Translational Medicine. 2021;13(593):eabf1906. doi:10.1126/scitranslmed.abf1906.	47	755
CARVVAGTAYYYGMDVW	IGHV3-21*01	ND	ND	ND	ND	ND	Jones BE, Brown-Augsburger PL, Corbett KS, Westendorf K, Davies J, Cujec TP, et al. The neutralizing antibody, LY-CoV555, protects against SARS-CoV-2 infection in nonhuman primates. Science Translational Medicine. 2021;13(593):eabf1906. doi:10.1126/scitranslmed.abf1906.	47	756
CARGDVVGATIHWYYGMDVW	IGHV4-59*02	ND	ND	ND	ND	ND	Jones BE, Brown-Augsburger PL, Corbett KS, Westendorf K, Davies J, Cujec TP, et al. The neutralizing antibody, LY-CoV555, protects against SARS-CoV-2 infection in nonhuman primates. Science Translational Medicine. 2021;13(593):eabf1906. doi:10.1126/scitranslmed.abf1906.	47	757
CARALGYSYVDYGMDVW	IGHV4-34*13	ND	ND	ND	ND	ND	Jones BE, Brown-Augsburger PL, Corbett KS, Westendorf K, Davies J, Cujec TP, et al. The neutralizing antibody, LY-CoV555, protects against SARS-CoV-2 infection in nonhuman primates. Science Translational Medicine. 2021;13(593):eabf1906. doi:10.1126/scitranslmed.abf1906.	47	758
CARCSGQWLTPYYYYGMDVW	IGHV4-59*01	ND	ND	ND	ND	ND	Jones BE, Brown-Augsburger PL, Corbett KS, Westendorf K, Davies J, Cujec TP, et al. The neutralizing antibody, LY-CoV555, protects against SARS-CoV-2 infection in nonhuman primates. Science Translational Medicine. 2021;13(593):eabf1906. doi:10.1126/scitranslmed.abf1906.	47	759
CARGSATLPYYYYYYYMDVW	IGHV4-59*08	ND	ND	ND	ND	ND	Jones BE, Brown-Augsburger PL, Corbett KS, Westendorf K, Davies J, Cujec TP, et al. The neutralizing antibody, LY-CoV555, protects against SARS-CoV-2 infection in nonhuman primates. Science Translational Medicine. 2021;13(593):eabf1906. doi:10.1126/scitranslmed.abf1906.	47	760
CARRARLREPTYYYYYMDVW	IGHV4-34*01	ND	ND	ND	ND	ND	Jones BE, Brown-Augsburger PL, Corbett KS, Westendorf K, Davies J, Cujec TP, et al. The neutralizing antibody, LY-CoV555, protects against SARS-CoV-2 infection in nonhuman primates. Science Translational Medicine. 2021;13(593):eabf1906. doi:10.1126/scitranslmed.abf1906.	47	761
CARDDRGWFDPW	IGHV3-21*01	ND	ND	ND	ND	ND	Jones BE, Brown-Augsburger PL, Corbett KS, Westendorf K, Davies J, Cujec TP, et al. The neutralizing antibody, LY-CoV555, protects against SARS-CoV-2 infection in nonhuman primates. Science Translational Medicine. 2021;13(593):eabf1906. doi:10.1126/scitranslmed.abf1906.	47	762
CARGIAAAIDYW	IGHV3-30-3*01	ND	ND	ND	ND	ND	Jones BE, Brown-Augsburger PL, Corbett KS, Westendorf K, Davies J, Cujec TP, et al. The neutralizing antibody, LY-CoV555, protects against SARS-CoV-2 infection in nonhuman primates. Science Translational Medicine. 2021;13(593):eabf1906. doi:10.1126/scitranslmed.abf1906.	47	763
CASLTTAEGYYYMDVW	IGHV3-21*01	ND	ND	ND	ND	ND	Jones BE, Brown-Augsburger PL, Corbett KS, Westendorf K, Davies J, Cujec TP, et al. The neutralizing antibody, LY-CoV555, protects against SARS-CoV-2 infection in nonhuman primates. Science Translational Medicine. 2021;13(593):eabf1906. doi:10.1126/scitranslmed.abf1906.	47	764
CARGNYNGMDVW	IGHV3-7*01	ND	ND	ND	ND	ND	Jones BE, Brown-Augsburger PL, Corbett KS, Westendorf K, Davies J, Cujec TP, et al. The neutralizing antibody, LY-CoV555, protects against SARS-CoV-2 infection in nonhuman primates. Science Translational Medicine. 2021;13(593):eabf1906. doi:10.1126/scitranslmed.abf1906.	47	765
CAREALDAFDIW	IGHV3-30*01	ND	ND	ND	ND	ND	Jones BE, Brown-Augsburger PL, Corbett KS, Westendorf K, Davies J, Cujec TP, et al. The neutralizing antibody, LY-CoV555, protects against SARS-CoV-2 infection in nonhuman primates. Science Translational Medicine. 2021;13(593):eabf1906. doi:10.1126/scitranslmed.abf1906.	47	766
CARVSTMVRGVTQDDYW	IGHV4-59*01	ND	ND	ND	ND	ND	Jones BE, Brown-Augsburger PL, Corbett KS, Westendorf K, Davies J, Cujec TP, et al. The neutralizing antibody, LY-CoV555, protects against SARS-CoV-2 infection in nonhuman primates. Science Translational Medicine. 2021;13(593):eabf1906. doi:10.1126/scitranslmed.abf1906.	47	767
CARHAEQEQWLVRFDYW	IGHV4-59*08	ND	ND	ND	ND	ND	Jones BE, Brown-Augsburger PL, Corbett KS, Westendorf K, Davies J, Cujec TP, et al. The neutralizing antibody, LY-CoV555, protects against SARS-CoV-2 infection in nonhuman primates. Science Translational Medicine. 2021;13(593):eabf1906. doi:10.1126/scitranslmed.abf1906.	47	768
CAREGEDYDSSAYYDYW	IGHV4-59*01	ND	ND	ND	ND	ND	Jones BE, Brown-Augsburger PL, Corbett KS, Westendorf K, Davies J, Cujec TP, et al. The neutralizing antibody, LY-CoV555, protects against SARS-CoV-2 infection in nonhuman primates. Science Translational Medicine. 2021;13(593):eabf1906. doi:10.1126/scitranslmed.abf1906.	47	769
CAREPYYYDSSGYVDYW	IGHV4-31*02	ND	ND	ND	ND	ND	Jones BE, Brown-Augsburger PL, Corbett KS, Westendorf K, Davies J, Cujec TP, et al. The neutralizing antibody, LY-CoV555, protects against SARS-CoV-2 infection in nonhuman primates. Science Translational Medicine. 2021;13(593):eabf1906. doi:10.1126/scitranslmed.abf1906.	47	770
CARAKVYYESSGYLDYW	IGHV4-59*01	ND	ND	ND	ND	ND	Jones BE, Brown-Augsburger PL, Corbett KS, Westendorf K, Davies J, Cujec TP, et al. The neutralizing antibody, LY-CoV555, protects against SARS-CoV-2 infection in nonhuman primates. Science Translational Medicine. 2021;13(593):eabf1906. doi:10.1126/scitranslmed.abf1906.	47	771
CARDRRRGYSYGWSDYW	IGHV4-61*01	ND	ND	ND	ND	ND	Jones BE, Brown-Augsburger PL, Corbett KS, Westendorf K, Davies J, Cujec TP, et al. The neutralizing antibody, LY-CoV555, protects against SARS-CoV-2 infection in nonhuman primates. Science Translational Medicine. 2021;13(593):eabf1906. doi:10.1126/scitranslmed.abf1906.	47	772
CARHHSSGWYPYYYYGMDVW	IGHV4-59*08	ND	ND	ND	ND	ND	Jones BE, Brown-Augsburger PL, Corbett KS, Westendorf K, Davies J, Cujec TP, et al. The neutralizing antibody, LY-CoV555, protects against SARS-CoV-2 infection in nonhuman primates. Science Translational Medicine. 2021;13(593):eabf1906. doi:10.1126/scitranslmed.abf1906.	47	773
CAKGQEQWLVYYGMDVW	IGHV3-23*01	ND	ND	ND	ND	ND	Jones BE, Brown-Augsburger PL, Corbett KS, Westendorf K, Davies J, Cujec TP, et al. The neutralizing antibody, LY-CoV555, protects against SARS-CoV-2 infection in nonhuman primates. Science Translational Medicine. 2021;13(593):eabf1906. doi:10.1126/scitranslmed.abf1906.	47	774
CARDCSYSSGWYVFDYW	IGHV3-64*04	ND	ND	ND	ND	ND	Jones BE, Brown-Augsburger PL, Corbett KS, Westendorf K, Davies J, Cujec TP, et al. The neutralizing antibody, LY-CoV555, protects against SARS-CoV-2 infection in nonhuman primates. Science Translational Medicine. 2021;13(593):eabf1906. doi:10.1126/scitranslmed.abf1906.	47	775
CAKDPAPDVQLERRGYW	IGHV3-23*01	ND	ND	ND	ND	ND	Jones BE, Brown-Augsburger PL, Corbett KS, Westendorf K, Davies J, Cujec TP, et al. The neutralizing antibody, LY-CoV555, protects against SARS-CoV-2 infection in nonhuman primates. Science Translational Medicine. 2021;13(593):eabf1906. doi:10.1126/scitranslmed.abf1906.	47	776
CATPRSSSWYADAFDIW	IGHV3-23*01	ND	ND	ND	ND	ND	Jones BE, Brown-Augsburger PL, Corbett KS, Westendorf K, Davies J, Cujec TP, et al. The neutralizing antibody, LY-CoV555, protects against SARS-CoV-2 infection in nonhuman primates. Science Translational Medicine. 2021;13(593):eabf1906. doi:10.1126/scitranslmed.abf1906.	47	777
CAQQLGTESDYW	IGHV3-30*03	ND	ND	ND	ND	ND	Jones BE, Brown-Augsburger PL, Corbett KS, Westendorf K, Davies J, Cujec TP, et al. The neutralizing antibody, LY-CoV555, protects against SARS-CoV-2 infection in nonhuman primates. Science Translational Medicine. 2021;13(593):eabf1906. doi:10.1126/scitranslmed.abf1906.	47	778
CARDESSVVVVTDLDYW	IGHV3-21*01	ND	ND	ND	ND	ND	Jones BE, Brown-Augsburger PL, Corbett KS, Westendorf K, Davies J, Cujec TP, et al. The neutralizing antibody, LY-CoV555, protects against SARS-CoV-2 infection in nonhuman primates. Science Translational Medicine. 2021;13(593):eabf1906. doi:10.1126/scitranslmed.abf1906.	47	779
CAGYYYNYFDYW	IGHV3-30*01	ND	ND	ND	ND	ND	Jones BE, Brown-Augsburger PL, Corbett KS, Westendorf K, Davies J, Cujec TP, et al. The neutralizing antibody, LY-CoV555, protects against SARS-CoV-2 infection in nonhuman primates. Science Translational Medicine. 2021;13(593):eabf1906. doi:10.1126/scitranslmed.abf1906.	47	780
CATGIGSSSFNGMDVW	IGHV3-23*01	ND	ND	ND	ND	ND	Jones BE, Brown-Augsburger PL, Corbett KS, Westendorf K, Davies J, Cujec TP, et al. The neutralizing antibody, LY-CoV555, protects against SARS-CoV-2 infection in nonhuman primates. Science Translational Medicine. 2021;13(593):eabf1906. doi:10.1126/scitranslmed.abf1906.	47	781
CAKGIVPAAIIGMDVW	IGHV3-23*01	ND	ND	ND	ND	ND	Jones BE, Brown-Augsburger PL, Corbett KS, Westendorf K, Davies J, Cujec TP, et al. The neutralizing antibody, LY-CoV555, protects against SARS-CoV-2 infection in nonhuman primates. Science Translational Medicine. 2021;13(593):eabf1906. doi:10.1126/scitranslmed.abf1906.	47	782
CAREVAGSSTAHFDYW	IGHV3-23*01	ND	ND	ND	ND	ND	Jones BE, Brown-Augsburger PL, Corbett KS, Westendorf K, Davies J, Cujec TP, et al. The neutralizing antibody, LY-CoV555, protects against SARS-CoV-2 infection in nonhuman primates. Science Translational Medicine. 2021;13(593):eabf1906. doi:10.1126/scitranslmed.abf1906.	47	783
CASNDVVVAGFWFDPW	IGHV3-23*01	ND	ND	ND	ND	ND	Jones BE, Brown-Augsburger PL, Corbett KS, Westendorf K, Davies J, Cujec TP, et al. The neutralizing antibody, LY-CoV555, protects against SARS-CoV-2 infection in nonhuman primates. Science Translational Medicine. 2021;13(593):eabf1906. doi:10.1126/scitranslmed.abf1906.	47	784
CARGGGYDGMDVW	IGHV3-13*01	ND	ND	ND	ND	ND	Jones BE, Brown-Augsburger PL, Corbett KS, Westendorf K, Davies J, Cujec TP, et al. The neutralizing antibody, LY-CoV555, protects against SARS-CoV-2 infection in nonhuman primates. Science Translational Medicine. 2021;13(593):eabf1906. doi:10.1126/scitranslmed.abf1906.	47	785
CASLGRFDYW	IGHV3-13*01	ND	ND	ND	ND	ND	Jones BE, Brown-Augsburger PL, Corbett KS, Westendorf K, Davies J, Cujec TP, et al. The neutralizing antibody, LY-CoV555, protects against SARS-CoV-2 infection in nonhuman primates. Science Translational Medicine. 2021;13(593):eabf1906. doi:10.1126/scitranslmed.abf1906.	47	786
CAREGRNYGMDVW	IGHV3-13*01	ND	ND	ND	ND	ND	Jones BE, Brown-Augsburger PL, Corbett KS, Westendorf K, Davies J, Cujec TP, et al. The neutralizing antibody, LY-CoV555, protects against SARS-CoV-2 infection in nonhuman primates. Science Translational Medicine. 2021;13(593):eabf1906. doi:10.1126/scitranslmed.abf1906.	47	787
CARDEQWLALDYW	IGHV3-13*01	ND	ND	ND	ND	ND	Jones BE, Brown-Augsburger PL, Corbett KS, Westendorf K, Davies J, Cujec TP, et al. The neutralizing antibody, LY-CoV555, protects against SARS-CoV-2 infection in nonhuman primates. Science Translational Medicine. 2021;13(593):eabf1906. doi:10.1126/scitranslmed.abf1906.	47	788
CARDANDWSRDIW	IGHV3-21*01	ND	ND	ND	ND	ND	Jones BE, Brown-Augsburger PL, Corbett KS, Westendorf K, Davies J, Cujec TP, et al. The neutralizing antibody, LY-CoV555, protects against SARS-CoV-2 infection in nonhuman primates. Science Translational Medicine. 2021;13(593):eabf1906. doi:10.1126/scitranslmed.abf1906.	47	789
CAREGSGYFFDYW	IGHV3-48*03	ND	ND	ND	ND	ND	Jones BE, Brown-Augsburger PL, Corbett KS, Westendorf K, Davies J, Cujec TP, et al. The neutralizing antibody, LY-CoV555, protects against SARS-CoV-2 infection in nonhuman primates. Science Translational Medicine. 2021;13(593):eabf1906. doi:10.1126/scitranslmed.abf1906.	47	790
CARDWGRRLLLRSYYYYGMDVW	IGHV3-21*01	ND	ND	ND	ND	ND	Jones BE, Brown-Augsburger PL, Corbett KS, Westendorf K, Davies J, Cujec TP, et al. The neutralizing antibody, LY-CoV555, protects against SARS-CoV-2 infection in nonhuman primates. Science Translational Medicine. 2021;13(593):eabf1906. doi:10.1126/scitranslmed.abf1906.	47	791
CVREFRRTWLDYW	IGHV3-48*03	ND	ND	ND	ND	ND	Jones BE, Brown-Augsburger PL, Corbett KS, Westendorf K, Davies J, Cujec TP, et al. The neutralizing antibody, LY-CoV555, protects against SARS-CoV-2 infection in nonhuman primates. Science Translational Medicine. 2021;13(593):eabf1906. doi:10.1126/scitranslmed.abf1906.	47	792
CAKDMSGLRYSACPDYW	IGHV3-23*01	ND	ND	ND	ND	ND	Jones BE, Brown-Augsburger PL, Corbett KS, Westendorf K, Davies J, Cujec TP, et al. The neutralizing antibody, LY-CoV555, protects against SARS-CoV-2 infection in nonhuman primates. Science Translational Medicine. 2021;13(593):eabf1906. doi:10.1126/scitranslmed.abf1906.	47	793
CAKDKGDYGDYDYFDYW	IGHV3-23*01	ND	ND	ND	ND	ND	Jones BE, Brown-Augsburger PL, Corbett KS, Westendorf K, Davies J, Cujec TP, et al. The neutralizing antibody, LY-CoV555, protects against SARS-CoV-2 infection in nonhuman primates. Science Translational Medicine. 2021;13(593):eabf1906. doi:10.1126/scitranslmed.abf1906.	47	794
CVKDWGIAVAAYYFDYW	IGHV3-64D*06	ND	ND	ND	ND	ND	Jones BE, Brown-Augsburger PL, Corbett KS, Westendorf K, Davies J, Cujec TP, et al. The neutralizing antibody, LY-CoV555, protects against SARS-CoV-2 infection in nonhuman primates. Science Translational Medicine. 2021;13(593):eabf1906. doi:10.1126/scitranslmed.abf1906.	47	795
CAKGGPFDYW	IGHV3-48*01	ND	ND	ND	ND	ND	Jones BE, Brown-Augsburger PL, Corbett KS, Westendorf K, Davies J, Cujec TP, et al. The neutralizing antibody, LY-CoV555, protects against SARS-CoV-2 infection in nonhuman primates. Science Translational Medicine. 2021;13(593):eabf1906. doi:10.1126/scitranslmed.abf1906.	47	796
CARGYVLRFLEWSFQHW	IGHV3-30*01	ND	ND	ND	ND	ND	Jones BE, Brown-Augsburger PL, Corbett KS, Westendorf K, Davies J, Cujec TP, et al. The neutralizing antibody, LY-CoV555, protects against SARS-CoV-2 infection in nonhuman primates. Science Translational Medicine. 2021;13(593):eabf1906. doi:10.1126/scitranslmed.abf1906.	47	797
CAKDMSGPYYYYGMDVW	IGHV3-30*03	ND	ND	ND	ND	ND	Jones BE, Brown-Augsburger PL, Corbett KS, Westendorf K, Davies J, Cujec TP, et al. The neutralizing antibody, LY-CoV555, protects against SARS-CoV-2 infection in nonhuman primates. Science Translational Medicine. 2021;13(593):eabf1906. doi:10.1126/scitranslmed.abf1906.	47	798
CARWGNSKILDHW	IGHV3-48*04	ND	ND	ND	ND	ND	Jones BE, Brown-Augsburger PL, Corbett KS, Westendorf K, Davies J, Cujec TP, et al. The neutralizing antibody, LY-CoV555, protects against SARS-CoV-2 infection in nonhuman primates. Science Translational Medicine. 2021;13(593):eabf1906. doi:10.1126/scitranslmed.abf1906.	47	799
CARDEGSGWSHYYMDVW	IGHV3-30*07	ND	ND	ND	ND	ND	Jones BE, Brown-Augsburger PL, Corbett KS, Westendorf K, Davies J, Cujec TP, et al. The neutralizing antibody, LY-CoV555, protects against SARS-CoV-2 infection in nonhuman primates. Science Translational Medicine. 2021;13(593):eabf1906. doi:10.1126/scitranslmed.abf1906.	47	800
CARSVQYLTFEQW	IGHV3-48*03	ND	ND	ND	ND	ND	Jones BE, Brown-Augsburger PL, Corbett KS, Westendorf K, Davies J, Cujec TP, et al. The neutralizing antibody, LY-CoV555, protects against SARS-CoV-2 infection in nonhuman primates. Science Translational Medicine. 2021;13(593):eabf1906. doi:10.1126/scitranslmed.abf1906.	47	801
CASIRLRWLDYW	IGHV3-21*01	ND	ND	ND	ND	ND	Jones BE, Brown-Augsburger PL, Corbett KS, Westendorf K, Davies J, Cujec TP, et al. The neutralizing antibody, LY-CoV555, protects against SARS-CoV-2 infection in nonhuman primates. Science Translational Medicine. 2021;13(593):eabf1906. doi:10.1126/scitranslmed.abf1906.	47	802
CARERHVYFDFW	IGHV3-53*01	ND	ND	ND	ND	ND	Jones BE, Brown-Augsburger PL, Corbett KS, Westendorf K, Davies J, Cujec TP, et al. The neutralizing antibody, LY-CoV555, protects against SARS-CoV-2 infection in nonhuman primates. Science Translational Medicine. 2021;13(593):eabf1906. doi:10.1126/scitranslmed.abf1906.	47	803
CVKGVAGNFDYW	IGHV3-64D*06	ND	ND	ND	ND	ND	Jones BE, Brown-Augsburger PL, Corbett KS, Westendorf K, Davies J, Cujec TP, et al. The neutralizing antibody, LY-CoV555, protects against SARS-CoV-2 infection in nonhuman primates. Science Translational Medicine. 2021;13(593):eabf1906. doi:10.1126/scitranslmed.abf1906.	47	804
CAREYGLGYYYYGMDVW	IGHV3-33*01	ND	ND	ND	ND	ND	Jones BE, Brown-Augsburger PL, Corbett KS, Westendorf K, Davies J, Cujec TP, et al. The neutralizing antibody, LY-CoV555, protects against SARS-CoV-2 infection in nonhuman primates. Science Translational Medicine. 2021;13(593):eabf1906. doi:10.1126/scitranslmed.abf1906.	47	805
CARDPVVVVINGDEAFDIW	IGHV3-33	IGHJ3	CQQRLQWATENTF	IGKV3-11	IGKJ5	S; Unk	Kang X, Yang BA, Hu Y, Zhao H, Xiong W, Yang Y, et al. Human Neutralizing Fab Molecules against Severe Acute Respiratory Syndrome Coronavirus Generated by Phage Display. Clinical and vaccine immunology : CVI. 2006;13:953–7. doi:10.1128/CVI.00037-06.	48	806
CATEGSLGGWGRDFGSW	IGHV3S1	IGHJ6	ND			S; RBD	Koenig PA, Das H, Liu H, Ku ̈mmerer B, Gohr F, Jenster L, et al. Structure-guided multivalent nanobodies block SARS-CoV-2 infection and suppress mutational escape. Science. 2021;371:eabe6230. doi:10.1126/science.abe6230.	49	807
CAAQSGSYYWCGSDWHEYDYW	IGHV3-3	IGHJ4	ND			S; RBD	Koenig PA, Das H, Liu H, Ku ̈mmerer B, Gohr F, Jenster L, et al. Structure-guided multivalent nanobodies block SARS-CoV-2 infection and suppress mutational escape. Science. 2021;371:eabe6230. doi:10.1126/science.abe6230.	49	808
CAAQSGSYYWCGSDWHEYEYW	IGHV3-3	IGHJ4	ND			S; RBD	Koenig PA, Das H, Liu H, Ku ̈mmerer B, Gohr F, Jenster L, et al. Structure-guided multivalent nanobodies block SARS-CoV-2 infection and suppress mutational escape. Science. 2021;371:eabe6230. doi:10.1126/science.abe6230.	49	809
CALTVGTYYSGNYHYTCSDDMDYW	IGHV3-3	IGHJ7	ND			S; RBD	Koenig PA, Das H, Liu H, Ku ̈mmerer B, Gohr F, Jenster L, et al. Structure-guided multivalent nanobodies block SARS-CoV-2 infection and suppress mutational escape. Science. 2021;371:eabe6230. doi:10.1126/science.abe6230.	49	810
CARATTDCSSTSCWSLDFWSGYYTGGREKIFDW	IGHV1-8	IGHJ4	CQQYGSSPGTF	IGKV3-20	IGKJ1	S; S1 non-RBD	Kreer C, Zehner M, Weber T, Ercanoglu MS, Gieselmann L, Rohde C, et al. Longitudinal Isolation of Potent Near-Germline SARS-CoV-2-Neutralizing Antibodies from COVID-19 Patients. Cell. 2020;182(4):843–854.e12. doi:https://doi.org/10.1016/j.cell.2020.06.044.	50	811
CARDFGDFFFDYW	IGHV3-66	IGHJ4	CQQYGSSPRTF	IGKV3-20	IGKJ1	S; RBD	Kreer C, Zehner M, Weber T, Ercanoglu MS, Gieselmann L, Rohde C, et al. Longitudinal Isolation of Potent Near-Germline SARS-CoV-2-Neutralizing Antibodies from COVID-19 Patients. Cell. 2020;182(4):843–854.e12. doi:https://doi.org/10.1016/j.cell.2020.06.044.	50	812
CARAARRPVVTDTMAYYMDVW	IGHV3-33	IGHJ6	CQQRSNWPPTWTF	IGKV3-11	IGKJ1	S; RBD	Kreer C, Zehner M, Weber T, Ercanoglu MS, Gieselmann L, Rohde C, et al. Longitudinal Isolation of Potent Near-Germline SARS-CoV-2-Neutralizing Antibodies from COVID-19 Patients. Cell. 2020;182(4):843–854.e12. doi:https://doi.org/10.1016/j.cell.2020.06.044.	50	813
CAAPHCSSTICYDGFDIW	IGHV1-58	IGHJ3	CQQYGSSPWTF	IGKV3-20	IGKJ1	S; RBD	Kreer C, Zehner M, Weber T, Ercanoglu MS, Gieselmann L, Rohde C, et al. Longitudinal Isolation of Potent Near-Germline SARS-CoV-2-Neutralizing Antibodies from COVID-19 Patients. Cell. 2020;182(4):843–854.e12. doi:https://doi.org/10.1016/j.cell.2020.06.044.	50	814
CARSLRGANLVPW	IGHV7-4-1	IGHJ5	CQQYDNLPLTF	IGKV1-33	IGKJ4	S; RBD	Kreer C, Zehner M, Weber T, Ercanoglu MS, Gieselmann L, Rohde C, et al. Longitudinal Isolation of Potent Near-Germline SARS-CoV-2-Neutralizing Antibodies from COVID-19 Patients. Cell. 2020;182(4):843–854.e12. doi:https://doi.org/10.1016/j.cell.2020.06.044.	50	815
CAKDINYDSGGYHKNYFDYW	IGHV3-9	IGHJ4	CQQSYSNPLTF	IGKV1-39	IGKJ4	S; RBD	Kreer C, Zehner M, Weber T, Ercanoglu MS, Gieselmann L, Rohde C, et al. Longitudinal Isolation of Potent Near-Germline SARS-CoV-2-Neutralizing Antibodies from COVID-19 Patients. Cell. 2020;182(4):843–854.e12. doi:https://doi.org/10.1016/j.cell.2020.06.044.	50	816
CAKGGDYEWELLESW	IGHV3-30	IGHJ5	CQHYHSFPLTF	IGKV1-5	IGKJ4	S; RBD	Kreer C, Zehner M, Weber T, Ercanoglu MS, Gieselmann L, Rohde C, et al. Longitudinal Isolation of Potent Near-Germline SARS-CoV-2-Neutralizing Antibodies from COVID-19 Patients. Cell. 2020;182(4):843–854.e12. doi:https://doi.org/10.1016/j.cell.2020.06.044.	50	817
CASSKGFCSGGSCSDYW	IGHV3-48	IGHJ4	CHQYGSSPWTF	IGKV3-20	IGKJ1	S; RBD	Kreer C, Zehner M, Weber T, Ercanoglu MS, Gieselmann L, Rohde C, et al. Longitudinal Isolation of Potent Near-Germline SARS-CoV-2-Neutralizing Antibodies from COVID-19 Patients. Cell. 2020;182(4):843–854.e12. doi:https://doi.org/10.1016/j.cell.2020.06.044.	50	818
CALASGSYFGGANYW	IGHV3-23	IGHJ4	CLLSYTGARVF	IGLV7-46	IGLJ3	S; RBD	Kreer C, Zehner M, Weber T, Ercanoglu MS, Gieselmann L, Rohde C, et al. Longitudinal Isolation of Potent Near-Germline SARS-CoV-2-Neutralizing Antibodies from COVID-19 Patients. Cell. 2020;182(4):843–854.e12. doi:https://doi.org/10.1016/j.cell.2020.06.044.	50	819
CATGARFGESPFDYW	IGHV3-66	IGHJ4	CQQANSFPGTF	IGKV1D-12	IGKJ1	S; RBD	Kreer C, Zehner M, Weber T, Ercanoglu MS, Gieselmann L, Rohde C, et al. Longitudinal Isolation of Potent Near-Germline SARS-CoV-2-Neutralizing Antibodies from COVID-19 Patients. Cell. 2020;182(4):843–854.e12. doi:https://doi.org/10.1016/j.cell.2020.06.044.	50	820
CTRVRRLWFGSYYYGMDVW	IGHV3-49	IGHJ6	CMQALQTPGTF	IGKV2-28	IGKJ3	S; RBD	Kreer C, Zehner M, Weber T, Ercanoglu MS, Gieselmann L, Rohde C, et al. Longitudinal Isolation of Potent Near-Germline SARS-CoV-2-Neutralizing Antibodies from COVID-19 Patients. Cell. 2020;182(4):843–854.e12. doi:https://doi.org/10.1016/j.cell.2020.06.044.	50	821
CAAPYCSSTRCYDAFDIW	IGHV1-58	IGHJ3	CQQYGRSPWTF	IGKV3-20	IGKJ1	S; RBD	Kreer C, Zehner M, Weber T, Ercanoglu MS, Gieselmann L, Rohde C, et al. Longitudinal Isolation of Potent Near-Germline SARS-CoV-2-Neutralizing Antibodies from COVID-19 Patients. Cell. 2020;182(4):843–854.e12. doi:https://doi.org/10.1016/j.cell.2020.06.044.	50	822
CARASVATITDFDYW	IGHV1-2	IGHJ4	CCSYAGVRTVVF	IGLV2-23	IGLJ3	S; RBD	Kreer C, Zehner M, Weber T, Ercanoglu MS, Gieselmann L, Rohde C, et al. Longitudinal Isolation of Potent Near-Germline SARS-CoV-2-Neutralizing Antibodies from COVID-19 Patients. Cell. 2020;182(4):843–854.e12. doi:https://doi.org/10.1016/j.cell.2020.06.044.	50	823
CARDYGDYFFDYW	IGHV3-66	IGHJ4	CQQYGSSPRTF	IGKV3-20	IGKJ2	S; RBD	Kreer C, Zehner M, Weber T, Ercanoglu MS, Gieselmann L, Rohde C, et al. Longitudinal Isolation of Potent Near-Germline SARS-CoV-2-Neutralizing Antibodies from COVID-19 Patients. Cell. 2020;182(4):843–854.e12. doi:https://doi.org/10.1016/j.cell.2020.06.044.	50	824
CARDGELLGWFDPW	IGHV1-18	IGHJ5	CCSYAGSSTWVF	IGLV2-23	IGLJ3	S; RBD	Kreer C, Zehner M, Weber T, Ercanoglu MS, Gieselmann L, Rohde C, et al. Longitudinal Isolation of Potent Near-Germline SARS-CoV-2-Neutralizing Antibodies from COVID-19 Patients. Cell. 2020;182(4):843–854.e12. doi:https://doi.org/10.1016/j.cell.2020.06.044.	50	825
CARVSGYDSSGYWGDYW	IGHV1-69	IGHJ4	CQQRSNWPPALTF	IGKV3-11	IGKJ4	S; Unk	Kreer C, Zehner M, Weber T, Ercanoglu MS, Gieselmann L, Rohde C, et al. Longitudinal Isolation of Potent Near-Germline SARS-CoV-2-Neutralizing Antibodies from COVID-19 Patients. Cell. 2020;182(4):843–854.e12. doi:https://doi.org/10.1016/j.cell.2020.06.044.	50	826
CAREGGLDYFGSRNSGWTYTWFDPW	IGHV1-69	IGHJ5	CQQSYSTLYSF	IGKV1-39	IGKJ2	S; RBD	Kreer C, Zehner M, Weber T, Ercanoglu MS, Gieselmann L, Rohde C, et al. Longitudinal Isolation of Potent Near-Germline SARS-CoV-2-Neutralizing Antibodies from COVID-19 Patients. Cell. 2020;182(4):843–854.e12. doi:https://doi.org/10.1016/j.cell.2020.06.044.	50	827
CARGVNYYDRNGYYRNDGFDIW	IGHV4-39	IGHJ3	CLQHNTYPFTF	IGKV1-17	IGKJ3	S; RBD	Kreer C, Zehner M, Weber T, Ercanoglu MS, Gieselmann L, Rohde C, et al. Longitudinal Isolation of Potent Near-Germline SARS-CoV-2-Neutralizing Antibodies from COVID-19 Patients. Cell. 2020;182(4):843–854.e12. doi:https://doi.org/10.1016/j.cell.2020.06.044.	50	828
CAKDLRRQDYYADWYFDLW	IGHV3-9	IGHJ2	CQQGNSFPFTF	IGKV1-12	IGKJ3	S; RBD	Kreer C, Zehner M, Weber T, Ercanoglu MS, Gieselmann L, Rohde C, et al. Longitudinal Isolation of Potent Near-Germline SARS-CoV-2-Neutralizing Antibodies from COVID-19 Patients. Cell. 2020;182(4):843–854.e12. doi:https://doi.org/10.1016/j.cell.2020.06.044.	50	829
CAKIGSRNSLGVW	IGHV7-4-1	IGHJ4	CQHFGTSSVTF	IGKV3-20	IGKJ5	S; RBD	Kreer C, Zehner M, Weber T, Ercanoglu MS, Gieselmann L, Rohde C, et al. Longitudinal Isolation of Potent Near-Germline SARS-CoV-2-Neutralizing Antibodies from COVID-19 Patients. Cell. 2020;182(4):843–854.e12. doi:https://doi.org/10.1016/j.cell.2020.06.044.	50	830
CAAPRCSGGSCYDGFDIW	IGHV1-58	IGHJ3	CQQYGSSPWTF	IGKV3-20	IGKJ1	S; RBD	Kreer C, Zehner M, Weber T, Ercanoglu MS, Gieselmann L, Rohde C, et al. Longitudinal Isolation of Potent Near-Germline SARS-CoV-2-Neutralizing Antibodies from COVID-19 Patients. Cell. 2020;182(4):843–854.e12. doi:https://doi.org/10.1016/j.cell.2020.06.044.	50	831
CARASVSTITDFDYW	IGHV1-2	IGHJ4	CCSYAGVRTVVF	IGLV2-23	IGLJ3	S; RBD	Kreer C, Zehner M, Weber T, Ercanoglu MS, Gieselmann L, Rohde C, et al. Longitudinal Isolation of Potent Near-Germline SARS-CoV-2-Neutralizing Antibodies from COVID-19 Patients. Cell. 2020;182(4):843–854.e12. doi:https://doi.org/10.1016/j.cell.2020.06.044.	50	832
CARVGWYDFGTPGDYYYYYGMDVW	IGHV1-2	IGHJ6	CCSYAGTSTFVF	IGLV2-23	IGLJ1	S; RBD	Kreye J, Reincke SM, Kornau HC, S ́anchez-Sendin E, Corman VM, Liu H, et al. A Therapeutic Non-self-reactive SARS-CoV-2 Antibody Protects from Lung Pathology in a COVID-19 Hamster Model. Cell. 2020;183(4):1058–1069.e19. doi:https://doi.org/10.1016/j.cell.2020.09.049.	51	833
CAGSDNYGFPYNGMDVW	IGHV1-18	IGHJ6	CSSYAGNNDFVF	IGLV2-8	IGLJ3	S; RBD	Kreye J, Reincke SM, Kornau HC, S ́anchez-Sendin E, Corman VM, Liu H, et al. A Therapeutic Non-self-reactive SARS-CoV-2 Antibody Protects from Lung Pathology in a COVID-19 Hamster Model. Cell. 2020;183(4):1058–1069.e19. doi:https://doi.org/10.1016/j.cell.2020.09.049.	51	834
CARGGRLADAAGDYW	IGHV3-53	IGHJ4	CQQYDNLPSWTF	IGKV1-33	IGKJ1	S; RBD	Kreye J, Reincke SM, Kornau HC, S ́anchez-Sendin E, Corman VM, Liu H, et al. A Therapeutic Non-self-reactive SARS-CoV-2 Antibody Protects from Lung Pathology in a COVID-19 Hamster Model. Cell. 2020;183(4):1058–1069.e19. doi:https://doi.org/10.1016/j.cell.2020.09.049.	51	835
CARARGSSGWYRIGTRWGNWFDPW	IGHV1-2	IGHJ6	CCSYAGSSSWVF	IGLV2-14	IGLJ3	S; RBD	Kreye J, Reincke SM, Kornau HC, S ́anchez-Sendin E, Corman VM, Liu H, et al. A Therapeutic Non-self-reactive SARS-CoV-2 Antibody Protects from Lung Pathology in a COVID-19 Hamster Model. Cell. 2020;183(4):1058–1069.e19. doi:https://doi.org/10.1016/j.cell.2020.09.049.	51	836
CARGPYYYDSSGSLGAFDIW	IGHV1-2	IGHJ3	CCSYAGGSTSYVF	IGLV2-23	IGLJ1	S; RBD	Kreye J, Reincke SM, Kornau HC, S ́anchez-Sendin E, Corman VM, Liu H, et al. A Therapeutic Non-self-reactive SARS-CoV-2 Antibody Protects from Lung Pathology in a COVID-19 Hamster Model. Cell. 2020;183(4):1058–1069.e19. doi:https://doi.org/10.1016/j.cell.2020.09.049.	51	837
CAAPYCSSTNCYDAFDIW	IGHV1-58	IGHJ3	CQQYGSSPWTF	IGKV3-20	IGKJ1	S; RBD	Kreye J, Reincke SM, Kornau HC, S ́anchez-Sendin E, Corman VM, Liu H, et al. A Therapeutic Non-self-reactive SARS-CoV-2 Antibody Protects from Lung Pathology in a COVID-19 Hamster Model. Cell. 2020;183(4):1058–1069.e19. doi:https://doi.org/10.1016/j.cell.2020.09.049.	51	838
CAREVMVRGALPPYGMDVW	IGHV1-2	IGHJ6	CQQRSNWPPVTF	IGKV3-11	IGKJ4	S; RBD	Kreye J, Reincke SM, Kornau HC, S ́anchez-Sendin E, Corman VM, Liu H, et al. A Therapeutic Non-self-reactive SARS-CoV-2 Antibody Protects from Lung Pathology in a COVID-19 Hamster Model. Cell. 2020;183(4):1058–1069.e19. doi:https://doi.org/10.1016/j.cell.2020.09.049.	51	839
CARGPFYYDNSGTLGGLDVW	IGHV1-2	IGHJ6	CSSYTSSSTYVF	IGLV2-14	IGLJ1	S; RBD	Kreye J, Reincke SM, Kornau HC, S ́anchez-Sendin E, Corman VM, Liu H, et al. A Therapeutic Non-self-reactive SARS-CoV-2 Antibody Protects from Lung Pathology in a COVID-19 Hamster Model. Cell. 2020;183(4):1058–1069.e19. doi:https://doi.org/10.1016/j.cell.2020.09.049.	51	840
CARDGVIPPRFDYW	IGHV3-11	IGHJ4	CQQYDNLPLTF	IGKV1-33	IGKJ4	S; RBD	Kreye J, Reincke SM, Kornau HC, S ́anchez-Sendin E, Corman VM, Liu H, et al. A Therapeutic Non-self-reactive SARS-CoV-2 Antibody Protects from Lung Pathology in a COVID-19 Hamster Model. Cell. 2020;183(4):1058–1069.e19. doi:https://doi.org/10.1016/j.cell.2020.09.049.	51	841
CARDLSEGGMDVW	IGHV3-53	IGHJ6	CQQANGFPPLF	IGKV1-12	IGKJ4	S; RBD	Kreye J, Reincke SM, Kornau HC, S ́anchez-Sendin E, Corman VM, Liu H, et al. A Therapeutic Non-self-reactive SARS-CoV-2 Antibody Protects from Lung Pathology in a COVID-19 Hamster Model. Cell. 2020;183(4):1058–1069.e19. doi:https://doi.org/10.1016/j.cell.2020.09.049.	51	842
CARGFGDYYFDYW	IGHV3-66	IGHJ4	CQQLYTF	IGKV3-20	IGKJ2	S; RBD	Kreye J, Reincke SM, Kornau HC, S ́anchez-Sendin E, Corman VM, Liu H, et al. A Therapeutic Non-self-reactive SARS-CoV-2 Antibody Protects from Lung Pathology in a COVID-19 Hamster Model. Cell. 2020;183(4):1058–1069.e19. doi:https://doi.org/10.1016/j.cell.2020.09.049.	51	843
CATRKETTVTTSLVYGMDVW	IGHV1-69	IGHJ6	CQQSYSTPYTF	IGKV1-39	IGKJ2	S; RBD	Kreye J, Reincke SM, Kornau HC, S ́anchez-Sendin E, Corman VM, Liu H, et al. A Therapeutic Non-self-reactive SARS-CoV-2 Antibody Protects from Lung Pathology in a COVID-19 Hamster Model. Cell. 2020;183(4):1058–1069.e19. doi:https://doi.org/10.1016/j.cell.2020.09.049.	51	844
CARIRGVYSSGWIGGDYW	IGHV5-51	IGHJ4	CQQSYSTPRQWTF	IGKV1-39	IGKJ1	S; RBD	Kreye J, Reincke SM, Kornau HC, S ́anchez-Sendin E, Corman VM, Liu H, et al. A Therapeutic Non-self-reactive SARS-CoV-2 Antibody Protects from Lung Pathology in a COVID-19 Hamster Model. Cell. 2020;183(4):1058–1069.e19. doi:https://doi.org/10.1016/j.cell.2020.09.049.	51	845
CARGHYDLFDYW	IGHV3-53	IGHJ4	CQQLNSYPPGTF	IGKV1-9	IGKJ3	S; RBD	Kreye J, Reincke SM, Kornau HC, S ́anchez-Sendin E, Corman VM, Liu H, et al. A Therapeutic Non-self-reactive SARS-CoV-2 Antibody Protects from Lung Pathology in a COVID-19 Hamster Model. Cell. 2020;183(4):1058–1069.e19. doi:https://doi.org/10.1016/j.cell.2020.09.049.	51	846
CARDSRFSYVNGEFDYW	IGHV1-2	IGHJ4	CCSYAGHSTWVF	IGLV2-23	IGLJ3	S; RBD	Kreye J, Reincke SM, Kornau HC, S ́anchez-Sendin E, Corman VM, Liu H, et al. A Therapeutic Non-self-reactive SARS-CoV-2 Antibody Protects from Lung Pathology in a COVID-19 Hamster Model. Cell. 2020;183(4):1058–1069.e19. doi:https://doi.org/10.1016/j.cell.2020.09.049.	51	847
CAKDFLWDLHPPRYYGMDVW	IGHV3-9	IGHJ6	CQQSYSTHAF	IGLV1-51	IGLJ3	S; RBD	Kreye J, Reincke SM, Kornau HC, S ́anchez-Sendin E, Corman VM, Liu H, et al. A Therapeutic Non-self-reactive SARS-CoV-2 Antibody Protects from Lung Pathology in a COVID-19 Hamster Model. Cell. 2020;183(4):1058–1069.e19. doi:https://doi.org/10.1016/j.cell.2020.09.049.	51	848
CARGDGWDNYYYGMDVW	IGHV3-53	IGHJ6	CQSYDSSLSGSVF	IGLV1-40	IGLJ3	S; RBD	Kreye J, Reincke SM, Kornau HC, S ́anchez-Sendin E, Corman VM, Liu H, et al. A Therapeutic Non-self-reactive SARS-CoV-2 Antibody Protects from Lung Pathology in a COVID-19 Hamster Model. Cell. 2020;183(4):1058–1069.e19. doi:https://doi.org/10.1016/j.cell.2020.09.049.	51	849
CVRGPFYYDSSGPLGGMDVW	IGHV1-2	IGHJ6	CSSYTSSSTYVF	IGLV2-14	IGLJ1	S; RBD	Kreye J, Reincke SM, Kornau HC, S ́anchez-Sendin E, Corman VM, Liu H, et al. A Therapeutic Non-self-reactive SARS-CoV-2 Antibody Protects from Lung Pathology in a COVID-19 Hamster Model. Cell. 2020;183(4):1058–1069.e19. doi:https://doi.org/10.1016/j.cell.2020.09.049.	51	850
CARGAPGCDTWCWYGAAFIDAW	IGHV1S7 (Rabbit)	IGHJ6 (Rabbit)	CGSYDSSAGYVGIF	IGLV3-25	IGLJ3	S; Unk	Lee YC, Leu SJC, Hu CJ, Shih NY, Huang IJ, Wu HH, et al. Chicken single-chain variable fragments against the SARS-CoV spike protein. Journal of Virological Methods. 2007;146(1):104–111. doi:https://doi.org/10.1016/j.jviromet.2007.06.010.	52	851
CAKSVNNSWSTGEDIDVW	IGHV3-30	IGHJ6	CASTDSSSTAGIF	IGLV3-19	IGLJ3	S; Unk	Lee YC, Leu SJC, Hu CJ, Shih NY, Huang IJ, Wu HH, et al. Chicken single-chain variable fragments against the SARS-CoV spike protein. Journal of Virological Methods. 2007;146(1):104–111. doi:https://doi.org/10.1016/j.jviromet.2007.06.010.	52	852
CAKAAGPDCCYTASNIDAW	IGHV3-23	IGHJ4	CGGYDSSNGVFF	IGLV3-5 (Rhesus)	IGLJ1 (Rhesus)	S; Unk	Lee YC, Leu SJC, Hu CJ, Shih NY, Huang IJ, Wu HH, et al. Chicken single-chain variable fragments against the SARS-CoV spike protein. Journal of Virological Methods. 2007;146(1):104–111. doi:https://doi.org/10.1016/j.jviromet.2007.06.010.	52	853
CAKESGAGGWNAGNVIDAW	IGHV3-23	IGHJ4	CGSRDSTYVDMF	IGLV3-19	IGLJ3	S; Unk	Lee YC, Leu SJC, Hu CJ, Shih NY, Huang IJ, Wu HH, et al. Chicken single-chain variable fragments against the SARS-CoV spike protein. Journal of Virological Methods. 2007;146(1):104–111. doi:https://doi.org/10.1016/j.jviromet.2007.06.010.	52	854
CAKGGNGCSSGDHAGQIDAW	IGHV3-23	IGHJ4	CGNEDTSSTGGIF	IGLV3-25	IGLJ3	S; Unk	Lee YC, Leu SJC, Hu CJ, Shih NY, Huang IJ, Wu HH, et al. Chicken single-chain variable fragments against the SARS-CoV spike protein. Journal of Virological Methods. 2007;146(1):104–111. doi:https://doi.org/10.1016/j.jviromet.2007.06.010.	52	855
CARSPGGAYSGSIDTW	IGHV3-23	IGHJ4	CGSADTTYVNSGIF	IGLV3-25	IGLJ3	S; Unk	Lee YC, Leu SJC, Hu CJ, Shih NY, Huang IJ, Wu HH, et al. Chicken single-chain variable fragments against the SARS-CoV spike protein. Journal of Virological Methods. 2007;146(1):104–111. doi:https://doi.org/10.1016/j.jviromet.2007.06.010.	52	856
CAKGSSGSCGSCAGNIDAW	IGHV3-23	IGHJ4	CGSEDSSTNTGIF	IGLV3-25	IGLJ3	S; Unk	Lee YC, Leu SJC, Hu CJ, Shih NY, Huang IJ, Wu HH, et al. Chicken single-chain variable fragments against the SARS-CoV spike protein. Journal of Virological Methods. 2007;146(1):104–111. doi:https://doi.org/10.1016/j.jviromet.2007.06.010.	52	857
CAKSSYCGGGYYSAANIDTW	IGHV3-23	IGHJ4	CGSADSSSTAAF	IGLV3S16 (Rhesus)	IGLJ1 (Rhesus)	S; Unk	Lee YC, Leu SJC, Hu CJ, Shih NY, Huang IJ, Wu HH, et al. Chicken single-chain variable fragments against the SARS-CoV spike protein. Journal of Virological Methods. 2007;146(1):104–111. doi:https://doi.org/10.1016/j.jviromet.2007.06.010.	52	858
CAKSAYGGWTYADNIDAW	IGHV3-23	IGHJ4	CGSTDSNDALF	IGLV3-25	IGLJ7	S; Unk	Lee YC, Leu SJC, Hu CJ, Shih NY, Huang IJ, Wu HH, et al. Chicken single-chain variable fragments against the SARS-CoV spike protein. Journal of Virological Methods. 2007;146(1):104–111. doi:https://doi.org/10.1016/j.jviromet.2007.06.010.	52	859
CAKSGFRNGGGWSSAGLIDAW	IGHV3-23	IGHJ4	CGGYDGSTDAGIF	IGLV3-25	IGLJ3	S; S2	Lee YC, Leu SJC, Hu CJ, Shih NY, Huang IJ, Wu HH, et al. Chicken single-chain variable fragments against the SARS-CoV spike protein. Journal of Virological Methods. 2007;146(1):104–111. doi:https://doi.org/10.1016/j.jviromet.2007.06.010.	52	860
CAKTIYGGGWSGYGDSIDGW	IGHV3-30	IGHJ4	CGGYDGSYVGIF	IGLV3-25	IGLJ3	S; Unk	Lee YC, Leu SJC, Hu CJ, Shih NY, Huang IJ, Wu HH, et al. Chicken single-chain variable fragments against the SARS-CoV spike protein. Journal of Virological Methods. 2007;146(1):104–111. doi:https://doi.org/10.1016/j.jviromet.2007.06.010.	52	861
CAKGSGSACIWSGWCAGDIDSW	IGHV3-23	IGHJ5	CGSADVNSTGSTF	IGLV3-25	IGLJ3	S; S2	Lee YC, Leu SJC, Hu CJ, Shih NY, Huang IJ, Wu HH, et al. Chicken single-chain variable fragments against the SARS-CoV spike protein. Journal of Virological Methods. 2007;146(1):104–111. doi:https://doi.org/10.1016/j.jviromet.2007.06.010.	52	862
CAKNNYNNGVDAAGDIDAW	IGHV3-23	IGHJ4	CGAWDSTDSGYVGIF	IGLV3S16 (Rhesus)	IGLJ1 (Rhesus)	S; Unk	Lee YC, Leu SJC, Hu CJ, Shih NY, Huang IJ, Wu HH, et al. Chicken single-chain variable fragments against the SARS-CoV spike protein. Journal of Virological Methods. 2007;146(1):104–111. doi:https://doi.org/10.1016/j.jviromet.2007.06.010.	52	863
CARSSCGGDYETGCIDAW	IGHV3-64	IGHJ4	CGNRDSNYMGIF	IGLV3S16 (Rhesus)	IGLJ1 (Rhesus)	S; Unk	Lee YC, Leu SJC, Hu CJ, Shih NY, Huang IJ, Wu HH, et al. Chicken single-chain variable fragments against the SARS-CoV spike protein. Journal of Virological Methods. 2007;146(1):104–111. doi:https://doi.org/10.1016/j.jviromet.2007.06.010.	52	864
CAKAADTNYGWRTAGSIDAW	IGHV3-23	IGHJ4	CASADRNFVGMF	IGLV3-25	IGLJ3	S; RBD/non-RBD	Lee YC, Leu SJC, Hung HC, Wu HH, Huang IJ, Hsieh WS, et al. A dominant antigenic epitope on SARS-CoV spike protein identified by an avian single-chain variable fragment (scFv)-expressing phage. Veterinary Immunology and Immunopathology. 2007;117(1):75–85. doi:https://doi.org/10.1016/j.vetimm.2007.02.001.	53	865
CAKAAGSCNYGYSCSYYIDTW	IGHV3-23	IGHJ4	CGSWDSSASYAAF	IGLV3-25	IGLJ7	S; Unk	Lee YC, Leu SJC, Hung HC, Wu HH, Huang IJ, Hsieh WS, et al. A dominant antigenic epitope on SARS-CoV spike protein identified by an avian single-chain variable fragment (scFv)-expressing phage. Veterinary Immunology and Immunopathology. 2007;117(1):75–85. doi:https://doi.org/10.1016/j.vetimm.2007.02.001.	53	866
CAKDSTNTGGCGGYDIDAW	IGHV3-23	IGHJ4	CGSIDSSTTNSAIF	IGLV3-25	IGLJ7	S; Unk	Lee YC, Leu SJC, Hung HC, Wu HH, Huang IJ, Hsieh WS, et al. A dominant antigenic epitope on SARS-CoV spike protein identified by an avian single-chain variable fragment (scFv)-expressing phage. Veterinary Immunology and Immunopathology. 2007;117(1):75–85. doi:https://doi.org/10.1016/j.vetimm.2007.02.001.	53	867
CAKYSGSWTAYAYITAGSIDAW	IGHV3-23	IGHJ4	CGSSDSNSSGIF	IGLV3-25	IGLJ3	S; Unk	Lee YC, Leu SJC, Hung HC, Wu HH, Huang IJ, Hsieh WS, et al. A dominant antigenic epitope on SARS-CoV spike protein identified by an avian single-chain variable fragment (scFv)-expressing phage. Veterinary Immunology and Immunopathology. 2007;117(1):75–85. doi:https://doi.org/10.1016/j.vetimm.2007.02.001.	53	868
CAKSVGGGGWHAATIDAW	IGHV3-23	IGHJ4	CGSFDNSGAGYVGIF	IGLV3-25	IGLJ3	S; Unk	Lee YC, Leu SJC, Hung HC, Wu HH, Huang IJ, Hsieh WS, et al. A dominant antigenic epitope on SARS-CoV spike protein identified by an avian single-chain variable fragment (scFv)-expressing phage. Veterinary Immunology and Immunopathology. 2007;117(1):75–85. doi:https://doi.org/10.1016/j.vetimm.2007.02.001.	53	869
CARLVPGQWHFDYW	IGHV5-10-1	IGHJ4	CQQYDNLLALTF	IGKV1-33	IGKJ4	S; NTD	Li D, Edwards RJ, Manne K, Martinez DR, Sch ̈afer A, Alam SM, et al. The functions of SARS-CoV-2 neutralizing and infection-enhancing antibodies in vitro and in mice and nonhuman primates. bioRxiv. 2021;doi:10.1101/2020.12.31.424729.	54	870
CARDVDIVGVFDYW	IGHV4-61	IGHJ4	CQQRSKWVTF	IGKV3-11	IGKJ4	S; NTD	Li D, Edwards RJ, Manne K, Martinez DR, Sch ̈afer A, Alam SM, et al. The functions of SARS-CoV-2 neutralizing and infection-enhancing antibodies in vitro and in mice and nonhuman primates. bioRxiv. 2021;doi:10.1101/2020.12.31.424729.	54	871
CARMAIVGAYANWGFDYW	IGHV3-48	IGHJ4	CQQYDNPLITF	IGKV1-33	IGKJ5	S; NTD	Li D, Edwards RJ, Manne K, Martinez DR, Sch ̈afer A, Alam SM, et al. The functions of SARS-CoV-2 neutralizing and infection-enhancing antibodies in vitro and in mice and nonhuman primates. bioRxiv. 2021;doi:10.1101/2020.12.31.424729.	54	872
CARGEYNWNDEDYYYGMDVW	IGHV3-53	IGHJ6	CQTWGTGIHVVF	IGLV4-69	IGLJ2	S; NTD	Li D, Edwards RJ, Manne K, Martinez DR, Sch ̈afer A, Alam SM, et al. The functions of SARS-CoV-2 neutralizing and infection-enhancing antibodies in vitro and in mice and nonhuman primates. bioRxiv. 2021;doi:10.1101/2020.12.31.424729.	54	873
CSGFGGDDGMDVW	IGHV1-69	IGHJ6	CQRRSNWPPWTF	IGKV3-11	IGKJ1	S; NTD	Li D, Edwards RJ, Manne K, Martinez DR, Sch ̈afer A, Alam SM, et al. The functions of SARS-CoV-2 neutralizing and infection-enhancing antibodies in vitro and in mice and nonhuman primates. bioRxiv. 2021;doi:10.1101/2020.12.31.424729.	54	874
CATGSPFGVVTSWFDPW	IGHV1-24	IGHJ5	CSSYAGSNNPYVF	IGLV2-8	IGLJ1	S; NTD	Li D, Edwards RJ, Manne K, Martinez DR, Sch ̈afer A, Alam SM, et al. The functions of SARS-CoV-2 neutralizing and infection-enhancing antibodies in vitro and in mice and nonhuman primates. bioRxiv. 2021;doi:10.1101/2020.12.31.424729.	54	875
CATETIFGVSPRVEGNW	IGHV1-69-2	IGHJ4	CQTWGTGIRGIF	IGLV4-69	IGLJ3	S; S2	Li D, Edwards RJ, Manne K, Martinez DR, Sch ̈afer A, Alam SM, et al. The functions of SARS-CoV-2 neutralizing and infection-enhancing antibodies in vitro and in mice and nonhuman primates. bioRxiv. 2021;doi:10.1101/2020.12.31.424729.	54	876
CATTTPFGVVNAIWFDPW	IGHV1-24	IGHJ5	CGTWDSSLSAGVF	IGLV1-51	IGLJ3	S; NTD	Li D, Edwards RJ, Manne K, Martinez DR, Sch ̈afer A, Alam SM, et al. The functions of SARS-CoV-2 neutralizing and infection-enhancing antibodies in vitro and in mice and nonhuman primates. bioRxiv. 2021;doi:10.1101/2020.12.31.424729.	54	877
CATSAVGATLGYW	IGHV3-48	IGHJ4	CQQLNSYLTF	IGLV1-40	IGKJ4	S; NTD	Li D, Edwards RJ, Manne K, Martinez DR, Sch ̈afer A, Alam SM, et al. The functions of SARS-CoV-2 neutralizing and infection-enhancing antibodies in vitro and in mice and nonhuman primates. bioRxiv. 2021;doi:10.1101/2020.12.31.424729.	54	878
CARMVVQGHLQPYYYGMDVW	IGHV4-34	IGHJ6	CATWDDRVRGYWVF	IGLV1-47	IGLJ3	S; NTD	Li D, Edwards RJ, Manne K, Martinez DR, Sch ̈afer A, Alam SM, et al. The functions of SARS-CoV-2 neutralizing and infection-enhancing antibodies in vitro and in mice and nonhuman primates. bioRxiv. 2021;doi:10.1101/2020.12.31.424729.	54	879
CTTDRDYDYIWGSYRYRDYW	IGHV3-15	IGHJ4	CQQSYSPLF	IGKV1-39	IGKJ3	S; NTD	Li D, Edwards RJ, Manne K, Martinez DR, Sch ̈afer A, Alam SM, et al. The functions of SARS-CoV-2 neutralizing and infection-enhancing antibodies in vitro and in mice and nonhuman primates. bioRxiv. 2021;doi:10.1101/2020.12.31.424729.	54	880
CARDDSSGWYRPLYYYYYGMDVW	IGHV3-33	IGHJ6	CQQYGSSPRTF	IGKV3-20	IGKJ4	S; NTD	Li D, Edwards RJ, Manne K, Martinez DR, Sch ̈afer A, Alam SM, et al. The functions of SARS-CoV-2 neutralizing and infection-enhancing antibodies in vitro and in mice and nonhuman primates. bioRxiv. 2021;doi:10.1101/2020.12.31.424729.	54	881
CAREVAFFDWLLQSDYYHGMDVW	IGHV4-61	IGHJ6	CQQSYTTPITF	IGKV1-39	IGKJ5	S; NTD	Li D, Edwards RJ, Manne K, Martinez DR, Sch ̈afer A, Alam SM, et al. The functions of SARS-CoV-2 neutralizing and infection-enhancing antibodies in vitro and in mice and nonhuman primates. bioRxiv. 2021;doi:10.1101/2020.12.31.424729.	54	882
CARADIVVVPAAAFDYW	IGHV4-31	IGHJ4	CSSYAGSNNPYVF	IGLV2-8	IGLJ1	S; NTD	Li D, Edwards RJ, Manne K, Martinez DR, Sch ̈afer A, Alam SM, et al. The functions of SARS-CoV-2 neutralizing and infection-enhancing antibodies in vitro and in mice and nonhuman primates. bioRxiv. 2021;doi:10.1101/2020.12.31.424729.	54	883
CAKVSHDFGDYGDYEFDYW	IGHV3-30	IGHJ4	CLQYNSYPHFF	IGKV1D-16	IGKJ3	S; NTD	Li D, Edwards RJ, Manne K, Martinez DR, Sch ̈afer A, Alam SM, et al. The functions of SARS-CoV-2 neutralizing and infection-enhancing antibodies in vitro and in mice and nonhuman primates. bioRxiv. 2021;doi:10.1101/2020.12.31.424729.	54	884
CARAEWDCSGGSCPW	IGHV1-69	IGHJ5	CQQYGSSPWTF	IGKV3D-20	IGKJ1	S; NTD	Li D, Edwards RJ, Manne K, Martinez DR, Sch ̈afer A, Alam SM, et al. The functions of SARS-CoV-2 neutralizing and infection-enhancing antibodies in vitro and in mice and nonhuman primates. bioRxiv. 2021;doi:10.1101/2020.12.31.424729.	54	885
CARENRGSGRGWFDPW	IGHV1-2	IGHJ5	CCSYGGSSTWVF	IGLV2-23	IGLJ3	S; NTD	Li D, Edwards RJ, Manne K, Martinez DR, Sch ̈afer A, Alam SM, et al. The functions of SARS-CoV-2 neutralizing and infection-enhancing antibodies in vitro and in mice and nonhuman primates. bioRxiv. 2021;doi:10.1101/2020.12.31.424729.	54	886
CARDGGGEYSGYDYAFDIW	IGHV3-7	IGHJ3	CQQANSFPPTF	IGKV1-12	IGKJ4	S; NTD	Li D, Edwards RJ, Manne K, Martinez DR, Sch ̈afer A, Alam SM, et al. The functions of SARS-CoV-2 neutralizing and infection-enhancing antibodies in vitro and in mice and nonhuman primates. bioRxiv. 2021;doi:10.1101/2020.12.31.424729.	54	887
CARIPLRLRSGGRVAFDIW	IGHV4-59	IGHJ3	CCSYVGSSAHVVF	IGLV2-23	IGLJ3	S; non-RBD	Li D, Edwards RJ, Manne K, Martinez DR, Sch ̈afer A, Alam SM, et al. The functions of SARS-CoV-2 neutralizing and infection-enhancing antibodies in vitro and in mice and nonhuman primates. bioRxiv. 2021;doi:10.1101/2020.12.31.424729.	54	888
CARWIHRDFDWLPYGMFMDVW	IGHV1-18	IGHJ6	CTSYEADNTLVF	IGLV2-18	IGLJ3	S; RBD	Li D, Edwards RJ, Manne K, Martinez DR, Sch ̈afer A, Alam SM, et al. The functions of SARS-CoV-2 neutralizing and infection-enhancing antibodies in vitro and in mice and nonhuman primates. bioRxiv. 2021;doi:10.1101/2020.12.31.424729.	54	889
CASPKTDSTGSTLPLFDW	IGHV1-2	IGHJ4	CQQYGSAPYTF	IGKV3-20	IGKJ2	S; S2	Li D, Edwards RJ, Manne K, Martinez DR, Sch ̈afer A, Alam SM, et al. The functions of SARS-CoV-2 neutralizing and infection-enhancing antibodies in vitro and in mice and nonhuman primates. bioRxiv. 2021;doi:10.1101/2020.12.31.424729.	54	890
CARDAGGLW	IGHV3-7	IGHJ4	CYTAADNNVLF	IGLV3-27	IGLJ3	S; non-RBD	Li D, Edwards RJ, Manne K, Martinez DR, Sch ̈afer A, Alam SM, et al. The functions of SARS-CoV-2 neutralizing and infection-enhancing antibodies in vitro and in mice and nonhuman primates. bioRxiv. 2021;doi:10.1101/2020.12.31.424729.	54	891
CARAEAGYCRGGACYFFDYW	IGHV3-21	IGHJ4	CQQYYSSPLTF	IGKV4-1	IGKJ4	S; non-RBD	Li D, Edwards RJ, Manne K, Martinez DR, Sch ̈afer A, Alam SM, et al. The functions of SARS-CoV-2 neutralizing and infection-enhancing antibodies in vitro and in mice and nonhuman primates. bioRxiv. 2021;doi:10.1101/2020.12.31.424729.	54	892
CARCGGGGCNQVGGMDVW	IGHV3-21	IGHJ6	CQHYNGYPFTF	IGKV1-5	IGKJ5	S; non-RBD	Li D, Edwards RJ, Manne K, Martinez DR, Sch ̈afer A, Alam SM, et al. The functions of SARS-CoV-2 neutralizing and infection-enhancing antibodies in vitro and in mice and nonhuman primates. bioRxiv. 2021;doi:10.1101/2020.12.31.424729.	54	893
CARVYMGATVMRAFDVW	IGHV1-46	IGHJ3	CQQYGGSPMYTF	IGKV3-20	IGKJ2	S; non-RBD	Li D, Edwards RJ, Manne K, Martinez DR, Sch ̈afer A, Alam SM, et al. The functions of SARS-CoV-2 neutralizing and infection-enhancing antibodies in vitro and in mice and nonhuman primates. bioRxiv. 2021;doi:10.1101/2020.12.31.424729.	54	894
CARDDGKMNFGSAPWDFFHSW	IGHV1-69	IGHJ5	CQQYGSSPGITF	IGKV3-20	IGKJ5	S; non-RBD	Li D, Edwards RJ, Manne K, Martinez DR, Sch ̈afer A, Alam SM, et al. The functions of SARS-CoV-2 neutralizing and infection-enhancing antibodies in vitro and in mice and nonhuman primates. bioRxiv. 2021;doi:10.1101/2020.12.31.424729.	54	895
CARDTSNAEDFWSAPILGYYYGMDVW	IGHV1-46	IGHJ6	CAAWDDSLSGVVF	IGLV1-47	IGLJ3	S; RBD	Li D, Edwards RJ, Manne K, Martinez DR, Sch ̈afer A, Alam SM, et al. The functions of SARS-CoV-2 neutralizing and infection-enhancing antibodies in vitro and in mice and nonhuman primates. bioRxiv. 2021;doi:10.1101/2020.12.31.424729.	54	896
CARGPSGYYYASGDFW	IGHV1-8	IGHJ4	CQSPDTTSTYRVF	IGLV3-25	IGLJ3	S; non-RBD	Li D, Edwards RJ, Manne K, Martinez DR, Sch ̈afer A, Alam SM, et al. The functions of SARS-CoV-2 neutralizing and infection-enhancing antibodies in vitro and in mice and nonhuman primates. bioRxiv. 2021;doi:10.1101/2020.12.31.424729.	54	897
CAQLEGDSNSYGYDYYYYYGMDVW	IGHV3-30	IGHJ6	CAAWDDSLNWVF	IGLV1-44	IGLJ3	S; NTD	Li D, Edwards RJ, Manne K, Martinez DR, Sch ̈afer A, Alam SM, et al. The functions of SARS-CoV-2 neutralizing and infection-enhancing antibodies in vitro and in mice and nonhuman primates. bioRxiv. 2021;doi:10.1101/2020.12.31.424729.	54	898
CARRYCSGGTCSPFDYW	IGHV4-4	IGHJ4	CCSYGGSSTWVF	IGLV2-23	IGLJ3	S; NTD	Li D, Edwards RJ, Manne K, Martinez DR, Sch ̈afer A, Alam SM, et al. The functions of SARS-CoV-2 neutralizing and infection-enhancing antibodies in vitro and in mice and nonhuman primates. bioRxiv. 2021;doi:10.1101/2020.12.31.424729.	54	899
CARLFADRGGYFWFDPW	IGHV4-4	IGHJ5	CASTDSSGNHRVF	IGLV3-10	IGLJ3	S; S2	Li D, Edwards RJ, Manne K, Martinez DR, Sch ̈afer A, Alam SM, et al. The functions of SARS-CoV-2 neutralizing and infection-enhancing antibodies in vitro and in mice and nonhuman primates. bioRxiv. 2021;doi:10.1101/2020.12.31.424729.	54	900
CASEPIVAARTSFETDYW	IGHV3-33	IGHJ4	CQQYYSTPHSF	IGKV4-1	IGKJ1	S; S2	Li D, Edwards RJ, Manne K, Martinez DR, Sch ̈afer A, Alam SM, et al. The functions of SARS-CoV-2 neutralizing and infection-enhancing antibodies in vitro and in mice and nonhuman primates. bioRxiv. 2021;doi:10.1101/2020.12.31.424729.	54	901
CAHIVIAVARYYFDYW	IGHV2-5	IGHJ4	CQQSYSTPYSF	IGKV1-39	IGKJ2	S; S2	Li D, Edwards RJ, Manne K, Martinez DR, Sch ̈afer A, Alam SM, et al. The functions of SARS-CoV-2 neutralizing and infection-enhancing antibodies in vitro and in mice and nonhuman primates. bioRxiv. 2021;doi:10.1101/2020.12.31.424729.	54	902
CAREGITSFGIVTHYYALDVW	IGHV3-21	IGHJ6	CSSYTASNTLVF	IGLV2-14	IGLJ1	S; S2	Li D, Edwards RJ, Manne K, Martinez DR, Sch ̈afer A, Alam SM, et al. The functions of SARS-CoV-2 neutralizing and infection-enhancing antibodies in vitro and in mice and nonhuman primates. bioRxiv. 2021;doi:10.1101/2020.12.31.424729.	54	903
CARRGYYDFWSGPIFDYW	IGHV4-39	IGHJ4	CQVWDSSSDHPNYVF	IGLV3-21	IGLJ1	S; RBD	Li D, Edwards RJ, Manne K, Martinez DR, Sch ̈afer A, Alam SM, et al. The functions of SARS-CoV-2 neutralizing and infection-enhancing antibodies in vitro and in mice and nonhuman primates. bioRxiv. 2021;doi:10.1101/2020.12.31.424729.	54	904
CARPHNPAAYCSGGSCYSAYYYYYGMDVW	IGHV3-21	IGHJ6	CQQYNNWLTF	IGKV3-11	IGKJ4	S; RBD	Li D, Edwards RJ, Manne K, Martinez DR, Sch ̈afer A, Alam SM, et al. The functions of SARS-CoV-2 neutralizing and infection-enhancing antibodies in vitro and in mice and nonhuman primates. bioRxiv. 2021;doi:10.1101/2020.12.31.424729.	54	905
CARGADILTGYYNYYYYGMDVW	IGHV3-33	IGHJ6	CQSFDSSLSDHVVF	IGLV1-40	IGLJ3	S; RBD	Li D, Edwards RJ, Manne K, Martinez DR, Sch ̈afer A, Alam SM, et al. The functions of SARS-CoV-2 neutralizing and infection-enhancing antibodies in vitro and in mice and nonhuman primates. bioRxiv. 2021;doi:10.1101/2020.12.31.424729.	54	906
CARAYGDYFFDYW	IGHV3-53	IGHJ4	CQQYYSFPPTF	IGKV1-39	IGKJ1	S; RBD	Li D, Edwards RJ, Manne K, Martinez DR, Sch ̈afer A, Alam SM, et al. The functions of SARS-CoV-2 neutralizing and infection-enhancing antibodies in vitro and in mice and nonhuman primates. bioRxiv. 2021;doi:10.1101/2020.12.31.424729.	54	907
CAKSDSELLPHFDYW	IGHV3-30	IGHJ4	CQVWDSSGDQAVF	IGLV3-21	IGLJ3	S; NTD	Li D, Edwards RJ, Manne K, Martinez DR, Sch ̈afer A, Alam SM, et al. The functions of SARS-CoV-2 neutralizing and infection-enhancing antibodies in vitro and in mice and nonhuman primates. bioRxiv. 2021;doi:10.1101/2020.12.31.424729.	54	908
CAMVQGVMVYW	IGHV4-4	IGHJ4	CQQYYSTLGRTF	IGKV1-NL1	IGKJ1	S; RBD	Li D, Edwards RJ, Manne K, Martinez DR, Sch ̈afer A, Alam SM, et al. The functions of SARS-CoV-2 neutralizing and infection-enhancing antibodies in vitro and in mice and nonhuman primates. bioRxiv. 2021;doi:10.1101/2020.12.31.424729.	54	909
CASDYYDSSGYPWDYYFDYW	IGHV3-33	IGHJ4	CQQSYSTRWTF	IGKV1-39	IGKJ1	N	Li D, Edwards RJ, Manne K, Martinez DR, Sch ̈afer A, Alam SM, et al. The functions of SARS-CoV-2 neutralizing and infection-enhancing antibodies in vitro and in mice and nonhuman primates. bioRxiv. 2021;doi:10.1101/2020.12.31.424729.	54	910
CAKGDYDVWSGYHRVYYYHGMDVW	IGHV3-30	IGHJ6	ND	IGKV2-28	IGKJ2	S; NTD	Li D, Edwards RJ, Manne K, Martinez DR, Sch ̈afer A, Alam SM, et al. The functions of SARS-CoV-2 neutralizing and infection-enhancing antibodies in vitro and in mice and nonhuman primates. bioRxiv. 2021;doi:10.1101/2020.12.31.424729.	54	911
CVRFYSPLHDLVIHYGNYW	IGHV3-30-3	IGHJ4	CQQYDDLWTF	IGKV1-33	IGKJ1	N	Li D, Edwards RJ, Manne K, Martinez DR, Sch ̈afer A, Alam SM, et al. The functions of SARS-CoV-2 neutralizing and infection-enhancing antibodies in vitro and in mice and nonhuman primates. bioRxiv. 2021;doi:10.1101/2020.12.31.424729.	54	912
CARVQDIVIVPAVYGMDVW	IGHV1-69	IGHJ6	CQQYYHNPFTF	IGKV4-1	IGKJ3	S; non-RBD	Li D, Edwards RJ, Manne K, Martinez DR, Sch ̈afer A, Alam SM, et al. The functions of SARS-CoV-2 neutralizing and infection-enhancing antibodies in vitro and in mice and nonhuman primates. bioRxiv. 2021;doi:10.1101/2020.12.31.424729.	54	913
CGSGSEAHYGIDYW	IGHV1-69-2	IGHJ4	CAAWDDSLSGQKVF	IGLV1-47	IGLJ1	S; RBD	Li D, Edwards RJ, Manne K, Martinez DR, Sch ̈afer A, Alam SM, et al. The functions of SARS-CoV-2 neutralizing and infection-enhancing antibodies in vitro and in mice and nonhuman primates. bioRxiv. 2021;doi:10.1101/2020.12.31.424729.	54	914
CARATPHRRDQGPFHYW	IGHV3-33	IGHJ4	CQVWDIGVVF	IGLV3-21	IGLJ3	S; RBD	Li D, Edwards RJ, Manne K, Martinez DR, Sch ̈afer A, Alam SM, et al. The functions of SARS-CoV-2 neutralizing and infection-enhancing antibodies in vitro and in mice and nonhuman primates. bioRxiv. 2021;doi:10.1101/2020.12.31.424729.	54	915
CARGGPEITMIAIDAFDIW	IGHV4-31	IGHJ3	CQQSYSTLLFTF	IGKV1-39	IGKJ3	S; RBD	Li D, Edwards RJ, Manne K, Martinez DR, Sch ̈afer A, Alam SM, et al. The functions of SARS-CoV-2 neutralizing and infection-enhancing antibodies in vitro and in mice and nonhuman primates. bioRxiv. 2021;doi:10.1101/2020.12.31.424729.	54	916
CAREVRWNWFDTW	IGHV4-59	IGHJ4	CQQYHDTPWTF	IGKV4-1	IGKJ1	S; S2	Li D, Edwards RJ, Manne K, Martinez DR, Sch ̈afer A, Alam SM, et al. The functions of SARS-CoV-2 neutralizing and infection-enhancing antibodies in vitro and in mice and nonhuman primates. bioRxiv. 2021;doi:10.1101/2020.12.31.424729.	54	917
CAGASDLDYFDYW	IGHV4-39	IGHJ4	CQQRDNWPSF	IGKV3-11	IGKJ4	N	Li D, Edwards RJ, Manne K, Martinez DR, Sch ̈afer A, Alam SM, et al. The functions of SARS-CoV-2 neutralizing and infection-enhancing antibodies in vitro and in mice and nonhuman primates. bioRxiv. 2021;doi:10.1101/2020.12.31.424729.	54	918
CARDRVDSSSWGFYFDYW	IGHV3-33	IGHJ4	CYSTDSSINHSGVF	IGLV3-10	IGLJ2	S; NTD	Li D, Edwards RJ, Manne K, Martinez DR, Sch ̈afer A, Alam SM, et al. The functions of SARS-CoV-2 neutralizing and infection-enhancing antibodies in vitro and in mice and nonhuman primates. bioRxiv. 2021;doi:10.1101/2020.12.31.424729.	54	919
CARMDRSQVYW	IGHV1-46	IGHJ4	CCSYAGSNTWVF	IGLV2-11	IGLJ3	S; non-RBD	Li D, Edwards RJ, Manne K, Martinez DR, Sch ̈afer A, Alam SM, et al. The functions of SARS-CoV-2 neutralizing and infection-enhancing antibodies in vitro and in mice and nonhuman primates. bioRxiv. 2021;doi:10.1101/2020.12.31.424729.	54	920
CARIEYSYGRRGLDYW	IGHV4-34	IGHJ4	CNSRDSSGDHVPF	IGLV3-19	IGLJ3	S; NTD	Li D, Edwards RJ, Manne K, Martinez DR, Sch ̈afer A, Alam SM, et al. The functions of SARS-CoV-2 neutralizing and infection-enhancing antibodies in vitro and in mice and nonhuman primates. bioRxiv. 2021;doi:10.1101/2020.12.31.424729.	54	921
CARDLSRTYRFQYYDSGVTEAFDIW	IGHV4-34	IGHJ3	CGTWDSSLSAGVF	IGLV1-51	IGLJ3	S; NTD	Li D, Edwards RJ, Manne K, Martinez DR, Sch ̈afer A, Alam SM, et al. The functions of SARS-CoV-2 neutralizing and infection-enhancing antibodies in vitro and in mice and nonhuman primates. bioRxiv. 2021;doi:10.1101/2020.12.31.424729.	54	922
CARGRRGIVVGIDDPNYDYW	IGHV4-34	IGHJ4	CGTWDSSLSAVVF	IGLV1-51	IGLJ2	S; NTD	Li D, Edwards RJ, Manne K, Martinez DR, Sch ̈afer A, Alam SM, et al. The functions of SARS-CoV-2 neutralizing and infection-enhancing antibodies in vitro and in mice and nonhuman primates. bioRxiv. 2021;doi:10.1101/2020.12.31.424729.	54	923
CARGTTIGLYTNTWNFPRLGFDPW	IGHV4-34	IGHJ5	CCSYAGSYTLF	IGLV2-23	IGLJ1	S; NTD	Li D, Edwards RJ, Manne K, Martinez DR, Sch ̈afer A, Alam SM, et al. The functions of SARS-CoV-2 neutralizing and infection-enhancing antibodies in vitro and in mice and nonhuman primates. bioRxiv. 2021;doi:10.1101/2020.12.31.424729.	54	924
CARVPTVTVYGVDVINVSWFDPW	IGHV4-34	IGHJ5	CCLYGRTRTFYVF	IGLV2-23	IGLJ1	S; NTD	Li D, Edwards RJ, Manne K, Martinez DR, Sch ̈afer A, Alam SM, et al. The functions of SARS-CoV-2 neutralizing and infection-enhancing antibodies in vitro and in mice and nonhuman primates. bioRxiv. 2021;doi:10.1101/2020.12.31.424729.	54	925
CAREEFVVVPGNWFDPW	IGHV1-69	IGHJ5	CCSRDSSGNHHVVF	IGLV3-19	IGLJ2	S; NTD	Li D, Edwards RJ, Manne K, Martinez DR, Sch ̈afer A, Alam SM, et al. The functions of SARS-CoV-2 neutralizing and infection-enhancing antibodies in vitro and in mice and nonhuman primates. bioRxiv. 2021;doi:10.1101/2020.12.31.424729.	54	926
CARGVTTPVVHLYSSGRPSRWFDSW	IGHV4-34	IGHJ5	CCSYAGSGTWMF	IGLV2-23	IGLJ3	S; NTD	Li D, Edwards RJ, Manne K, Martinez DR, Sch ̈afer A, Alam SM, et al. The functions of SARS-CoV-2 neutralizing and infection-enhancing antibodies in vitro and in mice and nonhuman primates. bioRxiv. 2021;doi:10.1101/2020.12.31.424729.	54	927
CARINAYSSSWPTFDYW	IGHV2-70	IGHJ4	CQQYGSSSWTF	IGKV3-20	IGKJ1	S; NTD	Li D, Edwards RJ, Manne K, Martinez DR, Sch ̈afer A, Alam SM, et al. The functions of SARS-CoV-2 neutralizing and infection-enhancing antibodies in vitro and in mice and nonhuman primates. bioRxiv. 2021;doi:10.1101/2020.12.31.424729.	54	928
CATGSPFGVVTDWFDPW	IGHV1-24	IGHJ5	CSSYAGSNNPYVF	IGLV2-8	IGLJ1	S; NTD	Li D, Edwards RJ, Manne K, Martinez DR, Sch ̈afer A, Alam SM, et al. The functions of SARS-CoV-2 neutralizing and infection-enhancing antibodies in vitro and in mice and nonhuman primates. bioRxiv. 2021;doi:10.1101/2020.12.31.424729.	54	929
CARSSSGFSYDTPLDPW	IGHV4-39	IGHJ5	CLQHNSYPITF	IGKV1-17	IGKJ5	S; NTD	Li D, Edwards RJ, Manne K, Martinez DR, Sch ̈afer A, Alam SM, et al. The functions of SARS-CoV-2 neutralizing and infection-enhancing antibodies in vitro and in mice and nonhuman primates. bioRxiv. 2021;doi:10.1101/2020.12.31.424729.	54	930
CARDLHEWELLAAGLDYW	IGHV3-30-3	IGHJ4	CQAWDSSTARYVF	IGLV3-1	IGLJ1	S; NTD	Li D, Edwards RJ, Manne K, Martinez DR, Sch ̈afer A, Alam SM, et al. The functions of SARS-CoV-2 neutralizing and infection-enhancing antibodies in vitro and in mice and nonhuman primates. bioRxiv. 2021;doi:10.1101/2020.12.31.424729.	54	931
CAREGAAANTHGWFDPW	IGHV3-53	IGHJ5	CQQLNSYPPITF	IGKV1-9	IGKJ5	S; RBD	Li D, Edwards RJ, Manne K, Martinez DR, Sch ̈afer A, Alam SM, et al. The functions of SARS-CoV-2 neutralizing and infection-enhancing antibodies in vitro and in mice and nonhuman primates. bioRxiv. 2021;doi:10.1101/2020.12.31.424729.	54	932
CARDLAERGGMDVW	IGHV3-53	IGHJ6	CQQLNSYPITF	IGKV1-9	IGKJ5	S; RBD	Li D, Edwards RJ, Manne K, Martinez DR, Sch ̈afer A, Alam SM, et al. The functions of SARS-CoV-2 neutralizing and infection-enhancing antibodies in vitro and in mice and nonhuman primates. bioRxiv. 2021;doi:10.1101/2020.12.31.424729.	54	933
CARDGMVGATTGIDYW	IGHV3-33	IGHJ4	CYSTDSSGNHNYVF	IGLV3-10	IGLJ1	S; S2	Li D, Edwards RJ, Manne K, Martinez DR, Sch ̈afer A, Alam SM, et al. The functions of SARS-CoV-2 neutralizing and infection-enhancing antibodies in vitro and in mice and nonhuman primates. bioRxiv. 2021;doi:10.1101/2020.12.31.424729.	54	934
CARDQRTGSYFGYYFDYW	IGHV4-30-4	IGHJ4	CQQSYTTVYTF	IGKV1-39	IGKJ2	S; RBD	Li D, Edwards RJ, Manne K, Martinez DR, Sch ̈afer A, Alam SM, et al. The functions of SARS-CoV-2 neutralizing and infection-enhancing antibodies in vitro and in mice and nonhuman primates. bioRxiv. 2021;doi:10.1101/2020.12.31.424729.	54	935
CARERYNTRNFDYW	IGHV1-69	IGHJ4	CMQGLQGYTF	IGKV2-28	IGKJ2	S; RBD	Li D, Edwards RJ, Manne K, Martinez DR, Sch ̈afer A, Alam SM, et al. The functions of SARS-CoV-2 neutralizing and infection-enhancing antibodies in vitro and in mice and nonhuman primates. bioRxiv. 2021;doi:10.1101/2020.12.31.424729.	54	936
CARDWPTNVRYCSSDICPLFDYW	IGHV3-23	IGHJ4	CLQNYNYPFTF	IGKV1-6	IGKJ4	S; RBD	Li D, Edwards RJ, Manne K, Martinez DR, Sch ̈afer A, Alam SM, et al. The functions of SARS-CoV-2 neutralizing and infection-enhancing antibodies in vitro and in mice and nonhuman primates. bioRxiv. 2021;doi:10.1101/2020.12.31.424729.	54	937
CVRVGGSSGWVSDYYFDSW	IGHV3-53	IGHJ4	CQQYNSWPLTF	IGKV3-15	IGKJ4	S; RBD	Li D, Edwards RJ, Manne K, Martinez DR, Sch ̈afer A, Alam SM, et al. The functions of SARS-CoV-2 neutralizing and infection-enhancing antibodies in vitro and in mice and nonhuman primates. bioRxiv. 2021;doi:10.1101/2020.12.31.424729.	54	938
CARDITVTTRDVYDYYYGMDVW	IGHV1-46	IGHJ6	CQSADSSGTYVVF	IGLV3-25	IGLJ3	S; NTD	Li D, Edwards RJ, Manne K, Martinez DR, Sch ̈afer A, Alam SM, et al. The functions of SARS-CoV-2 neutralizing and infection-enhancing antibodies in vitro and in mice and nonhuman primates. bioRxiv. 2021;doi:10.1101/2020.12.31.424729.	54	939
CARDLGLRYFDWLLRSDYYYYGMDVW	IGHV4-61	IGHJ6	CAAWDDSLNGWVF	IGLV1-44	IGLJ3	S; NTD	Li D, Edwards RJ, Manne K, Martinez DR, Sch ̈afer A, Alam SM, et al. The functions of SARS-CoV-2 neutralizing and infection-enhancing antibodies in vitro and in mice and nonhuman primates. bioRxiv. 2021;doi:10.1101/2020.12.31.424729.	54	940
CAREGKGMVRGVLDYW	IGHV3-33	IGHJ4	CLQDYNYPLTF	IGKV1-6	IGKJ4	S; S2	Li D, Edwards RJ, Manne K, Martinez DR, Sch ̈afer A, Alam SM, et al. The functions of SARS-CoV-2 neutralizing and infection-enhancing antibodies in vitro and in mice and nonhuman primates. bioRxiv. 2021;doi:10.1101/2020.12.31.424729.	54	941
CARGDIVGATWDPAFDIW	IGHV3-53	IGHJ3	CQVWDTSSDHSVVF	IGLV3-21	IGLJ2	S; NTD	Li D, Edwards RJ, Manne K, Martinez DR, Sch ̈afer A, Alam SM, et al. The functions of SARS-CoV-2 neutralizing and infection-enhancing antibodies in vitro and in mice and nonhuman primates. bioRxiv. 2021;doi:10.1101/2020.12.31.424729.	54	942
CAKAKDPYTEYFDYW	IGHV3-43	IGHJ4	CQQYYIYSLSF	IGKV1-5	IGKJ4	S; NTD	Li D, Edwards RJ, Manne K, Martinez DR, Sch ̈afer A, Alam SM, et al. The functions of SARS-CoV-2 neutralizing and infection-enhancing antibodies in vitro and in mice and nonhuman primates. bioRxiv. 2021;doi:10.1101/2020.12.31.424729.	54	943
CARPGVYCSGASCYYYLNMDVW	IGHV4-39	IGHJ6	CQQFNNYPALTF	IGKV1D-13	IGKJ4	S; RBD	Li D, Edwards RJ, Manne K, Martinez DR, Sch ̈afer A, Alam SM, et al. The functions of SARS-CoV-2 neutralizing and infection-enhancing antibodies in vitro and in mice and nonhuman primates. bioRxiv. 2021;doi:10.1101/2020.12.31.424729.	54	944
CARSPVDVLPGYFTYW	IGHV6-1	IGHJ4	CCSYARTYTYVLF	IGLV2-11	IGLJ3	S; RBD	Li D, Edwards RJ, Manne K, Martinez DR, Sch ̈afer A, Alam SM, et al. The functions of SARS-CoV-2 neutralizing and infection-enhancing antibodies in vitro and in mice and nonhuman primates. bioRxiv. 2021;doi:10.1101/2020.12.31.424729.	54	945
CAKENRDRNYDSWSASYSDYYYGMDVW	IGHV3-30	IGHJ6	CQQLSTYPTITF	IGKV1-9	IGKJ5	S; S2	Li D, Edwards RJ, Manne K, Martinez DR, Sch ̈afer A, Alam SM, et al. The functions of SARS-CoV-2 neutralizing and infection-enhancing antibodies in vitro and in mice and nonhuman primates. bioRxiv. 2021;doi:10.1101/2020.12.31.424729.	54	946
CARDFMWKDQLLFGYQW	IGHV3-33	IGHJ4	CYSTDSSGNHWVF	IGLV3-10	IGLJ3	S; S2	Li D, Edwards RJ, Manne K, Martinez DR, Sch ̈afer A, Alam SM, et al. The functions of SARS-CoV-2 neutralizing and infection-enhancing antibodies in vitro and in mice and nonhuman primates. bioRxiv. 2021;doi:10.1101/2020.12.31.424729.	54	947
CVRLTYVNSGYNYFDPW	IGHV4-4	IGHJ5	CQQYGRAPPITF	IGKV3-20	IGKJ3	S; S2	Li D, Edwards RJ, Manne K, Martinez DR, Sch ̈afer A, Alam SM, et al. The functions of SARS-CoV-2 neutralizing and infection-enhancing antibodies in vitro and in mice and nonhuman primates. bioRxiv. 2021;doi:10.1101/2020.12.31.424729.	54	948
CARSGGLGILAFDLW	IGHV1-2	IGHJ3	CISYADINHVVF	IGLV2-8	IGLJ3	S; S2	Li D, Edwards RJ, Manne K, Martinez DR, Sch ̈afer A, Alam SM, et al. The functions of SARS-CoV-2 neutralizing and infection-enhancing antibodies in vitro and in mice and nonhuman primates. bioRxiv. 2021;doi:10.1101/2020.12.31.424729.	54	949
CARAPGGGDLGFYW	IGHV3-33	IGHJ4	CQQYYSTPWTF	IGKV4-1	IGKJ1	S; S2	Li D, Edwards RJ, Manne K, Martinez DR, Sch ̈afer A, Alam SM, et al. The functions of SARS-CoV-2 neutralizing and infection-enhancing antibodies in vitro and in mice and nonhuman primates. bioRxiv. 2021;doi:10.1101/2020.12.31.424729.	54	950
CAAEGISVFGVVTHFYALAAW	IGHV3-21	IGHJ6	CSSYTSSGGLVF	IGLV2-14	IGLJ3	S; S2	Li D, Edwards RJ, Manne K, Martinez DR, Sch ̈afer A, Alam SM, et al. The functions of SARS-CoV-2 neutralizing and infection-enhancing antibodies in vitro and in mice and nonhuman primates. bioRxiv. 2021;doi:10.1101/2020.12.31.424729.	54	951
CARAATILGLYYYYGMDVW	IGHV4-4	IGHJ6	CQQYGSSPTWTF	IGKV3-20	IGKJ1	S; NTD	Li D, Edwards RJ, Manne K, Martinez DR, Sch ̈afer A, Alam SM, et al. The functions of SARS-CoV-2 neutralizing and infection-enhancing antibodies in vitro and in mice and nonhuman primates. bioRxiv. 2021;doi:10.1101/2020.12.31.424729.	54	952
CARDRPFPSSWFGEDFDYW	IGHV3-33	IGHJ4	CYSTDSSGNHWVF	IGLV3-10	IGLJ3	S; S2	Li D, Edwards RJ, Manne K, Martinez DR, Sch ̈afer A, Alam SM, et al. The functions of SARS-CoV-2 neutralizing and infection-enhancing antibodies in vitro and in mice and nonhuman primates. bioRxiv. 2021;doi:10.1101/2020.12.31.424729.	54	953
CAGSYSYGYSWFDPW	IGHV4-59	IGHJ5	CQSFDSSLSGSVF	IGLV1-40	IGLJ3	S; S2	Li D, Edwards RJ, Manne K, Martinez DR, Sch ̈afer A, Alam SM, et al. The functions of SARS-CoV-2 neutralizing and infection-enhancing antibodies in vitro and in mice and nonhuman primates. bioRxiv. 2021;doi:10.1101/2020.12.31.424729.	54	954
CAKDTSVVVIPIFLFDYW	IGHV3-30	IGHJ4	CSSYAGTNNFGVF	IGLV2-8	IGLJ3	S; S2	Li D, Edwards RJ, Manne K, Martinez DR, Sch ̈afer A, Alam SM, et al. The functions of SARS-CoV-2 neutralizing and infection-enhancing antibodies in vitro and in mice and nonhuman primates. bioRxiv. 2021;doi:10.1101/2020.12.31.424729.	54	955
CARDESTYYYDSSGYYYEGYFDYW	IGHV3-7	IGHJ4	CYSTDSSGNHRVF	IGLV3-10	IGLJ3	S; NTD	Li D, Edwards RJ, Manne K, Martinez DR, Sch ̈afer A, Alam SM, et al. The functions of SARS-CoV-2 neutralizing and infection-enhancing antibodies in vitro and in mice and nonhuman primates. bioRxiv. 2021;doi:10.1101/2020.12.31.424729.	54	956
CTTDRIYDYVWGSYRYKDYW	IGHV3-15	IGHJ4	CQQYYSTPMYTF	IGKV1-NL1	IGKJ2	S; NTD	Li D, Edwards RJ, Manne K, Martinez DR, Sch ̈afer A, Alam SM, et al. The functions of SARS-CoV-2 neutralizing and infection-enhancing antibodies in vitro and in mice and nonhuman primates. bioRxiv. 2021;doi:10.1101/2020.12.31.424729.	54	957
CAHRNPYGGEAGYYYYGLDVW	IGHV2-5	IGHJ6	CQSADSSNTYVVF	IGLV3-25	IGLJ2	S; NTD	Li D, Edwards RJ, Manne K, Martinez DR, Sch ̈afer A, Alam SM, et al. The functions of SARS-CoV-2 neutralizing and infection-enhancing antibodies in vitro and in mice and nonhuman primates. bioRxiv. 2021;doi:10.1101/2020.12.31.424729.	54	958
CARVVITGLDYYYGMDVW	IGHV1-69	IGHJ6	CQVWDSSSDHWVF	IGLV3-21	IGLJ3	S; NTD	Li D, Edwards RJ, Manne K, Martinez DR, Sch ̈afer A, Alam SM, et al. The functions of SARS-CoV-2 neutralizing and infection-enhancing antibodies in vitro and in mice and nonhuman primates. bioRxiv. 2021;doi:10.1101/2020.12.31.424729.	54	959
CARVRNHYYDSSGYYPDAFDIW	IGHV3-21	IGHJ3	CQQYYNWPPWSF	IGKV3-15	IGKJ2	S; NTD	Li D, Edwards RJ, Manne K, Martinez DR, Sch ̈afer A, Alam SM, et al. The functions of SARS-CoV-2 neutralizing and infection-enhancing antibodies in vitro and in mice and nonhuman primates. bioRxiv. 2021;doi:10.1101/2020.12.31.424729.	54	960
CATSSGPSRLCGGGSCYHSFDYW	IGHV1-69-2	IGHJ4	CQQYGSSPTWTF	IGKV3-20	IGKJ1	S; NTD	Li D, Edwards RJ, Manne K, Martinez DR, Sch ̈afer A, Alam SM, et al. The functions of SARS-CoV-2 neutralizing and infection-enhancing antibodies in vitro and in mice and nonhuman primates. bioRxiv. 2021;doi:10.1101/2020.12.31.424729.	54	961
CARDRRITMVRGVIYYYYGMDVW	IGHV3-53	IGHJ6	CAAWDDSLNGPVF	IGLV1-44	IGLJ3	S; S2	Li D, Edwards RJ, Manne K, Martinez DR, Sch ̈afer A, Alam SM, et al. The functions of SARS-CoV-2 neutralizing and infection-enhancing antibodies in vitro and in mice and nonhuman primates. bioRxiv. 2021;doi:10.1101/2020.12.31.424729.	54	962
CARAPGIAARLGLYGMDVW	IGHV6-1	IGHJ6	CQQSYSIPRTF	IGKV1-39	IGKJ4	S; RBD	Li D, Edwards RJ, Manne K, Martinez DR, Sch ̈afer A, Alam SM, et al. The functions of SARS-CoV-2 neutralizing and infection-enhancing antibodies in vitro and in mice and nonhuman primates. bioRxiv. 2021;doi:10.1101/2020.12.31.424729.	54	963
CARDQDFWSGYYLPW	IGHV3-33	IGHJ5	CQQYGTSPFTF	IGKV3-20	IGKJ3	S; S2	Li D, Edwards RJ, Manne K, Martinez DR, Sch ̈afer A, Alam SM, et al. The functions of SARS-CoV-2 neutralizing and infection-enhancing antibodies in vitro and in mice and nonhuman primates. bioRxiv. 2021;doi:10.1101/2020.12.31.424729.	54	964
CARGGGGTYSYFDFW	IGHV3-30-3	IGHJ4	CYSYAGSNTF	IGLV2-11	IGLJ1	S; S2	Li D, Edwards RJ, Manne K, Martinez DR, Sch ̈afer A, Alam SM, et al. The functions of SARS-CoV-2 neutralizing and infection-enhancing antibodies in vitro and in mice and nonhuman primates. bioRxiv. 2021;doi:10.1101/2020.12.31.424729.	54	965
CARVGYTYGFRYWYFDLW	IGHV3-13	IGHJ2	CQQSYSIPGLTF	IGKV1-39	IGKJ4	S; RBD	Li D, Edwards RJ, Manne K, Martinez DR, Sch ̈afer A, Alam SM, et al. The functions of SARS-CoV-2 neutralizing and infection-enhancing antibodies in vitro and in mice and nonhuman primates. bioRxiv. 2021;doi:10.1101/2020.12.31.424729.	54	966
CARSFNEGQLGDAYHGMDVW	IGHV3-33	IGHJ6	CQQLNSYPLTF	IGKV1-9	IGKJ1	S; RBD	Li D, Edwards RJ, Manne K, Martinez DR, Sch ̈afer A, Alam SM, et al. The functions of SARS-CoV-2 neutralizing and infection-enhancing antibodies in vitro and in mice and nonhuman primates. bioRxiv. 2021;doi:10.1101/2020.12.31.424729.	54	967
CARHNELDHW	IGHV3-23	IGHJ4	CHQSSSFPRTF	IGKV6-21	IGKJ1	S; RBD	Li D, Edwards RJ, Manne K, Martinez DR, Sch ̈afer A, Alam SM, et al. The functions of SARS-CoV-2 neutralizing and infection-enhancing antibodies in vitro and in mice and nonhuman primates. bioRxiv. 2021;doi:10.1101/2020.12.31.424729.	54	968
CARGDGGGYWSGYGEVKW	IGHV3-33	IGHJ4	CQSYDSTNLWVF	IGLV6-57	IGLJ3	S; RBD	Li D, Edwards RJ, Manne K, Martinez DR, Sch ̈afer A, Alam SM, et al. The functions of SARS-CoV-2 neutralizing and infection-enhancing antibodies in vitro and in mice and nonhuman primates. bioRxiv. 2021;doi:10.1101/2020.12.31.424729.	54	969
CARAGYYYDSSGYPFDYW	IGHV1-69	IGHJ4	CQQSYNAPRTF	IGKV1-39	IGKJ1	S; RBD	Li D, Edwards RJ, Manne K, Martinez DR, Sch ̈afer A, Alam SM, et al. The functions of SARS-CoV-2 neutralizing and infection-enhancing antibodies in vitro and in mice and nonhuman primates. bioRxiv. 2021;doi:10.1101/2020.12.31.424729.	54	970
CARAGYYYESSGYHFDYW	IGHV1-69	IGHJ4	CQQYGSSRTF	IGKV3-20	IGKJ1	S; RBD	Li D, Edwards RJ, Manne K, Martinez DR, Sch ̈afer A, Alam SM, et al. The functions of SARS-CoV-2 neutralizing and infection-enhancing antibodies in vitro and in mice and nonhuman primates. bioRxiv. 2021;doi:10.1101/2020.12.31.424729.	54	971
CARLSVLGWYFDLW	IGHV3-7	IGHJ2	CQAWGSSTGVF	IGLV3-1	IGLJ1	S; S2	Li D, Edwards RJ, Manne K, Martinez DR, Sch ̈afer A, Alam SM, et al. The functions of SARS-CoV-2 neutralizing and infection-enhancing antibodies in vitro and in mice and nonhuman primates. bioRxiv. 2021;doi:10.1101/2020.12.31.424729.	54	972
CAKDMHNDYGDYVSYYFYYGMDVW	IGHV3-30	IGHJ6	CGTWDSSLRTDVF	IGLV1-51	IGLJ2	S; RBD	Li D, Edwards RJ, Manne K, Martinez DR, Sch ̈afer A, Alam SM, et al. The functions of SARS-CoV-2 neutralizing and infection-enhancing antibodies in vitro and in mice and nonhuman primates. bioRxiv. 2021;doi:10.1101/2020.12.31.424729.	54	973
CARARRADNSGYYGFHFDCW	IGHV3-7	IGHJ4	CQSYDSSLSGWVF	IGLV1-40	IGLJ3	S; RBD	Li D, Edwards RJ, Manne K, Martinez DR, Sch ̈afer A, Alam SM, et al. The functions of SARS-CoV-2 neutralizing and infection-enhancing antibodies in vitro and in mice and nonhuman primates. bioRxiv. 2021;doi:10.1101/2020.12.31.424729.	54	974
CATKPYYYDSSGYYGGFDYW	IGHV1-69	IGHJ4	CQQYGSSPWTF	IGKV3-20	IGKJ1	S; RBD	Li D, Edwards RJ, Manne K, Martinez DR, Sch ̈afer A, Alam SM, et al. The functions of SARS-CoV-2 neutralizing and infection-enhancing antibodies in vitro and in mice and nonhuman primates. bioRxiv. 2021;doi:10.1101/2020.12.31.424729.	54	975
CAREDYYDSSGSFDHW	IGHV3-30-3	IGHJ4	CSSYSSSSTWVF	IGLV2-14	IGLJ3	S; RBD	Li D, Edwards RJ, Manne K, Martinez DR, Sch ̈afer A, Alam SM, et al. The functions of SARS-CoV-2 neutralizing and infection-enhancing antibodies in vitro and in mice and nonhuman primates. bioRxiv. 2021;doi:10.1101/2020.12.31.424729.	54	976
CARYMVTRDQYYYDMDVW	IGHV1-69	IGHJ6	CQQSYSPPPTF	IGKV1-39	IGKJ2	S; RBD	Li D, Edwards RJ, Manne K, Martinez DR, Sch ̈afer A, Alam SM, et al. The functions of SARS-CoV-2 neutralizing and infection-enhancing antibodies in vitro and in mice and nonhuman primates. bioRxiv. 2021;doi:10.1101/2020.12.31.424729.	54	977
CTTSDYLRYYYYGIDVW	IGHV3-15	IGHJ6	CQQYDSYSWTF	IGKV1-5	IGKJ1	S; RBD	Li D, Edwards RJ, Manne K, Martinez DR, Sch ̈afer A, Alam SM, et al. The functions of SARS-CoV-2 neutralizing and infection-enhancing antibodies in vitro and in mice and nonhuman primates. bioRxiv. 2021;doi:10.1101/2020.12.31.424729.	54	978
CARADYYYDSSGYFFDYW	IGHV1-69	IGHJ4	CQQYSSSRTF	IGKV3-20	IGKJ1	S; RBD	Li D, Edwards RJ, Manne K, Martinez DR, Sch ̈afer A, Alam SM, et al. The functions of SARS-CoV-2 neutralizing and infection-enhancing antibodies in vitro and in mice and nonhuman primates. bioRxiv. 2021;doi:10.1101/2020.12.31.424729.	54	979
CARGELDDDIWGTYSMRWFDPW	IGHV1-8	IGHJ5	CNSYTSSTSYVF	IGLV2-14	IGLJ1	S; S2	Li D, Edwards RJ, Manne K, Martinez DR, Sch ̈afer A, Alam SM, et al. The functions of SARS-CoV-2 neutralizing and infection-enhancing antibodies in vitro and in mice and nonhuman primates. bioRxiv. 2021;doi:10.1101/2020.12.31.424729.	54	980
CAHYIAIRPFDYW	IGHV2-5	IGHJ4	CQSYDSSNLWVF	IGLV6-57	IGLJ3	S; S2	Li D, Edwards RJ, Manne K, Martinez DR, Sch ̈afer A, Alam SM, et al. The functions of SARS-CoV-2 neutralizing and infection-enhancing antibodies in vitro and in mice and nonhuman primates. bioRxiv. 2021;doi:10.1101/2020.12.31.424729.	54	981
CARSTGGSYYYGMDVW	IGHV3-30-3	IGHJ6	CQQSYSAPRLTF	IGKV1-5	IGKJ4	S; S2	Li D, Edwards RJ, Manne K, Martinez DR, Sch ̈afer A, Alam SM, et al. The functions of SARS-CoV-2 neutralizing and infection-enhancing antibodies in vitro and in mice and nonhuman primates. bioRxiv. 2021;doi:10.1101/2020.12.31.424729.	54	982
CVRQNHNMLQGPHHVFDIW	IGHV4-39	IGHJ3	CCSFAGSYTFWVF	IGLV2-11	IGLJ3	S; S2	Li D, Edwards RJ, Manne K, Martinez DR, Sch ̈afer A, Alam SM, et al. The functions of SARS-CoV-2 neutralizing and infection-enhancing antibodies in vitro and in mice and nonhuman primates. bioRxiv. 2021;doi:10.1101/2020.12.31.424729.	54	983
CAHRRGLLMYNCFDPW	IGHV2-5	IGHJ5	CQQSYSTPFTF	IGKV1-39	IGKJ3	S; S2	Li D, Edwards RJ, Manne K, Martinez DR, Sch ̈afer A, Alam SM, et al. The functions of SARS-CoV-2 neutralizing and infection-enhancing antibodies in vitro and in mice and nonhuman primates. bioRxiv. 2021;doi:10.1101/2020.12.31.424729.	54	984
CAGLSSSSWNLDYW	IGHV3-7	IGHJ4	CQAWDSSTGVF	IGLV3-1	IGLJ1	S; S2	Li D, Edwards RJ, Manne K, Martinez DR, Sch ̈afer A, Alam SM, et al. The functions of SARS-CoV-2 neutralizing and infection-enhancing antibodies in vitro and in mice and nonhuman primates. bioRxiv. 2021;doi:10.1101/2020.12.31.424729.	54	985
CARGGGGNYFFFDSW	IGHV3-30-3	IGHJ5	CQSYDTSLSGLVF	IGLV1-40	IGLJ3	S; S2	Li D, Edwards RJ, Manne K, Martinez DR, Sch ̈afer A, Alam SM, et al. The functions of SARS-CoV-2 neutralizing and infection-enhancing antibodies in vitro and in mice and nonhuman primates. bioRxiv. 2021;doi:10.1101/2020.12.31.424729.	54	986
CARLWHCGGDCYPKLNWLDPW	IGHV5-51	IGHJ5	CMQRIEFPFTF	IGKV2-40	IGKJ4	S; S2	Li D, Edwards RJ, Manne K, Martinez DR, Sch ̈afer A, Alam SM, et al. The functions of SARS-CoV-2 neutralizing and infection-enhancing antibodies in vitro and in mice and nonhuman primates. bioRxiv. 2021;doi:10.1101/2020.12.31.424729.	54	987
CVRDRPPDYFDSSATPDAFDIW	IGHV3-33	IGHJ3	CYSTDSSGNHWVF	IGLV3-10	IGLJ3	S; S2	Li D, Edwards RJ, Manne K, Martinez DR, Sch ̈afer A, Alam SM, et al. The functions of SARS-CoV-2 neutralizing and infection-enhancing antibodies in vitro and in mice and nonhuman primates. bioRxiv. 2021;doi:10.1101/2020.12.31.424729.	54	988
CARDPRSSGDNDGFDMW	IGHV1-46	IGHJ3	CQQRSNRPPAWTF	IGKV3-11	IGKJ1	S; S2	Li D, Edwards RJ, Manne K, Martinez DR, Sch ̈afer A, Alam SM, et al. The functions of SARS-CoV-2 neutralizing and infection-enhancing antibodies in vitro and in mice and nonhuman primates. bioRxiv. 2021;doi:10.1101/2020.12.31.424729.	54	989
CAREGRIAGIPTGGLFDYW	IGHV3-21	IGHJ4	CMIWHSSTYVF	IGLV5-45	IGLJ6	S; S2	Li D, Edwards RJ, Manne K, Martinez DR, Sch ̈afer A, Alam SM, et al. The functions of SARS-CoV-2 neutralizing and infection-enhancing antibodies in vitro and in mice and nonhuman primates. bioRxiv. 2021;doi:10.1101/2020.12.31.424729.	54	990
CAENLQDDSGTLYSGGW	IGHV1-69	IGHJ4	CGTWDRSLSAWVF	IGLV1-51	IGLJ3	S; RBD	Li D, Edwards RJ, Manne K, Martinez DR, Sch ̈afer A, Alam SM, et al. The functions of SARS-CoV-2 neutralizing and infection-enhancing antibodies in vitro and in mice and nonhuman primates. bioRxiv. 2021;doi:10.1101/2020.12.31.424729.	54	991
CARAPQATVTTFNYYYGLDVW	IGHV1-69	IGHJ6	CQHYGTSPWTF	IGKV3-20	IGKJ1	S; S2	Li D, Edwards RJ, Manne K, Martinez DR, Sch ̈afer A, Alam SM, et al. The functions of SARS-CoV-2 neutralizing and infection-enhancing antibodies in vitro and in mice and nonhuman primates. bioRxiv. 2021;doi:10.1101/2020.12.31.424729.	54	992
CARDLQQLGIDYW	IGHV3-53	IGHJ4	CQQTNSFPYF	IGKV1-12	IGKJ5	S; RBD	Li D, Edwards RJ, Manne K, Martinez DR, Sch ̈afer A, Alam SM, et al. The functions of SARS-CoV-2 neutralizing and infection-enhancing antibodies in vitro and in mice and nonhuman primates. bioRxiv. 2021;doi:10.1101/2020.12.31.424729.	54	993
CAREPSYSSGCLDYW	IGHV4-4	IGHJ4	CQQYNNWPLTWTF	IGKV3-15	IGKJ1	S; RBD	Li D, Edwards RJ, Manne K, Martinez DR, Sch ̈afer A, Alam SM, et al. The functions of SARS-CoV-2 neutralizing and infection-enhancing antibodies in vitro and in mice and nonhuman primates. bioRxiv. 2021;doi:10.1101/2020.12.31.424729.	54	994
CAKLEGGHYYGSGSYYISTPLAMDVW	IGHV3-23	IGHJ6	CQVWDSSTDQCVF	IGLV3-21	IGLJ1	S; RBD	Li D, Edwards RJ, Manne K, Martinez DR, Sch ̈afer A, Alam SM, et al. The functions of SARS-CoV-2 neutralizing and infection-enhancing antibodies in vitro and in mice and nonhuman primates. bioRxiv. 2021;doi:10.1101/2020.12.31.424729.	54	995
CVKDKVTTIFDVFDLW	IGHV3-64D	IGHJ3	CQQSYSPPRTF	IGKV1-39	IGKJ1	S; RBD	Li D, Edwards RJ, Manne K, Martinez DR, Sch ̈afer A, Alam SM, et al. The functions of SARS-CoV-2 neutralizing and infection-enhancing antibodies in vitro and in mice and nonhuman primates. bioRxiv. 2021;doi:10.1101/2020.12.31.424729.	54	996
CAKDYGDYGAFDYW	IGHV3-30	IGHJ4	CQQYYSTPLTF	IGKV4-1	IGKJ4	S; RBD	Li D, Edwards RJ, Manne K, Martinez DR, Sch ̈afer A, Alam SM, et al. The functions of SARS-CoV-2 neutralizing and infection-enhancing antibodies in vitro and in mice and nonhuman primates. bioRxiv. 2021;doi:10.1101/2020.12.31.424729.	54	997
CAKEGNNYDFWSGYSYYFDYW	IGHV3-30	IGHJ4	CQQYGSSPFPAF	IGKV3-20	IGKJ4	S; RBD	Li D, Edwards RJ, Manne K, Martinez DR, Sch ̈afer A, Alam SM, et al. The functions of SARS-CoV-2 neutralizing and infection-enhancing antibodies in vitro and in mice and nonhuman primates. bioRxiv. 2021;doi:10.1101/2020.12.31.424729.	54	998
CARDRNRGYNKLGDAFDIW	IGHV3-48	IGHJ3	CQQRSNWPPWTF	IGKV3-11	IGKJ1	S; RBD	Li D, Edwards RJ, Manne K, Martinez DR, Sch ̈afer A, Alam SM, et al. The functions of SARS-CoV-2 neutralizing and infection-enhancing antibodies in vitro and in mice and nonhuman primates. bioRxiv. 2021;doi:10.1101/2020.12.31.424729.	54	999
CARPLNPGFPDVFDIW	IGHV2-26	IGHJ3	CQVWDSSGDQAVF	IGLV3-21	IGLJ2	S; RBD	Li D, Edwards RJ, Manne K, Martinez DR, Sch ̈afer A, Alam SM, et al. The functions of SARS-CoV-2 neutralizing and infection-enhancing antibodies in vitro and in mice and nonhuman primates. bioRxiv. 2021;doi:10.1101/2020.12.31.424729.	54	1000
CARSRYYDFWSGYYSVDDYGMDVW	IGHV3-13	IGHJ6	CQSYDSSISGWVF	IGLV1-40	IGLJ3	S; RBD	Li D, Edwards RJ, Manne K, Martinez DR, Sch ̈afer A, Alam SM, et al. The functions of SARS-CoV-2 neutralizing and infection-enhancing antibodies in vitro and in mice and nonhuman primates. bioRxiv. 2021;doi:10.1101/2020.12.31.424729.	54	1001
CARARSGSYYYGMDVW	IGHV3-30-3	IGHJ6	CQQSYSAPRLTF	IGKV1-39	IGKJ4	S; S2	Li D, Edwards RJ, Manne K, Martinez DR, Sch ̈afer A, Alam SM, et al. The functions of SARS-CoV-2 neutralizing and infection-enhancing antibodies in vitro and in mice and nonhuman primates. bioRxiv. 2021;doi:10.1101/2020.12.31.424729.	54	1002
CAGGYDFWSGYPNPTDYW	IGHV7-4-1	IGHJ4	CAAWDDSLSGHVF	IGLV1-47	IGLJ3	S; RBD	Li D, Edwards RJ, Manne K, Martinez DR, Sch ̈afer A, Alam SM, et al. The functions of SARS-CoV-2 neutralizing and infection-enhancing antibodies in vitro and in mice and nonhuman primates. bioRxiv. 2021;doi:10.1101/2020.12.31.424729.	54	1003
CARGGFKSGFYIHGMDVW	IGHV3-9	IGHJ6	CSSYTTSNTLVF	IGLV2-14	IGLJ3	S; RBD	Li D, Edwards RJ, Manne K, Martinez DR, Sch ̈afer A, Alam SM, et al. The functions of SARS-CoV-2 neutralizing and infection-enhancing antibodies in vitro and in mice and nonhuman primates. bioRxiv. 2021;doi:10.1101/2020.12.31.424729.	54	1004
CARATYYYDSSDYGINW	IGHV3-7	IGHJ5	CQSYDSSLSVYVF	IGLV1-40	IGLJ1	S; RBD	Li D, Edwards RJ, Manne K, Martinez DR, Sch ̈afer A, Alam SM, et al. The functions of SARS-CoV-2 neutralizing and infection-enhancing antibodies in vitro and in mice and nonhuman primates. bioRxiv. 2021;doi:10.1101/2020.12.31.424729.	54	1005
CARGLRFCSDTRCYPYFDYW	IGHV4-61	IGHJ4	CQQTYSAPWTF	IGKV1-39	IGKJ1	S; RBD	Li D, Edwards RJ, Manne K, Martinez DR, Sch ̈afer A, Alam SM, et al. The functions of SARS-CoV-2 neutralizing and infection-enhancing antibodies in vitro and in mice and nonhuman primates. bioRxiv. 2021;doi:10.1101/2020.12.31.424729.	54	1006
CAKAPYSYAYSVYFFDYW	IGHV3-30	IGHJ4	CQSYDSSNHVVF	IGLV6-57	IGLJ2	S; RBD	Li D, Edwards RJ, Manne K, Martinez DR, Sch ̈afer A, Alam SM, et al. The functions of SARS-CoV-2 neutralizing and infection-enhancing antibodies in vitro and in mice and nonhuman primates. bioRxiv. 2021;doi:10.1101/2020.12.31.424729.	54	1007
CARARRAGSSGYYGFHFDYW	IGHV3-7	IGHJ4	CQSYDSSLSGWVF	IGLV1-40	IGLJ3	S; RBD	Li D, Edwards RJ, Manne K, Martinez DR, Sch ̈afer A, Alam SM, et al. The functions of SARS-CoV-2 neutralizing and infection-enhancing antibodies in vitro and in mice and nonhuman primates. bioRxiv. 2021;doi:10.1101/2020.12.31.424729.	54	1008
CARVPPSTGYDFYFDYW	IGHV1-69	IGHJ4	CQAWDSNTFYVF	IGLV3-1	IGLJ1	S; S2	Li D, Edwards RJ, Manne K, Martinez DR, Sch ̈afer A, Alam SM, et al. The functions of SARS-CoV-2 neutralizing and infection-enhancing antibodies in vitro and in mice and nonhuman primates. bioRxiv. 2021;doi:10.1101/2020.12.31.424729.	54	1009
CACMVGPTAPFDFW	IGHV3-48	IGHJ4	CQQTYSTPRTF	IGKV1-39	IGKJ2	S; RBD	Li D, Edwards RJ, Manne K, Martinez DR, Sch ̈afer A, Alam SM, et al. The functions of SARS-CoV-2 neutralizing and infection-enhancing antibodies in vitro and in mice and nonhuman primates. bioRxiv. 2021;doi:10.1101/2020.12.31.424729.	54	1010
CARSYLSGYEGHSFDYW	IGHV4-31	IGHJ4	CQQYENLPLTF	IGKV1-33	IGKJ4	S; RBD	Li D, Edwards RJ, Manne K, Martinez DR, Sch ̈afer A, Alam SM, et al. The functions of SARS-CoV-2 neutralizing and infection-enhancing antibodies in vitro and in mice and nonhuman primates. bioRxiv. 2021;doi:10.1101/2020.12.31.424729.	54	1011
CAKQGGGPYYFGSGYFDYW	IGHV3-30	IGHJ4	CQQYDNLPRRVTF	IGKV1-33	IGKJ3	S; RBD	Li D, Edwards RJ, Manne K, Martinez DR, Sch ̈afer A, Alam SM, et al. The functions of SARS-CoV-2 neutralizing and infection-enhancing antibodies in vitro and in mice and nonhuman primates. bioRxiv. 2021;doi:10.1101/2020.12.31.424729.	54	1012
CASYYYDSSGYYYGFDIW	IGHV4-59	IGHJ3	CQQLNSYLTF	IGKV1-9	IGKJ4	S; RBD	Li D, Edwards RJ, Manne K, Martinez DR, Sch ̈afer A, Alam SM, et al. The functions of SARS-CoV-2 neutralizing and infection-enhancing antibodies in vitro and in mice and nonhuman primates. bioRxiv. 2021;doi:10.1101/2020.12.31.424729.	54	1013
CARQGAHCSGGVCYGMDVW	IGHV3-30-3	IGHJ6	CLQDYDFPPYTF	IGKV1-6	IGKJ2	S; RBD	Li D, Edwards RJ, Manne K, Martinez DR, Sch ̈afer A, Alam SM, et al. The functions of SARS-CoV-2 neutralizing and infection-enhancing antibodies in vitro and in mice and nonhuman primates. bioRxiv. 2021;doi:10.1101/2020.12.31.424729.	54	1014
CAILVVYGMRDYW	IGHV1-46	IGHJ4	CCSYAGSHVVF	IGLV2-23	IGLJ3	S; S2	Li D, Edwards RJ, Manne K, Martinez DR, Sch ̈afer A, Alam SM, et al. The functions of SARS-CoV-2 neutralizing and infection-enhancing antibodies in vitro and in mice and nonhuman primates. bioRxiv. 2021;doi:10.1101/2020.12.31.424729.	54	1015
CAKGPDDYWSGYGRFDPW	IGHV1-8	IGHJ5	CQQSYSTPYTF	IGKV1-39	IGKJ2	S; RBD	Li D, Edwards RJ, Manne K, Martinez DR, Sch ̈afer A, Alam SM, et al. The functions of SARS-CoV-2 neutralizing and infection-enhancing antibodies in vitro and in mice and nonhuman primates. bioRxiv. 2021;doi:10.1101/2020.12.31.424729.	54	1016
CAKGDCSSTSCDDPYFDYW	IGHV3-9	IGHJ4	CYSTDSSGNHRVF	IGLV3-10	IGLJ3	S; RBD	Li D, Edwards RJ, Manne K, Martinez DR, Sch ̈afer A, Alam SM, et al. The functions of SARS-CoV-2 neutralizing and infection-enhancing antibodies in vitro and in mice and nonhuman primates. bioRxiv. 2021;doi:10.1101/2020.12.31.424729.	54	1017
CGHMAATGRISFYYHGLDVW	IGHV1-69	IGHJ6	CMQGIHRIFTF	IGKV2-29	IGKJ3	S; RBD	Li D, Edwards RJ, Manne K, Martinez DR, Sch ̈afer A, Alam SM, et al. The functions of SARS-CoV-2 neutralizing and infection-enhancing antibodies in vitro and in mice and nonhuman primates. bioRxiv. 2021;doi:10.1101/2020.12.31.424729.	54	1018
CTRAIRYCLGGYCHHPWFDPW	IGHV4-31	IGHJ5	CQQYENLPVTF	IGKV1-33	IGKJ4	S; RBD	Li D, Edwards RJ, Manne K, Martinez DR, Sch ̈afer A, Alam SM, et al. The functions of SARS-CoV-2 neutralizing and infection-enhancing antibodies in vitro and in mice and nonhuman primates. bioRxiv. 2021;doi:10.1101/2020.12.31.424729.	54	1019
CARAGPEVPFDHW	IGHV1-18	IGHJ4	CQQYYSAPLYAF	IGKV4-1	IGKJ2	S; RBD	Li D, Edwards RJ, Manne K, Martinez DR, Sch ̈afer A, Alam SM, et al. The functions of SARS-CoV-2 neutralizing and infection-enhancing antibodies in vitro and in mice and nonhuman primates. bioRxiv. 2021;doi:10.1101/2020.12.31.424729.	54	1020
CARDQLLDYW	IGHV3-30-3	IGHJ4	CMQGIHLPSFTF	IGKV2-29	IGKJ3	S; RBD	Li D, Edwards RJ, Manne K, Martinez DR, Sch ̈afer A, Alam SM, et al. The functions of SARS-CoV-2 neutralizing and infection-enhancing antibodies in vitro and in mice and nonhuman primates. bioRxiv. 2021;doi:10.1101/2020.12.31.424729.	54	1021
CAKDLAFSGSFPFLDYW	IGHV3-30-3	IGHJ4	CQQARDFPYTF	IGKV1-12	IGKJ1	S; S2	Li D, Edwards RJ, Manne K, Martinez DR, Sch ̈afer A, Alam SM, et al. The functions of SARS-CoV-2 neutralizing and infection-enhancing antibodies in vitro and in mice and nonhuman primates. bioRxiv. 2021;doi:10.1101/2020.12.31.424729.	54	1022
CARETSFAIFGGGGMDVW	IGHV1-2	IGHJ6	CCSYAGSSTYVF	IGLV2-23	IGLJ1	S; RBD	Li D, Edwards RJ, Manne K, Martinez DR, Sch ̈afer A, Alam SM, et al. The functions of SARS-CoV-2 neutralizing and infection-enhancing antibodies in vitro and in mice and nonhuman primates. bioRxiv. 2021;doi:10.1101/2020.12.31.424729.	54	1023
CARERVGVGIYSRSSESDFPTFDPW	IGHV1-46	IGHJ5	CQQSYSTPQYSF	IGKV1-39	IGKJ2	S; RBD	Li D, Edwards RJ, Manne K, Martinez DR, Sch ̈afer A, Alam SM, et al. The functions of SARS-CoV-2 neutralizing and infection-enhancing antibodies in vitro and in mice and nonhuman primates. bioRxiv. 2021;doi:10.1101/2020.12.31.424729.	54	1024
CARVQGYCTGGVCYSVPYYFDFW	IGHV4-30-2	IGHJ4	CQQYYSTPLTF	IGKV4-1	IGKJ4	S; S2	Li D, Edwards RJ, Manne K, Martinez DR, Sch ̈afer A, Alam SM, et al. The functions of SARS-CoV-2 neutralizing and infection-enhancing antibodies in vitro and in mice and nonhuman primates. bioRxiv. 2021;doi:10.1101/2020.12.31.424729.	54	1025
CARTHGGNYGRYFDYW	IGHV3-30-3	IGHJ4	CSSYTTSSTPPYVF	IGLV2-14	IGLJ1	S; S2	Li D, Edwards RJ, Manne K, Martinez DR, Sch ̈afer A, Alam SM, et al. The functions of SARS-CoV-2 neutralizing and infection-enhancing antibodies in vitro and in mice and nonhuman primates. bioRxiv. 2021;doi:10.1101/2020.12.31.424729.	54	1026
CARARGGGYNRLFDYW	IGHV3-30-3	IGHJ4	CQHYNSYSQTF	IGKV1-5	IGKJ1	S; S2	Li D, Edwards RJ, Manne K, Martinez DR, Sch ̈afer A, Alam SM, et al. The functions of SARS-CoV-2 neutralizing and infection-enhancing antibodies in vitro and in mice and nonhuman primates. bioRxiv. 2021;doi:10.1101/2020.12.31.424729.	54	1027
CARAYSGGYYYGMDVW	IGHV3-30	IGHJ6	CQQSYSLHSF	IGKV1-39	IGKJ2	S; S2	Li D, Edwards RJ, Manne K, Martinez DR, Sch ̈afer A, Alam SM, et al. The functions of SARS-CoV-2 neutralizing and infection-enhancing antibodies in vitro and in mice and nonhuman primates. bioRxiv. 2021;doi:10.1101/2020.12.31.424729.	54	1028
CAGESTDNNYYYYYAMDVW	IGHV4-39	IGHJ6	CSSFTSISTWVF	IGLV2-14	IGLJ2	S; S2	Li D, Edwards RJ, Manne K, Martinez DR, Sch ̈afer A, Alam SM, et al. The functions of SARS-CoV-2 neutralizing and infection-enhancing antibodies in vitro and in mice and nonhuman primates. bioRxiv. 2021;doi:10.1101/2020.12.31.424729.	54	1029
CASHDGVTETTWKYYAMDVW	IGHV3-30-3	IGHJ5	CATWDDRVRGYWVF	IGLV1-47	IGLJ3	S; S2	Li D, Edwards RJ, Manne K, Martinez DR, Sch ̈afer A, Alam SM, et al. The functions of SARS-CoV-2 neutralizing and infection-enhancing antibodies in vitro and in mice and nonhuman primates. bioRxiv. 2021;doi:10.1101/2020.12.31.424729.	54	1030
CAKSRGGNYFDAFDIW	IGHV3-30-3	IGHJ3	CQQYYSTRTF	IGKV4-1	IGKJ1	S; S2	Li D, Edwards RJ, Manne K, Martinez DR, Sch ̈afer A, Alam SM, et al. The functions of SARS-CoV-2 neutralizing and infection-enhancing antibodies in vitro and in mice and nonhuman primates. bioRxiv. 2021;doi:10.1101/2020.12.31.424729.	54	1031
CARGGGNYREPFDYW	IGHV3-30-3	IGHJ4	CQVWDSSSDHPVVF	IGLV3-21	IGLJ2	S; S2	Li D, Edwards RJ, Manne K, Martinez DR, Sch ̈afer A, Alam SM, et al. The functions of SARS-CoV-2 neutralizing and infection-enhancing antibodies in vitro and in mice and nonhuman primates. bioRxiv. 2021;doi:10.1101/2020.12.31.424729.	54	1032
CARDRAANYGRGGFDYW	IGHV3-30-3	IGHJ4	CQQRVTF	IGKV3-11	IGKJ3	S; S2	Li D, Edwards RJ, Manne K, Martinez DR, Sch ̈afer A, Alam SM, et al. The functions of SARS-CoV-2 neutralizing and infection-enhancing antibodies in vitro and in mice and nonhuman primates. bioRxiv. 2021;doi:10.1101/2020.12.31.424729.	54	1033
CAKENRDRNYGSWSGSNSDYYYGMDVW	IGHV3-30	IGHJ6	CQQLNSYPTITF	IGKV1-9	IGKJ5	S; S2	Li D, Edwards RJ, Manne K, Martinez DR, Sch ̈afer A, Alam SM, et al. The functions of SARS-CoV-2 neutralizing and infection-enhancing antibodies in vitro and in mice and nonhuman primates. bioRxiv. 2021;doi:10.1101/2020.12.31.424729.	54	1034
CARGLVIRYSDSFPSGPIIAAFDIW	IGHV4-59	IGHJ3	CQQRTSTLTF	IGKV3-11	IGKJ4	S; NTD	Li D, Edwards RJ, Manne K, Martinez DR, Sch ̈afer A, Alam SM, et al. The functions of SARS-CoV-2 neutralizing and infection-enhancing antibodies in vitro and in mice and nonhuman primates. bioRxiv. 2021;doi:10.1101/2020.12.31.424729.	54	1035
CAKDAGSDSLWGNLRYTDVGRYFDYW	IGHV3-23	IGHJ4	CQQYNTWPFTF	IGKV3-15	IGKJ3	S; NTD	Li D, Edwards RJ, Manne K, Martinez DR, Sch ̈afer A, Alam SM, et al. The functions of SARS-CoV-2 neutralizing and infection-enhancing antibodies in vitro and in mice and nonhuman primates. bioRxiv. 2021;doi:10.1101/2020.12.31.424729.	54	1036
CARDFHVRFLNYYTPVGGAFDIW	IGHV3-23	IGHJ3	CQQRSNWPPWTF	IGKV3-11	IGKJ1	S; NTD	Li D, Edwards RJ, Manne K, Martinez DR, Sch ̈afer A, Alam SM, et al. The functions of SARS-CoV-2 neutralizing and infection-enhancing antibodies in vitro and in mice and nonhuman primates. bioRxiv. 2021;doi:10.1101/2020.12.31.424729.	54	1037
CARDRSGSYFGPFDYW	IGHV3-30-3	IGHJ4	CQQCGSSPRTF	IGKV3-20	IGKJ1	S; S2	Li D, Edwards RJ, Manne K, Martinez DR, Sch ̈afer A, Alam SM, et al. The functions of SARS-CoV-2 neutralizing and infection-enhancing antibodies in vitro and in mice and nonhuman primates. bioRxiv. 2021;doi:10.1101/2020.12.31.424729.	54	1038
CARAQPNDFWSGYYTAAFDMW	IGHV4-4	IGHJ3	CQQYGNSPRTF	IGKV3-20	IGKJ1	S; NTD	Li D, Edwards RJ, Manne K, Martinez DR, Sch ̈afer A, Alam SM, et al. The functions of SARS-CoV-2 neutralizing and infection-enhancing antibodies in vitro and in mice and nonhuman primates. bioRxiv. 2021;doi:10.1101/2020.12.31.424729.	54	1039
CARGPQCTSAGCYVVGAMDVW	IGHV3-23	IGHJ6	CQSQDGSGIVVF	IGLV3-25	IGLJ2	S; S2	Li D, Edwards RJ, Manne K, Martinez DR, Sch ̈afer A, Alam SM, et al. The functions of SARS-CoV-2 neutralizing and infection-enhancing antibodies in vitro and in mice and nonhuman primates. bioRxiv. 2021;doi:10.1101/2020.12.31.424729.	54	1040
CARHFPRTQWLPWGFDPW	IGHV5-10-1	IGHJ5	CQQFGSSPWAF	IGKV3-20	IGKJ1	S; S2	Li D, Edwards RJ, Manne K, Martinez DR, Sch ̈afer A, Alam SM, et al. The functions of SARS-CoV-2 neutralizing and infection-enhancing antibodies in vitro and in mice and nonhuman primates. bioRxiv. 2021;doi:10.1101/2020.12.31.424729.	54	1041
CARGRGSYNTYFDYW	IGHV3-30-3	IGHJ4	CQQYGSSPYTF	IGKV3-20	IGKJ2	S; S2	Li D, Edwards RJ, Manne K, Martinez DR, Sch ̈afer A, Alam SM, et al. The functions of SARS-CoV-2 neutralizing and infection-enhancing antibodies in vitro and in mice and nonhuman primates. bioRxiv. 2021;doi:10.1101/2020.12.31.424729.	54	1042
CTTDIPALTENPFDYW	IGHV3-33	IGHJ4	CYSTDSSGNHRVF	IGLV3-10	IGLJ3	S; S2	Li D, Edwards RJ, Manne K, Martinez DR, Sch ̈afer A, Alam SM, et al. The functions of SARS-CoV-2 neutralizing and infection-enhancing antibodies in vitro and in mice and nonhuman primates. bioRxiv. 2021;doi:10.1101/2020.12.31.424729.	54	1043
CARTYSGSYWDAFDIW	IGHV3-30-3	IGHJ3	CQQYGSSYSF	IGKV3-20	IGKJ2	S; S2	Li D, Edwards RJ, Manne K, Martinez DR, Sch ̈afer A, Alam SM, et al. The functions of SARS-CoV-2 neutralizing and infection-enhancing antibodies in vitro and in mice and nonhuman primates. bioRxiv. 2021;doi:10.1101/2020.12.31.424729.	54	1044
CARARGGSYAGGFDIW	IGHV3-30-3	IGHJ3	CQQYNSYWTF	IGKV1-5	IGKJ1	S; S2	Li D, Edwards RJ, Manne K, Martinez DR, Sch ̈afer A, Alam SM, et al. The functions of SARS-CoV-2 neutralizing and infection-enhancing antibodies in vitro and in mice and nonhuman primates. bioRxiv. 2021;doi:10.1101/2020.12.31.424729.	54	1045
CARTYSGSYYSYFDYW	IGHV3-30-3	IGHJ4	CQQYDDLWTF	IGKV1-33	IGKJ1	S; S2	Li D, Edwards RJ, Manne K, Martinez DR, Sch ̈afer A, Alam SM, et al. The functions of SARS-CoV-2 neutralizing and infection-enhancing antibodies in vitro and in mice and nonhuman primates. bioRxiv. 2021;doi:10.1101/2020.12.31.424729.	54	1046
CTTVHSDYLWGSYRKGYFDYW	IGHV3-15	IGHJ4	CQQGYTTPYTF	IGKV1-39	IGKJ2	S; S2	Li D, Edwards RJ, Manne K, Martinez DR, Sch ̈afer A, Alam SM, et al. The functions of SARS-CoV-2 neutralizing and infection-enhancing antibodies in vitro and in mice and nonhuman primates. bioRxiv. 2021;doi:10.1101/2020.12.31.424729.	54	1047
CAGEGLRWYQLAHWYFDLW	IGHV4-39	IGHJ2	CSSYTSSSTYVF	IGLV2-18	IGLJ1	S; S2	Li D, Edwards RJ, Manne K, Martinez DR, Sch ̈afer A, Alam SM, et al. The functions of SARS-CoV-2 neutralizing and infection-enhancing antibodies in vitro and in mice and nonhuman primates. bioRxiv. 2021;doi:10.1101/2020.12.31.424729.	54	1048
CARGFGGNYYGMDVW	IGHV3-30-3	IGHJ6	CQQANSFPLTF	IGKV1D-12	IGKJ4	S; S2	Li D, Edwards RJ, Manne K, Martinez DR, Sch ̈afer A, Alam SM, et al. The functions of SARS-CoV-2 neutralizing and infection-enhancing antibodies in vitro and in mice and nonhuman primates. bioRxiv. 2021;doi:10.1101/2020.12.31.424729.	54	1049
CATESLHYDILTGYSPTNYGMDVW	IGHV4-31	IGHJ6	CSSYTRSSTLVF	IGLV2-14	IGLJ2	S; S2	Li D, Edwards RJ, Manne K, Martinez DR, Sch ̈afer A, Alam SM, et al. The functions of SARS-CoV-2 neutralizing and infection-enhancing antibodies in vitro and in mice and nonhuman primates. bioRxiv. 2021;doi:10.1101/2020.12.31.424729.	54	1050
CVREGIVATIYFDYW	IGHV3-74	IGHJ4	CQAWDSSTAGGVF	IGLV3-1	IGLJ2	S; S2	Li D, Edwards RJ, Manne K, Martinez DR, Sch ̈afer A, Alam SM, et al. The functions of SARS-CoV-2 neutralizing and infection-enhancing antibodies in vitro and in mice and nonhuman primates. bioRxiv. 2021;doi:10.1101/2020.12.31.424729.	54	1051
CARDPRTSGDNDGFDMW	IGHV1-46	IGHJ3	CQQRSNRPPAWTF	IGKV3-11	IGKJ1	S; S2	Li D, Edwards RJ, Manne K, Martinez DR, Sch ̈afer A, Alam SM, et al. The functions of SARS-CoV-2 neutralizing and infection-enhancing antibodies in vitro and in mice and nonhuman primates. bioRxiv. 2021;doi:10.1101/2020.12.31.424729.	54	1052
CARATRGSYYYGMDVW	IGHV3-30-3	IGHJ6	CQQSYSTEFTF	IGKV1-39	IGKJ3	S; S2	Li D, Edwards RJ, Manne K, Martinez DR, Sch ̈afer A, Alam SM, et al. The functions of SARS-CoV-2 neutralizing and infection-enhancing antibodies in vitro and in mice and nonhuman primates. bioRxiv. 2021;doi:10.1101/2020.12.31.424729.	54	1053
CARSFCSSGACYFDYW	IGHV1-69	IGHJ4	CQAWDSSTLVF	IGLV3-1	IGLJ2	S; S2	Li D, Edwards RJ, Manne K, Martinez DR, Sch ̈afer A, Alam SM, et al. The functions of SARS-CoV-2 neutralizing and infection-enhancing antibodies in vitro and in mice and nonhuman primates. bioRxiv. 2021;doi:10.1101/2020.12.31.424729.	54	1054
CASTFGGAYSYGMDVW	IGHV3-30-3	IGHJ6	CQQLNSYPLFTF	IGKV1-9	IGKJ3	S; S2	Li D, Edwards RJ, Manne K, Martinez DR, Sch ̈afer A, Alam SM, et al. The functions of SARS-CoV-2 neutralizing and infection-enhancing antibodies in vitro and in mice and nonhuman primates. bioRxiv. 2021;doi:10.1101/2020.12.31.424729.	54	1055
CAREGITNFGVVTHYYALDVW	IGHV3-21	IGHJ6	CSSYTASSTLVF	IGLV2-14	IGLJ1	S; S2	Li D, Edwards RJ, Manne K, Martinez DR, Sch ̈afer A, Alam SM, et al. The functions of SARS-CoV-2 neutralizing and infection-enhancing antibodies in vitro and in mice and nonhuman primates. bioRxiv. 2021;doi:10.1101/2020.12.31.424729.	54	1056
CASQQWLRGNFDYW	IGHV4-39	IGHJ4	CQSYDSSTYWVF	IGLV6-57	IGLJ3	S; RBD	Li D, Edwards RJ, Manne K, Martinez DR, Sch ̈afer A, Alam SM, et al. The functions of SARS-CoV-2 neutralizing and infection-enhancing antibodies in vitro and in mice and nonhuman primates. bioRxiv. 2021;doi:10.1101/2020.12.31.424729.	54	1057
CARDYFLIPAANTMEVW	IGHV1-46	IGHJ6	CQQRSNWPRTWTF	IGKV3-11	IGKJ1	S; RBD	Li D, Edwards RJ, Manne K, Martinez DR, Sch ̈afer A, Alam SM, et al. The functions of SARS-CoV-2 neutralizing and infection-enhancing antibodies in vitro and in mice and nonhuman primates. bioRxiv. 2021;doi:10.1101/2020.12.31.424729.	54	1058
CAKKGSPYCGVDCYKGYFDYW	IGHV3-30	IGHJ4	CQQYDRLPITF	IGKV1-33	IGKJ5	S; RBD	Li D, Edwards RJ, Manne K, Martinez DR, Sch ̈afer A, Alam SM, et al. The functions of SARS-CoV-2 neutralizing and infection-enhancing antibodies in vitro and in mice and nonhuman primates. bioRxiv. 2021;doi:10.1101/2020.12.31.424729.	54	1059
CAKVLTWSIHPEDYYYGMDVW	IGHV3-30	IGHJ6	CSSYAGSNIGVF	IGLV2-8	IGLJ3	S; RBD	Li D, Edwards RJ, Manne K, Martinez DR, Sch ̈afer A, Alam SM, et al. The functions of SARS-CoV-2 neutralizing and infection-enhancing antibodies in vitro and in mice and nonhuman primates. bioRxiv. 2021;doi:10.1101/2020.12.31.424729.	54	1060
CAKAQWVGFSPLDYW	IGHV3-30	IGHJ4	CQQYNSYYYSF	IGKV1-5	IGKJ2	S; S2	Li D, Edwards RJ, Manne K, Martinez DR, Sch ̈afer A, Alam SM, et al. The functions of SARS-CoV-2 neutralizing and infection-enhancing antibodies in vitro and in mice and nonhuman primates. bioRxiv. 2021;doi:10.1101/2020.12.31.424729.	54	1061
CARGPSGYYYGSGDFW	IGHV1-8	IGHJ4	CQQSYSTPFNF	IGKV1-39	IGKJ3	S; RBD	Li D, Edwards RJ, Manne K, Martinez DR, Sch ̈afer A, Alam SM, et al. The functions of SARS-CoV-2 neutralizing and infection-enhancing antibodies in vitro and in mice and nonhuman primates. bioRxiv. 2021;doi:10.1101/2020.12.31.424729.	54	1062
CAKAQRHFDYLLRSDAFDIW	IGHV3-30	IGHJ3	CSSYTSSITLYVF	IGLV2-14	IGLJ1	S; S2	Li D, Edwards RJ, Manne K, Martinez DR, Sch ̈afer A, Alam SM, et al. The functions of SARS-CoV-2 neutralizing and infection-enhancing antibodies in vitro and in mice and nonhuman primates. bioRxiv. 2021;doi:10.1101/2020.12.31.424729.	54	1063
CARHNELDYW	IGHV3-23	IGHJ4	CHQSSSFPRTF	IGKV6-21	IGKJ1	S; RBD	Li D, Edwards RJ, Manne K, Martinez DR, Sch ̈afer A, Alam SM, et al. The functions of SARS-CoV-2 neutralizing and infection-enhancing antibodies in vitro and in mice and nonhuman primates. bioRxiv. 2021;doi:10.1101/2020.12.31.424729.	54	1064
CARSSGGSYWGYFDYW	IGHV3-30-3	IGHJ4	CQQYNSYPFTF	IGKV1D-16	IGKJ3	S; S2	Li D, Edwards RJ, Manne K, Martinez DR, Sch ̈afer A, Alam SM, et al. The functions of SARS-CoV-2 neutralizing and infection-enhancing antibodies in vitro and in mice and nonhuman primates. bioRxiv. 2021;doi:10.1101/2020.12.31.424729.	54	1065
CAKDLFYDFWSGFDFGPGESFGMDVW	IGHV3-23	IGHJ6	CQQYSEFSYTF	IGKV1-5	IGKJ2	S; RBD	Li D, Edwards RJ, Manne K, Martinez DR, Sch ̈afer A, Alam SM, et al. The functions of SARS-CoV-2 neutralizing and infection-enhancing antibodies in vitro and in mice and nonhuman primates. bioRxiv. 2021;doi:10.1101/2020.12.31.424729.	54	1066
CAKDILSRVHYYDSSGSYGMDVW	IGHV3-9	IGHJ6	CQAWDSSTASVIF	IGLV3-1	IGLJ2	S; RBD	Li D, Edwards RJ, Manne K, Martinez DR, Sch ̈afer A, Alam SM, et al. The functions of SARS-CoV-2 neutralizing and infection-enhancing antibodies in vitro and in mice and nonhuman primates. bioRxiv. 2021;doi:10.1101/2020.12.31.424729.	54	1067
CARDPSSRGYYGMDVW	IGHV3-66	IGHJ6	CQQRSNWPSLTF	IGKV3-11	IGKJ4	S; RBD	Li D, Edwards RJ, Manne K, Martinez DR, Sch ̈afer A, Alam SM, et al. The functions of SARS-CoV-2 neutralizing and infection-enhancing antibodies in vitro and in mice and nonhuman primates. bioRxiv. 2021;doi:10.1101/2020.12.31.424729.	54	1068
CARDLEDFWSGYPPLGYALDVW	IGHV1-2	IGHJ6	CQSYDISNVIF	IGLV6-57	IGLJ2	S; RBD	Li D, Edwards RJ, Manne K, Martinez DR, Sch ̈afer A, Alam SM, et al. The functions of SARS-CoV-2 neutralizing and infection-enhancing antibodies in vitro and in mice and nonhuman primates. bioRxiv. 2021;doi:10.1101/2020.12.31.424729.	54	1069
CARDVRVDDSWSGYDLLSGGTYFDYW	IGHV1-46	IGHJ4	CQQYYSLPRTF	IGKV4-1	IGKJ1	S; RBD	Li D, Edwards RJ, Manne K, Martinez DR, Sch ̈afer A, Alam SM, et al. The functions of SARS-CoV-2 neutralizing and infection-enhancing antibodies in vitro and in mice and nonhuman primates. bioRxiv. 2021;doi:10.1101/2020.12.31.424729.	54	1070
CARDLGSRGAFDIW	IGHV3-53	IGHJ3	CQQLNSDPVPF	IGKV1-9	IGKJ4	S; RBD	Li D, Edwards RJ, Manne K, Martinez DR, Sch ̈afer A, Alam SM, et al. The functions of SARS-CoV-2 neutralizing and infection-enhancing antibodies in vitro and in mice and nonhuman primates. bioRxiv. 2021;doi:10.1101/2020.12.31.424729.	54	1071
CARSSSGSYLYYFDYW	IGHV3-30-3	IGHJ4	CQQYNNWPGTF	IGKV3-15	IGKJ3	S; S2	Li D, Edwards RJ, Manne K, Martinez DR, Sch ̈afer A, Alam SM, et al. The functions of SARS-CoV-2 neutralizing and infection-enhancing antibodies in vitro and in mice and nonhuman primates. bioRxiv. 2021;doi:10.1101/2020.12.31.424729.	54	1072
CARQLGDYVDYW	IGHV3-53	IGHJ4	CQHLNTYPPSLTF	IGKV1-9	IGKJ4	S; RBD	Li D, Edwards RJ, Manne K, Martinez DR, Sch ̈afer A, Alam SM, et al. The functions of SARS-CoV-2 neutralizing and infection-enhancing antibodies in vitro and in mice and nonhuman primates. bioRxiv. 2021;doi:10.1101/2020.12.31.424729.	54	1073
CARGTFTLGYYYGMDVW	IGHV4-59	IGHJ6	CQVWDSSSDPVF	IGLV3-21	IGLJ3	S; RBD	Li D, Edwards RJ, Manne K, Martinez DR, Sch ̈afer A, Alam SM, et al. The functions of SARS-CoV-2 neutralizing and infection-enhancing antibodies in vitro and in mice and nonhuman primates. bioRxiv. 2021;doi:10.1101/2020.12.31.424729.	54	1074
CARARGGNYYYGMDVW	IGHV3-30-3	IGHJ6	CQQSYSTPNTF	IGKV1-39	IGKJ2	S; S2	Li D, Edwards RJ, Manne K, Martinez DR, Sch ̈afer A, Alam SM, et al. The functions of SARS-CoV-2 neutralizing and infection-enhancing antibodies in vitro and in mice and nonhuman primates. bioRxiv. 2021;doi:10.1101/2020.12.31.424729.	54	1075
CARVFGGSYLGAFDVW	IGHV3-30-3	IGHJ3	CQQLNSYPLFTF	IGKV1-9	IGKJ3	S; S2	Li D, Edwards RJ, Manne K, Martinez DR, Sch ̈afer A, Alam SM, et al. The functions of SARS-CoV-2 neutralizing and infection-enhancing antibodies in vitro and in mice and nonhuman primates. bioRxiv. 2021;doi:10.1101/2020.12.31.424729.	54	1076
CARTDGYNQAFDIW	IGHV3-30-3	IGHJ3	CQQYGSLYSF	IGKV3-20	IGKJ2	S; S2	Li D, Edwards RJ, Manne K, Martinez DR, Sch ̈afer A, Alam SM, et al. The functions of SARS-CoV-2 neutralizing and infection-enhancing antibodies in vitro and in mice and nonhuman primates. bioRxiv. 2021;doi:10.1101/2020.12.31.424729.	54	1077
CAICWGPYNWNEGW	IGHV1-18	IGHJ5	CQSYDNSLSAAVVF	IGLV1-40	IGLJ2	S; S2	Li D, Edwards RJ, Manne K, Martinez DR, Sch ̈afer A, Alam SM, et al. The functions of SARS-CoV-2 neutralizing and infection-enhancing antibodies in vitro and in mice and nonhuman primates. bioRxiv. 2021;doi:10.1101/2020.12.31.424729.	54	1078
CATSLYGSSYYGTFNIW	IGHV4-31	IGHJ3	CQQYGSSPWTF	IGKV3-20	IGKJ1	S; S2	Li D, Edwards RJ, Manne K, Martinez DR, Sch ̈afer A, Alam SM, et al. The functions of SARS-CoV-2 neutralizing and infection-enhancing antibodies in vitro and in mice and nonhuman primates. bioRxiv. 2021;doi:10.1101/2020.12.31.424729.	54	1079
CARDSSSWRYNWFDPW	IGHV1-2	IGHJ5	CQQYNSYSITF	IGKV1-5	IGKJ5	S; S2	Li D, Edwards RJ, Manne K, Martinez DR, Sch ̈afer A, Alam SM, et al. The functions of SARS-CoV-2 neutralizing and infection-enhancing antibodies in vitro and in mice and nonhuman primates. bioRxiv. 2021;doi:10.1101/2020.12.31.424729.	54	1080
CARVVRWFDPW	IGHV4-59	IGHJ5	CQQSDSTLLTF	IGKV1-39	IGKJ4	S; S2	Li D, Edwards RJ, Manne K, Martinez DR, Sch ̈afer A, Alam SM, et al. The functions of SARS-CoV-2 neutralizing and infection-enhancing antibodies in vitro and in mice and nonhuman primates. bioRxiv. 2021;doi:10.1101/2020.12.31.424729.	54	1081
CARVESYDNSGYYFDYW	IGHV1-69	IGHJ4	CQQRSNWPPKLTF	IGKV3-11	IGKJ4	S; S2	Li D, Edwards RJ, Manne K, Martinez DR, Sch ̈afer A, Alam SM, et al. The functions of SARS-CoV-2 neutralizing and infection-enhancing antibodies in vitro and in mice and nonhuman primates. bioRxiv. 2021;doi:10.1101/2020.12.31.424729.	54	1082
CARAYSGSYFNAFNIW	IGHV3-30	IGHJ3	CQQYSRTPPYTF	IGKV4-1	IGKJ2	S; S2	Li D, Edwards RJ, Manne K, Martinez DR, Sch ̈afer A, Alam SM, et al. The functions of SARS-CoV-2 neutralizing and infection-enhancing antibodies in vitro and in mice and nonhuman primates. bioRxiv. 2021;doi:10.1101/2020.12.31.424729.	54	1083
CARWGSGWSNDAFDIW	IGHV4-4	IGHJ3	CQQYGTSPFTF	IGKV3-20	IGKJ3	S; S2	Li D, Edwards RJ, Manne K, Martinez DR, Sch ̈afer A, Alam SM, et al. The functions of SARS-CoV-2 neutralizing and infection-enhancing antibodies in vitro and in mice and nonhuman primates. bioRxiv. 2021;doi:10.1101/2020.12.31.424729.	54	1084
CARDVAHCTTVGCHGNWFDTW	IGHV3-33	IGHJ5	CQQRKSWPPLTF	IGKV3-11	IGKJ4	S; RBD	Li D, Edwards RJ, Manne K, Martinez DR, Sch ̈afer A, Alam SM, et al. The functions of SARS-CoV-2 neutralizing and infection-enhancing antibodies in vitro and in mice and nonhuman primates. bioRxiv. 2021;doi:10.1101/2020.12.31.424729.	54	1085
CARLFSDSGNYFWFDPW	IGHV4-4	IGHJ5	CQQSSITPRTF	IGKV1-39	IGKJ1	S; S2	Li D, Edwards RJ, Manne K, Martinez DR, Sch ̈afer A, Alam SM, et al. The functions of SARS-CoV-2 neutralizing and infection-enhancing antibodies in vitro and in mice and nonhuman primates. bioRxiv. 2021;doi:10.1101/2020.12.31.424729.	54	1086
CARSLAAYWYFDYW	IGHV3-30-3	IGHJ4	CQQRSNWPGF	IGKV3-11	IGKJ3	S; S2	Li D, Edwards RJ, Manne K, Martinez DR, Sch ̈afer A, Alam SM, et al. The functions of SARS-CoV-2 neutralizing and infection-enhancing antibodies in vitro and in mice and nonhuman primates. bioRxiv. 2021;doi:10.1101/2020.12.31.424729.	54	1087
CARLGGSSWYWDYW	IGHV3-7	IGHJ4	CQAWDSSTGVF	IGLV3-1	IGLJ3	S; S2	Li D, Edwards RJ, Manne K, Martinez DR, Sch ̈afer A, Alam SM, et al. The functions of SARS-CoV-2 neutralizing and infection-enhancing antibodies in vitro and in mice and nonhuman primates. bioRxiv. 2021;doi:10.1101/2020.12.31.424729.	54	1088
CAKGVHGTSGWYPPRAFDYW	IGHV3-23	IGHJ4	CSSYTSSTTLVF	IGLV2-14	IGLJ3	S; S2	Li D, Edwards RJ, Manne K, Martinez DR, Sch ̈afer A, Alam SM, et al. The functions of SARS-CoV-2 neutralizing and infection-enhancing antibodies in vitro and in mice and nonhuman primates. bioRxiv. 2021;doi:10.1101/2020.12.31.424729.	54	1089
CSKDQGPVFGVDNWFDPW	IGHV4-31	IGHJ5	CQAWDSKTVIF	IGLV3-1	IGLJ3	S; S2	Li D, Edwards RJ, Manne K, Martinez DR, Sch ̈afer A, Alam SM, et al. The functions of SARS-CoV-2 neutralizing and infection-enhancing antibodies in vitro and in mice and nonhuman primates. bioRxiv. 2021;doi:10.1101/2020.12.31.424729.	54	1090
CARDGPTVTHYFDYW	IGHV3-48	IGHJ4	CQAWDSSTAGVF	IGLV3-1	IGLJ1	S; S2	Li D, Edwards RJ, Manne K, Martinez DR, Sch ̈afer A, Alam SM, et al. The functions of SARS-CoV-2 neutralizing and infection-enhancing antibodies in vitro and in mice and nonhuman primates. bioRxiv. 2021;doi:10.1101/2020.12.31.424729.	54	1091
CARRGNGGYDAFDVW	IGHV5-51	IGHJ3	CQQSYAVPWTF	IGKV1-39	IGKJ1	S; S2	Li D, Edwards RJ, Manne K, Martinez DR, Sch ̈afer A, Alam SM, et al. The functions of SARS-CoV-2 neutralizing and infection-enhancing antibodies in vitro and in mice and nonhuman primates. bioRxiv. 2021;doi:10.1101/2020.12.31.424729.	54	1092
CARDYQVGGDYRSDFW	IGHV3-33	IGHJ4	CHSADTSGHHWVF	IGLV3-10	IGLJ3	S; S2	Li D, Edwards RJ, Manne K, Martinez DR, Sch ̈afer A, Alam SM, et al. The functions of SARS-CoV-2 neutralizing and infection-enhancing antibodies in vitro and in mice and nonhuman primates. bioRxiv. 2021;doi:10.1101/2020.12.31.424729.	54	1093
CARPRGGNYVGPFDYW	IGHV3-30-3	IGHJ4	CQSPDTTSTYRVF	IGLV3-25	IGLJ3	S; S2	Li D, Edwards RJ, Manne K, Martinez DR, Sch ̈afer A, Alam SM, et al. The functions of SARS-CoV-2 neutralizing and infection-enhancing antibodies in vitro and in mice and nonhuman primates. bioRxiv. 2021;doi:10.1101/2020.12.31.424729.	54	1094
CARGPQEQYDILTGYYFPANWYFDLW	IGHV3-33	IGHJ2	CQSYDSSTYWVF	IGLV6-57	IGLJ3	S; S2	Li D, Edwards RJ, Manne K, Martinez DR, Sch ̈afer A, Alam SM, et al. The functions of SARS-CoV-2 neutralizing and infection-enhancing antibodies in vitro and in mice and nonhuman primates. bioRxiv. 2021;doi:10.1101/2020.12.31.424729.	54	1095
CATARCSGDLCPFDYW	IGHV1-2	IGHJ4	CQQYDTYWTF	IGKV1-5	IGKJ1	S; RBD	Li D, Edwards RJ, Manne K, Martinez DR, Sch ̈afer A, Alam SM, et al. The functions of SARS-CoV-2 neutralizing and infection-enhancing antibodies in vitro and in mice and nonhuman primates. bioRxiv. 2021;doi:10.1101/2020.12.31.424729.	54	1096
CATDPASDSLYYYYGMDVW	IGHV3-30	IGHJ6	CQAWDSRIVVF	IGLV3-1	IGLJ3	S; RBD	Li D, Edwards RJ, Manne K, Martinez DR, Sch ̈afer A, Alam SM, et al. The functions of SARS-CoV-2 neutralizing and infection-enhancing antibodies in vitro and in mice and nonhuman primates. bioRxiv. 2021;doi:10.1101/2020.12.31.424729.	54	1097
CARIQLWLDGGGMDVW	IGHV2-26	IGHJ6	CLQDYDFPPYTF	IGKV1-6	IGKJ2	S; RBD	Li D, Edwards RJ, Manne K, Martinez DR, Sch ̈afer A, Alam SM, et al. The functions of SARS-CoV-2 neutralizing and infection-enhancing antibodies in vitro and in mice and nonhuman primates. bioRxiv. 2021;doi:10.1101/2020.12.31.424729.	54	1098
CARSGSGSYFNWFDPW	IGHV3-30-3	IGHJ5	CQQYYVSPLTF	IGKV4-1	IGKJ4	S; S2	Li D, Edwards RJ, Manne K, Martinez DR, Sch ̈afer A, Alam SM, et al. The functions of SARS-CoV-2 neutralizing and infection-enhancing antibodies in vitro and in mice and nonhuman primates. bioRxiv. 2021;doi:10.1101/2020.12.31.424729.	54	1099
CARGRSDFLLQNFDYW	IGHV1-46	IGHJ4	CQQYKNYSPVTF	IGKV1-5	IGKJ3	S; S2	Li D, Edwards RJ, Manne K, Martinez DR, Sch ̈afer A, Alam SM, et al. The functions of SARS-CoV-2 neutralizing and infection-enhancing antibodies in vitro and in mice and nonhuman primates. bioRxiv. 2021;doi:10.1101/2020.12.31.424729.	54	1100
CARPRLGNYFDAFDIW	IGHV3-30-3	IGHJ3	CQHYNTYAWTF	IGKV1-5	IGKJ1	S; S2	Li D, Edwards RJ, Manne K, Martinez DR, Sch ̈afer A, Alam SM, et al. The functions of SARS-CoV-2 neutralizing and infection-enhancing antibodies in vitro and in mice and nonhuman primates. bioRxiv. 2021;doi:10.1101/2020.12.31.424729.	54	1101
CARDREGAYWGPIDYW	IGHV3-30-3	IGHJ4	CQQRNNWPPITF	IGKV3-11	IGKJ5	S; S2	Li D, Edwards RJ, Manne K, Martinez DR, Sch ̈afer A, Alam SM, et al. The functions of SARS-CoV-2 neutralizing and infection-enhancing antibodies in vitro and in mice and nonhuman primates. bioRxiv. 2021;doi:10.1101/2020.12.31.424729.	54	1102
CARANGGNYYYGMDVW	IGHV3-30-3	IGHJ6	CSSYTSSGGLVF	IGLV2-14	IGLJ3	S; S2	Li D, Edwards RJ, Manne K, Martinez DR, Sch ̈afer A, Alam SM, et al. The functions of SARS-CoV-2 neutralizing and infection-enhancing antibodies in vitro and in mice and nonhuman primates. bioRxiv. 2021;doi:10.1101/2020.12.31.424729.	54	1103
CTHRPIPAAGTLVFLNWFDPW	IGHV2-5	IGHJ5	CASWDDSLNGPVF	IGLV1-36	IGLJ3	S; RBD	Li D, Edwards RJ, Manne K, Martinez DR, Sch ̈afer A, Alam SM, et al. The functions of SARS-CoV-2 neutralizing and infection-enhancing antibodies in vitro and in mice and nonhuman primates. bioRxiv. 2021;doi:10.1101/2020.12.31.424729.	54	1104
CSSTSCYGGNYYYYGMDVW	IGHV1-18	IGHJ6	CQQRRNRGTF	IGKV3-11	IGKJ2	S; RBD	Li D, Edwards RJ, Manne K, Martinez DR, Sch ̈afer A, Alam SM, et al. The functions of SARS-CoV-2 neutralizing and infection-enhancing antibodies in vitro and in mice and nonhuman primates. bioRxiv. 2021;doi:10.1101/2020.12.31.424729.	54	1105
CARAGYYYDSSPYPFDYW	IGHV1-69	IGHJ4	CQSPDTTSTYRVF	IGLV3-25	IGLJ3	S; RBD	Li D, Edwards RJ, Manne K, Martinez DR, Sch ̈afer A, Alam SM, et al. The functions of SARS-CoV-2 neutralizing and infection-enhancing antibodies in vitro and in mice and nonhuman primates. bioRxiv. 2021;doi:10.1101/2020.12.31.424729.	54	1106
CARPLSPGFPDVFDIW	IGHV2-26	IGHJ3	CQVWDSSGDQAVF	IGLV3-21	IGLJ3	S; RBD	Li D, Edwards RJ, Manne K, Martinez DR, Sch ̈afer A, Alam SM, et al. The functions of SARS-CoV-2 neutralizing and infection-enhancing antibodies in vitro and in mice and nonhuman primates. bioRxiv. 2021;doi:10.1101/2020.12.31.424729.	54	1107
CARGHRFLEFPLNYLDPW	IGHV3-11	IGHJ5	CSSYGGRSTSVVF	IGLV2-23	IGLJ2	S; NTD	Li D, Edwards RJ, Manne K, Martinez DR, Sch ̈afer A, Alam SM, et al. The functions of SARS-CoV-2 neutralizing and infection-enhancing antibodies in vitro and in mice and nonhuman primates. bioRxiv. 2021;doi:10.1101/2020.12.31.424729.	54	1108
CARLVRGCSGGSCYSVDDYW	IGHV5-10-1	IGHJ4	CQAWDSSTVVF	IGLV3-1	IGLJ3	S; NTD	Li D, Edwards RJ, Manne K, Martinez DR, Sch ̈afer A, Alam SM, et al. The functions of SARS-CoV-2 neutralizing and infection-enhancing antibodies in vitro and in mice and nonhuman primates. bioRxiv. 2021;doi:10.1101/2020.12.31.424729.	54	1109
CAHRSGELLWFRGEDWFDPW	IGHV2-5	IGHJ5	CYSTDSSGNHRVF	IGLV3-10	IGLJ3	S; NTD	Li D, Edwards RJ, Manne K, Martinez DR, Sch ̈afer A, Alam SM, et al. The functions of SARS-CoV-2 neutralizing and infection-enhancing antibodies in vitro and in mice and nonhuman primates. bioRxiv. 2021;doi:10.1101/2020.12.31.424729.	54	1110
CATALAVAGDRGHYHYYFGMDVW	IGHV1-24	IGHJ6	CMQATQFAYSF	IGKV2-24	IGKJ2	S; NTD	Li D, Edwards RJ, Manne K, Martinez DR, Sch ̈afer A, Alam SM, et al. The functions of SARS-CoV-2 neutralizing and infection-enhancing antibodies in vitro and in mice and nonhuman primates. bioRxiv. 2021;doi:10.1101/2020.12.31.424729.	54	1111
CARDSGAIFDSW	IGHV3-48	IGHJ5	CQASDSSTNYVF	IGLV3-1	IGLJ1	S; NTD	Li D, Edwards RJ, Manne K, Martinez DR, Sch ̈afer A, Alam SM, et al. The functions of SARS-CoV-2 neutralizing and infection-enhancing antibodies in vitro and in mice and nonhuman primates. bioRxiv. 2021;doi:10.1101/2020.12.31.424729.	54	1112
CASLIAAAGGRDYW	IGHV3-30-3	IGHJ4	CYSTDSSGNHVVF	IGLV3-10	IGLJ3	S; NTD	Li D, Edwards RJ, Manne K, Martinez DR, Sch ̈afer A, Alam SM, et al. The functions of SARS-CoV-2 neutralizing and infection-enhancing antibodies in vitro and in mice and nonhuman primates. bioRxiv. 2021;doi:10.1101/2020.12.31.424729.	54	1113
CARDLAYWDTDYGMDVW	IGHV3-30-3	IGHJ6	CCSYAGSYTRVF	IGLV2-11	IGLJ3	S; NTD	Li D, Edwards RJ, Manne K, Martinez DR, Sch ̈afer A, Alam SM, et al. The functions of SARS-CoV-2 neutralizing and infection-enhancing antibodies in vitro and in mice and nonhuman primates. bioRxiv. 2021;doi:10.1101/2020.12.31.424729.	54	1114
CARIHTDLAVADPDLGFYSMDVW	IGHV1-69	IGHJ6	CQQSYSTPYTF	IGKV1-39	IGKJ2	S; NTD	Li D, Edwards RJ, Manne K, Martinez DR, Sch ̈afer A, Alam SM, et al. The functions of SARS-CoV-2 neutralizing and infection-enhancing antibodies in vitro and in mice and nonhuman primates. bioRxiv. 2021;doi:10.1101/2020.12.31.424729.	54	1115
CARPESGSYLGHFDSW	IGHV3-30-3	IGHJ5	CQTWGTGIQVF	IGLV4-69	IGLJ3	S; S2	Li D, Edwards RJ, Manne K, Martinez DR, Sch ̈afer A, Alam SM, et al. The functions of SARS-CoV-2 neutralizing and infection-enhancing antibodies in vitro and in mice and nonhuman primates. bioRxiv. 2021;doi:10.1101/2020.12.31.424729.	54	1116
CAKEVGYSDYDGWDYW	IGHV3-30	IGHJ4	CQQYDNLPLTF	IGKV1-33	IGKJ4	S; NTD	Li D, Edwards RJ, Manne K, Martinez DR, Sch ̈afer A, Alam SM, et al. The functions of SARS-CoV-2 neutralizing and infection-enhancing antibodies in vitro and in mice and nonhuman primates. bioRxiv. 2021;doi:10.1101/2020.12.31.424729.	54	1117
CATGRYDSIHW	IGHV3-53	IGHJ1	CQQYKNYSPVTF	IGKV1-5	IGKJ3	S; S2	Li D, Edwards RJ, Manne K, Martinez DR, Sch ̈afer A, Alam SM, et al. The functions of SARS-CoV-2 neutralizing and infection-enhancing antibodies in vitro and in mice and nonhuman primates. bioRxiv. 2021;doi:10.1101/2020.12.31.424729.	54	1118
CARMGSRHTRPYSSGWYPDPDDYW	IGHV3-48	IGHJ4	CHVWDSSSGHPRVF	IGLV3-21	IGLJ1	S; RBD	Li D, Edwards RJ, Manne K, Martinez DR, Sch ̈afer A, Alam SM, et al. The functions of SARS-CoV-2 neutralizing and infection-enhancing antibodies in vitro and in mice and nonhuman primates. bioRxiv. 2021;doi:10.1101/2020.12.31.424729.	54	1119
CARDYGDFYFDYW	IGHV3-53	IGHJ4	CQHYYNWPRTF	IGKV3-15	IGKJ1	S; RBD	Li D, Edwards RJ, Manne K, Martinez DR, Sch ̈afer A, Alam SM, et al. The functions of SARS-CoV-2 neutralizing and infection-enhancing antibodies in vitro and in mice and nonhuman primates. bioRxiv. 2021;doi:10.1101/2020.12.31.424729.	54	1120
CARVLVPISGVDVW	IGHV4-59	IGHJ6	CQSYDNSFWVF	IGLV6-57	IGLJ3	S; RBD	Li D, Edwards RJ, Manne K, Martinez DR, Sch ̈afer A, Alam SM, et al. The functions of SARS-CoV-2 neutralizing and infection-enhancing antibodies in vitro and in mice and nonhuman primates. bioRxiv. 2021;doi:10.1101/2020.12.31.424729.	54	1121
CARDLNYYGMDVW	IGHV3-66	IGHJ6	CQQLDSYPPFTF	IGKV1-9	IGKJ3	S; RBD	Li D, Edwards RJ, Manne K, Martinez DR, Sch ̈afer A, Alam SM, et al. The functions of SARS-CoV-2 neutralizing and infection-enhancing antibodies in vitro and in mice and nonhuman primates. bioRxiv. 2021;doi:10.1101/2020.12.31.424729.	54	1122
CATGPGATRATIYGFAHW	IGHV1-69-2	IGHJ1	CLLSYSGARYVVF	IGLV7-46	IGLJ3	S; RBD	Li D, Edwards RJ, Manne K, Martinez DR, Sch ̈afer A, Alam SM, et al. The functions of SARS-CoV-2 neutralizing and infection-enhancing antibodies in vitro and in mice and nonhuman primates. bioRxiv. 2021;doi:10.1101/2020.12.31.424729.	54	1123
CARNRTDLSGAAWFDSW	IGHV3-23	IGHJ5	CQQGDSFPYSF	IGKV1D-12	IGKJ2	S; RBD	Li D, Edwards RJ, Manne K, Martinez DR, Sch ̈afer A, Alam SM, et al. The functions of SARS-CoV-2 neutralizing and infection-enhancing antibodies in vitro and in mice and nonhuman primates. bioRxiv. 2021;doi:10.1101/2020.12.31.424729.	54	1124
CARRMNYDSSGYYYVHFDYW	IGHV4-39	IGHJ4	CCSYAGSYTYYVF	IGLV2-11	IGLJ1	S; RBD	Li D, Edwards RJ, Manne K, Martinez DR, Sch ̈afer A, Alam SM, et al. The functions of SARS-CoV-2 neutralizing and infection-enhancing antibodies in vitro and in mice and nonhuman primates. bioRxiv. 2021;doi:10.1101/2020.12.31.424729.	54	1125
CARVRIGASYYDFWSGYYSDAFDIW	IGHV4-4	IGHJ3	CQQYGTSPVYTF	IGKV3-20	IGKJ2	S; NTD	Li D, Edwards RJ, Manne K, Martinez DR, Sch ̈afer A, Alam SM, et al. The functions of SARS-CoV-2 neutralizing and infection-enhancing antibodies in vitro and in mice and nonhuman primates. bioRxiv. 2021;doi:10.1101/2020.12.31.424729.	54	1126
CARSGSGNYYHWFDPW	IGHV3-30-3	IGHJ5	CGTWDRSLSAWVF	IGLV1-51	IGLJ3	S; S2	Li D, Edwards RJ, Manne K, Martinez DR, Sch ̈afer A, Alam SM, et al. The functions of SARS-CoV-2 neutralizing and infection-enhancing antibodies in vitro and in mice and nonhuman primates. bioRxiv. 2021;doi:10.1101/2020.12.31.424729.	54	1127
CAKTIWGTYRSPFDYW	IGHV3-30-5	IGHJ4	CQQYNSYYTF	IGKV1-5	IGKJ2	S; S2	Li D, Edwards RJ, Manne K, Martinez DR, Sch ̈afer A, Alam SM, et al. The functions of SARS-CoV-2 neutralizing and infection-enhancing antibodies in vitro and in mice and nonhuman primates. bioRxiv. 2021;doi:10.1101/2020.12.31.424729.	54	1128
CARDGPVLDWLFVFDYW	IGHV1-46	IGHJ4	CQQYGSSQWTF	IGKV3-20	IGKJ1	S; S2	Li D, Edwards RJ, Manne K, Martinez DR, Sch ̈afer A, Alam SM, et al. The functions of SARS-CoV-2 neutralizing and infection-enhancing antibodies in vitro and in mice and nonhuman primates. bioRxiv. 2021;doi:10.1101/2020.12.31.424729.	54	1129
CASSGRLTIYYW	IGHV4-31	IGHJ4	CMQGTQFPQVTF	IGKV2-24	IGKJ5	S; RBD	Li D, Edwards RJ, Manne K, Martinez DR, Sch ̈afer A, Alam SM, et al. The functions of SARS-CoV-2 neutralizing and infection-enhancing antibodies in vitro and in mice and nonhuman primates. bioRxiv. 2021;doi:10.1101/2020.12.31.424729.	54	1130
CAREFGSTPIYDIMTGPFDYW	IGHV3-33	IGHJ4	CSSYTSSSTRVF	IGLV2-14	IGLJ3	S; RBD	Li D, Edwards RJ, Manne K, Martinez DR, Sch ̈afer A, Alam SM, et al. The functions of SARS-CoV-2 neutralizing and infection-enhancing antibodies in vitro and in mice and nonhuman primates. bioRxiv. 2021;doi:10.1101/2020.12.31.424729.	54	1131
CARLQNDRLFLSWFDPW	IGHV1-69	IGHJ5	CQKYNSALFTF	IGKV1-27	IGKJ3	S; RBD	Li D, Edwards RJ, Manne K, Martinez DR, Sch ̈afer A, Alam SM, et al. The functions of SARS-CoV-2 neutralizing and infection-enhancing antibodies in vitro and in mice and nonhuman primates. bioRxiv. 2021;doi:10.1101/2020.12.31.424729.	54	1132
CVREEIVGGARGPIDTW	IGHV5-51	IGHJ3	CQHYDSLSRTF	IGKV1-5	IGKJ5	N	Li D, Edwards RJ, Manne K, Martinez DR, Sch ̈afer A, Alam SM, et al. The functions of SARS-CoV-2 neutralizing and infection-enhancing antibodies in vitro and in mice and nonhuman primates. bioRxiv. 2021;doi:10.1101/2020.12.31.424729.	54	1133
CARDAVAGPRRELYYYYGMDIW	IGHV3-11	IGHJ6	CQSADSSATYPVF	IGLV3-25	IGLJ3	S; NTD	Li D, Edwards RJ, Manne K, Martinez DR, Sch ̈afer A, Alam SM, et al. The functions of SARS-CoV-2 neutralizing and infection-enhancing antibodies in vitro and in mice and nonhuman primates. bioRxiv. 2021;doi:10.1101/2020.12.31.424729.	54	1134
CARHETQHDSSGTYYLGMDVW	IGHV5-51	IGHJ6	CQSVDSSGPYRVF	IGLV3-25	IGLJ3	N	Li D, Edwards RJ, Manne K, Martinez DR, Sch ̈afer A, Alam SM, et al. The functions of SARS-CoV-2 neutralizing and infection-enhancing antibodies in vitro and in mice and nonhuman primates. bioRxiv. 2021;doi:10.1101/2020.12.31.424729.	54	1135
CAREEVLEAARGPFDVW	IGHV5-51	IGHJ3	CQQSSITPRTF	IGKV1-39	IGKJ1	N	Li D, Edwards RJ, Manne K, Martinez DR, Sch ̈afer A, Alam SM, et al. The functions of SARS-CoV-2 neutralizing and infection-enhancing antibodies in vitro and in mice and nonhuman primates. bioRxiv. 2021;doi:10.1101/2020.12.31.424729.	54	1136
CTTVHSDYVWGSYRKGYFDYW	IGHV3-15	IGHJ4	CQQGYTTPYTF	IGKV1-39	IGKJ2	S; S2	Li D, Edwards RJ, Manne K, Martinez DR, Sch ̈afer A, Alam SM, et al. The functions of SARS-CoV-2 neutralizing and infection-enhancing antibodies in vitro and in mice and nonhuman primates. bioRxiv. 2021;doi:10.1101/2020.12.31.424729.	54	1137
CAREEIVEAARGPFDVW	IGHV5-51	IGHJ3	CQSPDSTSTYRVF	IGLV3-25	IGLJ3	N	Li D, Edwards RJ, Manne K, Martinez DR, Sch ̈afer A, Alam SM, et al. The functions of SARS-CoV-2 neutralizing and infection-enhancing antibodies in vitro and in mice and nonhuman primates. bioRxiv. 2021;doi:10.1101/2020.12.31.424729.	54	1138
CTTESIFGVVIYAFAIW	IGHV1-24	IGHJ4	CQQYDSSPYAF	IGKV3-20	IGKJ2	N	Li D, Edwards RJ, Manne K, Martinez DR, Sch ̈afer A, Alam SM, et al. The functions of SARS-CoV-2 neutralizing and infection-enhancing antibodies in vitro and in mice and nonhuman primates. bioRxiv. 2021;doi:10.1101/2020.12.31.424729.	54	1139
CVKDLAVQDYDSSGYFDPGDIW	IGHV3-64D	IGHJ3	CQQYDNLPLTF	IGKV1-33	IGKJ4	N	Li D, Edwards RJ, Manne K, Martinez DR, Sch ̈afer A, Alam SM, et al. The functions of SARS-CoV-2 neutralizing and infection-enhancing antibodies in vitro and in mice and nonhuman primates. bioRxiv. 2021;doi:10.1101/2020.12.31.424729.	54	1140
CAREAIVEGARGPFDFW	IGHV5-51	IGHJ3	CLSPDNSGTYRVF	IGLV3-25	IGLJ3	N	Li D, Edwards RJ, Manne K, Martinez DR, Sch ̈afer A, Alam SM, et al. The functions of SARS-CoV-2 neutralizing and infection-enhancing antibodies in vitro and in mice and nonhuman primates. bioRxiv. 2021;doi:10.1101/2020.12.31.424729.	54	1141
CAKSPPASYYTWFHPW	IGHV3-30-3	IGHJ5	CYSTDNSGNRWVF	IGLV3-10	IGLJ3	S; S2	Li D, Edwards RJ, Manne K, Martinez DR, Sch ̈afer A, Alam SM, et al. The functions of SARS-CoV-2 neutralizing and infection-enhancing antibodies in vitro and in mice and nonhuman primates. bioRxiv. 2021;doi:10.1101/2020.12.31.424729.	54	1142
CATDSIFGVVIYAFAFW	IGHV1-24	IGHJ3	CQHYGTSPYTF	IGKV3-20	IGKJ2	N	Li D, Edwards RJ, Manne K, Martinez DR, Sch ̈afer A, Alam SM, et al. The functions of SARS-CoV-2 neutralizing and infection-enhancing antibodies in vitro and in mice and nonhuman primates. bioRxiv. 2021;doi:10.1101/2020.12.31.424729.	54	1143
CTVRLVPVDKFDYW	IGHV3-73	IGHJ4	CYSTDISGDQYVF	IGLV3-10	IGLJ1	N	Li D, Edwards RJ, Manne K, Martinez DR, Sch ̈afer A, Alam SM, et al. The functions of SARS-CoV-2 neutralizing and infection-enhancing antibodies in vitro and in mice and nonhuman primates. bioRxiv. 2021;doi:10.1101/2020.12.31.424729.	54	1144
CAREEIVEGARGPFDVW	IGHV5-51	IGHJ3	CQSPDTTSTYRVF	IGLV3-25	IGLJ3	N	Li D, Edwards RJ, Manne K, Martinez DR, Sch ̈afer A, Alam SM, et al. The functions of SARS-CoV-2 neutralizing and infection-enhancing antibodies in vitro and in mice and nonhuman primates. bioRxiv. 2021;doi:10.1101/2020.12.31.424729.	54	1145
CAREGITSFGVVTHYYALDVW	IGHV3-21	IGHJ6	CSSYTASSTLVF	IGLV2-14	IGLJ1	S; S2	Li D, Edwards RJ, Manne K, Martinez DR, Sch ̈afer A, Alam SM, et al. The functions of SARS-CoV-2 neutralizing and infection-enhancing antibodies in vitro and in mice and nonhuman primates. bioRxiv. 2021;doi:10.1101/2020.12.31.424729.	54	1146
CARPHGGSYYSYFDYW	IGHV3-30-3	IGHJ4	CQQYYSTLYTF	IGKV4-1	IGKJ2	S; S2	Li D, Edwards RJ, Manne K, Martinez DR, Sch ̈afer A, Alam SM, et al. The functions of SARS-CoV-2 neutralizing and infection-enhancing antibodies in vitro and in mice and nonhuman primates. bioRxiv. 2021;doi:10.1101/2020.12.31.424729.	54	1147
CAKENRDRNYDSWSGSYSDYYYGMDVW	IGHV3-30	IGHJ6	CQQLYSYPTITF	IGKV1-9	IGKJ5	S; S2	Li D, Edwards RJ, Manne K, Martinez DR, Sch ̈afer A, Alam SM, et al. The functions of SARS-CoV-2 neutralizing and infection-enhancing antibodies in vitro and in mice and nonhuman primates. bioRxiv. 2021;doi:10.1101/2020.12.31.424729.	54	1148
CARDWGPQYCSGGSCYSTSRWFDPW	IGHV6-1	IGHJ5	CAAWDDSLNGYVF	IGLV1-44	IGLJ1	S; RBD	Li D, Edwards RJ, Manne K, Martinez DR, Sch ̈afer A, Alam SM, et al. The functions of SARS-CoV-2 neutralizing and infection-enhancing antibodies in vitro and in mice and nonhuman primates. bioRxiv. 2021;doi:10.1101/2020.12.31.424729.	54	1149
CARRGTDWYFDLW	IGHV4-31	IGHJ2	CQQYYSSPYTF	IGKV4-1	IGKJ2	N	Li D, Edwards RJ, Manne K, Martinez DR, Sch ̈afer A, Alam SM, et al. The functions of SARS-CoV-2 neutralizing and infection-enhancing antibodies in vitro and in mice and nonhuman primates. bioRxiv. 2021;doi:10.1101/2020.12.31.424729.	54	1150
CARVNYSYYSSSFFDYFYYYGMDVW	IGHV1-18	IGHJ6	CQSADSSGTYVF	IGLV3-25	IGLJ6	N	Li D, Edwards RJ, Manne K, Martinez DR, Sch ̈afer A, Alam SM, et al. The functions of SARS-CoV-2 neutralizing and infection-enhancing antibodies in vitro and in mice and nonhuman primates. bioRxiv. 2021;doi:10.1101/2020.12.31.424729.	54	1151
CARDLSPKDFLGSSLGGRDVW	IGHV1-3	IGHJ6	CQQYGSSPTF	IGKV3-20	IGKJ5	S; S2	Li D, Edwards RJ, Manne K, Martinez DR, Sch ̈afer A, Alam SM, et al. The functions of SARS-CoV-2 neutralizing and infection-enhancing antibodies in vitro and in mice and nonhuman primates. bioRxiv. 2021;doi:10.1101/2020.12.31.424729.	54	1152
CARADRERVPYFGYDFWSGYPDAFDIW	IGHV4-61	IGHJ3	CQQYYSTRTF	IGKV4-1	IGKJ1	S; RBD	Li D, Edwards RJ, Manne K, Martinez DR, Sch ̈afer A, Alam SM, et al. The functions of SARS-CoV-2 neutralizing and infection-enhancing antibodies in vitro and in mice and nonhuman primates. bioRxiv. 2021;doi:10.1101/2020.12.31.424729.	54	1153
CARANYYYESSGYYFDYW	IGHV1-69	IGHJ4	CQSYDSSTYWVF	IGLV6-57	IGLJ3	S; RBD	Li D, Edwards RJ, Manne K, Martinez DR, Sch ̈afer A, Alam SM, et al. The functions of SARS-CoV-2 neutralizing and infection-enhancing antibodies in vitro and in mice and nonhuman primates. bioRxiv. 2021;doi:10.1101/2020.12.31.424729.	54	1154
CARGPEYYDFWSGYPGGMDVW	IGHV4-59	IGHJ6	CQQYGSSPWTF	IGKV3-20	IGKJ1	S; RBD	Li D, Edwards RJ, Manne K, Martinez DR, Sch ̈afer A, Alam SM, et al. The functions of SARS-CoV-2 neutralizing and infection-enhancing antibodies in vitro and in mice and nonhuman primates. bioRxiv. 2021;doi:10.1101/2020.12.31.424729.	54	1155
CARGFTNWYFDLW	IGHV4-4	IGHJ2	CQAWDSSTDGVF	IGLV3-1	IGLJ1	S; RBD	Li D, Edwards RJ, Manne K, Martinez DR, Sch ̈afer A, Alam SM, et al. The functions of SARS-CoV-2 neutralizing and infection-enhancing antibodies in vitro and in mice and nonhuman primates. bioRxiv. 2021;doi:10.1101/2020.12.31.424729.	54	1156
CAKLAVAGGRGANYW	IGHV3-23	IGHJ4	CQAWDSSTDGVF	IGLV3-1	IGLJ1	S; RBD	Li D, Edwards RJ, Manne K, Martinez DR, Sch ̈afer A, Alam SM, et al. The functions of SARS-CoV-2 neutralizing and infection-enhancing antibodies in vitro and in mice and nonhuman primates. bioRxiv. 2021;doi:10.1101/2020.12.31.424729.	54	1157
CARDSRGYGHFDYW	IGHV3-30-3	IGHJ4	CQQYGSSPMYTF	IGKV3-20	IGKJ2	S; S2	Li D, Edwards RJ, Manne K, Martinez DR, Sch ̈afer A, Alam SM, et al. The functions of SARS-CoV-2 neutralizing and infection-enhancing antibodies in vitro and in mice and nonhuman primates. bioRxiv. 2021;doi:10.1101/2020.12.31.424729.	54	1158
CTTVLRFLEWLWVRDYW	IGHV3-73	IGHJ4	CGTWDRSLSAWVF	IGLV1-51	IGLJ3	S; RBD	Li D, Edwards RJ, Manne K, Martinez DR, Sch ̈afer A, Alam SM, et al. The functions of SARS-CoV-2 neutralizing and infection-enhancing antibodies in vitro and in mice and nonhuman primates. bioRxiv. 2021;doi:10.1101/2020.12.31.424729.	54	1159
CATNRQPIAVAGTLDYW	IGHV3-30-5	IGHJ4	CQQYDNLPYTF	IGKV1-33	IGKJ2	S; RBD	Li D, Edwards RJ, Manne K, Martinez DR, Sch ̈afer A, Alam SM, et al. The functions of SARS-CoV-2 neutralizing and infection-enhancing antibodies in vitro and in mice and nonhuman primates. bioRxiv. 2021;doi:10.1101/2020.12.31.424729.	54	1160
CARSTPFRLTAAGPDYYGLDVW	IGHV4-34	IGHJ6	CLQDYNYPRTF	IGKV1-6	IGKJ1	S; RBD	Li D, Edwards RJ, Manne K, Martinez DR, Sch ̈afer A, Alam SM, et al. The functions of SARS-CoV-2 neutralizing and infection-enhancing antibodies in vitro and in mice and nonhuman primates. bioRxiv. 2021;doi:10.1101/2020.12.31.424729.	54	1161
CASERSRSIAVAGTLDYW	IGHV3-30-3	IGHJ4	CQQYDNLLLTF	IGKV1-33	IGKJ4	S; RBD	Li D, Edwards RJ, Manne K, Martinez DR, Sch ̈afer A, Alam SM, et al. The functions of SARS-CoV-2 neutralizing and infection-enhancing antibodies in vitro and in mice and nonhuman primates. bioRxiv. 2021;doi:10.1101/2020.12.31.424729.	54	1162
CARDGYYDSSGYRFYWRDDAFDIW	IGHV1-18	IGHJ3	CQTWGTGIRVF	IGLV4-69	IGLJ3	S; NTD	Li D, Edwards RJ, Manne K, Martinez DR, Sch ̈afer A, Alam SM, et al. The functions of SARS-CoV-2 neutralizing and infection-enhancing antibodies in vitro and in mice and nonhuman primates. bioRxiv. 2021;doi:10.1101/2020.12.31.424729.	54	1163
CARDHRKRGGDYGGNIFPGFDYW	IGHV1-46	IGHJ4	CQSADSSGNSVVF	IGLV3-25	IGLJ3	S; NTD	Li D, Edwards RJ, Manne K, Martinez DR, Sch ̈afer A, Alam SM, et al. The functions of SARS-CoV-2 neutralizing and infection-enhancing antibodies in vitro and in mice and nonhuman primates. bioRxiv. 2021;doi:10.1101/2020.12.31.424729.	54	1164
CARGQSHVLLWFGELLGWFDPW	IGHV4-30-4	IGHJ5	CQHYGNPLFTF	IGKV3-20	IGKJ3	S; NTD	Li D, Edwards RJ, Manne K, Martinez DR, Sch ̈afer A, Alam SM, et al. The functions of SARS-CoV-2 neutralizing and infection-enhancing antibodies in vitro and in mice and nonhuman primates. bioRxiv. 2021;doi:10.1101/2020.12.31.424729.	54	1165
CATSLAVVGDRGHYHYYFGMDVW	IGHV1-24	IGHJ6	CMQATHFAYTF	IGKV2-24	IGKJ2	S; NTD	Li D, Edwards RJ, Manne K, Martinez DR, Sch ̈afer A, Alam SM, et al. The functions of SARS-CoV-2 neutralizing and infection-enhancing antibodies in vitro and in mice and nonhuman primates. bioRxiv. 2021;doi:10.1101/2020.12.31.424729.	54	1166
CTREAILGGARGPIDLW	IGHV5-51	IGHJ2	CQSPDSSGTYRVF	IGLV3-25	IGLJ3	N	Li D, Edwards RJ, Manne K, Martinez DR, Sch ̈afer A, Alam SM, et al. The functions of SARS-CoV-2 neutralizing and infection-enhancing antibodies in vitro and in mice and nonhuman primates. bioRxiv. 2021;doi:10.1101/2020.12.31.424729.	54	1167
CAKDMAFSGTFPFLEYW	IGHV3-30-3	IGHJ4	CQQARTFPYTF	IGKV1-12	IGKJ2	S; RBD	Li D, Edwards RJ, Manne K, Martinez DR, Sch ̈afer A, Alam SM, et al. The functions of SARS-CoV-2 neutralizing and infection-enhancing antibodies in vitro and in mice and nonhuman primates. bioRxiv. 2021;doi:10.1101/2020.12.31.424729.	54	1168
CTREAIVAGARGPIDFW	IGHV5-51	IGHJ3	CQSPDSSGTYRVF	IGLV3-25	IGLJ3	N	Li D, Edwards RJ, Manne K, Martinez DR, Sch ̈afer A, Alam SM, et al. The functions of SARS-CoV-2 neutralizing and infection-enhancing antibodies in vitro and in mice and nonhuman primates. bioRxiv. 2021;doi:10.1101/2020.12.31.424729.	54	1169
CNVKDYGWYNSQYDYW	IGHV3S53	IGHJ4	ND			S; RBD	Li T, Cai H, Yao H, Zhou B, Zhao Y, Qin W, et al. Potent synthetic nanobodies against SARS-CoV-2 and molecular basis for neutralization. bioRxiv. 2020;doi:10.1101/2020.06.09.143438.	55	1170
CNVKDYGAASWEYDYW	IGHV3S53	IGHJ4	ND			S; RBD	Li T, Cai H, Yao H, Zhou B, Zhao Y, Qin W, et al. Potent synthetic nanobodies against SARS-CoV-2 and molecular basis for neutralization. bioRxiv. 2020;doi:10.1101/2020.06.09.143438.	55	1171
CNVKDFGGHQAYYDYW	IGHV3S53	IGHJ4	ND			S; RBD	Li T, Cai H, Yao H, Zhou B, Zhao Y, Qin W, et al. Potent synthetic nanobodies against SARS-CoV-2 and molecular basis for neutralization. bioRxiv. 2020;doi:10.1101/2020.06.09.143438.	55	1172
CNVKDEGDTSASYDYW	IGHV3S53	IGHJ4	ND			S; RBD	Li T, Cai H, Yao H, Zhou B, Zhao Y, Qin W, et al. Potent synthetic nanobodies against SARS-CoV-2 and molecular basis for neutralization. bioRxiv. 2020;doi:10.1101/2020.06.09.143438.	55	1173
CAAATWGYSWPLEHDEYWYW	IGHV3-3	IGHJ4	ND			S; RBD	Li T, Cai H, Yao H, Zhou B, Zhao Y, Qin W, et al. Potent synthetic nanobodies against SARS-CoV-2 and molecular basis for neutralization. bioRxiv. 2020;doi:10.1101/2020.06.09.143438.	55	1174
CAAASWGYEWPLVYDDYWYW	IGHV3-3	IGHJ4	ND			S; RBD	Li T, Cai H, Yao H, Zhou B, Zhao Y, Qin W, et al. Potent synthetic nanobodies against SARS-CoV-2 and molecular basis for neutralization. bioRxiv. 2020;doi:10.1101/2020.06.09.143438.	55	1175
CNVKDDGQLAYHYDYW	IGHV3S53	IGHJ4	ND			S; RBD	Li T, Cai H, Yao H, Zhou B, Zhao Y, Qin W, et al. Potent synthetic nanobodies against SARS-CoV-2 and molecular basis for neutralization. bioRxiv. 2020;doi:10.1101/2020.06.09.143438.	55	1176
CAAAEWGYEWPLYYASSWYW	IGHV3-3	IGHJ4	ND			S; RBD	Li T, Cai H, Yao H, Zhou B, Zhao Y, Qin W, et al. Potent synthetic nanobodies against SARS-CoV-2 and molecular basis for neutralization. bioRxiv. 2020;doi:10.1101/2020.06.09.143438.	55	1177
CNVYDDGQLAYHYDYW	IGHV3S53	IGHJ4	ND			S; RBD	Li T, Cai H, Yao H, Zhou B, Zhao Y, Qin W, et al. Potent synthetic nanobodies against SARS-CoV-2 and molecular basis for neutralization. bioRxiv. 2020;doi:10.1101/2020.06.09.143438.	55	1178
CNVWDDGQLAYHYDYW	IGHV3S53	IGHJ4	ND			S; RBD	Li T, Cai H, Yao H, Zhou B, Zhao Y, Qin W, et al. Potent synthetic nanobodies against SARS-CoV-2 and molecular basis for neutralization. bioRxiv. 2020;doi:10.1101/2020.06.09.143438.	55	1179
CAVHVGQTYW	IGHV3-3	IGHJ4	ND			S; RBD	Li T, Cai H, Yao H, Zhou B, Zhao Y, Qin W, et al. Potent synthetic nanobodies against SARS-CoV-2 and molecular basis for neutralization. bioRxiv. 2020;doi:10.1101/2020.06.09.143438.	55	1180
CNVKDWGAANKYYDYW	IGHV3S53	IGHJ4	ND			S; RBD	Li T, Cai H, Yao H, Zhou B, Zhao Y, Qin W, et al. Potent synthetic nanobodies against SARS-CoV-2 and molecular basis for neutralization. bioRxiv. 2020;doi:10.1101/2020.06.09.143438.	55	1181
CAAAMNGYNEPLYSYDYEYW	IGHV3-3	IGHJ4	ND			S; RBD	Li T, Cai H, Yao H, Zhou B, Zhao Y, Qin W, et al. Potent synthetic nanobodies against SARS-CoV-2 and molecular basis for neutralization. bioRxiv. 2020;doi:10.1101/2020.06.09.143438.	55	1182
CAVMVGFWYW	IGHV3-3	IGHJ4	ND			S; RBD	Li T, Cai H, Yao H, Zhou B, Zhao Y, Qin W, et al. Potent synthetic nanobodies against SARS-CoV-2 and molecular basis for neutralization. bioRxiv. 2020;doi:10.1101/2020.06.09.143438.	55	1183
CNVKDEGYFSDEYDYW	IGHV3S53	IGHJ4	ND			S; RBD	Li T, Cai H, Yao H, Zhou B, Zhao Y, Qin W, et al. Potent synthetic nanobodies against SARS-CoV-2 and molecular basis for neutralization. bioRxiv. 2020;doi:10.1101/2020.06.09.143438.	55	1184
CYVYVGTSYW	IGHV3-3	IGHJ4	ND			S; RBD	Li T, Cai H, Yao H, Zhou B, Zhao Y, Qin W, et al. Potent synthetic nanobodies against SARS-CoV-2 and molecular basis for neutralization. bioRxiv. 2020;doi:10.1101/2020.06.09.143438.	55	1185
CYVWVGHTYW	IGHV3-3	IGHJ4	ND			S; RBD	Li T, Cai H, Yao H, Zhou B, Zhao Y, Qin W, et al. Potent synthetic nanobodies against SARS-CoV-2 and molecular basis for neutralization. bioRxiv. 2020;doi:10.1101/2020.06.09.143438.	55	1186
CYVYVGFSYW	IGHV3-3	IGHJ4	ND			S; RBD	Li T, Cai H, Yao H, Zhou B, Zhao Y, Qin W, et al. Potent synthetic nanobodies against SARS-CoV-2 and molecular basis for neutralization. bioRxiv. 2020;doi:10.1101/2020.06.09.143438.	55	1187
CAAAFHGEQYPLYTNKYHYW	IGHV3-3	IGHJ4	ND			S; RBD	Li T, Cai H, Yao H, Zhou B, Zhao Y, Qin W, et al. Potent synthetic nanobodies against SARS-CoV-2 and molecular basis for neutralization. bioRxiv. 2020;doi:10.1101/2020.06.09.143438.	55	1188
CAAANYGANFPLQANTYFYW	IGHV3-3	IGHJ4	ND			S; RBD	Li T, Cai H, Yao H, Zhou B, Zhao Y, Qin W, et al. Potent synthetic nanobodies against SARS-CoV-2 and molecular basis for neutralization. bioRxiv. 2020;doi:10.1101/2020.06.09.143438.	55	1189
CAAAYWGWDWPLNSQDYWYW	IGHV3-3	IGHJ4	ND			S; RBD	Li T, Cai H, Yao H, Zhou B, Zhao Y, Qin W, et al. Potent synthetic nanobodies against SARS-CoV-2 and molecular basis for neutralization. bioRxiv. 2020;doi:10.1101/2020.06.09.143438.	55	1190
CAAADWGYNWPLIREEYEYW	IGHV3-3	IGHJ4	ND			S; RBD	Li T, Cai H, Yao H, Zhou B, Zhao Y, Qin W, et al. Potent synthetic nanobodies against SARS-CoV-2 and molecular basis for neutralization. bioRxiv. 2020;doi:10.1101/2020.06.09.143438.	55	1191
CAAADWGYNIPLNITDYWYW	IGHV3-3	IGHJ4	ND			S; RBD	Li T, Cai H, Yao H, Zhou B, Zhao Y, Qin W, et al. Potent synthetic nanobodies against SARS-CoV-2 and molecular basis for neutralization. bioRxiv. 2020;doi:10.1101/2020.06.09.143438.	55	1192
CAAPNCNSTTCHDGFDIW	IGHV1-58	ND	CQQYDNSPWTF	IGKV3-20	ND	S; RBD	Li T, Cai H, Yao H, Zhou B, Zhao Y, Qin W, et al. Potent synthetic nanobodies against SARS-CoV-2 and molecular basis for neutralization. bioRxiv. 2020;doi:10.1101/2020.06.09.143438.	55	1193
CAAPYCSSTSCRDGFDIW	IGHV1-58	ND	CQQYGRSPWTF	IGKV3-20	ND	S; RBD	Li T, Cai H, Yao H, Zhou B, Zhao Y, Qin W, et al. Potent synthetic nanobodies against SARS-CoV-2 and molecular basis for neutralization. bioRxiv. 2020;doi:10.1101/2020.06.09.143438.	55	1194
CAAATWGYHWPLGAWDYWYW	IGHV3-3	IGHJ4	ND			S; RBD	Li T, Cai H, Yao H, Zhou B, Zhao Y, Qin W, et al. Potent synthetic nanobodies against SARS-CoV-2 and molecular basis for neutralization. bioRxiv. 2020;doi:10.1101/2020.06.09.143438.	55	1195
CNVKDEGATTKVYDYW	IGHV3S53	IGHJ4	ND			S; RBD	Li T, Cai H, Yao H, Zhou B, Zhao Y, Qin W, et al. Potent synthetic nanobodies against SARS-CoV-2 and molecular basis for neutralization. bioRxiv. 2020;doi:10.1101/2020.06.09.143438.	55	1196
CYVYVGYSYW	IGHV3S53	IGHJ4	ND			S; RBD	Li T, Cai H, Yao H, Zhou B, Zhao Y, Qin W, et al. Potent synthetic nanobodies against SARS-CoV-2 and molecular basis for neutralization. bioRxiv. 2020;doi:10.1101/2020.06.09.143438.	55	1197
CNVKDWGSSNQYYDYW	IGHV3S53	IGHJ4	ND			S; RBD	Li T, Cai H, Yao H, Zhou B, Zhao Y, Qin W, et al. Potent synthetic nanobodies against SARS-CoV-2 and molecular basis for neutralization. bioRxiv. 2020;doi:10.1101/2020.06.09.143438.	55	1198
CARGYGDYYFDYW	IGHV3-66	IGHJ4	CQQYGSSPLTF	IGKV3-15	IGKJ4	S; RBD	Li W, Chen C, Drelich A, Martinez DR, Gralinski LE, Sun Z, et al. Rapid identification of a human antibody with high prophylactic and therapeutic efficacy in three animal models of SARS-CoV-2 infection. Proceedings of the National Academy of Sciences. 2020;117(47):29832–29838. doi:10.1073/pnas.2010197117.	56	1199
CARVGDYGDYFDYW	IGHV2-6-7	IGHJ2	CQHHYGTPWF	IGKV12-44	IGKJ1	S; RBD	Li Y, Wan Y, Liu P, Zhao J, Lu G, Qi J, et al. A humanized neutralizing antibody against MERS-CoV targeting the receptor-binding domain of the spike protein. Cell Research. 2015;25(11):1237–1249.	57	1200
CTRDGNDYDYW	IGHV5-6-4	IGHJ2	CQQGNTLPRTF	IGKV10-96	IGKJ1	S; RBD	Li Y, Wan Y, Liu P, Zhao J, Lu G, Qi J, et al. A humanized neutralizing antibody against MERS-CoV targeting the receptor-binding domain of the spike protein. Cell Research. 2015;25(11):1237–1249.	57	1201
CARLALSDGWLHDFW	IGHV5-51	IGHJ4	CMQGTYRPPTF	IGKV2-30	IGKJ1	S; Unk	Liu J, Shao H, Tao Y, Yang B, Qian L, Yang X, et al. Production of an Anti-Severe Acute Respiratory Syndrome (SARS) Coronavirus Human Monoclonal Antibody Fab Fragment by Using a Combinatorial Immunoglobulin Gene Library Derived from Patients Who Recovered from SARS. Clinical and Vaccine Immunology. 2006;13(5):594–597. doi:10.1128/CVI.13.5.594-597.2006.	58	1202
CARSILYGGGMDVW	IGHV3-30	IGHJ6	CQQLNSYPLTF	IGKV1-9	IGKJ4	S; RBD	Liu L, Wang P, Nair MS, Yu J, Rapp M, Wang Q, et al. Potent neutralizing antibodies against multiple epitopes on SARS-CoV-2 spike. Nature. 2020;584(7821):450–456. doi:10.1038/s41586-020-2571-7.	59	1203
CARSAKHWLAPPGDYYYYMDVW	IGHV4-59	IGHJ6	CQQLNSYLTF	IGKV1-9	IGKJ4	S; NTD	Liu L, Wang P, Nair MS, Yu J, Rapp M, Wang Q, et al. Potent neutralizing antibodies against multiple epitopes on SARS-CoV-2 spike. Nature. 2020;584(7821):450–456. doi:10.1038/s41586-020-2571-7.	59	1204
CAKDSGYNYGYSWFDPW	IGHV3-30	IGHJ5	CQSTDNSGTYPNWVF	IGLV3-25	IGLJ3	S; NTD	Liu L, Wang P, Nair MS, Yu J, Rapp M, Wang Q, et al. Potent neutralizing antibodies against multiple epitopes on SARS-CoV-2 spike. Nature. 2020;584(7821):450–456. doi:10.1038/s41586-020-2571-7.	59	1205
CASLQTVDTAIEKYYGMDVW	IGHV1-69	IGHJ6	CQAWDSSTAVF	IGLV3-1	IGLJ3	S; NTD	Liu L, Wang P, Nair MS, Yu J, Rapp M, Wang Q, et al. Potent neutralizing antibodies against multiple epitopes on SARS-CoV-2 spike. Nature. 2020;584(7821):450–456. doi:10.1038/s41586-020-2571-7.	59	1206
CATGWAYKSTWYFGYW	IGHV1-24	IGHJ4	CSSYAGSRMGF	IGLV2-8	IGLJ3	S; NTD	Liu L, Wang P, Nair MS, Yu J, Rapp M, Wang Q, et al. Potent neutralizing antibodies against multiple epitopes on SARS-CoV-2 spike. Nature. 2020;584(7821):450–456. doi:10.1038/s41586-020-2571-7.	59	1207
CARGLGVGCSGGNCYLDYYYMDVW	IGHV1-2	IGHJ6	CSSYTSSSTWVF	IGLV2-14	IGLJ3	S; RBD	Liu L, Wang P, Nair MS, Yu J, Rapp M, Wang Q, et al. Potent neutralizing antibodies against multiple epitopes on SARS-CoV-2 spike. Nature. 2020;584(7821):450–456. doi:10.1038/s41586-020-2571-7.	59	1208
CARVHRWAYCINGVCFGAYSDYW	IGHV3-72	IGHJ4	CQQYGSSPSTF	IGKV3-20	IGKJ2	S; RBD	Liu L, Wang P, Nair MS, Yu J, Rapp M, Wang Q, et al. Potent neutralizing antibodies against multiple epitopes on SARS-CoV-2 spike. Nature. 2020;584(7821):450–456. doi:10.1038/s41586-020-2571-7.	59	1209
CARDRSWAVVYYYMDVW	IGHV1-2	IGHJ6	CSSYAGSNNLVF	IGLV2-8	IGLJ3	S; RBD	Liu L, Wang P, Nair MS, Yu J, Rapp M, Wang Q, et al. Potent neutralizing antibodies against multiple epitopes on SARS-CoV-2 spike. Nature. 2020;584(7821):450–456. doi:10.1038/s41586-020-2571-7.	59	1210
CAHHKIERIFDYW	IGHV2-5	IGHJ4	CSSYTTSSTVF	IGLV2-14	IGLJ3	S; RBD	Liu L, Wang P, Nair MS, Yu J, Rapp M, Wang Q, et al. Potent neutralizing antibodies against multiple epitopes on SARS-CoV-2 spike. Nature. 2020;584(7821):450–456. doi:10.1038/s41586-020-2571-7.	59	1211
CARGVGYRGVIPLNWFDPW	IGHV1-69	IGHJ5	CQQYNNWPPFTF	IGKV3-15	IGKJ4	S; NTD	Liu L, Wang P, Nair MS, Yu J, Rapp M, Wang Q, et al. Potent neutralizing antibodies against multiple epitopes on SARS-CoV-2 spike. Nature. 2020;584(7821):450–456. doi:10.1038/s41586-020-2571-7.	59	1212
CARGGSRCSGGNCYGWAYDAFDIW	IGHV1-2	IGHJ3	CSSYTSSSTFVF	IGLV2-14	IGLJ1	S; RBD	Liu L, Wang P, Nair MS, Yu J, Rapp M, Wang Q, et al. Potent neutralizing antibodies against multiple epitopes on SARS-CoV-2 spike. Nature. 2020;584(7821):450–456. doi:10.1038/s41586-020-2571-7.	59	1213
CTRAGWELRLDAFDIW	IGHV3-21	IGHJ3	CNSRDSSGILF	IGLV3-19	IGLJ3	S; RBD	Liu L, Wang P, Nair MS, Yu J, Rapp M, Wang Q, et al. Potent neutralizing antibodies against multiple epitopes on SARS-CoV-2 spike. Nature. 2020;584(7821):450–456. doi:10.1038/s41586-020-2571-7.	59	1214
CATGWAVAGSSDVWYYYYGMDVW	IGHV1-24	IGHJ6	CSSYTSSSTYVF	IGLV2-18	IGLJ1	S; NTD	Liu L, Wang P, Nair MS, Yu J, Rapp M, Wang Q, et al. Potent neutralizing antibodies against multiple epitopes on SARS-CoV-2 spike. Nature. 2020;584(7821):450–456. doi:10.1038/s41586-020-2571-7.	59	1215
CARDLFYYGMDVW	IGHV3-53	IGHJ6	CQQLNSYPCF	IGKV1-9	IGKJ3	S; RBD	Liu L, Wang P, Nair MS, Yu J, Rapp M, Wang Q, et al. Potent neutralizing antibodies against multiple epitopes on SARS-CoV-2 spike. Nature. 2020;584(7821):450–456. doi:10.1038/s41586-020-2571-7.	59	1216
CARDPRDYYDFWSGYDYYYGLDVW	IGHV3-33	IGHJ6	CQQYGSSGALTF	IGKV3-20	IGKJ4	S; NTD	Liu L, Wang P, Nair MS, Yu J, Rapp M, Wang Q, et al. Potent neutralizing antibodies against multiple epitopes on SARS-CoV-2 spike. Nature. 2020;584(7821):450–456. doi:10.1038/s41586-020-2571-7.	59	1217
CARDREPHSDSSGYWDSLKYYYYYALDVW	IGHV1-46	IGHJ6	CQQLNTYPFTF	IGKV1-9	IGKJ3	S; NTD	Liu L, Wang P, Nair MS, Yu J, Rapp M, Wang Q, et al. Potent neutralizing antibodies against multiple epitopes on SARS-CoV-2 spike. Nature. 2020;584(7821):450–456. doi:10.1038/s41586-020-2571-7.	59	1218
CARPGGGSYQEFDYW	IGHV1-46	IGHJ4	CQQSYNTLQVTF	IGKV1-39	IGKJ4	S; RBD	Liu L, Wang P, Nair MS, Yu J, Rapp M, Wang Q, et al. Potent neutralizing antibodies against multiple epitopes on SARS-CoV-2 spike. Nature. 2020;584(7821):450–456. doi:10.1038/s41586-020-2571-7.	59	1219
CATGIAVIGPPPSTYYYYGMDVW	IGHV1-24	IGHJ6	CSSYTSSSTYVF	IGLV2-14	IGLJ1	S; NTD	Liu L, Wang P, Nair MS, Yu J, Rapp M, Wang Q, et al. Potent neutralizing antibodies against multiple epitopes on SARS-CoV-2 spike. Nature. 2020;584(7821):450–456. doi:10.1038/s41586-020-2571-7.	59	1220
CAREVYYYDRSGYYASDGFDIW	IGHV4-59	IGHJ3	CQQYGSSPQTF	IGKV3-20	IGKJ1	S; RBD	Liu L, Wang P, Nair MS, Yu J, Rapp M, Wang Q, et al. Potent neutralizing antibodies against multiple epitopes on SARS-CoV-2 spike. Nature. 2020;584(7821):450–456. doi:10.1038/s41586-020-2571-7.	59	1221
CAKRSLSFDYW	IGHV3-23	IGHJ4	CQQSYSTPNTF	IGKV1-39	IGKJ1	Unk	Liu ZX, Yi GH, Qi YP, Liu YL, Yan JP, Qian J, et al. Identification of single-chain antibody fragments specific against SARS-associated coronavirus from phage-displayed antibody library. Biochemical and Biophysical Research Communications. 2005;329(2):437–444. doi:https://doi.org/10.1016/j.bbrc.2005.02.003.	60	1222
CAASPFKSVVLGPGLYHHW	IGHV3-3	IGHJ4	ND			S; non-RBD	Lu Q, Zhang Z, Li H, Zhong K, Zhao Q, Wang Z, et al. Development of multivalent nanobodies blocking SARS-CoV-2 infection by targeting RBD of spike protein. Journal of Nanobiotechnology. 2021;19(1):33.	61	1223
CATRTNWFYGACLPKVSDFGSW	IGHV3-3	IGHJ6	ND			S; RBD	Lu Q, Zhang Z, Li H, Zhong K, Zhao Q, Wang Z, et al. Development of multivalent nanobodies blocking SARS-CoV-2 infection by targeting RBD of spike protein. Journal of Nanobiotechnology. 2021;19(1):33.	61	1224
CAAGGRCRYAGPLRSDFTYW	IGHV3-3	IGHJ4	ND			S; non-RBD	Lu Q, Zhang Z, Li H, Zhong K, Zhao Q, Wang Z, et al. Development of multivalent nanobodies blocking SARS-CoV-2 infection by targeting RBD of spike protein. Journal of Nanobiotechnology. 2021;19(1):33.	61	1225
CAAGPIYRAEVRQSDFPYW	IGHV3-3	IGHJ4	ND			S; RBD	Lu Q, Zhang Z, Li H, Zhong K, Zhao Q, Wang Z, et al. Development of multivalent nanobodies blocking SARS-CoV-2 infection by targeting RBD of spike protein. Journal of Nanobiotechnology. 2021;19(1):33.	61	1226
CARSEYDPYYVMDYW	IGHV1-69-2	IGHJ6	CQQTNFWPYIF	IGKV6-21	IGKJ2	S; RBD	Lv Z, Deng YQ, Ye Q, et al. Structural basis for neutralization of SARS-CoV-2 and SARS-CoV by a potent therapeutic antibody. Science. 2020;369(6510):1505-1509. doi:10.1126/science.abc5881	62	1227
CARFGGEVLRYTDWPKPAWVDLW	IGHV4-38-2	IGHJ2	CGSLVGNWDVIF	IGLV2-8	IGLJ3	S2 (quaternary glycan epitope)	Mannar D, Leopold K, Subramaniam S. Glycan reactive anti-HIV-1 antibodies bind the SARS-CoV-2 spike protein but do not block viral entry. Scientific Reports. 2021;11(1):12448.	63	1228
CARFDGEVLVYHDWPKPAWVDLW	IGHV4-38-2	IGHJ2	CSSLVGNWDVIF	IGLV2-8	IGLJ3	S2 (quaternary glycan epitope)	Mannar D, Leopold K, Subramaniam S. Glycan reactive anti-HIV-1 antibodies bind the SARS-CoV-2 spike protein but do not block viral entry. Scientific Reports. 2021;11(1):12448.	63	1229
CARAFPDSSSWSGFTIDYW	IGHV3-33	IGHJ4	CQVWDSGSDQVIF	IGLV3-21	IGLJ3	S; NTD	McCallum M, De Marco A, Lempp FA, Tortorici MA, Pinto D, Walls AC, et al. N-terminal domain antigenic mapping reveals a site of vulnerability for SARS-CoV-2. Cell. 2021;184(9):2332–2347.e16. doi:https://doi.org/10.1016/j.cell.2021.03.028.	64	1230
CARAVAGEWYFDYW	IGHV3-33	IGHJ4	CQSADSIGSSWVF	IGLV3-25	IGLJ3	S; NTD	McCallum M, De Marco A, Lempp FA, Tortorici MA, Pinto D, Walls AC, et al. N-terminal domain antigenic mapping reveals a site of vulnerability for SARS-CoV-2. Cell. 2021;184(9):2332–2347.e16. doi:https://doi.org/10.1016/j.cell.2021.03.028.	64	1231
CARDGNAYKWLLAENVRFDYW	IGHV3-21	IGHJ4	CSSYTSSSTPNWVF	IGLV2-14	IGLJ3	S; NTD	McCallum M, De Marco A, Lempp FA, Tortorici MA, Pinto D, Walls AC, et al. N-terminal domain antigenic mapping reveals a site of vulnerability for SARS-CoV-2. Cell. 2021;184(9):2332–2347.e16. doi:https://doi.org/10.1016/j.cell.2021.03.028.	64	1232
CARTHVAQLWEIWYFDIW	IGHV1-46	ND	CAAWDDSLKGVF	IGLV1-44	ND	S; RBD	Mor M, Werbner M, Alter J, Safra M, Chomsky E, Lee JC, et al. Multi-clonal SARS-CoV-2 neutralization by antibodies isolated from severe COVID-19 convalescent donors. PLOS Pathogens. 2021;17(2):1–26. doi:10.1371/journal.ppat.1009165.	65	1233
CAKDRGAALSRLRGMDAW	IGHV3-9	ND	CNDF	IGLV3-21	ND	S; RBD	Mor M, Werbner M, Alter J, Safra M, Chomsky E, Lee JC, et al. Multi-clonal SARS-CoV-2 neutralization by antibodies isolated from severe COVID-19 convalescent donors. PLOS Pathogens. 2021;17(2):1–26. doi:10.1371/journal.ppat.1009165.	65	1234
CARGWATYYDILTGYSLFDYW	IGHV1-2	ND	CCSYAGSSTPHVVF	IGLV3-23	ND	S; RBD	Mor M, Werbner M, Alter J, Safra M, Chomsky E, Lee JC, et al. Multi-clonal SARS-CoV-2 neutralization by antibodies isolated from severe COVID-19 convalescent donors. PLOS Pathogens. 2021;17(2):1–26. doi:10.1371/journal.ppat.1009165.	65	1235
CAKDLDIVVVITGDAFDIW	IGHV3-23	ND	CQSADSSGTYRVF	IGLV3-25	ND	S; RBD	Mor M, Werbner M, Alter J, Safra M, Chomsky E, Lee JC, et al. Multi-clonal SARS-CoV-2 neutralization by antibodies isolated from severe COVID-19 convalescent donors. PLOS Pathogens. 2021;17(2):1–26. doi:10.1371/journal.ppat.1009165.	65	1236
CARTRVGSGWDAFDVW	IGHV3-66	ND	CNDF	IGKV1-39	ND	S; RBD	Mor M, Werbner M, Alter J, Safra M, Chomsky E, Lee JC, et al. Multi-clonal SARS-CoV-2 neutralization by antibodies isolated from severe COVID-19 convalescent donors. PLOS Pathogens. 2021;17(2):1–26. doi:10.1371/journal.ppat.1009165.	65	1237
CAREGTRYDYVWGSYRPWELDYW	IGHV3-21	ND	CNDF	IGLV4-60	ND	S; RBD	Mor M, Werbner M, Alter J, Safra M, Chomsky E, Lee JC, et al. Multi-clonal SARS-CoV-2 neutralization by antibodies isolated from severe COVID-19 convalescent donors. PLOS Pathogens. 2021;17(2):1–26. doi:10.1371/journal.ppat.1009165.	65	1238
CAKGAAPYYYYYYGMDVW	IGHV3-23	ND	CSSYTSSSALYVF	IGLV2-14	ND	S; RBD	Mor M, Werbner M, Alter J, Safra M, Chomsky E, Lee JC, et al. Multi-clonal SARS-CoV-2 neutralization by antibodies isolated from severe COVID-19 convalescent donors. PLOS Pathogens. 2021;17(2):1–26. doi:10.1371/journal.ppat.1009165.	65	1239
CARGDSSGYYYYFDYW	IGHV3-13	ND	ND	ND	ND	ND	Mor M, Werbner M, Alter J, Safra M, Chomsky E, Lee JC, et al. Multi-clonal SARS-CoV-2 neutralization by antibodies isolated from severe COVID-19 convalescent donors. PLOS Pathogens. 2021;17(2):1–26. doi:10.1371/journal.ppat.1009165.	65	1240
CARPLGYCSGRKCERKEMYYW	IGHV4-34	ND	CNDF	IGLV1-36	ND	S; RBD	Mor M, Werbner M, Alter J, Safra M, Chomsky E, Lee JC, et al. Multi-clonal SARS-CoV-2 neutralization by antibodies isolated from severe COVID-19 convalescent donors. PLOS Pathogens. 2021;17(2):1–26. doi:10.1371/journal.ppat.1009165.	65	1241
CAKDMDIVVVITGDAFDIW	IGHV3-23	ND	CQSADSSGTYRVF	IGLV3-25	ND	S; RBD	Mor M, Werbner M, Alter J, Safra M, Chomsky E, Lee JC, et al. Multi-clonal SARS-CoV-2 neutralization by antibodies isolated from severe COVID-19 convalescent donors. PLOS Pathogens. 2021;17(2):1–26. doi:10.1371/journal.ppat.1009165.	65	1242
CASDYFDSSGYYHSFDYW	IGHV1-18	ND	ND	ND	ND	ND	Mor M, Werbner M, Alter J, Safra M, Chomsky E, Lee JC, et al. Multi-clonal SARS-CoV-2 neutralization by antibodies isolated from severe COVID-19 convalescent donors. PLOS Pathogens. 2021;17(2):1–26. doi:10.1371/journal.ppat.1009165.	65	1243
CARERDDIFPMGLNAFDIW	IGHV3-23	ND	ND	ND	ND	ND	Mor M, Werbner M, Alter J, Safra M, Chomsky E, Lee JC, et al. Multi-clonal SARS-CoV-2 neutralization by antibodies isolated from severe COVID-19 convalescent donors. PLOS Pathogens. 2021;17(2):1–26. doi:10.1371/journal.ppat.1009165.	65	1244
CARDYTRGAWFGESLIGGFDNW	IGHV1-18	ND	ND	ND	ND	ND	Mor M, Werbner M, Alter J, Safra M, Chomsky E, Lee JC, et al. Multi-clonal SARS-CoV-2 neutralization by antibodies isolated from severe COVID-19 convalescent donors. PLOS Pathogens. 2021;17(2):1–26. doi:10.1371/journal.ppat.1009165.	65	1245
CARINTAAYDYDSTTFDIW	IGHV2-26	ND	ND	ND	ND	ND	Mor M, Werbner M, Alter J, Safra M, Chomsky E, Lee JC, et al. Multi-clonal SARS-CoV-2 neutralization by antibodies isolated from severe COVID-19 convalescent donors. PLOS Pathogens. 2021;17(2):1–26. doi:10.1371/journal.ppat.1009165.	65	1246
CARHRNRTPLDALDFW	IGHV4-39	ND	CNDF	IGLV1-51	ND	S; RBD	Mor M, Werbner M, Alter J, Safra M, Chomsky E, Lee JC, et al. Multi-clonal SARS-CoV-2 neutralization by antibodies isolated from severe COVID-19 convalescent donors. PLOS Pathogens. 2021;17(2):1–26. doi:10.1371/journal.ppat.1009165.	65	1247
CATRTYDSSGYRPYYYGLDVW	IGHV1-69	ND	ND	ND	ND	ND	Mor M, Werbner M, Alter J, Safra M, Chomsky E, Lee JC, et al. Multi-clonal SARS-CoV-2 neutralization by antibodies isolated from severe COVID-19 convalescent donors. PLOS Pathogens. 2021;17(2):1–26. doi:10.1371/journal.ppat.1009165.	65	1248
CARDLAVYGMDVW	IGHV3-66	ND	CQQLNNYPPVTF	IGKV1-9	ND	S; RBD	Mor M, Werbner M, Alter J, Safra M, Chomsky E, Lee JC, et al. Multi-clonal SARS-CoV-2 neutralization by antibodies isolated from severe COVID-19 convalescent donors. PLOS Pathogens. 2021;17(2):1–26. doi:10.1371/journal.ppat.1009165.	65	1249
CARSTTVFAVRDYYYYMDVW	IGHV3-11	ND	CNDF	IGLV1-44	ND	S; RBD	Mor M, Werbner M, Alter J, Safra M, Chomsky E, Lee JC, et al. Multi-clonal SARS-CoV-2 neutralization by antibodies isolated from severe COVID-19 convalescent donors. PLOS Pathogens. 2021;17(2):1–26. doi:10.1371/journal.ppat.1009165.	65	1250
CVRPNNEHGGFFFDYW	IGHV4-39	ND	CQVWVSTFDHVVF	IGLV3-21	ND	S; RBD	Mor M, Werbner M, Alter J, Safra M, Chomsky E, Lee JC, et al. Multi-clonal SARS-CoV-2 neutralization by antibodies isolated from severe COVID-19 convalescent donors. PLOS Pathogens. 2021;17(2):1–26. doi:10.1371/journal.ppat.1009165.	65	1251
CAKDRFQFARSWYGDYFDYW	IGHV3-30	ND	ND	ND	ND	ND	Mor M, Werbner M, Alter J, Safra M, Chomsky E, Lee JC, et al. Multi-clonal SARS-CoV-2 neutralization by antibodies isolated from severe COVID-19 convalescent donors. PLOS Pathogens. 2021;17(2):1–26. doi:10.1371/journal.ppat.1009165.	65	1252
CARVASILGATTRGFDSW	IGHV1-18	ND	CNDF	IGKV1-39	ND	S; RBD	Mor M, Werbner M, Alter J, Safra M, Chomsky E, Lee JC, et al. Multi-clonal SARS-CoV-2 neutralization by antibodies isolated from severe COVID-19 convalescent donors. PLOS Pathogens. 2021;17(2):1–26. doi:10.1371/journal.ppat.1009165.	65	1253
CARKISTGNQYYYYGMDVW	IGHV3-23	ND	CNDF	IGKV2-30	ND	S; RBD	Mor M, Werbner M, Alter J, Safra M, Chomsky E, Lee JC, et al. Multi-clonal SARS-CoV-2 neutralization by antibodies isolated from severe COVID-19 convalescent donors. PLOS Pathogens. 2021;17(2):1–26. doi:10.1371/journal.ppat.1009165.	65	1254
CARAGGSGTYPYYFDWW	IGHV3-23	ND	CNDF	IGKV3-15	ND	S; RBD	Mor M, Werbner M, Alter J, Safra M, Chomsky E, Lee JC, et al. Multi-clonal SARS-CoV-2 neutralization by antibodies isolated from severe COVID-19 convalescent donors. PLOS Pathogens. 2021;17(2):1–26. doi:10.1371/journal.ppat.1009165.	65	1255
CTGPRPYYDSSGYYPYYFDYW	IGHV3-49	ND	CNDF	IGKV3-20	ND	S; RBD	Mor M, Werbner M, Alter J, Safra M, Chomsky E, Lee JC, et al. Multi-clonal SARS-CoV-2 neutralization by antibodies isolated from severe COVID-19 convalescent donors. PLOS Pathogens. 2021;17(2):1–26. doi:10.1371/journal.ppat.1009165.	65	1256
CARESSGVTMPGTSSAFFDPW	IGHV4-4	ND	CNDF	IGLV1-44	ND	S; RBD	Mor M, Werbner M, Alter J, Safra M, Chomsky E, Lee JC, et al. Multi-clonal SARS-CoV-2 neutralization by antibodies isolated from severe COVID-19 convalescent donors. PLOS Pathogens. 2021;17(2):1–26. doi:10.1371/journal.ppat.1009165.	65	1257
CAREEPLYCSGGSCYEFQHW	IGHV1-18	ND	CQQRINWPPIFTF	IGKV3-11	ND	S; RBD	Mor M, Werbner M, Alter J, Safra M, Chomsky E, Lee JC, et al. Multi-clonal SARS-CoV-2 neutralization by antibodies isolated from severe COVID-19 convalescent donors. PLOS Pathogens. 2021;17(2):1–26. doi:10.1371/journal.ppat.1009165.	65	1258
CTIDEGRGYGYGYGMDVW	IGHV3-15	ND	CNDF	IGLV1-47	ND	S; RBD	Mor M, Werbner M, Alter J, Safra M, Chomsky E, Lee JC, et al. Multi-clonal SARS-CoV-2 neutralization by antibodies isolated from severe COVID-19 convalescent donors. PLOS Pathogens. 2021;17(2):1–26. doi:10.1371/journal.ppat.1009165.	65	1259
CAKDLTRDYYDSSGYQTGAFDIW	IGHV3-23	ND	CQVWGGVF	IGLV3-21	ND	S; RBD	Mor M, Werbner M, Alter J, Safra M, Chomsky E, Lee JC, et al. Multi-clonal SARS-CoV-2 neutralization by antibodies isolated from severe COVID-19 convalescent donors. PLOS Pathogens. 2021;17(2):1–26. doi:10.1371/journal.ppat.1009165.	65	1260
CARDLWWNDQAFYYGMDVW	IGHV3-7	ND	ND	ND	ND	ND	Mor M, Werbner M, Alter J, Safra M, Chomsky E, Lee JC, et al. Multi-clonal SARS-CoV-2 neutralization by antibodies isolated from severe COVID-19 convalescent donors. PLOS Pathogens. 2021;17(2):1–26. doi:10.1371/journal.ppat.1009165.	65	1261
CARDLYSSGGTDIW	IGHV3-53	IGHJ3	CQQYGSSPGTF	IGKV3-20	IGKJ1	S; RBD	Muecksch F, Weisblum Y, Barnes CO, Schmidt F, Schaefer-Babajew D, Lorenzi JCC, et al. Development of potency, breadth and resilience to viral escape mutations in SARS-CoV-2 neutralizing antibodies. bioRxiv. 2021;doi:10.1101/2021.03.07.434227.	66	1262
CAREGDVEGFSDLWSGYSRDRYYFDYW	IGHV3-53	IGHJ4	CSSFTSSNTRVF	IGLV2-14	IGLJ1	S; RBD	Muecksch F, Weisblum Y, Barnes CO, Schmidt F, Schaefer-Babajew D, Lorenzi JCC, et al. Development of potency, breadth and resilience to viral escape mutations in SARS-CoV-2 neutralizing antibodies. bioRxiv. 2021;doi:10.1101/2021.03.07.434227.	66	1263
CARREPYGPRDYYYFFGMDVW	IGHV1-69	IGHJ6	CGADEGSGGTFVGVF	IGLV9-49	IGLJ3	S; RBD	Muecksch F, Weisblum Y, Barnes CO, Schmidt F, Schaefer-Babajew D, Lorenzi JCC, et al. Development of potency, breadth and resilience to viral escape mutations in SARS-CoV-2 neutralizing antibodies. bioRxiv. 2021;doi:10.1101/2021.03.07.434227.	66	1264
CTBCW	IGHV3-53	IGHJ4	CTBCF	IGLV2-14	IGLJ1	S; RBD	Muecksch F, Weisblum Y, Barnes CO, Schmidt F, Schaefer-Babajew D, Lorenzi JCC, et al. Development of potency, breadth and resilience to viral escape mutations in SARS-CoV-2 neutralizing antibodies. bioRxiv. 2021;doi:10.1101/2021.03.07.434227.	66	1265
CAKGGDTAMGPEYFDYW	IGHV4-4	IGHJ4	CSSFASSSTLLF	IGLV2-14	IGLJ3	S; RBD	Muecksch F, Weisblum Y, Barnes CO, Schmidt F, Schaefer-Babajew D, Lorenzi JCC, et al. Development of potency, breadth and resilience to viral escape mutations in SARS-CoV-2 neutralizing antibodies. bioRxiv. 2021;doi:10.1101/2021.03.07.434227.	66	1266
CARDSSEVRDHPGHPGRSVGAFDIW	IGHV3-66	IGHJ3	CCSYAGSHTFVF	IGLV2-23	IGLJ3	S; RBD	Muecksch F, Weisblum Y, Barnes CO, Schmidt F, Schaefer-Babajew D, Lorenzi JCC, et al. Development of potency, breadth and resilience to viral escape mutations in SARS-CoV-2 neutralizing antibodies. bioRxiv. 2021;doi:10.1101/2021.03.07.434227.	66	1267
CARGVAVDWYFDLW	IGHV5-51	IGHJ2	CQSYDSSLSALYVF	IGLV1-40	IGLJ1	S; RBD	Muecksch F, Weisblum Y, Barnes CO, Schmidt F, Schaefer-Babajew D, Lorenzi JCC, et al. Development of potency, breadth and resilience to viral escape mutations in SARS-CoV-2 neutralizing antibodies. bioRxiv. 2021;doi:10.1101/2021.03.07.434227.	66	1268
CARREAYGPRDYYYYYGMDVW	IGHV1-69	IGHJ6	CGADQGSGSNFVGVF	IGLV9-49	IGLJ3	S; RBD	Muecksch F, Weisblum Y, Barnes CO, Schmidt F, Schaefer-Babajew D, Lorenzi JCC, et al. Development of potency, breadth and resilience to viral escape mutations in SARS-CoV-2 neutralizing antibodies. bioRxiv. 2021;doi:10.1101/2021.03.07.434227.	66	1269
CHALIKNELGFLDYW	IGHV3S53	IGHJ4	ND			S; RBD	Nieto GV, Jara R, Himelreichs J, Salinas C, Pinto T, Cheuquemilla Y, et al. Fast isolation of sub-nanomolar affinity alpaca nanobody against the Spike RBD of SARS-CoV-2 by combining bacterial display and a simple single-step density gradient selection. bioRxiv. 2020;doi:10.1101/2020.06.09.137935.	67	1270
CARDSYGDYTGSGYYYGMDVW	IGHV1-69	IGHJ6	CMQALQTPLTF	IGKV2-28	IGKJ4	S; Unk	Niu P, Zhang S, Zhou P, Huang B, Deng Y, Qin K, et al. Ultrapotent Human Neutralizing Antibody Repertoires Against Middle East Respiratory Syndrome Coronavirus From a Recovered Patient. The Journal of Infectious Diseases. 2018;218(8):1249–1260. doi:10.1093/infdis/jiy311.	68	1271
CARATRSDYYGSGSYSAFDIW	IGHV1-69	IGHJ3	CNSYTTSNTLVF	IGLV2-14	IGLJ3	S; Unk	Niu P, Zhang S, Zhou P, Huang B, Deng Y, Qin K, et al. Ultrapotent Human Neutralizing Antibody Repertoires Against Middle East Respiratory Syndrome Coronavirus From a Recovered Patient. The Journal of Infectious Diseases. 2018;218(8):1249–1260. doi:10.1093/infdis/jiy311.	68	1272
CARRSGDYYGSGSYSAFDIW	IGHV1-69	IGHJ3	CGTWDSSLSAYVVF	IGLV1-40	IGLJ3	S; Unk	Niu P, Zhang S, Zhou P, Huang B, Deng Y, Qin K, et al. Ultrapotent Human Neutralizing Antibody Repertoires Against Middle East Respiratory Syndrome Coronavirus From a Recovered Patient. The Journal of Infectious Diseases. 2018;218(8):1249–1260. doi:10.1093/infdis/jiy311.	68	1273
CATRSGDYYGSGSYSAFDIW	IGHV1-69	IGHJ3	CQSYDSSLSGLMF	IGLV1-40	IGLJ3	S; RBD	Niu P, Zhang S, Zhou P, Huang B, Deng Y, Qin K, et al. Ultrapotent Human Neutralizing Antibody Repertoires Against Middle East Respiratory Syndrome Coronavirus From a Recovered Patient. The Journal of Infectious Diseases. 2018;218(8):1249–1260. doi:10.1093/infdis/jiy311.	68	1274
CARDLAVAGAFDIW	IGHV3-66	ND	CQQYGSSPLTF	IGKV3-20	ND	S; RBD	Noy-Porat T, Makdasi E, Alcalay R, Mechaly A, Levy Y, Bercovich-Kinori A, et al. A panel of human neutralizing mAbs targeting SARS-CoV-2 spike at multiple epitopes. Nature Communications. 2020;11(1):4303.	69	1275
CVKDQDSNSWYDAFDIW	IGHV3-64	ND	CQQSYSTPYTF	IGKV1-39	ND	S; RBD	Noy-Porat T, Makdasi E, Alcalay R, Mechaly A, Levy Y, Bercovich-Kinori A, et al. A panel of human neutralizing mAbs targeting SARS-CoV-2 spike at multiple epitopes. Nature Communications. 2020;11(1):4303.	69	1276
CARDLQYYGMDVW	IGHV3-53	ND	CQQANSFPLTF	IGKV1-12	ND	S; RBD	Noy-Porat T, Makdasi E, Alcalay R, Mechaly A, Levy Y, Bercovich-Kinori A, et al. A panel of human neutralizing mAbs targeting SARS-CoV-2 spike at multiple epitopes. Nature Communications. 2020;11(1):4303.	69	1277
CAKDLVTAPSYEAFDIW	IGHV3-23	ND	CQVWDSSSHHHVVF	IGLV3-21	ND	S; RBD	Noy-Porat T, Makdasi E, Alcalay R, Mechaly A, Levy Y, Bercovich-Kinori A, et al. A panel of human neutralizing mAbs targeting SARS-CoV-2 spike at multiple epitopes. Nature Communications. 2020;11(1):4303.	69	1278
CARDLSVRGGMDVW	IGHV3-53	ND	CQQYGVSPEIIF	IGKV3-20	ND	S; RBD	Noy-Porat T, Makdasi E, Alcalay R, Mechaly A, Levy Y, Bercovich-Kinori A, et al. A panel of human neutralizing mAbs targeting SARS-CoV-2 spike at multiple epitopes. Nature Communications. 2020;11(1):4303.	69	1279
CVKDQDSSSWYDAFDIW	IGHV3-64	ND	CQQSYTTPLTF	IGKV1-39	ND	S; RBD	Noy-Porat T, Makdasi E, Alcalay R, Mechaly A, Levy Y, Bercovich-Kinori A, et al. A panel of human neutralizing mAbs targeting SARS-CoV-2 spike at multiple epitopes. Nature Communications. 2020;11(1):4303.	69	1280
CTREGIPQLLRTLDYW	IGHV1-5	IGHJ4	CLQYVSYPWTF	IGKV9-124	IGKJ1	S; RBD	Pak JE, Sharon C, Satkunarajah M, Auperin TC, Cameron CM, Kelvin DJ, et al. Structural Insights into Immune Recognition of the Severe Acute Respiratory Syndrome Coronavirus S Protein Receptor Binding Domain. Journal of Molecular Biology. 2009;388(4):815–823. doi:https://doi.org/10.1016/j.jmb.2009.03.042.	70	1281
CARKSYYVDYVDAMDYW	IGHV1-26	IGHJ4	CQQSKEVPRTF	IGKV3-2	IGKJ1	S; S2	Pallesen J, Wang N, Corbett KS, Wrapp D, Kirchdoerfer RN, Turner HL, et al. Immunogenicity and structures of a rationally designed prefusion MERS-CoV spike antigen. Proceedings of the National Academy of Sciences. 2017;114(35):E7348–E7357. doi:10.1073/pnas.1707304114.	71	1282
CAITMAPVVW	IGHV3-23	IGHJ6	CYSTDSSGNHAVF	IGLV3-10	IGLJ7	S; S2	Panpan Z, Yuan M, Song G, Beutler N, Shaabani N, Huang D, et al. A human antibody reveals a conserved site on beta-coronavirus spike proteins and confers protection against SARS-CoV-2 infection. Science Translational Medicine. 2022;14. doi:10.1126/scitranslmed.abi9215.	72	1283
CAKAAGSFDYW	IGHV3-23	IGHJ4	CQQTTNAPNT F	IGKV1-39	IGKJ1	S; RBD	Parray HA, Chiranjivi AK, Asthana S, Yadav N, Shrivastava T, Mani S, et al. Identification of an anti–SARS–CoV-2 receptor-binding domain–directed human monoclonal antibody from a na ̈ıve semisynthetic library. Journal of Biological Chemistry. 2020;295(36):12814–12821. doi:https://doi.org/10.1074/jbc.AC120.014918.	73	1284
CVRDYCNSVSCYTYYYIGMDVW	IGHV3-48	IGHJ6	CLQHNSYPLTF	IGKV1-17	IGKJ4	S; Unk	Peter AS, Roth E, Schulz SR, Fraedrich K, Steinmetz T, Damm D, et al. A pair of non-competing neutralizing human monoclonal antibodies protecting from disease in a SARS-CoV-2 infection model. bioRxiv. 2021;doi:10.1101/2021.04.16.440101.	74	1285
CARMGPYGSGSFDYW	IGHV3-11	IGHJ4	CLQYSDATTF	IGKV3-20	IGKJ2	S; Unk	Peter AS, Roth E, Schulz SR, Fraedrich K, Steinmetz T, Damm D, et al. A pair of non-competing neutralizing human monoclonal antibodies protecting from disease in a SARS-CoV-2 infection model. bioRxiv. 2021;doi:10.1101/2021.04.16.440101.	74	1286
CARDPSILNTGNHHWYDLDIW	IGHV1-69	IGHJ3	CMQATEWPRTF	IGKV2-30	IGKJ1	S; Unk	Peter AS, Roth E, Schulz SR, Fraedrich K, Steinmetz T, Damm D, et al. A pair of non-competing neutralizing human monoclonal antibodies protecting from disease in a SARS-CoV-2 infection model. bioRxiv. 2021;doi:10.1101/2021.04.16.440101.	74	1287
CTRGSGMFYGSSSGMDVW	IGHV3-49	IGHJ6	CQQRTNWPGATF	IGKV3-11	IGKJ3	S; Unk	Peter AS, Roth E, Schulz SR, Fraedrich K, Steinmetz T, Damm D, et al. A pair of non-competing neutralizing human monoclonal antibodies protecting from disease in a SARS-CoV-2 infection model. bioRxiv. 2021;doi:10.1101/2021.04.16.440101.	74	1288
CARTQSNDFWSGYYTAAFDLW	IGHV4-4	IGHJ3	CQQYGNSPRTF	IGKV3-20	IGKJ3	S; Unk	Peter AS, Roth E, Schulz SR, Fraedrich K, Steinmetz T, Damm D, et al. A pair of non-competing neutralizing human monoclonal antibodies protecting from disease in a SARS-CoV-2 infection model. bioRxiv. 2021;doi:10.1101/2021.04.16.440101.	74	1289
CARVVFRHGQYDDSSGRLAFDIW	IGHV1-18	IGHJ3	CQQSYSDSWTF	IGKV1-39	IGKJ1	S; Unk	Peter AS, Roth E, Schulz SR, Fraedrich K, Steinmetz T, Damm D, et al. A pair of non-competing neutralizing human monoclonal antibodies protecting from disease in a SARS-CoV-2 infection model. bioRxiv. 2021;doi:10.1101/2021.04.16.440101.	74	1290
CARVGSGRVYW	IGHV3-33	IGHJ4	CQQYYSTPYTF	IGKV4-1	IGKJ1	S; Unk	Peter AS, Roth E, Schulz SR, Fraedrich K, Steinmetz T, Damm D, et al. A pair of non-competing neutralizing human monoclonal antibodies protecting from disease in a SARS-CoV-2 infection model. bioRxiv. 2021;doi:10.1101/2021.04.16.440101.	74	1291
CAAPAPSNHESWSGTDWFDPW	IGHV4-39	IGHJ5	CQQSYSTPPTF	IGKV1-39	IGKJ3	S; Unk	Peter AS, Roth E, Schulz SR, Fraedrich K, Steinmetz T, Damm D, et al. A pair of non-competing neutralizing human monoclonal antibodies protecting from disease in a SARS-CoV-2 infection model. bioRxiv. 2021;doi:10.1101/2021.04.16.440101.	74	1292
CVRDSDPYTATVRSNHYWYAMDVW	IGHV1-69	IGHJ6	CMQGTEWPRTF	IGKV2-30	IGKJ1	S; Unk	Peter AS, Roth E, Schulz SR, Fraedrich K, Steinmetz T, Damm D, et al. A pair of non-competing neutralizing human monoclonal antibodies protecting from disease in a SARS-CoV-2 infection model. bioRxiv. 2021;doi:10.1101/2021.04.16.440101.	74	1293
CAREAQSSGRAGCLDAW	IGHV3-30	IGHJ4	CQHYDSYPTAF	IGKV1D-16	IGKJ5	S; Unk	Peter AS, Roth E, Schulz SR, Fraedrich K, Steinmetz T, Damm D, et al. A pair of non-competing neutralizing human monoclonal antibodies protecting from disease in a SARS-CoV-2 infection model. bioRxiv. 2021;doi:10.1101/2021.04.16.440101.	74	1294
CAKDRYCSGGSCFYDAFDIW	IGHV3-23	IGHJ3	CQQSYNTFFTF	IGKV1-39	IGKJ3	S; Unk	Peter AS, Roth E, Schulz SR, Fraedrich K, Steinmetz T, Damm D, et al. A pair of non-competing neutralizing human monoclonal antibodies protecting from disease in a SARS-CoV-2 infection model. bioRxiv. 2021;doi:10.1101/2021.04.16.440101.	74	1295
CARDREMAIITERSYGLDVW	IGHV3-53	IGHJ3	CAAWDDSLNTFRYVF	IGLV1-44	IGLJ1	S; Unk	Peter AS, Roth E, Schulz SR, Fraedrich K, Steinmetz T, Damm D, et al. A pair of non-competing neutralizing human monoclonal antibodies protecting from disease in a SARS-CoV-2 infection model. bioRxiv. 2021;doi:10.1101/2021.04.16.440101.	74	1296
CAAEERSGTNHNYYGLDVW	IGHV1-69	IGHJ6	CMQGTEWPRTF	IGKV2-30	IGKJ4	S; Unk	Peter AS, Roth E, Schulz SR, Fraedrich K, Steinmetz T, Damm D, et al. A pair of non-competing neutralizing human monoclonal antibodies protecting from disease in a SARS-CoV-2 infection model. bioRxiv. 2021;doi:10.1101/2021.04.16.440101.	74	1297
CSWNDVGWAFTFW	IGHV3-15	IGHJ4	CCSYRSDNTYIF	IGLV2-18	IGLJ1	S; Unk	Peter AS, Roth E, Schulz SR, Fraedrich K, Steinmetz T, Damm D, et al. A pair of non-competing neutralizing human monoclonal antibodies protecting from disease in a SARS-CoV-2 infection model. bioRxiv. 2021;doi:10.1101/2021.04.16.440101.	74	1298
CARSYGGSYSTVGYW	IGHV3-30	IGHJ4	CCSYAGTYIF	IGLV2-11	IGLJ1	S; Unk	Peter AS, Roth E, Schulz SR, Fraedrich K, Steinmetz T, Damm D, et al. A pair of non-competing neutralizing human monoclonal antibodies protecting from disease in a SARS-CoV-2 infection model. bioRxiv. 2021;doi:10.1101/2021.04.16.440101.	74	1299
CARGFTFTYSDFLTGQRTFEYW	IGHV4-34	IGHJ4	CSSYISDIKLVVF	IGLV2-14	IGLJ3	S; Unk	Peter AS, Roth E, Schulz SR, Fraedrich K, Steinmetz T, Damm D, et al. A pair of non-competing neutralizing human monoclonal antibodies protecting from disease in a SARS-CoV-2 infection model. bioRxiv. 2021;doi:10.1101/2021.04.16.440101.	74	1300
CARMGPSGSGSLDYW	IGHV3-11	IGHJ4	CHQYSGSATF	IGKV3-20	IGKJ3	S; Unk	Peter AS, Roth E, Schulz SR, Fraedrich K, Steinmetz T, Damm D, et al. A pair of non-competing neutralizing human monoclonal antibodies protecting from disease in a SARS-CoV-2 infection model. bioRxiv. 2021;doi:10.1101/2021.04.16.440101.	74	1301
CVRDSDPYTATSRNNHYWYDMDVW	IGHV1-69	IGHJ6	CMQGTDWPRTF	IGKV2-30	IGKJ3	S; Unk	Peter AS, Roth E, Schulz SR, Fraedrich K, Steinmetz T, Damm D, et al. A pair of non-competing neutralizing human monoclonal antibodies protecting from disease in a SARS-CoV-2 infection model. bioRxiv. 2021;doi:10.1101/2021.04.16.440101.	74	1302
CVREGQQWLGLYFDHW	IGHV3-64	IGHJ4	CQQTYITPTWTF	IGKV1-39	IGKJ1	S; Unk	Peter AS, Roth E, Schulz SR, Fraedrich K, Steinmetz T, Damm D, et al. A pair of non-competing neutralizing human monoclonal antibodies protecting from disease in a SARS-CoV-2 infection model. bioRxiv. 2021;doi:10.1101/2021.04.16.440101.	74	1303
CARDASFPNTGNHFWYDFDLW	IGHV1-69	IGHJ4	CMQGTEWPRTF	IGKV2-30	IGKJ2	S; Unk	Peter AS, Roth E, Schulz SR, Fraedrich K, Steinmetz T, Damm D, et al. A pair of non-competing neutralizing human monoclonal antibodies protecting from disease in a SARS-CoV-2 infection model. bioRxiv. 2021;doi:10.1101/2021.04.16.440101.	74	1304
CARDFGVRYDDSRQLMKYCDSW	IGHV1-2	IGHJ5	CQSYDSGNLVVF	IGLV6-57	IGLJ3	S; Unk	Peter AS, Roth E, Schulz SR, Fraedrich K, Steinmetz T, Damm D, et al. A pair of non-competing neutralizing human monoclonal antibodies protecting from disease in a SARS-CoV-2 infection model. bioRxiv. 2021;doi:10.1101/2021.04.16.440101.	74	1305
CAARIRGATHYDFWSGFWAGPFDIW	IGHV4-4	IGHJ3	CQQYGSAPLYTF	IGKV3-20	IGKJ1	S; Unk	Peter AS, Roth E, Schulz SR, Fraedrich K, Steinmetz T, Damm D, et al. A pair of non-competing neutralizing human monoclonal antibodies protecting from disease in a SARS-CoV-2 infection model. bioRxiv. 2021;doi:10.1101/2021.04.16.440101.	74	1306
CVLDTTSANPHNWYGMDVW	IGHV1-69	IGHJ6	CMQGTDWPRTF	IGKV2-30	IGKJ1	S; Unk	Peter AS, Roth E, Schulz SR, Fraedrich K, Steinmetz T, Damm D, et al. A pair of non-competing neutralizing human monoclonal antibodies protecting from disease in a SARS-CoV-2 infection model. bioRxiv. 2021;doi:10.1101/2021.04.16.440101.	74	1307
CARVRIGASHHNFWSGYYTDAFDIW	IGHV4-4	IGHJ3	CQQYGTSPVYTF	IGKV3-20	IGKJ1	S; Unk	Peter AS, Roth E, Schulz SR, Fraedrich K, Steinmetz T, Damm D, et al. A pair of non-competing neutralizing human monoclonal antibodies protecting from disease in a SARS-CoV-2 infection model. bioRxiv. 2021;doi:10.1101/2021.04.16.440101.	74	1308
CVVDTTMADPHNWYGLDVW	IGHV1-69	IGHJ6	CMQGTDWPRTF	IGKV2-30	IGKJ3	S; Unk	Peter AS, Roth E, Schulz SR, Fraedrich K, Steinmetz T, Damm D, et al. A pair of non-competing neutralizing human monoclonal antibodies protecting from disease in a SARS-CoV-2 infection model. bioRxiv. 2021;doi:10.1101/2021.04.16.440101.	74	1309
CARDPTFLNSGNHFWYAVDIW	IGHV1-69	IGHJ6	CMQTTDWPRTF	IGKV2-30	IGKJ2	S; Unk	Peter AS, Roth E, Schulz SR, Fraedrich K, Steinmetz T, Damm D, et al. A pair of non-competing neutralizing human monoclonal antibodies protecting from disease in a SARS-CoV-2 infection model. bioRxiv. 2021;doi:10.1101/2021.04.16.440101.	74	1310
CARSFISFDSSGHPYYYYAMDVW	IGHV4-4	IGHJ6	CHQYGSSPWTF	IGKV3-20	IGKJ1	S; Unk	Peter AS, Roth E, Schulz SR, Fraedrich K, Steinmetz T, Damm D, et al. A pair of non-competing neutralizing human monoclonal antibodies protecting from disease in a SARS-CoV-2 infection model. bioRxiv. 2021;doi:10.1101/2021.04.16.440101.	74	1311
CARGMTSPVVHLYSSGRPSRWFDFW	IGHV4-34	IGHJ4	CCSYAGSGTWIF	IGLV2-23	IGLJ3	S; Unk	Peter AS, Roth E, Schulz SR, Fraedrich K, Steinmetz T, Damm D, et al. A pair of non-competing neutralizing human monoclonal antibodies protecting from disease in a SARS-CoV-2 infection model. bioRxiv. 2021;doi:10.1101/2021.04.16.440101.	74	1312
CAREEHYDFSSGYFRPAYW	IGHV7-4-1	IGHJ4	CQQSYSTPYTF	IGKV1-39	IGKJ3	S; Unk	Peter AS, Roth E, Schulz SR, Fraedrich K, Steinmetz T, Damm D, et al. A pair of non-competing neutralizing human monoclonal antibodies protecting from disease in a SARS-CoV-2 infection model. bioRxiv. 2021;doi:10.1101/2021.04.16.440101.	74	1313
CVLDSDPYTATFSHNHYWYAMDVW	IGHV1-69	IGHJ6	CMQGTEWPRTF	IGKV2-30	IGKJ1	S; Unk	Peter AS, Roth E, Schulz SR, Fraedrich K, Steinmetz T, Damm D, et al. A pair of non-competing neutralizing human monoclonal antibodies protecting from disease in a SARS-CoV-2 infection model. bioRxiv. 2021;doi:10.1101/2021.04.16.440101.	74	1314
CARDNALQNAQIGYLDYW	IGHV3-30	IGHJ4	CQRRGDGYNF	IGKV3-11	IGKJ1	S; Unk	Peter AS, Roth E, Schulz SR, Fraedrich K, Steinmetz T, Damm D, et al. A pair of non-competing neutralizing human monoclonal antibodies protecting from disease in a SARS-CoV-2 infection model. bioRxiv. 2021;doi:10.1101/2021.04.16.440101.	74	1315
CVRMDWMEWMKYYFDSW	IGHV3-66	IGHJ5	CQQYNNWPSLTF	IGKV3-15	IGKJ4	S; Unk	Peter AS, Roth E, Schulz SR, Fraedrich K, Steinmetz T, Damm D, et al. A pair of non-competing neutralizing human monoclonal antibodies protecting from disease in a SARS-CoV-2 infection model. bioRxiv. 2021;doi:10.1101/2021.04.16.440101.	74	1316
CARTTSPLTYSGHWPLFDYW	IGHV4-61	IGHJ4	CQQYYSWPPLTF	IGKV3-15	IGKJ4	S; Unk	Peter AS, Roth E, Schulz SR, Fraedrich K, Steinmetz T, Damm D, et al. A pair of non-competing neutralizing human monoclonal antibodies protecting from disease in a SARS-CoV-2 infection model. bioRxiv. 2021;doi:10.1101/2021.04.16.440101.	74	1317
CARGLISYTLWLRESYFDYW	IGHV4-34	IGHJ4	CQQYYSTPPTF	IGKV4-1	IGKJ4	S; Unk	Peter AS, Roth E, Schulz SR, Fraedrich K, Steinmetz T, Damm D, et al. A pair of non-competing neutralizing human monoclonal antibodies protecting from disease in a SARS-CoV-2 infection model. bioRxiv. 2021;doi:10.1101/2021.04.16.440101.	74	1318
CAKGDWIRYFDWSLPISFFDYW	IGHV3-23	IGHJ4	CCSYTRTNTPVLF	IGLV2-14	IGLJ3	S; Unk	Peter AS, Roth E, Schulz SR, Fraedrich K, Steinmetz T, Damm D, et al. A pair of non-competing neutralizing human monoclonal antibodies protecting from disease in a SARS-CoV-2 infection model. bioRxiv. 2021;doi:10.1101/2021.04.16.440101.	74	1319
CAREARRQVTQWFGEFWGPYNWFDPW	IGHV1-46	IGHJ5	CMQSIQTPITF	IGKV2D-29	IGKJ5	S; Unk	Peter AS, Roth E, Schulz SR, Fraedrich K, Steinmetz T, Damm D, et al. A pair of non-competing neutralizing human monoclonal antibodies protecting from disease in a SARS-CoV-2 infection model. bioRxiv. 2021;doi:10.1101/2021.04.16.440101.	74	1320
CARDSDPYTATRRHNHYWYAMDVW	IGHV1-69	IGHJ6	CMQGTDWPRTF	IGKV2-24	IGKJ3	S; Unk	Peter AS, Roth E, Schulz SR, Fraedrich K, Steinmetz T, Damm D, et al. A pair of non-competing neutralizing human monoclonal antibodies protecting from disease in a SARS-CoV-2 infection model. bioRxiv. 2021;doi:10.1101/2021.04.16.440101.	74	1321
CVRDDVLQHSRPSGPGYFVSW	IGHV3-30	IGHJ5	CQQRSDGYNF	IGKV3-11	IGKJ2	S; Unk	Peter AS, Roth E, Schulz SR, Fraedrich K, Steinmetz T, Damm D, et al. A pair of non-competing neutralizing human monoclonal antibodies protecting from disease in a SARS-CoV-2 infection model. bioRxiv. 2021;doi:10.1101/2021.04.16.440101.	74	1322
CARAGNIVVMPAAQYYFDYW	IGHV4-4	IGHJ4	CLQLHNYSSF	IGKV1-9	IGKJ3	S; Unk	Peter AS, Roth E, Schulz SR, Fraedrich K, Steinmetz T, Damm D, et al. A pair of non-competing neutralizing human monoclonal antibodies protecting from disease in a SARS-CoV-2 infection model. bioRxiv. 2021;doi:10.1101/2021.04.16.440101.	74	1323
CARDPSFLNAGNHFYYDFDVW	IGHV1-69	IGHJ3	CMQGTDWPRTF	IGKV2-30	IGKJ3	S; Unk	Peter AS, Roth E, Schulz SR, Fraedrich K, Steinmetz T, Damm D, et al. A pair of non-competing neutralizing human monoclonal antibodies protecting from disease in a SARS-CoV-2 infection model. bioRxiv. 2021;doi:10.1101/2021.04.16.440101.	74	1324
[truncated: 4,018 more rows]
