# Supplementary material for: Modeling and predicting the overlap of B- and T-cell receptor repertoires in healthy and SARS-CoV-2 infected individuals
Source: PLoS Genet. 2023 Feb 24;19(2):e1010652. doi: 10.1371/journal.pgen.1010652 (PMC10075420; doi:10.1371/journal.pgen.1010652)
Supplement: S4 Table — (TSV) [file pgen.1010652.s012.tsv]

cdr3aa	v_gene	j_gene	ppost	pdata	p_value
CAAGELFF	TCRBV13-01	TCRBJ02-02	8.978418204231437e-16	7.867051680933259e-08	8.002255532238304e-159
CAGGQGPYEQYF	TCRBV29-01	TCRBJ02-07	5.493996387408176e-11	2.044972310664891e-07	1.423382523545138e-144
CAGGRMNTEAFF	TCRBV13-01	TCRBJ01-01	1.835639586134264e-15	1.3525690978118092e-07	8.573900969299282e-251
CAGRQGLNTEAFF	TCRBV13-01	TCRBJ01-01	3.9023635985217454e-16	1.429931189215662e-07	p < 1e-257
CAIRGQGNTGELFF	TCRBV14-01	TCRBJ02-02	2.1736705385013084e-10	4.703946999246922e-07	p < 1e-257
CAIRSNTEAFF	TCRBV11-01	TCRBJ01-01	2.372698501740884e-10	3.012271628574224e-07	1.667165908938131e-165
CAISDRDYGYTF	TCRBV24-01	TCRBJ01-02	4.6451728597918877e-10	4.681473897142546e-07	p < 1e-257
CAISDSDRGYQPQHF	TCRBV10-03	TCRBJ01-05	3.574625621732483e-09	4.881844770930601e-07	p < 1e-257
CAISDSYGYTF	TCRBV06-06	TCRBJ01-02	2.286367116632029e-09	6.373812774666111e-07	p < 1e-257
CAISEGLAGTDTQYF	TCRBV06-05	TCRBJ02-03	1.7558030998598302e-10	3.081427470785869e-07	3.1333515633576065e-181
CAISEGRNYGYTF	TCRBV07-08	TCRBJ01-02	8.729118815142675e-11	3.700103304691518e-07	p < 1e-257
CAISEPQETQYF	TCRBV10-03	TCRBJ02-07	4.4163686530892286e-11	4.259104992552742e-07	p < 1e-257
CAISESANYGYTF	TCRBV28-01	TCRBJ01-02	2.483802693616106e-10	4.885121589792415e-07	p < 1e-257
CAISGGQGYEQYF	TCRBV10-03	TCRBJ02-05	5.3157056219661124e-12	3.5579355424753666e-07	p < 1e-257
CAISGGYEQYF	TCRBV07-09	TCRBJ02-07	9.667841435499957e-09	1.3419124319680669e-06	p < 1e-257
CAISGQGQETQYF	TCRBV24-01	TCRBJ02-05	1.541998955024765e-09	5.102089484121795e-07	p < 1e-257
CAISSGANVLTF	TCRBV13-01	TCRBJ02-06	9.112912066908451e-10	4.612940820655297e-07	p < 1e-257
CAISSTDTQYF	TCRBV15-01	TCRBJ02-03	8.682757525696369e-09	7.649258779276506e-07	p < 1e-257
CAISTTDTQYF	TCRBV10-03	TCRBJ02-05	9.02124313644734e-11	2.462710204251881e-07	6.8339350313408605e-161
CAISVGGTEAFF	TCRBV02-01	TCRBJ01-01	1.3781443945530871e-09	4.871006487170105e-07	p < 1e-257
CANQPQHF	TCRBV23-01	TCRBJ01-05	3.323966286341913e-09	1.6285768329174038e-07	p < 1e-257
CARDQPQHF	TCRBV23-01	TCRBJ01-05	1.0141628114375284e-08	2.415061061196628e-07	p < 1e-257
CARETQYF	TCRBV09-01	TCRBJ02-03	1.6836467356302876e-10	2.981831879337282e-07	5.194725535173348e-174
CARNQPQHF	TCRBV11-03	TCRBJ01-05	1.0301700889101843e-09	4.101009129288873e-07	p < 1e-257
CARNTEAFF	TCRBV05-03	TCRBJ01-01	9.03783711143877e-09	4.131624480724267e-07	p < 1e-257
CARSLGETQYF	TCRBV05-03	TCRBJ02-05	3.832534636562735e-09	1.5049626429581268e-07	p < 1e-257
CASAGANVLTF	TCRBV06-06	TCRBJ02-06	8.220012324222665e-09	5.824913430565442e-07	p < 1e-257
CASAGNTEAFF	TCRBV06-05	TCRBJ01-01	1.258912293118972e-07	1.2604088626332622e-06	p < 1e-257
CASAGQGNTEAFF	TCRBV10-02	TCRBJ01-01	3.7310045824928126e-08	7.806590171006736e-07	p < 1e-257
CASAGQLNTEAFF	TCRBV05-08	TCRBJ01-01	3.6345578049840445e-09	6.971598903681811e-07	p < 1e-257
CASAGQMNTEAFF	TCRBV07-02	TCRBJ01-01	6.098217536841472e-09	5.874645903286843e-07	p < 1e-257
CASAGSGANVLTF	TCRBV07-03	TCRBJ02-06	1.0942550246045657e-08	7.405321833263281e-07	p < 1e-257
CASAGSGNTIYF	TCRBV07-09	TCRBJ01-03	3.4238716264319287e-08	8.667355446302264e-07	p < 1e-257
CASAGYTEAFF	TCRBV24-01	TCRBJ01-01	1.0804943740684644e-09	3.4726470339508e-07	3.7341351198694773e-143
CASANTEAFF	TCRBV06-04	TCRBJ01-01	4.889066176512908e-09	7.161682112066808e-07	p < 1e-257
CASAPSGANVLTF	TCRBV06-04	TCRBJ02-06	8.545039111327544e-09	5.772227790795877e-07	p < 1e-257
CASARDRGTDTQYF	TCRBV15-01	TCRBJ02-03	2.5547662288009143e-10	3.138421019007671e-07	3.982827182564389e-172
CASAREKLFF	TCRBV23-01	TCRBJ01-04	3.9837708865304854e-09	1.0263223554574136e-07	1.960831382717092e-145
CASARETQYF	TCRBV11-01	TCRBJ02-05	3.038835260443306e-09	5.743777615481668e-07	p < 1e-257
CASARGTEAFF	TCRBV05-01	TCRBJ01-01	7.623514081874366e-08	1.028348209688461e-06	p < 1e-257
CASARSNQPQHF	TCRBV06-09	TCRBJ01-05	1.3737837680389576e-08	2.8893420141512304e-07	p < 1e-257
CASASGANVLTF	TCRBV14-01	TCRBJ02-06	3.994015806440755e-09	7.111082511935347e-07	p < 1e-257
CASASGNTIYF	TCRBV05-04	TCRBJ01-03	1.1211203599547172e-08	8.542108352230613e-07	p < 1e-257
CASEAFF	TCRBV12-03/12-04	TCRBJ01-01	3.381013136804048e-08	1.5374343019184794e-06	p < 1e-257
CASEGGTEAFF	TCRBV06-04	TCRBJ01-01	7.101078544816741e-09	6.075256892028924e-07	p < 1e-257
CASEGNTEAFF	TCRBV06-05	TCRBJ01-01	7.777473346389525e-08	1.4658473372965144e-06	p < 1e-257
CASEGNYGYTF	TCRBV07-02	TCRBJ01-02	1.3046994378492632e-08	8.824966482530315e-07	p < 1e-257
CASEGSGNTIYF	TCRBV05-08	TCRBJ01-03	7.773999602310594e-09	7.821790593505042e-07	p < 1e-257
CASEGSTDTQYF	TCRBV10-02	TCRBJ02-03	1.3658672340073186e-08	6.149080569283017e-07	p < 1e-257
CASEGTGELFF	TCRBV11-03	TCRBJ02-02	5.8632279880278965e-09	5.519544979626578e-07	p < 1e-257
CASENTEAFF	TCRBV11-01	TCRBJ01-01	1.942864847928802e-09	3.910825958547531e-07	2.438604035705367e-142
CASEQFF	TCRBV07-09	TCRBJ02-01	5.399056100604526e-09	5.984344104633514e-07	p < 1e-257
CASF	TCRBV12-02	TCRBJ02-03	2.260845642023263e-09	1.4731294403806545e-07	1.8586325274614583e-205
CASFNYGYTF	TCRBV13-01	TCRBJ01-02	2.1102159499037726e-10	3.430858153666084e-07	p < 1e-257
CASGAFF	TCRBV11-02	TCRBJ01-01	1.8604161857751486e-09	7.945144588024109e-07	p < 1e-257
CASGAGANVLTF	TCRBV07-03	TCRBJ02-06	1.5830463768443112e-08	8.080301583706127e-07	p < 1e-257
CASGAGHTDTQYF	TCRBV06-04	TCRBJ02-03	1.484944136458515e-09	4.935257519213163e-07	p < 1e-257
CASGANYGYTF	TCRBV25-01	TCRBJ01-02	1.431478927945459e-07	1.6278194818307188e-06	p < 1e-257
CASGATNEKLFF	TCRBV05-04	TCRBJ01-04	2.1498478228800432e-08	1.1379344637135203e-06	p < 1e-257
CASGDGNQPQHF	TCRBV06-06	TCRBJ01-05	2.2683740407488506e-08	7.078704887137663e-07	p < 1e-257
CASGDLNTEAFF	TCRBV07-03	TCRBJ01-01	4.862220339922344e-09	5.028693576633263e-07	4.548043511537031e-152
CASGDNYGYTF	TCRBV05-04	TCRBJ01-02	3.47697045469956e-08	1.232178756113679e-06	p < 1e-257
CASGDPNTEAFF	TCRBV14-01	TCRBJ01-01	1.2201204694461783e-09	4.2329386901350105e-07	p < 1e-257
CASGDQPQHF	TCRBV06-05	TCRBJ01-05	5.588223453705957e-08	1.6102889633210072e-06	p < 1e-257
CASGDRDYGYTF	TCRBV06-04	TCRBJ01-02	1.0152477974186036e-08	5.909059086526642e-07	p < 1e-257
CASGDRGNQPQHF	TCRBV04-01	TCRBJ01-05	5.784349780276116e-08	1.0736521084703128e-06	p < 1e-257
CASGDRGNTEAFF	TCRBV07-09	TCRBJ01-01	1.1439748391430694e-07	1.0724007230775506e-06	p < 1e-257
CASGDRGYEQYF	TCRBV10-02	TCRBJ02-07	5.038798761701821e-08	1.0420126523483504e-06	p < 1e-257
CASGDRNYGYTF	TCRBV07-03	TCRBJ01-02	3.9171473643279646e-09	8.778652248740321e-07	p < 1e-257
CASGDRVYGYTF	TCRBV07-03	TCRBJ01-02	2.172814312523613e-09	4.056236532320639e-07	5.647037588146165e-146
CASGDSGANVLTF	TCRBV07-09	TCRBJ02-06	6.850900724942474e-08	9.237379391976208e-07	p < 1e-257
CASGDSGNTIYF	TCRBV10-01	TCRBJ01-03	6.53563507186197e-08	1.1599465836269727e-06	p < 1e-257
CASGDSNQPQHF	TCRBV06-06	TCRBJ01-05	1.418449024015762e-07	2.360217360428556e-06	nan
CASGDSYEQYF	TCRBV18-01	TCRBJ02-07	1.497588715180287e-07	1.9587189322877312e-06	nan
CASGDSYNEQFF	TCRBV14-01	TCRBJ02-01	7.875028066660411e-09	1.057598957876342e-06	p < 1e-257
CASGDTEAFF	TCRBV12-05	TCRBJ01-01	9.559669488502381e-08	1.7940492404588822e-06	p < 1e-257
CASGDTQYF	TCRBV27-01	TCRBJ02-03	5.6982988133629444e-08	1.5914146625631818e-06	p < 1e-257
CASGDYNEQFF	TCRBV05-05	TCRBJ02-01	9.68422260003234e-09	1.1412318940290065e-06	p < 1e-257
CASGEAFF	TCRBV07-06	TCRBJ01-01	5.040877329941804e-09	5.896713585292646e-07	p < 1e-257
CASGEETQYF	TCRBV06-05	TCRBJ02-05	1.7704598208683588e-07	2.307462772698783e-06	nan
CASGEGYGYTF	TCRBV07-09	TCRBJ01-02	6.102730000762021e-08	9.623447094477293e-07	p < 1e-257
CASGENTEAFF	TCRBV05-05	TCRBJ01-01	1.557998868925488e-08	1.9043842009354403e-06	p < 1e-257
CASGENTGELFF	TCRBV07-02	TCRBJ02-02	2.8761947166651124e-08	7.997494833995205e-07	p < 1e-257
CASGENYGYTF	TCRBV04-02	TCRBJ01-02	8.538072562444516e-09	1.0555492266411634e-06	p < 1e-257
CASGETQYF	TCRBV02-01	TCRBJ02-05	2.675005624674572e-07	3.2674190735773363e-06	nan
CASGFGDTQYF	TCRBV06-04	TCRBJ02-03	1.9876964944915187e-09	5.126994675796283e-07	p < 1e-257
CASGFGNTIYF	TCRBV25-01	TCRBJ01-03	5.516539460474167e-09	4.949495286269345e-07	3.5283540631835364e-142
CASGFLNTEAFF	TCRBV05-05	TCRBJ01-01	1.5779494033500603e-09	4.318260306973281e-07	p < 1e-257
CASGFNEQFF	TCRBV07-02	TCRBJ02-01	8.441400173918722e-09	6.721601134408685e-07	p < 1e-257
CASGFNQPQHF	TCRBV06-05	TCRBJ01-05	1.9090845951032763e-08	1.0686882568074786e-06	p < 1e-257
CASGFTDTQYF	TCRBV07-09	TCRBJ02-03	5.113577256127111e-08	1.0458314834435352e-06	p < 1e-257
CASGFYEQYF	TCRBV28-01	TCRBJ02-07	8.1497641238899e-08	1.0404079389915472e-06	p < 1e-257
CASGFYNEQFF	TCRBV11-02	TCRBJ02-01	1.5179096886703796e-08	8.595130278185579e-07	p < 1e-257
CASGGAYNEQFF	TCRBV09-01	TCRBJ02-01	1.4146279758606088e-07	1.2276216404329408e-06	p < 1e-257
CASGGDTGELFF	TCRBV11-03	TCRBJ02-02	2.009113886435375e-08	8.774622679602663e-07	p < 1e-257
CASGGGLNTEAFF	TCRBV05-06	TCRBJ01-01	2.876092524547888e-08	8.021813248627448e-07	p < 1e-257
CASGGGMNTEAFF	TCRBV11-02	TCRBJ01-01	1.6899327743597972e-08	6.823933707128208e-07	p < 1e-257
CASGGGNQPQHF	TCRBV06-05	TCRBJ01-05	2.8365825403484895e-07	2.732481134032557e-06	nan
CASGGGNTEAFF	TCRBV07-02	TCRBJ01-01	7.814834762023546e-08	1.4059800807359405e-06	p < 1e-257
CASGGGNTGELFF	TCRBV07-03	TCRBJ02-02	4.1765439241923775e-08	8.801614395097923e-07	p < 1e-257
CASGGGPYEQYF	TCRBV06-06	TCRBJ02-07	4.433952724800745e-08	8.54726304835907e-07	p < 1e-257
CASGGGSYEQYF	TCRBV18-01	TCRBJ02-07	1.401385972527483e-07	1.3375134112450809e-06	p < 1e-257
CASGGGTDTQYF	TCRBV25-01	TCRBJ02-03	2.4659707714313346e-07	2.1940365454496847e-06	nan
CASGGGYEQYF	TCRBV04-01	TCRBJ02-07	1.905273213680166e-07	2.132042283260913e-06	nan
CASGGLSTDTQYF	TCRBV04-02	TCRBJ02-03	7.398626386581309e-09	5.499386224140431e-07	3.344667968969325e-147
CASGGNEQFF	TCRBV10-02	TCRBJ02-01	6.789708719251735e-08	2.043917771939011e-06	nan
CASGGNNSPLHF	TCRBV13-01	TCRBJ01-06	7.82530681869824e-10	3.5955817956589094e-07	6.975864048183414e-163
CASGGNQPQHF	TCRBV06-05	TCRBJ01-05	1.3433693577212828e-07	2.9114265210282707e-06	nan
CASGGNSPLHF	TCRBV09-01	TCRBJ01-06	3.5883681356895645e-08	8.778079493087652e-07	p < 1e-257
CASGGNSYEQYF	TCRBV14-01	TCRBJ02-07	2.792524992158629e-09	5.628904073363718e-07	p < 1e-257
CASGGNTEAFF	TCRBV06-06	TCRBJ01-01	2.66499648501566e-07	3.2413182099179064e-06	nan
CASGGNTIYF	TCRBV19-01	TCRBJ01-03	1.602851170844169e-07	2.154750001480404e-06	nan
CASGGNYGYTF	TCRBV05-01	TCRBJ01-02	3.342694311901588e-07	2.997264489209285e-06	nan
CASGGPNTGELFF	TCRBV11-03	TCRBJ02-02	1.7522439761040075e-08	9.07560392947046e-07	p < 1e-257
CASGGPYEQYF	TCRBV07-08	TCRBJ02-07	3.3894524264141415e-08	1.149740229163966e-06	p < 1e-257
CASGGQGGTEAFF	TCRBV25-01	TCRBJ01-01	3.320497620788031e-08	8.682888678796711e-07	p < 1e-257
CASGGQGNQPQHF	TCRBV04-01	TCRBJ01-05	4.122553845379745e-08	1.2358606984585663e-06	p < 1e-257
CASGGQGNSPLHF	TCRBV30-01	TCRBJ01-06	9.800105275011048e-09	1.0360938706716555e-06	p < 1e-257
CASGGQGNYGYTF	TCRBV04-02	TCRBJ01-02	8.151629018083722e-09	7.110944086456245e-07	p < 1e-257
CASGGQGTDTQYF	TCRBV05-05	TCRBJ02-03	4.7333506271714126e-09	6.371411937143616e-07	p < 1e-257
CASGGQGYEQYF	TCRBV09-01	TCRBJ02-07	5.8814704775600534e-08	1.0071112123605155e-06	p < 1e-257
CASGGQLNTEAFF	TCRBV11-02	TCRBJ01-01	5.2675089646656685e-09	1.5793366709421718e-06	p < 1e-257
CASGGQMNTEAFF	TCRBV06-05	TCRBJ01-01	5.087932392717909e-08	1.3521048810913438e-06	p < 1e-257
CASGGQPNTEAFF	TCRBV12-05	TCRBJ01-01	4.433691467309553e-08	8.393551222418676e-07	p < 1e-257
CASGGQSYEQYF	TCRBV14-01	TCRBJ02-07	2.281425427815033e-09	6.4401320592004e-07	p < 1e-257
CASGGQTNTEAFF	TCRBV07-08	TCRBJ01-01	1.6501914169641803e-09	4.4551230566028613e-07	p < 1e-257
CASGGRETQYF	TCRBV11-02	TCRBJ02-05	2.7426641007957063e-08	1.0820367810993723e-06	p < 1e-257
CASGGSNTGELFF	TCRBV07-03	TCRBJ02-02	1.5899088494580672e-08	6.360146455282974e-07	p < 1e-257
CASGGSSYEQYF	TCRBV27-01	TCRBJ02-07	2.198827574803705e-07	2.061499907157777e-06	nan
CASGGSSYNEQFF	TCRBV10-01	TCRBJ02-01	2.1447374851490225e-07	2.914550266576492e-06	nan
CASGGSTDTQYF	TCRBV06-06	TCRBJ02-03	1.1505716985538842e-07	2.6234050476775784e-06	nan
CASGGSTEAFF	TCRBV13-01	TCRBJ01-01	2.0039100150944637e-09	4.369218235264889e-07	5.749689040389906e-165
CASGGSYEQYF	TCRBV13-01	TCRBJ02-07	1.9370455633394893e-08	2.14929015906344e-06	nan
CASGGSYNEQFF	TCRBV10-02	TCRBJ02-01	1.0798158886299681e-07	1.8560118222347687e-06	p < 1e-257
CASGGTEAFF	TCRBV09-01	TCRBJ01-01	8.127316934583084e-08	2.6669645654703567e-06	nan
CASGGTGNTGELFF	TCRBV07-08	TCRBJ02-02	4.083959663582065e-09	6.468672157043839e-07	p < 1e-257
CASGGTNTGELFF	TCRBV07-03	TCRBJ02-02	1.8667326181308523e-08	1.040686065908449e-06	p < 1e-257
CASGGTSTDTQYF	TCRBV04-01	TCRBJ02-03	2.9889142968942326e-08	8.439906413984337e-07	p < 1e-257
CASGGYSNQPQHF	TCRBV25-01	TCRBJ01-05	1.0401790839902433e-07	1.2864946619677312e-06	p < 1e-257
CASGGYTF	TCRBV05-08	TCRBJ01-02	1.6370100126174265e-08	1.2110522574869674e-06	p < 1e-257
CASGHLNTEAFF	TCRBV07-09	TCRBJ01-01	1.4368724606596052e-08	6.657641698670628e-07	p < 1e-257
CASGHYEQYF	TCRBV07-02	TCRBJ02-07	1.1747259656743516e-08	9.093064904611012e-07	p < 1e-257
CASGINQPQHF	TCRBV07-09	TCRBJ01-05	9.725712968698084e-09	8.271144692049249e-07	p < 1e-257
CASGISNQPQHF	TCRBV12-01	TCRBJ01-05	3.81349416526525e-08	4.226651841260994e-07	p < 1e-257
CASGIYEQYF	TCRBV10-01	TCRBJ02-07	4.545656794152394e-09	1.0916258963203815e-06	p < 1e-257
CASGLAGGNEQFF	TCRBV10-01	TCRBJ02-01	7.62721287039096e-08	1.9122567080266984e-06	p < 1e-257
CASGLAGGTDTQYF	TCRBV30-01	TCRBJ02-03	6.735412613782404e-08	1.6146401104381604e-06	p < 1e-257
CASGLAGGYNEQFF	TCRBV05-06	TCRBJ02-01	5.6383021467552723e-08	1.1611471491555244e-06	p < 1e-257
CASGLAGNNEQFF	TCRBV11-02	TCRBJ02-01	1.3047400351128222e-08	6.166577036780445e-07	p < 1e-257
CASGLAGNTEAFF	TCRBV05-05	TCRBJ01-01	5.423767985093284e-10	4.62577752694975e-07	p < 1e-257
CASGLAGQETQYF	TCRBV07-02	TCRBJ02-05	6.32832435326026e-08	9.78288128827241e-07	p < 1e-257
CASGLAGSTDTQYF	TCRBV11-02	TCRBJ02-03	4.2660882619346934e-08	9.745496886341822e-07	p < 1e-257
CASGLAGVNEQFF	TCRBV10-02	TCRBJ02-01	1.0657186425631529e-08	8.97969542495796e-07	p < 1e-257
CASGLETQYF	TCRBV05-05	TCRBJ02-05	4.949659187213325e-09	9.429166512501544e-07	p < 1e-257
CASGLGGGTDTQYF	TCRBV05-05	TCRBJ02-03	1.1713570467539903e-09	4.177825285360956e-07	p < 1e-257
CASGLGGGTEAFF	TCRBV06-05	TCRBJ01-01	1.1342926238220458e-08	7.752039234940794e-07	p < 1e-257
CASGLGLAGGTDTQYF	TCRBV13-01	TCRBJ02-03	4.5819176339546157e-10	3.394099697517542e-07	1.7267714136490328e-169
CASGLGQLNTEAFF	TCRBV11-02	TCRBJ01-01	6.970527890838702e-10	4.103304890416264e-07	p < 1e-257
CASGLGQPQHF	TCRBV02-01	TCRBJ01-05	4.0159662036451145e-08	9.536600247292136e-07	p < 1e-257
CASGLGSNQPQHF	TCRBV04-01	TCRBJ01-05	1.3222280002100034e-08	9.019970530467804e-07	p < 1e-257
CASGLNEKLFF	TCRBV07-02	TCRBJ01-04	2.5438343139786896e-08	7.390221624745391e-07	p < 1e-257
CASGLNQPQHF	TCRBV12-05	TCRBJ01-05	8.829059111545431e-08	1.7155174627566551e-06	p < 1e-257
CASGLNTGELFF	TCRBV07-09	TCRBJ02-02	1.765472979780555e-07	1.6283238825440486e-06	p < 1e-257
CASGLQETQYF	TCRBV05-06	TCRBJ02-05	5.982495963969048e-08	1.4394143914333257e-06	p < 1e-257
CASGLQGGTEAFF	TCRBV06-06	TCRBJ01-01	3.5222807509573542e-09	5.276216595854378e-07	p < 1e-257
CASGLQGNYGYTF	TCRBV05-05	TCRBJ01-02	1.053453558815027e-09	3.898676337700978e-07	3.52846769500381e-167
CASGLSSYNEQFF	TCRBV05-04	TCRBJ02-01	4.612306561681416e-08	1.161333772569135e-06	p < 1e-257
CASGLTDTQYF	TCRBV06-06	TCRBJ02-03	8.631710494863174e-08	1.6546873181565588e-06	p < 1e-257
CASGLTGNTEAFF	TCRBV30-01	TCRBJ01-01	4.109599505232632e-09	8.817254345493559e-07	p < 1e-257
CASGLVETQYF	TCRBV05-05	TCRBJ02-05	3.6561724761440844e-09	4.632036769694691e-07	1.2211585135685052e-150
CASGLYEQYF	TCRBV05-08	TCRBJ02-07	2.3209448379625883e-08	1.7619584824202245e-06	p < 1e-257
CASGMNTEAFF	TCRBV10-02	TCRBJ01-01	6.2985933528131e-08	1.53011101624882e-06	p < 1e-257
CASGNEKLFF	TCRBV28-01	TCRBJ01-04	1.388658142709469e-07	1.393050910837537e-06	p < 1e-257
CASGNNEQFF	TCRBV28-01	TCRBJ02-01	1.626125179953757e-07	2.045094534937296e-06	nan
CASGNQPQHF	TCRBV27-01	TCRBJ01-05	4.6938244984011415e-08	2.6966872133390813e-06	nan
CASGNSGNTIYF	TCRBV11-01	TCRBJ01-03	2.275561967914301e-09	8.496175201635448e-07	p < 1e-257
CASGNSNQPQHF	TCRBV07-09	TCRBJ01-05	2.3737691569401244e-08	1.3282346716312944e-06	p < 1e-257
CASGNSYEQYF	TCRBV05-01	TCRBJ02-07	1.0834557944744632e-07	1.1705626970412094e-06	p < 1e-257
CASGNTEAFF	TCRBV07-09	TCRBJ01-01	1.0469503147520457e-07	3.82161411091433e-06	nan
CASGNTGELFF	TCRBV07-07	TCRBJ02-02	2.102738312860336e-08	3.527810696108483e-06	nan
CASGNYEQYF	TCRBV12-05	TCRBJ02-07	3.297217423974232e-08	2.768055557512617e-06	nan
CASGNYGYTF	TCRBV06-06	TCRBJ01-02	7.12350098306224e-08	2.071992910967377e-06	nan
CASGPGNTIYF	TCRBV09-01	TCRBJ01-03	4.981755458717874e-08	1.0220025855326758e-06	p < 1e-257
CASGPNQPQHF	TCRBV06-05	TCRBJ01-05	9.070113945416416e-08	1.1651287987657014e-06	p < 1e-257
CASGPSGANVLTF	TCRBV12-05	TCRBJ02-06	1.5229602975934296e-07	1.310589031907638e-06	p < 1e-257
CASGPSSYEQYF	TCRBV10-01	TCRBJ02-07	3.4113460036484743e-08	8.890962327573988e-07	p < 1e-257
CASGPTGGSYEQYF	TCRBV06-05	TCRBJ02-05	1.1393169932810508e-14	8.680326272113752e-08	3.5897267004410124e-153
CASGQAYEQYF	TCRBV14-01	TCRBJ02-07	1.4866269954026374e-08	8.848675954259146e-07	p < 1e-257
CASGQDYGYTF	TCRBV04-02	TCRBJ01-02	1.1409484016629255e-08	7.317111813003627e-07	p < 1e-257
CASGQETQYF	TCRBV06-05	TCRBJ02-05	2.749646388263272e-07	4.181976137649616e-06	nan
CASGQGANQPQHF	TCRBV11-01	TCRBJ01-05	6.533509814293163e-09	5.857468451647323e-07	p < 1e-257
CASGQGANTGELFF	TCRBV10-03	TCRBJ02-02	3.0051947673161696e-08	8.197327744413226e-07	p < 1e-257
CASGQGASYEQYF	TCRBV11-02	TCRBJ02-07	2.3054167090969333e-08	7.402050637762054e-07	p < 1e-257
CASGQGAYEQYF	TCRBV10-02	TCRBJ02-07	9.805763240695937e-08	2.0896019730451224e-06	nan
CASGQGDQPQHF	TCRBV10-01	TCRBJ01-05	3.606089609045423e-08	1.1021919793940664e-06	p < 1e-257
CASGQGDTGELFF	TCRBV13-01	TCRBJ02-02	2.9705194376957914e-09	4.800606389117917e-07	p < 1e-257
CASGQGGGYTF	TCRBV10-03	TCRBJ01-02	2.9355808809908363e-08	9.35891354374532e-07	p < 1e-257
CASGQGGTGELFF	TCRBV06-06	TCRBJ02-02	3.5050629020017034e-08	8.889610015461796e-07	p < 1e-257
CASGQGGYGYTF	TCRBV10-02	TCRBJ01-02	7.759929783674463e-08	1.211238238247338e-06	p < 1e-257
CASGQGLNTEAFF	TCRBV10-03	TCRBJ01-01	1.1126039062596832e-07	1.5501374901475589e-06	p < 1e-257
CASGQGNEKLFF	TCRBV07-06	TCRBJ01-04	3.4228184561234084e-08	9.229810801721284e-07	p < 1e-257
CASGQGNNSPLHF	TCRBV07-08	TCRBJ01-06	4.676703076785805e-09	6.30560262704049e-07	p < 1e-257
CASGQGNSPLHF	TCRBV12-05	TCRBJ01-06	2.1281171603276645e-07	1.9195390646170934e-06	p < 1e-257
CASGQGNTEAFF	TCRBV30-01	TCRBJ01-01	2.619600239286041e-07	2.790954881455397e-06	nan
CASGQGNTGELFF	TCRBV27-01	TCRBJ02-02	2.414102253200773e-07	2.0575537777381498e-06	nan
CASGQGRTEAFF	TCRBV14-01	TCRBJ01-01	6.8646274720993875e-09	6.671452916278639e-07	p < 1e-257
CASGQGSGNTIYF	TCRBV10-03	TCRBJ01-03	1.0431266956088949e-07	1.1364910556667686e-06	p < 1e-257
CASGQGSYNEQFF	TCRBV11-03	TCRBJ02-01	4.5382903462587664e-08	9.492295858932696e-07	p < 1e-257
CASGQGYNEQFF	TCRBV11-02	TCRBJ02-01	4.4060446935262224e-08	9.016835358575344e-07	p < 1e-257
CASGQLNTEAFF	TCRBV05-01	TCRBJ01-01	1.6354215386524325e-07	1.5069525464314368e-06	p < 1e-257
CASGQMNTEAFF	TCRBV25-01	TCRBJ01-01	1.1472613976377781e-07	1.1329404666428775e-06	p < 1e-257
CASGQNSGNTIYF	TCRBV07-03	TCRBJ01-03	5.24556467647757e-09	5.202413261268359e-07	p < 1e-257
CASGQNTGELFF	TCRBV11-01	TCRBJ02-02	1.4545672702319082e-08	1.3100998404496517e-06	p < 1e-257
CASGQPQHF	TCRBV12-05	TCRBJ01-05	3.6310634467212574e-09	2.431250333964376e-06	p < 1e-257
CASGQSSYEQYF	TCRBV05-04	TCRBJ02-07	4.642794894891181e-08	1.0176894397627777e-06	p < 1e-257
CASGQSYEQYF	TCRBV06-06	TCRBJ02-07	8.610915702021593e-08	1.3308798132241276e-06	p < 1e-257
CASGQSYGYTF	TCRBV18-01	TCRBJ01-02	1.9779905712793828e-08	7.28929740640347e-07	p < 1e-257
CASGRADTQYF	TCRBV04-01	TCRBJ02-03	3.938211452136727e-08	8.935564623201176e-07	p < 1e-257
CASGRAGELFF	TCRBV11-03	TCRBJ02-02	1.4239928139780617e-08	6.698567005522811e-07	p < 1e-257
CASGRAYEQYF	TCRBV07-02	TCRBJ02-07	7.91771825584356e-08	1.388938234688987e-06	p < 1e-257
CASGRDQPQHF	TCRBV07-02	TCRBJ01-05	1.1541519848470776e-08	1.123454327237561e-06	p < 1e-257
CASGRDRDEKLFF	TCRBV23-01	TCRBJ01-04	1.7466269073800163e-08	2.08182086947577e-07	p < 1e-257
CASGRDRGYEQYF	TCRBV05-05	TCRBJ02-07	4.6217689473599355e-09	9.055391893560984e-07	p < 1e-257
CASGRDRNTEAFF	TCRBV07-03	TCRBJ01-01	8.765546412231908e-09	6.558838472011878e-07	p < 1e-257
CASGRDSNQPQHF	TCRBV09-01	TCRBJ01-05	1.0593456329003723e-07	1.76663154214172e-06	p < 1e-257
CASGRDSPLHF	TCRBV11-01	TCRBJ01-06	1.156111863200617e-09	4.1335859033216827e-07	p < 1e-257
CASGRDTQYF	TCRBV06-05	TCRBJ02-03	1.2007870360223556e-07	1.5647041078732497e-06	p < 1e-257
CASGRETQYF	TCRBV12-05	TCRBJ02-05	1.5194650889715156e-07	3.65036720457742e-06	nan
CASGRGDYEQYF	TCRBV14-01	TCRBJ02-07	3.48981626653954e-09	4.552900004345108e-07	4.584832252340217e-149
CASGRGETQYF	TCRBV11-02	TCRBJ02-05	6.529433035862378e-08	1.756934298752079e-06	p < 1e-257
CASGRGNEQFF	TCRBV07-08	TCRBJ02-01	3.059869167582596e-08	1.4562918610336638e-06	p < 1e-257
CASGRGNTEAFF	TCRBV06-06	TCRBJ01-01	1.7317804958184184e-07	2.8270207685946232e-06	nan
CASGRGNTIYF	TCRBV13-01	TCRBJ01-03	3.763305052629879e-09	6.842764639819356e-07	p < 1e-257
CASGRGRDTEAFF	TCRBV07-03	TCRBJ01-01	1.6709145506603531e-09	3.831186935506503e-07	1.3944617139282467e-145
CASGRGSSYNEQFF	TCRBV11-03	TCRBJ02-01	3.1761289509338214e-08	8.451573468829605e-07	p < 1e-257
CASGRGTGELFF	TCRBV11-03	TCRBJ02-02	3.6525642707760585e-08	1.5509673555051447e-06	p < 1e-257
CASGRGTYEQYF	TCRBV07-02	TCRBJ02-07	3.4565476195157025e-08	7.811850174184563e-07	p < 1e-257
CASGRGYEQYF	TCRBV10-01	TCRBJ02-07	6.713387577526274e-08	2.42369262833806e-06	nan
CASGRGYGYTF	TCRBV30-01	TCRBJ01-02	1.3178679511595776e-07	1.402445018255918e-06	p < 1e-257
CASGRLNTEAFF	TCRBV06-04	TCRBJ01-01	1.2791610081691056e-08	1.7947841035117557e-06	p < 1e-257
CASGRNEQFF	TCRBV06-05	TCRBJ02-01	1.3293295650759438e-07	1.2939553256731352e-06	p < 1e-257
CASGRNTEAFF	TCRBV07-09	TCRBJ01-01	2.734907655065563e-07	3.500300052659637e-06	nan
CASGRNYGYTF	TCRBV10-03	TCRBJ01-02	4.1078186286506696e-08	1.5534720116286154e-06	p < 1e-257
CASGRQETQYF	TCRBV07-02	TCRBJ02-05	8.279081183755366e-08	1.0210515437901756e-06	p < 1e-257
CASGRQGAYEQYF	TCRBV14-01	TCRBJ02-07	5.995901053340891e-09	5.931304378518686e-07	p < 1e-257
CASGRQGNTEAFF	TCRBV09-01	TCRBJ01-01	7.234005057370233e-08	1.077011912005584e-06	p < 1e-257
CASGRQNTEAFF	TCRBV30-01	TCRBJ01-01	1.7322939847071913e-08	9.102415630365216e-07	p < 1e-257
CASGRQPQHF	TCRBV06-05	TCRBJ01-05	1.3309887629153285e-08	7.147642799719029e-07	p < 1e-257
CASGRRNTEAFF	TCRBV10-02	TCRBJ01-01	2.2725488137777122e-08	8.781630726639656e-07	p < 1e-257
CASGRSSGNTIYF	TCRBV14-01	TCRBJ01-03	1.3416992158401594e-08	9.631149673906752e-07	p < 1e-257
CASGRSSYNEQFF	TCRBV11-02	TCRBJ02-01	4.767937133931727e-08	1.379031720813532e-06	p < 1e-257
CASGRSYEQYF	TCRBV04-02	TCRBJ02-07	1.3317717816090354e-08	1.6790673772623457e-06	p < 1e-257
CASGRTDTQYF	TCRBV05-06	TCRBJ02-03	1.1765045605342869e-07	2.0268617712237966e-06	nan
CASGRTEAFF	TCRBV06-05	TCRBJ01-01	1.0177313872048869e-07	1.551791084250609e-06	p < 1e-257
CASGRTGNTEAFF	TCRBV05-04	TCRBJ01-01	2.5504231532623087e-08	9.012107468928434e-07	p < 1e-257
CASGRTNEKLFF	TCRBV18-01	TCRBJ01-04	1.6235687168532458e-08	7.951122630933577e-07	p < 1e-257
CASGRTNTEAFF	TCRBV09-01	TCRBJ01-01	3.0684459863395006e-08	7.799484083183623e-07	p < 1e-257
CASGRTYNEQFF	TCRBV04-03	TCRBJ02-01	5.036796498750181e-09	5.688557289812057e-07	p < 1e-257
CASGRVNTEAFF	TCRBV06-06	TCRBJ01-01	1.276089594655957e-07	1.3069349306772475e-06	p < 1e-257
CASGRYEQYF	TCRBV06-06	TCRBJ02-07	5.201699788522634e-08	1.6350079675709934e-06	p < 1e-257
CASGRYNEQFF	TCRBV09-01	TCRBJ02-01	1.1087695487574893e-07	1.1672601717306598e-06	p < 1e-257
CASGSDTQYF	TCRBV07-03	TCRBJ02-03	8.07511346016773e-09	6.697496008529396e-07	p < 1e-257
CASGSGANVLTF	TCRBV02-01	TCRBJ02-06	1.877553545022487e-07	2.4209518903145147e-06	nan
CASGSGELFF	TCRBV11-02	TCRBJ02-02	1.1277212163888087e-08	9.369705402959456e-07	p < 1e-257
CASGSGGTDTQYF	TCRBV05-06	TCRBJ02-03	1.7052663289197922e-08	7.173999277576705e-07	p < 1e-257
CASGSGGTEAFF	TCRBV11-02	TCRBJ01-01	4.4302329491115365e-09	5.543630565611154e-07	p < 1e-257
CASGSGSSYNEQFF	TCRBV06-04	TCRBJ02-01	2.6560942671194053e-08	9.118024884785056e-07	p < 1e-257
CASGSGYEQYF	TCRBV05-04	TCRBJ02-07	5.937082893233187e-08	1.159602535812203e-06	p < 1e-257
CASGSNQPQHF	TCRBV07-08	TCRBJ01-05	3.5610515786861826e-08	2.8874212863904047e-06	nan
CASGSNTGELFF	TCRBV11-02	TCRBJ02-02	2.773215641767757e-08	8.37160356125079e-07	p < 1e-257
CASGSPLHF	TCRBV02-01	TCRBJ01-06	2.6031032240165065e-08	1.1976351199021663e-06	p < 1e-257
CASGSRETQYF	TCRBV04-02	TCRBJ02-05	3.581881244212972e-09	5.003139982975569e-07	p < 1e-257
CASGSSGNTIYF	TCRBV07-09	TCRBJ01-03	1.4353598751454144e-07	2.7874596311711872e-06	nan
CASGSSSYEQYF	TCRBV14-01	TCRBJ02-07	8.524718145172644e-09	6.647694983985168e-07	p < 1e-257
CASGSSSYNEQFF	TCRBV11-01	TCRBJ02-01	7.299480952295567e-09	7.746189850779671e-07	p < 1e-257
CASGSSYNEQFF	TCRBV05-06	TCRBJ02-01	1.166018818551683e-07	2.4850804549681656e-06	nan
CASGSSYNSPLHF	TCRBV28-01	TCRBJ01-06	2.380605358983524e-07	2.536683939327069e-06	nan
CASGSTDTQYF	TCRBV07-09	TCRBJ02-03	3.880519964337397e-07	3.6027650107020387e-06	nan
CASGSYNEQFF	TCRBV10-03	TCRBJ02-01	3.3831469412223146e-07	3.310442887558586e-06	nan
CASGTAGNTIYF	TCRBV07-09	TCRBJ01-03	4.400643444334864e-08	1.046158459230718e-06	p < 1e-257
CASGTANSPLHF	TCRBV07-09	TCRBJ01-06	1.2122311425964742e-08	7.138111153705776e-07	p < 1e-257
CASGTANTEAFF	TCRBV05-01	TCRBJ01-01	9.244242485589376e-08	1.4258909901175418e-06	p < 1e-257
CASGTANTGELFF	TCRBV27-01	TCRBJ02-02	1.190748992522159e-07	1.954824588987934e-06	nan
CASGTAYGYTF	TCRBV02-01	TCRBJ01-02	8.806204073691719e-08	1.3995751252676791e-06	p < 1e-257
CASGTAYNEQFF	TCRBV07-03	TCRBJ02-01	8.584791393186515e-09	6.575526805666478e-07	p < 1e-257
CASGTDGNTIYF	TCRBV11-03	TCRBJ01-03	2.392097175734832e-09	4.5308946009115545e-07	p < 1e-257
CASGTDNSPLHF	TCRBV07-03	TCRBJ01-06	4.1388710850139475e-09	4.761913860056989e-07	2.647981836458719e-150
CASGTDTQYF	TCRBV05-01	TCRBJ02-03	1.9673077487311179e-07	3.5561351534958807e-06	nan
CASGTDYGYTF	TCRBV30-01	TCRBJ01-02	9.805902978364733e-08	1.687679153609078e-06	p < 1e-257
CASGTENTEAFF	TCRBV13-01	TCRBJ01-01	2.336363023978949e-09	6.55326286442998e-07	p < 1e-257
CASGTGAGNTIYF	TCRBV07-03	TCRBJ01-03	7.740958284344538e-09	9.591069406788036e-07	p < 1e-257
CASGTGDSPLHF	TCRBV06-06	TCRBJ01-06	2.1615513637284333e-08	7.846539629992175e-07	p < 1e-257
CASGTGDYEQYF	TCRBV11-01	TCRBJ02-07	5.27212529666337e-09	5.808447689611015e-07	p < 1e-257
CASGTGELFF	TCRBV07-06	TCRBJ02-02	1.7929123204270754e-08	2.2306542179566347e-06	nan
CASGTGETQYF	TCRBV04-02	TCRBJ02-05	3.4469777199527526e-08	8.22407850194163e-07	p < 1e-257
CASGTGGNQPQHF	TCRBV07-09	TCRBJ01-05	1.704006174998805e-07	1.8566694084988564e-06	p < 1e-257
CASGTGGNTEAFF	TCRBV13-01	TCRBJ01-01	9.270775763211444e-09	1.005079295111658e-06	p < 1e-257
CASGTGGNYGYTF	TCRBV14-01	TCRBJ01-02	1.52354412127532e-08	6.967074532069552e-07	p < 1e-257
CASGTGGTDTQYF	TCRBV10-01	TCRBJ02-03	1.1570038908395205e-07	1.5934818810376274e-06	p < 1e-257
CASGTGGTEAFF	TCRBV07-09	TCRBJ01-01	1.4245664708837897e-07	1.6097240790430124e-06	p < 1e-257
CASGTGLYEQYF	TCRBV14-01	TCRBJ02-07	6.135170923022217e-09	5.713123544244127e-07	p < 1e-257
CASGTGNGYTF	TCRBV23-01	TCRBJ01-02	4.7916253237206536e-08	5.187282481971123e-07	nan
CASGTGNSPLHF	TCRBV05-01	TCRBJ01-06	1.0752620767277356e-07	1.916306712865989e-06	p < 1e-257
CASGTGNTEAFF	TCRBV07-03	TCRBJ01-01	3.594746673861723e-08	2.696284470132926e-06	nan
CASGTGNTGELFF	TCRBV30-01	TCRBJ02-02	6.026548362558257e-08	2.340446307513024e-06	nan
CASGTGPYEQYF	TCRBV30-01	TCRBJ02-07	5.494910498050363e-08	1.2408628527271416e-06	p < 1e-257
CASGTGTYEQYF	TCRBV06-05	TCRBJ02-07	1.5413328854245777e-07	1.4165597865401029e-06	p < 1e-257
CASGTGYGYTF	TCRBV06-06	TCRBJ01-02	1.2780147069164878e-07	2.1436167848331187e-06	nan
CASGTGYNEQFF	TCRBV05-04	TCRBJ02-01	6.146474197023818e-08	9.612148371030004e-07	p < 1e-257
CASGTNYGYTF	TCRBV10-02	TCRBJ01-02	4.6338700290070455e-08	1.7564756709162011e-06	p < 1e-257
CASGTPNTGELFF	TCRBV12-05	TCRBJ02-02	5.5597967511124084e-08	1.113637215966576e-06	p < 1e-257
CASGTPYEQYF	TCRBV10-02	TCRBJ02-07	1.3157747797208673e-08	6.865001892334474e-07	p < 1e-257
CASGTSGGTDTQYF	TCRBV18-01	TCRBJ02-03	7.354391302912867e-08	9.62416530458752e-07	p < 1e-257
CASGTSGNTGELFF	TCRBV07-07	TCRBJ02-02	1.1029508617611721e-08	8.285107556844095e-07	p < 1e-257
CASGTSGTDTQYF	TCRBV10-01	TCRBJ02-03	2.069637601212717e-07	1.8167782184058688e-06	p < 1e-257
CASGTSGYNEQFF	TCRBV07-09	TCRBJ02-01	1.737005839717843e-07	2.103037412808937e-06	nan
CASGTSSYEQYF	TCRBV10-01	TCRBJ02-07	4.0020861977561773e-08	1.038432969196039e-06	p < 1e-257
CASGTSSYNEQFF	TCRBV10-02	TCRBJ02-01	6.727863250963712e-08	1.0431776632818451e-06	p < 1e-257
CASGTSYEQYF	TCRBV10-01	TCRBJ02-07	6.77783103175238e-08	1.7839022929156069e-06	p < 1e-257
CASGTTNTGELFF	TCRBV10-01	TCRBJ02-02	4.134156426374743e-08	8.165562840511512e-07	p < 1e-257
CASGTVYGYTF	TCRBV06-05	TCRBJ01-02	5.72044743409671e-08	9.598228626317123e-07	p < 1e-257
CASGTYEQYF	TCRBV19-01	TCRBJ02-07	5.377669274485811e-07	4.484583449464584e-06	nan
CASGVGNTEAFF	TCRBV07-02	TCRBJ01-01	1.9204573659932983e-08	6.951337055765869e-07	p < 1e-257
CASGVNQPQHF	TCRBV27-01	TCRBJ01-05	5.10510204474769e-08	1.372432808241768e-06	p < 1e-257
CASGVYNEQFF	TCRBV11-03	TCRBJ02-01	2.5590582289710533e-08	9.752039354966404e-07	p < 1e-257
CASGWETQYF	TCRBV07-06	TCRBJ02-05	9.143965381681226e-10	6.632723794056027e-07	p < 1e-257
CASGYEQYF	TCRBV02-01	TCRBJ02-07	3.519371373231811e-07	3.259863137845624e-06	nan
CASGYNEQFF	TCRBV19-01	TCRBJ02-01	5.139409019040949e-07	4.988093292581695e-06	nan
CASGYQPQHF	TCRBV06-05	TCRBJ01-05	6.011118034579421e-09	1.0278186194345142e-06	p < 1e-257
CASGYTEAFF	TCRBV27-01	TCRBJ01-01	2.8683794614396183e-08	1.29569944382564e-06	p < 1e-257
CASGYTF	TCRBV19-01	TCRBJ01-02	4.225713094880289e-08	8.744815909941759e-07	p < 1e-257
CASGYTGELFF	TCRBV12-05	TCRBJ02-02	1.1593059370170749e-07	1.2094705823335387e-06	p < 1e-257
CASGYYEQYF	TCRBV27-01	TCRBJ02-07	4.336822143618002e-08	1.2969824513716476e-06	p < 1e-257
CASGYYGYTF	TCRBV05-05	TCRBJ01-02	1.3865768917206755e-09	3.843509402492876e-07	2.383703190295029e-153
CASIAASGANVLTF	TCRBV16-01	TCRBJ02-06	4.7410923280303694e-36	2.343505492939457e-08	2.7380980642379835e-181
CASIDSGNTEAFF	TCRBV16-01	TCRBJ01-01	1.4972290716414314e-35	1.950780433496064e-08	4.5674264602380924e-156
CASIGGGETQYF	TCRBV28-01	TCRBJ02-03	2.0737911915727736e-10	3.764077886726946e-07	p < 1e-257
CASIGGNTEAFF	TCRBV05-01	TCRBJ01-01	7.847127343910103e-08	9.80956269651174e-07	p < 1e-257
CASIGGSSYNEQFF	TCRBV11-02	TCRBJ02-01	7.466246450400859e-09	7.404045561387591e-07	p < 1e-257
CASIGHNYGYTF	TCRBV16-01	TCRBJ01-02	4.9272823297511954e-36	2.7373507999643746e-08	1.6414452634926626e-206
CASIGNTEAFF	TCRBV10-02	TCRBJ01-01	2.1115596205949823e-08	2.1687606396781705e-06	nan
CASIGQGYEQYF	TCRBV04-03	TCRBJ02-07	2.414658200944444e-09	4.131683223122196e-07	1.4875884213614195e-145
CASIGQLNTEAFF	TCRBV05-04	TCRBJ01-01	3.067568378287302e-09	7.014373912140045e-07	p < 1e-257
CASIGQMNTEAFF	TCRBV27-01	TCRBJ01-01	2.1985752994153332e-08	6.899302285196278e-07	p < 1e-257
CASIGQPNTEAFF	TCRBV07-02	TCRBJ01-01	2.2581712067851597e-09	4.7157341914171734e-07	p < 1e-257
CASIGTEAFF	TCRBV05-04	TCRBJ01-01	6.0395987002906945e-09	6.567554559203635e-07	p < 1e-257
CASIGTGELFF	TCRBV07-08	TCRBJ02-02	7.414762090600454e-09	5.705959837543106e-07	p < 1e-257
CASIIGGSYNEQFF	TCRBV16-01	TCRBJ02-01	5.086143088881485e-36	1.9530682416110963e-08	4.5674224881423955e-156
CASIKDSYSNQPQHF	TCRBV16-01	TCRBJ01-05	2.6291401586180647e-37	1.952688265502253e-08	5.83219601995247e-167
CASIKNTEAFF	TCRBV05-06	TCRBJ01-01	2.68436460785068e-09	8.926417577500522e-07	p < 1e-257
CASILGTEAFF	TCRBV05-04	TCRBJ01-01	6.187035905418872e-09	6.607721944868183e-07	p < 1e-257
CASILNTEAFF	TCRBV02-01	TCRBJ01-01	2.3820780463673054e-07	2.3907178319745515e-06	nan
CASILTGGAEAFF	TCRBV16-01	TCRBJ01-01	6.126979095093334e-36	3.9123139021399963e-08	p < 1e-257
CASIMNTEAFF	TCRBV25-01	TCRBJ01-01	1.2909893030594921e-08	1.3312584982987664e-06	p < 1e-257
CASIPGAGNTIYF	TCRBV16-01	TCRBJ01-03	6.292139934406641e-35	1.5921757995087148e-07	p < 1e-257
CASIPGTLSNQPQHF	TCRBV16-01	TCRBJ01-05	1.3332641553282568e-36	2.7328770910474162e-08	9.79154909378076e-214
CASIRGESTDTQYF	TCRBV16-01	TCRBJ02-03	7.576051648881969e-36	2.7333002748942447e-08	1.6414469898503558e-206
CASIRRDEQFF	TCRBV16-01	TCRBJ02-01	1.5121801838052726e-35	2.7326598986541144e-08	1.6414472638235227e-206
CASISGNTIYF	TCRBV07-06	TCRBJ01-03	2.2707700088116904e-09	1.1113006458382236e-06	p < 1e-257
CASISSGNTIYF	TCRBV06-05	TCRBJ01-03	8.279200169258384e-08	1.946846741264677e-06	p < 1e-257
CASIVTGGNTEAFF	TCRBV16-01	TCRBJ01-01	8.076372895273577e-36	1.9511596026356532e-08	4.567425827479962e-156
CASKAGGTDTQYF	TCRBV06-05	TCRBJ02-03	1.1037935106197528e-07	1.1273345344785828e-06	p < 1e-257
CASKASGNTIYF	TCRBV05-08	TCRBJ01-03	2.348173737707388e-09	6.070123754861119e-07	p < 1e-257
CASKDPNTEAFF	TCRBV10-02	TCRBJ01-01	7.517321742236021e-09	5.64779135774753e-07	p < 1e-257
CASKDSGNTIYF	TCRBV24-01	TCRBJ01-03	8.415303185111832e-10	7.373539320049863e-07	p < 1e-257
CASKDTEAFF	TCRBV10-02	TCRBJ01-01	2.854837493132104e-08	7.972612251742338e-07	p < 1e-257
CASKEETQYF	TCRBV11-01	TCRBJ02-05	2.4859962852688277e-09	7.126507659669175e-07	p < 1e-257
CASKENTGELFF	TCRBV06-05	TCRBJ02-02	3.156579339553251e-08	1.0394186374648029e-06	p < 1e-257
CASKESSYNSPLHF	TCRBV10-02	TCRBJ01-06	5.485367664173703e-09	5.869353588543625e-07	p < 1e-257
CASKGAGEQYF	TCRBV29-01	TCRBJ02-07	7.55855780956533e-13	1.841719284163849e-07	3.1194013593932606e-217
CASKGAGETQYF	TCRBV04-03	TCRBJ02-05	2.550830522608583e-09	5.830027500859206e-07	p < 1e-257
CASKGANTGELFF	TCRBV07-07	TCRBJ02-02	3.627288580563847e-09	8.272377474665531e-07	p < 1e-257
CASKGANYGYTF	TCRBV09-01	TCRBJ01-02	4.4287405299786644e-08	8.771369723871336e-07	p < 1e-257
CASKGAYEQYF	TCRBV04-01	TCRBJ02-07	3.9051014428013896e-08	8.736139856222202e-07	p < 1e-257
CASKGEETQYF	TCRBV06-05	TCRBJ02-05	8.777420174425217e-08	9.866956131306113e-07	p < 1e-257
CASKGEYEQYF	TCRBV05-01	TCRBJ02-07	1.9149435148808933e-08	8.720518479483942e-07	p < 1e-257
CASKGGMNTEAFF	TCRBV14-01	TCRBJ01-01	1.1275545795826791e-08	6.79931027437942e-07	p < 1e-257
CASKGLEETQYF	TCRBV29-01	TCRBJ02-05	8.321164601627972e-13	1.5513574358032436e-07	9.909978034269448e-182
CASKGLNTEAFF	TCRBV25-01	TCRBJ01-01	8.976562473129628e-08	1.1365733533352671e-06	p < 1e-257
CASKGNQPQHF	TCRBV06-06	TCRBJ01-05	4.0081101292692575e-08	8.220394933817899e-07	p < 1e-257
CASKGNSNQPQHF	TCRBV10-02	TCRBJ01-05	1.4780089993672352e-08	6.484537793865567e-07	p < 1e-257
CASKGNTEAFF	TCRBV27-01	TCRBJ01-01	2.63947615941554e-07	3.9265600106386e-06	nan
CASKGNTIYF	TCRBV07-09	TCRBJ01-03	6.342023362983755e-09	7.08670826624298e-07	p < 1e-257
CASKGPNTGELFF	TCRBV05-04	TCRBJ02-02	2.3371245152032164e-08	7.03488328238178e-07	p < 1e-257
CASKGQFSGNTIYF	TCRBV16-01	TCRBJ01-03	5.0737368929048535e-36	7.064770470214965e-08	p < 1e-257
CASKGQGNQPQHF	TCRBV10-02	TCRBJ01-05	8.316824033049349e-08	1.6829196819104422e-06	p < 1e-257
CASKGQGNSPLHF	TCRBV10-02	TCRBJ01-06	2.79872360592012e-08	1.3714027434582018e-06	p < 1e-257
CASKGQGNTGELFF	TCRBV06-05	TCRBJ02-02	8.94858671397839e-08	1.318808995062551e-06	p < 1e-257
CASKGQGVGKLFF	TCRBV16-01	TCRBJ01-04	5.538493215913177e-37	1.9517784437735666e-08	1.6333289642577404e-161
CASKGQLNTEAFF	TCRBV07-08	TCRBJ01-01	8.653450927441242e-09	1.500702885415121e-06	p < 1e-257
CASKGQMNTEAFF	TCRBV06-06	TCRBJ01-01	5.153877356233825e-08	1.3741710147707265e-06	p < 1e-257
CASKGQTYEQYF	TCRBV05-01	TCRBJ02-05	1.6816305805403994e-14	5.355775744570211e-07	p < 1e-257
CASKGRLNTEAFF	TCRBV07-03	TCRBJ01-01	1.8505444391080462e-09	5.579327147584658e-07	p < 1e-257
CASKGSGANVLTF	TCRBV25-01	TCRBJ02-06	7.648555317092973e-08	1.5118446997044029e-06	p < 1e-257
CASKGSGELFF	TCRBV16-01	TCRBJ02-02	4.864015198279978e-35	4.91699261846306e-07	p < 1e-257
CASKGSGNTIYF	TCRBV06-06	TCRBJ01-03	9.158841141257553e-08	2.2499783691243333e-06	nan
CASKGSSGNTIYF	TCRBV07-03	TCRBJ01-03	4.5589973305698885e-09	5.556466979136158e-07	p < 1e-257
CASKGSSYNEQFF	TCRBV07-02	TCRBJ02-01	4.769579988605444e-08	1.0492945974564822e-06	p < 1e-257
CASKGSTDTQYF	TCRBV06-05	TCRBJ02-03	1.150806303650681e-07	1.1703157404946348e-06	p < 1e-257
CASKGSYEQYF	TCRBV10-02	TCRBJ02-07	1.0139028765982205e-07	1.335344581335912e-06	p < 1e-257
CASKGSYNSPLHF	TCRBV05-05	TCRBJ01-06	6.840758110766821e-09	1.073335160853293e-06	p < 1e-257
CASKGTANTGELFF	TCRBV06-05	TCRBJ02-02	3.958726475128969e-08	1.0602638288552175e-06	p < 1e-257
CASKGTDTQYF	TCRBV10-03	TCRBJ02-03	3.1821678976628586e-08	1.0826098705256983e-06	p < 1e-257
CASKGTEAFF	TCRBV05-01	TCRBJ01-01	5.597853424878109e-08	1.1519078014579028e-06	p < 1e-257
CASKGYNEQFF	TCRBV14-01	TCRBJ02-01	1.4557720418028688e-08	1.4184868226571674e-06	p < 1e-257
CASKLAGGTDTQYF	TCRBV11-03	TCRBJ02-03	3.7234010637100064e-08	1.0438534968322371e-06	p < 1e-257
CASKLGGQPQHF	TCRBV23-01	TCRBJ01-05	1.086081563753626e-08	1.3538901726879845e-07	7.239568135931142e-158
CASKLNTEAFF	TCRBV27-01	TCRBJ01-01	1.5735113839432744e-07	2.09396122399676e-06	nan
CASKLTSGSTDTQYF	TCRBV16-01	TCRBJ02-03	1.3661163560341351e-35	6.680560582627203e-08	p < 1e-257
CASKMDSTNEKLFF	TCRBV16-01	TCRBJ01-04	5.047986008891883e-37	1.9519376532071682e-08	1.6333288702908827e-161
CASKMNTEAFF	TCRBV06-05	TCRBJ01-01	5.93136971689342e-08	1.8173439349417864e-06	p < 1e-257
CASKNRGLAKNIQYF	TCRBV16-01	TCRBJ02-04	1.4571196498179153e-36	1.95123589441338e-08	1.6333293464082329e-161
CASKNSGANVLTF	TCRBV07-02	TCRBJ02-06	4.4791306058124735e-09	5.009701338016104e-07	p < 1e-257
CASKNTEAFF	TCRBV28-01	TCRBJ01-01	1.553108543979629e-07	1.4881815383160722e-06	p < 1e-257
CASKNTGELFF	TCRBV02-01	TCRBJ02-02	1.373899131227283e-07	1.803939191143536e-06	p < 1e-257
CASKQGGTGELFF	TCRBV30-01	TCRBJ02-02	1.8042273449689594e-09	5.298995056971376e-07	p < 1e-257
CASKQGLNTEAFF	TCRBV14-01	TCRBJ01-01	1.2870009404522334e-08	7.109477246831671e-07	p < 1e-257
CASKRGASTDTQYF	TCRBV15-01	TCRBJ02-03	1.7992253845578178e-10	3.126937991413108e-07	p < 1e-257
CASKRGGQETQYF	TCRBV11-03	TCRBJ02-05	1.7511683060382762e-08	6.406619125111633e-07	p < 1e-257
CASKRNTEAFF	TCRBV05-06	TCRBJ01-01	3.5300126376068824e-08	2.082476192207247e-06	nan
CASKSGANVLTF	TCRBV28-01	TCRBJ02-06	2.5879759487157616e-08	8.576202757686673e-07	p < 1e-257
CASKSGNTIYF	TCRBV05-01	TCRBJ01-03	1.334053631910844e-08	7.615204210272287e-07	p < 1e-257
CASKSSGANVLTF	TCRBV09-01	TCRBJ02-06	2.5010518177684494e-08	9.931858692672111e-07	p < 1e-257
CASKSSGNTIYF	TCRBV27-01	TCRBJ01-03	8.527197223178833e-08	1.727877374231805e-06	p < 1e-257
CASKSSYNSPLHF	TCRBV27-01	TCRBJ01-06	6.343090678181649e-08	1.5082193289283185e-06	p < 1e-257
CASKSTRNTEAFF	TCRBV16-01	TCRBJ01-01	1.4374448150182675e-35	5.0956251001808886e-08	p < 1e-257
CASKSYNEQFF	TCRBV14-01	TCRBJ02-01	1.5684815409024258e-08	7.29049422338489e-07	p < 1e-257
CASKTGGLDQPQHF	TCRBV16-01	TCRBJ01-05	3.7088112733670135e-36	2.3449127454056506e-08	1.2646262651142077e-187
CASKTGGNSPLHF	TCRBV13-01	TCRBJ01-06	1.209090304534488e-09	4.056729697181821e-07	5.802867738484409e-171
CASKTGSGNTIYF	TCRBV05-08	TCRBJ01-03	6.7555127268929474e-09	5.687325182068467e-07	p < 1e-257
CASKTGSYEQYF	TCRBV06-04	TCRBJ02-07	9.763351118544367e-09	8.528652965433897e-07	p < 1e-257
CASKTSGNTGELFF	TCRBV10-03	TCRBJ02-02	3.137026921426316e-09	5.12345271696215e-07	p < 1e-257
CASKVNTEAFF	TCRBV10-02	TCRBJ01-01	2.434068808646984e-08	2.7266194430484573e-06	nan
CASKVSNQPQHF	TCRBV06-05	TCRBJ01-05	1.742606494375519e-08	6.514110378231326e-07	p < 1e-257
CASKVYNEQFF	TCRBV05-08	TCRBJ02-01	2.3890263658173113e-09	4.410559002804362e-07	p < 1e-257
CASKWNTEAFF	TCRBV05-05	TCRBJ01-01	7.206093382333327e-10	3.284342786012879e-07	1.871548560885584e-145
CASKYNTGELFF	TCRBV16-01	TCRBJ02-02	1.413472260077902e-35	1.9509709690289617e-08	4.567426141478016e-156
CASKYSNQPQHF	TCRBV06-05	TCRBJ01-05	2.9941874829653264e-08	1.0506479356836929e-06	p < 1e-257
CASLAGGRNEQFF	TCRBV05-03	TCRBJ02-01	1.4632226315768596e-08	1.803943957877723e-07	p < 1e-257
CASLAGGTDTQYF	TCRBV04-01	TCRBJ02-03	5.0623569619027363e-08	1.2790866918941422e-06	p < 1e-257
CASLF	TCRBV05-01	TCRBJ02-03	1.370963315532236e-10	9.07336867248122e-08	1.6475051077522204e-150
CASLGETQYF	TCRBV25-01	TCRBJ02-05	2.8995213947502927e-08	7.534224471890813e-07	p < 1e-257
CASLGGETQYF	TCRBV11-02	TCRBJ02-05	1.3060417112618468e-08	6.275693563044133e-07	p < 1e-257
CASLGNTIYF	TCRBV10-03	TCRBJ01-03	3.218427950280529e-09	5.323697445852502e-07	p < 1e-257
CASLGQLNTEAFF	TCRBV07-02	TCRBJ01-01	4.217097100780284e-09	8.420022905036819e-07	p < 1e-257
CASLGQTNTEAFF	TCRBV04-02	TCRBJ01-01	4.2887835960800335e-10	3.3675089126497546e-07	2.4020200914071968e-169
CASLGSSYEQYF	TCRBV11-02	TCRBJ02-07	5.2264725640116554e-09	4.897324148691877e-07	5.124450740950487e-143
CASLMNTEAFF	TCRBV09-01	TCRBJ01-01	1.6216277052927466e-08	1.0495978054624942e-06	p < 1e-257
CASLNTEAFF	TCRBV04-02	TCRBJ01-01	2.891724656893524e-09	9.357497730614688e-07	p < 1e-257
CASLQGNTEAFF	TCRBV05-08	TCRBJ01-01	2.6293463923448813e-08	7.886934595553106e-07	p < 1e-257
CASLRGNTEAFF	TCRBV05-06	TCRBJ01-01	4.037345086124216e-08	8.607063818347313e-07	p < 1e-257
CASLRNTEAFF	TCRBV25-01	TCRBJ01-01	3.2068786109496894e-08	1.016756399579632e-06	p < 1e-257
CASLSGANVLTF	TCRBV02-01	TCRBJ02-06	1.174605880397553e-07	1.158024881970973e-06	p < 1e-257
CASLSGNTIYF	TCRBV06-06	TCRBJ01-03	3.3090739626193665e-08	1.0463466684982745e-06	p < 1e-257
CASLSSGNTIYF	TCRBV25-01	TCRBJ01-03	2.261114707222145e-08	1.3222895042456951e-06	p < 1e-257
CASLTGNTEAFF	TCRBV13-01	TCRBJ01-01	2.1764777375131743e-09	7.603098270963294e-07	p < 1e-257
CASMANTEAFF	TCRBV23-01	TCRBJ01-01	2.7698278363785305e-08	3.0708565500944626e-07	p < 1e-257
CASMGGTEAFF	TCRBV07-09	TCRBJ01-01	3.267653464303732e-08	8.043403271872731e-07	p < 1e-257
CASMGNTEAFF	TCRBV06-05	TCRBJ01-01	6.19215198736376e-08	1.4295405729804987e-06	p < 1e-257
CASMGQLNTEAFF	TCRBV25-01	TCRBJ01-01	1.0711877041266728e-08	6.37481891500285e-07	p < 1e-257
CASMGSGANVLTF	TCRBV04-02	TCRBJ02-06	2.6766227165266627e-09	4.808795198920585e-07	p < 1e-257
CASMGSGNTIYF	TCRBV11-02	TCRBJ01-03	3.026933010268313e-09	6.867217402052682e-07	p < 1e-257
CASMRQGSQPQHF	TCRBV16-01	TCRBJ01-05	3.5529546590932635e-36	2.3401222654984684e-08	1.2646281034853546e-187
CASNDQPQHF	TCRBV05-08	TCRBJ01-05	8.06740545040238e-10	4.83981391085617e-07	p < 1e-257
CASNDRASSYEQYF	TCRBV16-01	TCRBJ02-07	1.2607141469330375e-35	3.123020935093566e-08	9.840217834719445e-232
CASNGAAEAFF	TCRBV16-01	TCRBJ01-01	5.510333071541356e-36	1.950234076521109e-08	4.5674273728605563e-156
CASNGGSNQPQHF	TCRBV30-01	TCRBJ01-05	4.787509460034502e-09	5.041930973418438e-07	4.925554058872414e-153
CASNGGTDTQYF	TCRBV05-05	TCRBJ02-03	7.398411038903011e-09	7.781245017411169e-07	p < 1e-257
CASNGRTGELFF	TCRBV16-01	TCRBJ02-02	2.2873890227286687e-35	1.2269918039719362e-07	p < 1e-257
CASNHGSTEAFF	TCRBV16-01	TCRBJ01-01	2.5770017040663608e-36	2.737175672151249e-08	9.791538166012689e-214
CASNKNTEAFF	TCRBV10-01	TCRBJ01-01	8.039058610111124e-09	6.646219719452279e-07	p < 1e-257
CASNLAGGPYEQYF	TCRBV11-02	TCRBJ02-07	2.393066354249645e-09	5.405596590576763e-07	p < 1e-257
CASNLAGGYNEQFF	TCRBV05-06	TCRBJ02-01	1.6683247295646283e-08	8.439233348981536e-07	p < 1e-257
CASNLGASTDTQYF	TCRBV16-01	TCRBJ02-03	3.688763434929684e-35	9.472343548707618e-08	p < 1e-257
CASNLNTGELFF	TCRBV06-05	TCRBJ02-02	1.0840409078150988e-07	1.1198600645843645e-06	p < 1e-257
CASNLRGNNEQFF	TCRBV16-01	TCRBJ02-01	4.398981144048983e-36	3.5165054683090205e-08	p < 1e-257
CASNPAGAGNEQFF	TCRBV16-01	TCRBJ02-01	1.1893566045859328e-36	1.9508500633778025e-08	1.6333295777243918e-161
CASNPGANVLTF	TCRBV30-01	TCRBJ02-06	2.341062763961861e-09	4.071025876908716e-07	1.8078667148207909e-144
CASNPGTNNSPLHF	TCRBV16-01	TCRBJ01-06	5.384973210443664e-36	2.7302741454278523e-08	1.641448283034302e-206
CASNPRYQETQYF	TCRBV16-01	TCRBJ02-05	8.784606487815021e-36	1.952640614467176e-08	4.56742319931882e-156
CASNPSGANVLTF	TCRBV07-02	TCRBJ02-06	2.1302433411438482e-08	9.085837558994532e-07	p < 1e-257
CASNPTGRDNSPLHF	TCRBV16-01	TCRBJ01-06	8.950578466444648e-37	2.7306897488912613e-08	9.791554665735212e-214
CASNQAGTGELFF	TCRBV16-01	TCRBJ02-02	6.37051406246586e-36	3.127241067154455e-08	9.840208394431284e-232
CASNQGGQGYNEQFF	TCRBV16-01	TCRBJ02-01	8.78350595502082e-37	1.951961660573244e-08	1.6333288556884765e-161
CASNQGLGEAFF	TCRBV16-01	TCRBJ01-01	3.687959847459971e-36	1.9519296468874528e-08	1.6333288737130162e-161
CASNQGYEQYF	TCRBV10-03	TCRBJ02-07	8.876474486228699e-09	5.633258186128483e-07	7.699621068037585e-142
CASNQNTEAFF	TCRBV05-08	TCRBJ01-01	7.237295305810763e-09	7.07120515192397e-07	p < 1e-257
CASNQPQHF	TCRBV27-01	TCRBJ01-05	1.5097218653565288e-08	1.4651478577528573e-06	p < 1e-257
CASNQVNYGYTF	TCRBV16-01	TCRBJ01-02	2.4763115868348093e-35	7.88504667781296e-08	p < 1e-257
CASNRDNNEKLFF	TCRBV16-01	TCRBJ01-04	6.143797258046626e-36	4.3060774220785694e-08	p < 1e-257
CASNRDRGTGELFF	TCRBV05-05	TCRBJ02-02	3.242716673668759e-09	5.322651971500726e-07	p < 1e-257
CASNRDRGYEQYF	TCRBV10-03	TCRBJ02-07	5.827830740695799e-09	1.0829158089868988e-06	p < 1e-257
CASNRDRNTGELFF	TCRBV11-02	TCRBJ02-02	6.100119944779369e-09	5.465559778202374e-07	p < 1e-257
CASNRDSNSPLHF	TCRBV15-01	TCRBJ01-06	1.0295476832806936e-10	4.005253074007191e-07	p < 1e-257
CASNREGANVLTF	TCRBV16-01	TCRBJ02-06	2.004634322420773e-35	3.5247087353794845e-08	5.899041326892394e-257
CASNRGANTEAFF	TCRBV13-01	TCRBJ01-01	1.770946362684212e-09	4.221446693746537e-07	1.4395661360521704e-163
CASNRGGETQYF	TCRBV14-01	TCRBJ02-05	1.4306882695264513e-08	7.592383195150653e-07	p < 1e-257
CASNRGNEKLFF	TCRBV25-01	TCRBJ01-04	5.238249558856613e-08	9.60046803912047e-07	p < 1e-257
CASNRGSNNEQFF	TCRBV16-01	TCRBJ02-01	5.930074149084241e-36	2.3417572976983856e-08	2.7380995127877315e-181
CASNRNTEAFF	TCRBV05-05	TCRBJ01-01	2.9686005761972185e-08	1.7485393886966226e-06	p < 1e-257
CASNRQGAYYEQYF	TCRBV16-01	TCRBJ02-07	2.3211567571234428e-36	1.9512031193792128e-08	1.6333293671288463e-161
CASNRQGPNTEAFF	TCRBV03-01/03-02	TCRBJ01-01	7.115444027106163e-08	1.108916734566368e-06	p < 1e-257
CASNRQNTEAFF	TCRBV13-01	TCRBJ01-01	7.73154730714582e-10	4.488832470126819e-07	p < 1e-257
CASNSGANVLTF	TCRBV09-01	TCRBJ02-06	1.8265197416167426e-08	1.7869162251685378e-06	p < 1e-257
CASNSGNTIYF	TCRBV06-01	TCRBJ01-03	1.1897422147407368e-07	1.4500225176618632e-06	p < 1e-257
CASNSGQGNEKLFF	TCRBV16-01	TCRBJ01-04	2.2065982214755318e-35	1.0648153956133945e-07	p < 1e-257
CASNSYNEQFF	TCRBV05-04	TCRBJ02-01	8.319028767385444e-08	1.3377767267384429e-06	p < 1e-257
CASNTDRTYGYTF	TCRBV16-01	TCRBJ01-02	1.099758514660797e-36	1.9513205452725005e-08	1.6333292965692944e-161
CASNTGRRNTGELFF	TCRBV16-01	TCRBJ02-02	1.0477771418295478e-36	1.9496655444806883e-08	1.633330282292324e-161
CASNYQPQHF	TCRBV06-06	TCRBJ01-05	2.0989960642723867e-09	5.156968271782126e-07	p < 1e-257
CASPGNTIYF	TCRBV23-01	TCRBJ01-03	7.892655756672803e-09	1.966455789384695e-07	p < 1e-257
CASPNTEAFF	TCRBV05-03	TCRBJ01-01	1.988377318274988e-08	2.593636954142976e-07	p < 1e-257
CASQDSNQPQHF	TCRBV10-02	TCRBJ01-05	2.57372780574239e-08	7.678902023894122e-07	p < 1e-257
CASQETQYF	TCRBV10-01	TCRBJ02-05	1.1933830010131124e-08	6.13858772533348e-07	p < 1e-257
CASQGAYEQYF	TCRBV10-03	TCRBJ02-07	6.24688788200267e-08	1.0417971307754645e-06	p < 1e-257
CASQGQMNTEAFF	TCRBV25-01	TCRBJ01-01	1.4640992961516791e-08	6.583311190116881e-07	p < 1e-257
CASQGYSNQPQHF	TCRBV07-02	TCRBJ01-05	2.1044065903914843e-08	6.876961238696149e-07	p < 1e-257
CASQNTGELFF	TCRBV06-05	TCRBJ02-02	1.2889175995176202e-07	1.1986805246475691e-06	p < 1e-257
CASQSSYNSPLHF	TCRBV09-01	TCRBJ01-06	1.4671378566582104e-08	1.0391247333954373e-06	p < 1e-257
CASRAADTQYF	TCRBV06-04	TCRBJ02-03	2.806616689777393e-08	7.85893438919464e-07	p < 1e-257
CASRAANTGELFF	TCRBV07-03	TCRBJ02-02	2.485589148449248e-08	1.0268499892463329e-06	p < 1e-257
CASRAASTDTQYF	TCRBV25-01	TCRBJ02-03	5.6470971370273535e-08	1.0499539972642463e-06	p < 1e-257
CASRADRNTEAFF	TCRBV05-01	TCRBJ01-01	1.1736496504996977e-07	1.471006145120434e-06	p < 1e-257
CASRADRTNTEAFF	TCRBV07-04	TCRBJ01-01	1.2889399456131695e-11	1.6349274888868852e-07	2.421335216909128e-141
CASRADSYEQYF	TCRBV27-01	TCRBJ02-07	1.1745596295044157e-07	1.5759547507828626e-06	p < 1e-257
CASRAGAGELFF	TCRBV07-03	TCRBJ02-02	1.6877694334920962e-08	7.018898954874959e-07	p < 1e-257
CASRAGDTEAFF	TCRBV18-01	TCRBJ01-01	1.4729899587103993e-08	6.866367811207901e-07	p < 1e-257
CASRAGGDTQYF	TCRBV07-08	TCRBJ02-03	1.862585485385224e-08	8.212255514867709e-07	p < 1e-257
CASRAGGGYGYTF	TCRBV25-01	TCRBJ01-02	3.1205516875558224e-08	8.401524060599822e-07	p < 1e-257
CASRAGGNSPLHF	TCRBV06-04	TCRBJ01-06	2.460444888824804e-08	7.595548679235004e-07	p < 1e-257
CASRAGGQETQYF	TCRBV11-02	TCRBJ02-05	5.18272318919188e-08	1.1282906674335608e-06	p < 1e-257
CASRAGGSSYNEQFF	TCRBV10-02	TCRBJ02-01	3.1705624377373545e-08	9.09129378831812e-07	p < 1e-257
CASRAGGSTDTQYF	TCRBV06-04	TCRBJ02-03	1.2383409370764358e-07	1.5891144813472317e-06	p < 1e-257
CASRAGGSYEQYF	TCRBV10-02	TCRBJ02-07	5.2316987327485785e-08	1.882770552252365e-06	nan
CASRAGGSYNEQFF	TCRBV06-04	TCRBJ02-01	9.549411480988876e-08	2.0603192921142e-06	nan
CASRAGGTYNEQFF	TCRBV10-02	TCRBJ02-01	7.883094484703573e-09	5.785203630665736e-07	p < 1e-257
CASRAGLNTGELFF	TCRBV11-02	TCRBJ02-02	2.0222238761626983e-08	8.17081641432785e-07	p < 1e-257
CASRAGLSNQPQHF	TCRBV04-01	TCRBJ01-05	8.661495011050386e-09	6.669943580224128e-07	p < 1e-257
CASRAGNTGELFF	TCRBV05-04	TCRBJ02-02	9.719296837201885e-08	1.4878391425523515e-06	p < 1e-257
CASRAGNYGYTF	TCRBV05-05	TCRBJ01-02	2.5066285773765225e-08	1.6848054288111312e-06	p < 1e-257
CASRAGPNTGELFF	TCRBV07-03	TCRBJ02-02	1.4550515753489873e-08	8.77068108007173e-07	p < 1e-257
CASRAGQNTEAFF	TCRBV10-01	TCRBJ01-01	2.9332384021571263e-08	7.48276551234357e-07	p < 1e-257
CASRAGSYNEQFF	TCRBV13-01	TCRBJ02-01	1.1364553368159373e-08	1.0814708627149008e-06	p < 1e-257
CASRAGTANEKLFF	TCRBV07-02	TCRBJ01-04	1.6246873235176553e-08	7.681355443221487e-07	p < 1e-257
CASRAGTANTEAFF	TCRBV10-01	TCRBJ01-01	1.5375517773123724e-08	1.961760518173437e-06	nan
CASRAGTANTGELFF	TCRBV06-05	TCRBJ02-02	6.769235390638701e-08	1.7937627257357966e-06	nan
CASRAGTDNSPLHF	TCRBV06-05	TCRBJ01-06	3.3828270194271616e-08	7.643915482311509e-07	p < 1e-257
CASRAGTENTEAFF	TCRBV07-08	TCRBJ01-01	3.836497396934179e-09	8.287067121827159e-07	p < 1e-257
CASRAGTGELFF	TCRBV04-01	TCRBJ02-02	5.2967861139061416e-08	9.968062526430229e-07	p < 1e-257
CASRAGTGGSYEQYF	TCRBV05-05	TCRBJ02-07	7.569144800223391e-09	6.194824946199076e-07	p < 1e-257
CASRAGTGNEKLFF	TCRBV05-01	TCRBJ01-04	1.095294392868592e-07	1.1217312350270308e-06	p < 1e-257
CASRAGTGNTGELFF	TCRBV06-05	TCRBJ02-02	9.052649981422805e-08	1.4041111012347842e-06	p < 1e-257
CASRAGTGSYEQYF	TCRBV10-01	TCRBJ02-07	5.037131817847247e-08	1.3587192764926543e-06	p < 1e-257
CASRAGTGVTGELFF	TCRBV04-02	TCRBJ02-02	1.1570193261299775e-09	3.627204363608889e-07	4.3301410623657866e-150
CASRAGTGYGYTF	TCRBV07-02	TCRBJ01-02	5.046505727000594e-08	8.808872137433525e-07	p < 1e-257
CASRAGTNTGELFF	TCRBV10-01	TCRBJ02-02	7.02960054882894e-08	1.2266369623901212e-06	p < 1e-257
CASRAGTNYGYTF	TCRBV09-01	TCRBJ01-02	3.743319934018287e-08	7.72935576614496e-07	p < 1e-257
CASRAGTSGYNEQFF	TCRBV27-01	TCRBJ02-01	9.381497130462657e-08	1.0841359552208878e-06	p < 1e-257
CASRAGTTNTGELFF	TCRBV07-07	TCRBJ02-02	1.0132998054986903e-09	7.135891826771937e-07	p < 1e-257
CASRAGTVNTGELFF	TCRBV06-05	TCRBJ02-02	1.8843565297118108e-08	7.415387996791716e-07	p < 1e-257
CASRAGVYEQYF	TCRBV07-03	TCRBJ02-07	6.750135964102058e-09	5.270247777714668e-07	p < 1e-257
CASRAMNTEAFF	TCRBV07-02	TCRBJ01-01	1.0414585667140053e-07	1.069690338580267e-06	p < 1e-257
CASRANQPQHF	TCRBV10-01	TCRBJ01-05	2.4372181474231734e-08	7.30058736695087e-07	p < 1e-257
CASRANTEAFF	TCRBV07-09	TCRBJ01-01	3.7160146832613563e-07	3.6741024285654818e-06	nan
CASRANTGELFF	TCRBV07-03	TCRBJ02-02	8.461755757596041e-08	2.242946657397963e-06	nan
CASRANYGYTF	TCRBV05-08	TCRBJ01-02	5.6813640505118654e-08	2.924298201507293e-06	nan
CASRASGANVLTF	TCRBV07-06	TCRBJ02-06	4.692727433586279e-08	2.520612746429152e-06	nan
CASRASGSSYNEQFF	TCRBV07-03	TCRBJ02-01	4.142428960822629e-08	1.0999632270160557e-06	p < 1e-257
CASRASSGNTIYF	TCRBV06-06	TCRBJ01-03	1.542508462544685e-07	1.779291880514209e-06	p < 1e-257
CASRASSYNEQFF	TCRBV07-02	TCRBJ02-01	1.4314407184921418e-07	1.580943353175672e-06	p < 1e-257
CASRATANTEAFF	TCRBV07-03	TCRBJ01-01	2.1358455741061388e-09	6.769808862412678e-07	p < 1e-257
CASRATENTEAFF	TCRBV06-04	TCRBJ01-01	9.231248274586196e-09	6.075876328669267e-07	p < 1e-257
CASRATGDTEAFF	TCRBV10-03	TCRBJ01-01	8.68958136160795e-10	5.25494559567649e-07	p < 1e-257
CASRATNEKLFF	TCRBV10-02	TCRBJ01-04	3.700923702935123e-08	2.077652343177855e-06	nan
CASRATNTGELFF	TCRBV11-02	TCRBJ02-02	2.5737644889089864e-08	8.239564266784992e-07	p < 1e-257
CASRATSTDTQYF	TCRBV07-03	TCRBJ02-03	1.8723627250671552e-08	1.0280986672455852e-06	p < 1e-257
CASRATVNTEAFF	TCRBV07-09	TCRBJ01-01	3.8350425080149794e-08	1.0224229138685115e-06	p < 1e-257
CASRATYEQYF	TCRBV05-01	TCRBJ02-07	8.39026477556439e-08	9.73278852395529e-07	p < 1e-257
CASRDATNEKLFF	TCRBV07-06	TCRBJ01-04	7.201491274682722e-09	8.0973893871007e-07	p < 1e-257
CASRDFTDTQYF	TCRBV30-01	TCRBJ02-03	9.371354867521545e-09	7.786445081002829e-07	p < 1e-257
CASRDGATNEKLFF	TCRBV25-01	TCRBJ01-04	2.25904477089496e-08	9.98505937759475e-07	p < 1e-257
CASRDGNTEAFF	TCRBV10-02	TCRBJ01-01	7.177742371997331e-08	2.1918383046065115e-06	nan
CASRDGNTIYF	TCRBV14-01	TCRBJ01-03	1.6389091040269764e-08	8.540304021329513e-07	p < 1e-257
CASRDGPNTEAFF	TCRBV07-03	TCRBJ01-01	2.896733422705324e-09	4.85133643597785e-07	p < 1e-257
CASRDGPYEQYF	TCRBV25-01	TCRBJ02-07	2.734263844234472e-08	9.05043980827028e-07	p < 1e-257
CASRDGSSGNTIYF	TCRBV19-01	TCRBJ01-03	8.23755404746331e-08	9.84100491082371e-07	p < 1e-257
CASRDGSSYEQYF	TCRBV05-05	TCRBJ02-07	8.673836024446628e-09	1.174941665810117e-06	p < 1e-257
CASRDGSSYNSPLHF	TCRBV04-02	TCRBJ01-06	3.315981741154404e-09	7.487156990680973e-07	p < 1e-257
CASRDLTDTQYF	TCRBV11-01	TCRBJ02-03	5.924050696832823e-09	7.097687686374308e-07	p < 1e-257
CASRDLYEQYF	TCRBV05-01	TCRBJ02-07	6.25500758988541e-08	1.116860886569097e-06	p < 1e-257
CASRDNEQFF	TCRBV07-09	TCRBJ02-01	1.2325400650829888e-07	1.7911490849312798e-06	p < 1e-257
CASRDNSNQPQHF	TCRBV10-02	TCRBJ01-05	3.8668494503310343e-08	1.0765132314605869e-06	p < 1e-257
CASRDNSYEQYF	TCRBV06-05	TCRBJ02-07	8.620995966129896e-08	1.9431231143725533e-06	nan
CASRDNTDTQYF	TCRBV10-01	TCRBJ02-03	3.4185739362427675e-08	9.232962798803356e-07	p < 1e-257
CASRDNYEQYF	TCRBV25-01	TCRBJ02-07	5.808121914642429e-08	1.1757850017989852e-06	p < 1e-257
CASRDPNSPLHF	TCRBV10-02	TCRBJ01-06	1.1202943027952328e-08	7.122087028052471e-07	p < 1e-257
CASRDPNTEAFF	TCRBV10-02	TCRBJ01-01	3.783656781278768e-08	1.715591012415662e-06	p < 1e-257
CASRDRAGANVLTF	TCRBV07-09	TCRBJ02-06	8.870436950779531e-08	1.0417171853791424e-06	p < 1e-257
CASRDRANTEAFF	TCRBV05-04	TCRBJ01-01	1.4548824238394586e-07	2.208322863425002e-06	nan
CASRDRANTGELFF	TCRBV04-01	TCRBJ02-02	5.481893641347102e-08	2.086282470361634e-06	nan
CASRDRASNQPQHF	TCRBV10-02	TCRBJ01-05	4.578469597753051e-08	8.637003112173643e-07	p < 1e-257
CASRDRASYEQYF	TCRBV04-02	TCRBJ02-07	1.6001063120097078e-08	1.146336235641375e-06	p < 1e-257
CASRDRAYNEQFF	TCRBV25-01	TCRBJ02-01	9.45672583671408e-08	1.1728579476292869e-06	p < 1e-257
CASRDRDTEAFF	TCRBV10-02	TCRBJ01-01	1.493011904426681e-07	1.871416952811752e-06	nan
CASRDRDTGELFF	TCRBV10-02	TCRBJ02-02	7.678300678889663e-08	1.3174669543046342e-06	p < 1e-257
CASRDREGQPQHF	TCRBV25-01	TCRBJ01-05	2.2833244405271627e-08	8.367303494345966e-07	p < 1e-257
CASRDRGATNEKLFF	TCRBV04-01	TCRBJ01-04	3.538119023735676e-08	7.869739501961847e-07	p < 1e-257
CASRDRGDGYTF	TCRBV30-01	TCRBJ01-02	1.1419329382023225e-08	6.951469667637505e-07	p < 1e-257
CASRDRGDTGELFF	TCRBV13-01	TCRBJ02-02	2.387262515983069e-09	8.871185276312641e-07	p < 1e-257
CASRDRGLNTEAFF	TCRBV07-02	TCRBJ01-01	1.2573445283018361e-07	1.3866880189516777e-06	p < 1e-257
CASRDRGLTDTQYF	TCRBV11-01	TCRBJ02-03	2.938668763424696e-09	4.78369397930264e-07	p < 1e-257
CASRDRGMNTEAFF	TCRBV13-01	TCRBJ01-01	8.756145022092595e-09	1.1822803292596044e-06	p < 1e-257
CASRDRGNNEQFF	TCRBV15-01	TCRBJ02-01	3.5238851862176835e-10	4.144197665009333e-07	p < 1e-257
CASRDRGNSPLHF	TCRBV05-01	TCRBJ01-06	2.11235865612479e-07	2.9345642616221483e-06	nan
CASRDRGRADTQYF	TCRBV04-03	TCRBJ02-03	1.0284704504699718e-09	5.645846885851346e-07	p < 1e-257
CASRDRGRGETQYF	TCRBV19-01	TCRBJ02-05	5.035125485834812e-08	1.0115719384187047e-06	p < 1e-257
CASRDRGSPLHF	TCRBV05-05	TCRBJ01-06	2.216801863044324e-08	8.870674861817304e-07	p < 1e-257
CASRDRGSTGELFF	TCRBV04-01	TCRBJ02-02	1.2754636152540017e-08	6.869554346078e-07	p < 1e-257
CASRDRGTEAFF	TCRBV10-03	TCRBJ01-01	1.2184988248158208e-07	2.1553521685612646e-06	nan
CASRDRGWTEAFF	TCRBV30-01	TCRBJ01-01	2.422188608780983e-09	4.151812821968444e-07	9.571832945242076e-146
CASRDRGYEQYF	TCRBV10-02	TCRBJ02-07	2.43606850009352e-07	5.001908876243563e-06	nan
CASRDRLNTEAFF	TCRBV10-02	TCRBJ01-01	1.2089277846817296e-07	2.8010820085794787e-06	nan
CASRDRNSPLHF	TCRBV07-02	TCRBJ01-06	6.394025499156936e-08	1.0488279224105949e-06	p < 1e-257
CASRDRPNTGELFF	TCRBV25-01	TCRBJ02-02	1.847460866400409e-08	8.251968636754382e-07	p < 1e-257
CASRDRSNTGELFF	TCRBV18-01	TCRBJ02-02	6.085216601983691e-09	6.629323194050235e-07	p < 1e-257
CASRDRSSGNTIYF	TCRBV05-04	TCRBJ01-03	4.269374110689906e-08	1.4945696025030623e-06	p < 1e-257
CASRDRSSYNSPLHF	TCRBV25-01	TCRBJ01-06	4.61284790835931e-08	1.5605610908539312e-06	p < 1e-257
CASRDRTNTGELFF	TCRBV05-01	TCRBJ02-02	1.1167069828483285e-07	1.1562663125079369e-06	p < 1e-257
CASRDRTSGNTIYF	TCRBV13-01	TCRBJ01-03	1.207545280664587e-09	3.5233999764218214e-07	1.287095015326102e-141
CASRDRVGEKLFF	TCRBV10-03	TCRBJ01-04	6.1464302671845034e-09	6.550623688446146e-07	p < 1e-257
CASRDRVNEKLFF	TCRBV25-01	TCRBJ01-04	6.630773055188965e-08	9.359433569981802e-07	p < 1e-257
CASRDRVNEQYF	TCRBV24-01	TCRBJ02-07	4.1982035015615005e-10	3.20045860484586e-07	1.1916929489851299e-158
CASRDRVNSPLHF	TCRBV07-09	TCRBJ01-06	6.302678409443938e-08	1.2062178912160457e-06	p < 1e-257
CASRDRVSGNTIYF	TCRBV06-04	TCRBJ01-03	1.4048550375241878e-08	6.367425414681945e-07	p < 1e-257
CASRDRVTEAFF	TCRBV25-01	TCRBJ01-01	1.1273965079774034e-07	1.111670879977186e-06	p < 1e-257
CASRDSANYGYTF	TCRBV06-06	TCRBJ01-02	7.572255141542345e-08	9.194124541816312e-07	p < 1e-257
CASRDSATNEKLFF	TCRBV05-01	TCRBJ01-04	1.3169632308879798e-07	1.3318859732669206e-06	p < 1e-257
CASRDSGANVLTF	TCRBV06-05	TCRBJ02-06	5.163959040332124e-07	4.571961579829937e-06	nan
CASRDSGNTIYF	TCRBV07-09	TCRBJ01-03	2.163587853057816e-07	3.6464817237043024e-06	nan
CASRDSNQPQHF	TCRBV06-05	TCRBJ01-05	1.1690923318325171e-06	1.1061514970426556e-05	p < 1e-257
CASRDSNSPLHF	TCRBV06-06	TCRBJ01-06	1.49733779527724e-07	1.989794016325283e-06	nan
CASRDSNTEAFF	TCRBV10-02	TCRBJ01-01	6.5631085602535e-08	1.675118706878496e-06	p < 1e-257
CASRDSSSYEQYF	TCRBV05-04	TCRBJ02-07	5.4965805095982264e-08	1.3031817327491008e-06	p < 1e-257
CASRDSSTDTQYF	TCRBV05-04	TCRBJ02-03	7.701038142119513e-08	2.055549747809734e-06	nan
CASRDSSYNEQFF	TCRBV04-01	TCRBJ02-01	8.890430811431451e-08	3.004472892071314e-06	nan
CASRDSTNYGYTF	TCRBV10-02	TCRBJ01-02	2.1336993538107192e-08	9.262581586737986e-07	p < 1e-257
CASRDSTYEQYF	TCRBV05-01	TCRBJ02-07	9.754578695043073e-08	1.1913039372609415e-06	p < 1e-257
CASRDTANYGYTF	TCRBV10-02	TCRBJ01-02	1.6212400793375953e-08	7.894233147946179e-07	p < 1e-257
CASRDTGNQPQHF	TCRBV18-01	TCRBJ01-05	1.1399381362105112e-08	6.135954986164143e-07	p < 1e-257
CASRDTLNTEAFF	TCRBV05-04	TCRBJ01-01	2.639697790103628e-08	1.3671296847782936e-06	p < 1e-257
CASRDTNSPLHF	TCRBV25-01	TCRBJ01-06	1.8687655989741105e-08	7.383752478750163e-07	p < 1e-257
CASRDTNTGELFF	TCRBV05-01	TCRBJ02-02	1.8125517169809578e-07	1.8311274524542625e-06	nan
CASRDTNYGYTF	TCRBV04-01	TCRBJ01-02	3.3357229475789235e-08	1.4234048972074285e-06	p < 1e-257
CASRDTSTDTQYF	TCRBV07-03	TCRBJ02-03	1.3594648904422396e-08	9.60709484105461e-07	p < 1e-257
CASRDTSYEQYF	TCRBV11-03	TCRBJ02-07	4.974861457209979e-09	1.2829825853860413e-06	p < 1e-257
CASRDTTYEQYF	TCRBV06-05	TCRBJ02-05	6.28636839981824e-14	8.721187531345081e-07	p < 1e-257
CASRDTYEQYF	TCRBV10-02	TCRBJ02-07	7.949920659019737e-08	1.5472211358663022e-06	p < 1e-257
CASRDYNSPLHF	TCRBV06-06	TCRBJ01-06	1.163668046445118e-07	1.132625931127856e-06	p < 1e-257
CASRDYQETQYF	TCRBV04-02	TCRBJ02-05	5.8341040056383505e-09	7.248718184208986e-07	p < 1e-257
CASRDYTEAFF	TCRBV10-02	TCRBJ01-01	2.7145367330159384e-08	7.705904627652602e-07	p < 1e-257
CASRDYYEQYF	TCRBV05-01	TCRBJ02-07	6.434076267137527e-08	1.0104748167403386e-06	p < 1e-257
CASREAGANVLTF	TCRBV07-03	TCRBJ02-06	7.63401602762868e-09	6.188263013302809e-07	p < 1e-257
CASREDGNTEAFF	TCRBV06-05	TCRBJ01-01	4.106230316722763e-08	8.602871686521522e-07	p < 1e-257
CASREDSYEQYF	TCRBV10-01	TCRBJ02-07	3.190747762418645e-08	8.114112040276123e-07	p < 1e-257
CASREDTEAFF	TCRBV10-02	TCRBJ01-01	5.799574773238374e-08	1.2757111960115316e-06	p < 1e-257
CASREDYGYTF	TCRBV05-05	TCRBJ01-02	1.5271499246399418e-08	7.246836130595073e-07	p < 1e-257
CASREEETQYF	TCRBV05-04	TCRBJ02-05	4.569088857996141e-08	9.255901398109032e-07	p < 1e-257
CASREETQYF	TCRBV05-08	TCRBJ02-05	2.6571666002606093e-08	3.080789540501572e-06	nan
CASREGAGELFF	TCRBV11-03	TCRBJ02-02	1.1249289146773435e-08	6.47558187968386e-07	p < 1e-257
CASREGGETQYF	TCRBV10-02	TCRBJ02-05	5.6571397806433786e-08	8.996242214334886e-07	p < 1e-257
CASREGGGTDTQYF	TCRBV18-01	TCRBJ02-03	5.960892278677588e-09	5.444416604845338e-07	p < 1e-257
CASREGGNEQFF	TCRBV06-08	TCRBJ02-01	3.7019580487574636e-09	5.197085526666414e-07	p < 1e-257
CASREGGSNQPQHF	TCRBV10-02	TCRBJ01-05	3.36164716539129e-08	1.0983974686534964e-06	p < 1e-257
CASREGGTEAFF	TCRBV25-01	TCRBJ01-01	8.316490471604769e-08	1.9603722494581965e-06	nan
CASREGMNTEAFF	TCRBV15-01	TCRBJ01-01	1.3149464309723815e-09	1.2029706167482715e-06	p < 1e-257
CASREGNTIYF	TCRBV07-09	TCRBJ01-03	6.393658833704452e-08	1.0418699450620749e-06	p < 1e-257
CASREGPTNTEAFF	TCRBV10-01	TCRBJ01-01	1.0696613336653667e-09	9.4416502179744e-08	6.000593612272108e-144
CASREGRTEAFF	TCRBV13-01	TCRBJ01-01	1.376946766892227e-09	5.200274741860359e-07	p < 1e-257
CASREGSGNTIYF	TCRBV07-09	TCRBJ01-03	1.3860057122541385e-07	1.4166360865378991e-06	p < 1e-257
CASREGSSYNSPLHF	TCRBV11-01	TCRBJ01-06	3.5217855084189e-09	9.982320820186715e-07	p < 1e-257
CASREGTEAFF	TCRBV10-02	TCRBJ01-01	1.3020662302722028e-07	2.284731259472572e-06	nan
CASREGVLSNQPQHF	TCRBV27-01	TCRBJ01-05	1.728830162545725e-09	9.849892954555085e-08	1.2929036616246565e-149
CASREIYEQYF	TCRBV06-08	TCRBJ02-07	2.7496797151645645e-10	3.183363527047257e-07	9.145554403648392e-173
CASRENEKLFF	TCRBV05-01	TCRBJ01-04	4.20143683080025e-08	1.0788839156615956e-06	p < 1e-257
CASRENSNQPQHF	TCRBV06-05	TCRBJ01-05	6.738690998770869e-08	1.520794158651319e-06	p < 1e-257
CASRENTEAFF	TCRBV06-05	TCRBJ01-01	7.782106079253802e-07	7.543987329449298e-06	p < 1e-257
CASREPGGNTEAFF	TCRBV07-08	TCRBJ01-01	2.170589975825223e-09	7.08373955991139e-08	7.52706993944818e-161
CASREQGAGEQFF	TCRBV06-06	TCRBJ02-01	1.7015695901134695e-09	6.270103479539004e-08	4.987230669074061e-160
CASREQGNTGELFF	TCRBV25-01	TCRBJ02-02	1.6515371004406406e-08	6.743440748068397e-07	p < 1e-257
CASREQYNEQFF	TCRBV07-02	TCRBJ02-01	4.0027681565933955e-09	9.86800592824801e-08	1.292381237333066e-149
CASRERGGTDTQYF	TCRBV05-04	TCRBJ02-03	1.9582554286472602e-08	6.552890324942568e-07	p < 1e-257
CASRERGSTDTQYF	TCRBV04-01	TCRBJ02-03	8.040882081115024e-09	6.326565448504578e-07	p < 1e-257
CASRESGANVLTF	TCRBV10-02	TCRBJ02-06	2.6728462106336868e-08	1.6220917261522018e-06	p < 1e-257
CASRESGNTIYF	TCRBV05-01	TCRBJ01-03	8.890175467164018e-08	1.1417803188342042e-06	p < 1e-257
CASRESSGNTIYF	TCRBV11-02	TCRBJ01-03	2.3844199556779544e-08	2.049294142772528e-06	nan
CASRESSYNSPLHF	TCRBV06-05	TCRBJ01-06	2.109614178662841e-07	1.9400869888946566e-06	nan
CASRESTDTQYF	TCRBV07-02	TCRBJ02-03	5.6944328963836344e-08	1.8393996334801728e-06	p < 1e-257
CASRETANTEAFF	TCRBV25-01	TCRBJ01-01	1.2700026766820876e-08	7.442223106863286e-07	p < 1e-257
CASRETANYGYTF	TCRBV06-06	TCRBJ01-02	4.9272797720136935e-08	1.3155056686958034e-06	p < 1e-257
CASRETGATNEKLFF	TCRBV06-04	TCRBJ01-04	6.7689066309313694e-09	5.193609906072863e-07	1.203049481660814e-141
CASRETGGGEKLFF	TCRBV10-02	TCRBJ01-04	3.940024361871359e-09	5.68760706497072e-07	p < 1e-257
CASRETGGNQPQHF	TCRBV10-02	TCRBJ01-05	3.0709997411165725e-08	1.247016080397954e-06	p < 1e-257
CASRETGGTEAFF	TCRBV05-01	TCRBJ01-01	1.106039705379978e-07	1.5223722343879291e-06	p < 1e-257
CASRETGMNTEAFF	TCRBV04-02	TCRBJ01-01	6.2690051310889875e-09	1.0100035597155812e-06	p < 1e-257
CASRETGNTEAFF	TCRBV06-04	TCRBJ01-01	6.354034823090039e-08	1.992356222037409e-06	nan
CASRETGRTEAFF	TCRBV13-01	TCRBJ01-01	5.276883125073417e-10	3.313882268509308e-07	6.967153037242803e-159
CASRETGSGNTIYF	TCRBV06-05	TCRBJ01-03	1.208255133323499e-07	1.1387960072866957e-06	p < 1e-257
CASRETGSYEQYF	TCRBV25-01	TCRBJ02-07	4.7724388236699455e-08	1.1174590827002264e-06	p < 1e-257
CASRETGVNTEAFF	TCRBV05-04	TCRBJ01-01	1.8221102766769453e-08	7.783405948092041e-07	p < 1e-257
CASRETSGVNEQFF	TCRBV07-08	TCRBJ02-01	1.059861250832116e-09	4.69942818010219e-08	5.997444340856842e-146
CASRETVNTEAFF	TCRBV07-09	TCRBJ01-01	2.8799571930404192e-08	1.349849644473769e-06	p < 1e-257
CASRETYEQYF	TCRBV05-08	TCRBJ02-07	1.5259747621074922e-08	1.1227491507195755e-06	p < 1e-257
CASREYTGELFF	TCRBV05-08	TCRBJ02-02	3.848647386117798e-09	5.340183000030258e-07	p < 1e-257
CASRFASGNTIYF	TCRBV27-01	TCRBJ01-03	7.81120928190398e-09	1.0267816938970648e-07	2.780901656237328e-155
CASRFGASTDTQYF	TCRBV07-08	TCRBJ02-03	4.3082214035825456e-09	6.299809124373879e-08	2.6970945784430315e-144
CASRFNEKLFF	TCRBV05-08	TCRBJ01-04	3.6330803357900046e-09	7.321227151490352e-07	p < 1e-257
CASRFQETQYF	TCRBV11-01	TCRBJ02-05	2.7058873479823034e-09	1.0444627055437622e-06	p < 1e-257
CASRFQGAGELFF	TCRBV05-05	TCRBJ02-02	9.118310937302272e-10	8.280803259622504e-08	1.2936502388189365e-146
CASRFRGRRETQYF	TCRBV06-05	TCRBJ02-05	1.556739396860127e-09	2.7317353337731252e-08	1.6665085985822513e-141
CASRFSGANVLTF	TCRBV06-05	TCRBJ02-06	1.2867412983422694e-07	1.7767473561331251e-06	p < 1e-257
CASRFSGGRTDTQYF	TCRBV05-04	TCRBJ02-03	1.525575734182846e-09	5.0986181263178754e-08	2.1555028957208163e-144
CASRFSNQPQHF	TCRBV05-04	TCRBJ01-05	7.472878961360724e-09	9.75330483232062e-07	p < 1e-257
CASRFTDTQYF	TCRBV02-01	TCRBJ02-03	1.928192536115925e-07	1.778085768861531e-06	p < 1e-257
CASRFTGELFF	TCRBV05-01	TCRBJ02-02	3.177257835834425e-08	1.14456247554013e-06	p < 1e-257
CASRFTGGSEAFF	TCRBV05-08	TCRBJ01-01	1.9835683673362675e-10	5.09385698903133e-08	2.1555043144015663e-144
CASRFTGGTEAFF	TCRBV07-03	TCRBJ01-01	2.927715602641696e-09	5.26034197677622e-07	p < 1e-257
CASRFTSGSTDTQYF	TCRBV25-01	TCRBJ02-03	5.695774161761192e-09	7.871304575857363e-08	1.2024100665844991e-177
CASRGAAYEQYF	TCRBV05-06	TCRBJ02-07	3.66911794960535e-08	7.993077887034226e-07	p < 1e-257
CASRGADYGYTF	TCRBV05-06	TCRBJ01-02	1.9868088910815648e-08	7.169572857920482e-07	p < 1e-257
CASRGAGELFF	TCRBV05-06	TCRBJ02-02	7.752512471568597e-08	3.362978187787538e-06	nan
CASRGAGNTEAFF	TCRBV06-04	TCRBJ01-01	5.6449280371383086e-08	8.985430183148931e-07	p < 1e-257
CASRGAGSYEQYF	TCRBV07-08	TCRBJ02-07	1.86270853565927e-08	7.530341286778673e-07	p < 1e-257
CASRGANTEAFF	TCRBV10-03	TCRBJ01-01	5.58602057031076e-08	1.6838298912687618e-06	p < 1e-257
CASRGAQETQYF	TCRBV10-03	TCRBJ02-05	3.648574101639982e-08	8.042506293111771e-07	p < 1e-257
CASRGASGNTIYF	TCRBV09-01	TCRBJ01-03	7.932616720391732e-08	1.1432167076110486e-06	p < 1e-257
CASRGASTDTQYF	TCRBV07-02	TCRBJ02-03	1.1509414235600945e-07	1.7054109175999563e-06	p < 1e-257
CASRGASYEQYF	TCRBV10-01	TCRBJ02-07	5.133303977191653e-08	1.2375799854520631e-06	p < 1e-257
CASRGATDTQYF	TCRBV11-03	TCRBJ02-03	3.152715169704634e-08	1.0153738946047557e-06	p < 1e-257
CASRGAYEQYF	TCRBV11-01	TCRBJ02-07	3.8856547342435614e-08	3.944413742336226e-06	nan
CASRGAYGYTF	TCRBV04-02	TCRBJ01-02	1.2790905792142638e-08	1.1164087853337623e-06	p < 1e-257
CASRGDGNSPLHF	TCRBV10-01	TCRBJ01-06	9.433903814133e-09	6.425537918711304e-07	p < 1e-257
CASRGDGSYEQYF	TCRBV14-01	TCRBJ02-07	5.618904674462053e-09	7.049044417342494e-07	p < 1e-257
CASRGDGYTF	TCRBV05-01	TCRBJ01-02	1.721423016417409e-07	1.5513402671515394e-06	p < 1e-257
CASRGDNEQFF	TCRBV11-03	TCRBJ02-01	5.17838831127206e-08	1.2835403062270294e-06	p < 1e-257
CASRGDRGNSPLHF	TCRBV05-04	TCRBJ01-06	2.0119231518560288e-08	6.671439064509315e-07	p < 1e-257
CASRGDRGRGGYTF	TCRBV04-03	TCRBJ01-02	2.7481483096158915e-10	8.275705847870325e-08	6.211426826517054e-186
CASRGDSGANVLTF	TCRBV04-02	TCRBJ02-06	2.5450396818017093e-08	7.40105660696487e-07	p < 1e-257
CASRGDSNTEAFF	TCRBV15-01	TCRBJ01-01	1.6214411551063728e-10	5.27786458291659e-07	p < 1e-257
CASRGDSSYNEQFF	TCRBV11-03	TCRBJ02-01	2.0449269330613552e-08	8.008624576732837e-07	p < 1e-257
CASRGDSYNEQFF	TCRBV05-04	TCRBJ02-01	7.945335477944925e-08	1.6563221131999995e-06	p < 1e-257
CASRGDSYSPLHF	TCRBV05-01	TCRBJ01-06	4.739213334052688e-09	9.471361373047365e-08	2.78519404391193e-166
CASRGDTYEQYF	TCRBV19-01	TCRBJ02-07	1.2384909522835597e-07	1.1354064905000472e-06	p < 1e-257
CASRGEFQPQHF	TCRBV07-02	TCRBJ01-05	1.4292077538342263e-09	3.5193024014340126e-08	5.986195262898224e-185
CASRGEGAGANVLTF	TCRBV07-09	TCRBJ02-06	3.799293364357385e-09	6.690959047413077e-08	7.746456640256425e-185
CASRGEGTEAFF	TCRBV06-04	TCRBJ01-01	3.135287918009412e-08	8.150479169053256e-07	p < 1e-257
CASRGEGYGYTF	TCRBV11-03	TCRBJ01-02	1.1416400099709742e-08	5.862734919722232e-07	p < 1e-257
CASRGEKLFF	TCRBV06-05	TCRBJ01-04	2.63901397385662e-07	2.544766898639576e-06	nan
CASRGEMNTEAFF	TCRBV10-03	TCRBJ01-01	1.61239383100241e-08	7.921658285108513e-07	p < 1e-257
CASRGENTEAFF	TCRBV05-04	TCRBJ01-01	1.1013779525905857e-07	1.3056987747516766e-06	p < 1e-257
CASRGENTGELFF	TCRBV07-03	TCRBJ02-02	2.1916178754142268e-08	1.2129727240830453e-06	p < 1e-257
CASRGETEAFF	TCRBV05-01	TCRBJ01-01	8.56660864429231e-08	1.4543247907474726e-06	p < 1e-257
CASRGEYEQYF	TCRBV05-04	TCRBJ02-07	3.752964131381259e-08	9.769756234154717e-07	p < 1e-257
CASRGFTEAFF	TCRBV27-01	TCRBJ01-01	9.808388787545929e-08	1.046205716617249e-06	p < 1e-257
CASRGFYGYTF	TCRBV25-01	TCRBJ01-02	3.398555809080384e-08	1.011904984463164e-06	p < 1e-257
CASRGGADTQYF	TCRBV07-03	TCRBJ02-03	5.7199791400511647e-08	1.6976274332635411e-06	p < 1e-257
CASRGGATDTQYF	TCRBV04-02	TCRBJ02-03	2.7688756280861043e-08	7.976723678723675e-07	p < 1e-257
CASRGGDGYTF	TCRBV11-02	TCRBJ01-02	3.977577593673313e-08	7.961517185914988e-07	p < 1e-257
CASRGGELFF	TCRBV25-01	TCRBJ02-02	4.642258287717432e-08	1.6451313078299524e-06	p < 1e-257
CASRGGETQYF	TCRBV04-02	TCRBJ02-05	1.4188799410084116e-07	5.3782052209524525e-06	nan
CASRGGFGETQYF	TCRBV11-02	TCRBJ02-05	2.6218638602935913e-09	6.288721960762766e-08	2.891107912658358e-144
CASRGGGDTQYF	TCRBV07-06	TCRBJ02-03	4.8751203068037226e-08	1.2678834043143925e-06	p < 1e-257
CASRGGGGYTF	TCRBV06-04	TCRBJ01-02	4.5736430855715695e-08	1.067883905521594e-06	p < 1e-257
CASRGGGNEKLFF	TCRBV04-02	TCRBJ01-04	1.1586208105094477e-08	6.449339341120166e-07	p < 1e-257
CASRGGGNEQFF	TCRBV05-08	TCRBJ02-01	1.8136484325632145e-08	1.268128692077519e-06	p < 1e-257
CASRGGGNTIYF	TCRBV09-01	TCRBJ01-03	9.93809449829416e-08	2.01438615054305e-06	nan
CASRGGGSYEQYF	TCRBV10-01	TCRBJ02-07	1.5932708232575089e-07	1.531777869044861e-06	p < 1e-257
CASRGGLAGVETQYF	TCRBV07-08	TCRBJ02-05	1.8321489042550166e-09	1.0262206892478405e-07	2.820389020313995e-155
CASRGGLSTDTQYF	TCRBV07-03	TCRBJ02-03	1.700461866165334e-08	1.1776693739385542e-06	p < 1e-257
CASRGGLYGYTF	TCRBV09-01	TCRBJ01-02	2.7489068038459128e-08	7.726588400746987e-07	p < 1e-257
CASRGGNTEAFF	TCRBV25-01	TCRBJ01-01	6.089672281780368e-07	5.8394773636608906e-06	nan
CASRGGNTGELFF	TCRBV11-03	TCRBJ02-02	1.5317184549486937e-07	2.741214816063636e-06	nan
CASRGGNYGYTF	TCRBV30-01	TCRBJ01-02	5.2712779606206144e-08	3.378448273561187e-06	nan
CASRGGPGELFF	TCRBV10-03	TCRBJ02-02	1.2290731923797253e-08	9.473141413829684e-07	p < 1e-257
CASRGGPGNTIYF	TCRBV10-01	TCRBJ01-03	2.6061611967817682e-08	7.869219758357206e-07	p < 1e-257
CASRGGPNQPQHF	TCRBV30-01	TCRBJ01-05	6.508244003846269e-09	6.737395660655154e-07	p < 1e-257
CASRGGPNTEAFF	TCRBV07-03	TCRBJ01-01	1.7341368748879075e-08	1.1369545880762303e-06	p < 1e-257
CASRGGPYGYTF	TCRBV05-08	TCRBJ01-02	9.583132907827292e-09	5.873345989289714e-07	p < 1e-257
CASRGGQGYGYTF	TCRBV07-03	TCRBJ01-02	8.287957825353987e-09	7.235058322432287e-07	p < 1e-257
CASRGGQNTGELFF	TCRBV13-01	TCRBJ02-02	3.0168042557200353e-09	7.874468640391477e-07	p < 1e-257
CASRGGQPQHF	TCRBV09-01	TCRBJ01-05	4.217865140442288e-08	1.1040809783055148e-06	p < 1e-257
CASRGGSGANVLTF	TCRBV05-04	TCRBJ02-06	1.8074215052612857e-07	1.7585079590720138e-06	p < 1e-257
CASRGGSNQPQHF	TCRBV11-02	TCRBJ01-05	1.6048547348967329e-07	3.6019568603884804e-06	nan
CASRGGSNTEAFF	TCRBV30-01	TCRBJ01-01	5.854708147883298e-09	5.861915480510364e-07	p < 1e-257
CASRGGSSGNTIYF	TCRBV10-03	TCRBJ01-03	1.9716623781029976e-08	1.2959632212586278e-06	p < 1e-257
CASRGGSSYNEQFF	TCRBV07-06	TCRBJ02-01	1.408988159372821e-07	3.344544871439168e-06	nan
CASRGGSTEAFF	TCRBV10-02	TCRBJ01-01	6.044547161170538e-08	1.1492387444846658e-06	p < 1e-257
CASRGGSYNEQFF	TCRBV13-01	TCRBJ02-01	3.3190658671682045e-08	2.703542809938749e-06	nan
CASRGGTDTQYF	TCRBV10-02	TCRBJ02-03	4.79160495987988e-07	4.46094307114761e-06	nan
CASRGGTNEKLFF	TCRBV11-02	TCRBJ01-04	3.6198835596000144e-08	1.5472723947468622e-06	p < 1e-257
CASRGGTYNEQFF	TCRBV07-03	TCRBJ02-01	3.6179321137533126e-08	1.0081332826608714e-06	p < 1e-257
CASRGGVNQPQHF	TCRBV10-02	TCRBJ01-05	3.45309971127733e-08	7.759612271863867e-07	p < 1e-257
CASRGGYNSPLHF	TCRBV04-02	TCRBJ01-06	9.525860158216977e-09	9.282136186984152e-07	p < 1e-257
CASRGGYTEAFF	TCRBV25-01	TCRBJ01-01	1.048477686613936e-07	1.2471429652540571e-06	p < 1e-257
CASRGHLNTEAFF	TCRBV05-06	TCRBJ01-01	1.5868230477666295e-08	1.1883200123753466e-06	p < 1e-257
CASRGLAANTGELFF	TCRBV10-02	TCRBJ02-02	1.7312212884374475e-08	9.110597949808808e-07	p < 1e-257
CASRGLADNEQFF	TCRBV10-02	TCRBJ02-01	2.096414032327353e-08	9.20716860547072e-07	p < 1e-257
CASRGLADTGELFF	TCRBV27-01	TCRBJ02-02	4.55928144885835e-08	1.2147065246958225e-06	p < 1e-257
CASRGLADYNEQFF	TCRBV06-05	TCRBJ02-01	4.758916191499225e-08	8.677816294558344e-07	p < 1e-257
CASRGLAEEQYF	TCRBV06-06	TCRBJ02-07	3.772886121809679e-09	5.4836766049228286e-08	2.216080633763496e-141
CASRGLAGAGEQYF	TCRBV10-02	TCRBJ02-03	3.933574180540826e-12	1.838826743926985e-07	1.5125802339155947e-183
CASRGLAGDNEQFF	TCRBV25-01	TCRBJ02-01	5.797695089041086e-08	1.1809931882459124e-06	p < 1e-257
CASRGLAGGPSTDTQYF	TCRBV05-08	TCRBJ02-03	5.911897360403931e-10	3.816438303363717e-07	p < 1e-257
CASRGLAGSTDTQYF	TCRBV07-08	TCRBJ02-03	5.1637541555379385e-08	1.183722648981033e-06	p < 1e-257
CASRGLAGTTDTQYF	TCRBV15-01	TCRBJ02-03	1.00526929678977e-10	2.54906764945905e-07	2.1447193978579198e-163
CASRGLAGTYEQYF	TCRBV11-02	TCRBJ02-07	2.8370521826383524e-08	9.555991020250272e-07	p < 1e-257
CASRGLAGVDTGELFF	TCRBV05-01	TCRBJ02-02	3.300002384504101e-09	7.476556945200512e-08	3.4108205215612745e-187
CASRGLAGYEQYF	TCRBV07-08	TCRBJ02-07	6.371408925079035e-08	9.934927222274287e-07	p < 1e-257
CASRGLASTGELFF	TCRBV07-08	TCRBJ02-02	3.158625981650334e-09	4.40405690954689e-07	1.677496515097959e-147
CASRGLASYNEQFF	TCRBV04-02	TCRBJ02-01	5.6257030586612914e-09	5.772029234218067e-07	p < 1e-257
CASRGLDTQYF	TCRBV11-01	TCRBJ02-03	1.2252187227667184e-08	6.778091230045566e-07	p < 1e-257
CASRGLGLNEQFF	TCRBV11-02	TCRBJ02-01	2.83259874817187e-09	7.101113367116464e-08	8.909410692675621e-178
CASRGLGNTGELFF	TCRBV04-03	TCRBJ02-02	5.346470019910858e-09	5.51462579018481e-07	p < 1e-257
CASRGLGTEAFF	TCRBV25-01	TCRBJ01-01	5.761066045849687e-08	1.1619622828380756e-06	p < 1e-257
CASRGLLNTGELFF	TCRBV04-01	TCRBJ02-02	6.756636270871068e-09	5.9792557245945e-07	p < 1e-257
CASRGLNTEAFF	TCRBV07-08	TCRBJ01-01	1.6358647901343893e-07	4.60352652558192e-06	nan
CASRGLRDQPQHF	TCRBV27-01	TCRBJ01-05	7.770952595180303e-09	9.04621122445779e-08	1.0007983572173317e-159
CASRGLSETQYF	TCRBV07-09	TCRBJ02-03	2.415250831920409e-11	2.787406806772809e-07	p < 1e-257
CASRGLSNQPQHF	TCRBV07-02	TCRBJ01-05	5.7650016287249335e-08	1.5449065697181974e-06	p < 1e-257
CASRGLSSGNTIYF	TCRBV04-01	TCRBJ01-03	1.5379880133840147e-08	6.650954526594178e-07	p < 1e-257
CASRGLSSYNEQFF	TCRBV07-02	TCRBJ02-01	7.126818940879641e-08	9.652065841805208e-07	p < 1e-257
CASRGLYEQYF	TCRBV10-02	TCRBJ02-07	7.125631125783822e-08	1.7940431216296355e-06	nan
CASRGLYNEQFF	TCRBV07-08	TCRBJ02-01	3.9891711054899456e-08	1.1282043541219956e-06	p < 1e-257
CASRGNNEQFF	TCRBV10-02	TCRBJ02-01	8.42767080444121e-08	1.2889251076177318e-06	p < 1e-257
CASRGNSYEQYF	TCRBV06-05	TCRBJ02-07	1.836333135792312e-07	1.5931719728899612e-06	p < 1e-257
CASRGNTDTQYF	TCRBV27-01	TCRBJ02-03	1.1909492597896217e-07	1.6830783310494831e-06	p < 1e-257
CASRGNTGELFF	TCRBV06-04	TCRBJ02-02	2.260767430168366e-07	4.408247630658159e-06	nan
CASRGNTIYF	TCRBV06-05	TCRBJ01-03	1.0933441847332537e-07	2.3093631299664687e-06	nan
CASRGNYGYTF	TCRBV09-01	TCRBJ01-02	2.849996606570001e-07	4.1655415575583904e-06	nan
CASRGPGETQYF	TCRBV10-02	TCRBJ02-05	3.954681124158051e-08	1.0616751861845809e-06	p < 1e-257
CASRGPGQGSYEQYF	TCRBV13-01	TCRBJ02-07	8.218501640942724e-10	3.3893384070571734e-07	3.663994545045233e-148
CASRGPGQTNEKLFF	TCRBV07-09	TCRBJ01-04	1.9952555108674627e-09	7.070486701147452e-08	6.159046124059015e-161
CASRGPGTEAFF	TCRBV11-03	TCRBJ01-01	6.6262763531287615e-09	8.88943360856035e-07	p < 1e-257
CASRGPLNTEAFF	TCRBV05-01	TCRBJ01-01	9.373527626409677e-08	1.0005193006001573e-06	p < 1e-257
CASRGPNQPQHF	TCRBV06-05	TCRBJ01-05	2.888519811973057e-07	2.8969578784028627e-06	nan
CASRGPNSPLHF	TCRBV09-01	TCRBJ01-06	2.278025116943052e-08	1.1714038670219615e-06	p < 1e-257
CASRGPSSGNTIYF	TCRBV05-08	TCRBJ01-03	4.2549476768246175e-09	4.740331172166297e-07	4.203129543851329e-146
CASRGPSSYEQYF	TCRBV11-02	TCRBJ02-07	2.34643034005536e-08	1.0289190151609276e-06	p < 1e-257
CASRGPSYNEQFF	TCRBV11-01	TCRBJ02-01	1.142620680201348e-08	6.792416179103736e-07	p < 1e-257
CASRGPVNEKLFF	TCRBV05-06	TCRBJ01-04	2.438452481724482e-09	7.081549965588965e-08	6.05445359860967e-144
CASRGPYGYTF	TCRBV25-01	TCRBJ01-02	6.679783238490572e-08	1.1677788083957417e-06	p < 1e-257
CASRGPYNEQFF	TCRBV30-01	TCRBJ02-01	4.556689621549756e-08	1.4487600112812955e-06	p < 1e-257
CASRGPYNSPLHF	TCRBV05-04	TCRBJ01-06	1.3462746774228389e-08	8.449027659595344e-07	p < 1e-257
CASRGQANEKLFF	TCRBV14-01	TCRBJ01-04	6.534044289481709e-09	7.570811363896528e-07	p < 1e-257
CASRGQDTEAFF	TCRBV11-03	TCRBJ01-01	6.479207828514807e-09	7.101395688403435e-07	p < 1e-257
CASRGQGAGDTEAFF	TCRBV06-05	TCRBJ01-01	6.936561284607346e-09	7.219532895762257e-07	p < 1e-257
CASRGQGAGELFF	TCRBV06-04	TCRBJ02-02	8.03605139617849e-08	1.5371886601942988e-06	p < 1e-257
CASRGQGAGEQYF	TCRBV06-05	TCRBJ02-07	7.84459721394912e-08	1.2380098543960197e-06	p < 1e-257
CASRGQGAGETQYF	TCRBV13-01	TCRBJ02-05	1.2516213148136712e-09	6.34568334826178e-07	p < 1e-257
CASRGQGAGGYTF	TCRBV27-01	TCRBJ01-02	8.147761708144682e-08	1.2565369060454723e-06	p < 1e-257
CASRGQGAHEQYF	TCRBV18-01	TCRBJ02-07	1.294641748537125e-09	5.013420062498582e-07	p < 1e-257
CASRGQGARGYTF	TCRBV07-09	TCRBJ01-02	1.7558241800260438e-08	7.730044837581699e-07	p < 1e-257
CASRGQGATNEKLFF	TCRBV05-01	TCRBJ01-04	1.5605705796602162e-07	1.3502830301172042e-06	p < 1e-257
CASRGQGAYEQYF	TCRBV10-02	TCRBJ02-07	1.2415766094986386e-07	3.437626969472924e-06	nan
CASRGQGDEKLFF	TCRBV07-09	TCRBJ01-04	3.9710800911999494e-08	1.0252161322404585e-06	p < 1e-257
CASRGQGDGYTF	TCRBV05-04	TCRBJ01-02	3.831692340936004e-08	1.235282183397177e-06	p < 1e-257
CASRGQGDNQPQHF	TCRBV25-01	TCRBJ01-05	2.041883629677396e-08	7.552176760527509e-07	p < 1e-257
CASRGQGDQPQHF	TCRBV10-02	TCRBJ01-05	6.983198917235937e-08	3.087916278698781e-06	nan
CASRGQGDSPLHF	TCRBV19-01	TCRBJ01-06	1.5984050385562626e-07	2.35792022363588e-06	nan
CASRGQGDTGELFF	TCRBV10-03	TCRBJ02-02	3.976508095383715e-09	1.9341763522405428e-06	p < 1e-257
CASRGQGDYGYTF	TCRBV25-01	TCRBJ01-02	1.2335915750469018e-07	2.070959467092129e-06	nan
CASRGQGEQYF	TCRBV28-01	TCRBJ02-04	1.0564897618993044e-09	4.5048314532748186e-07	p < 1e-257
CASRGQGETEAFF	TCRBV07-03	TCRBJ01-01	2.7223709309299402e-09	6.719924679555744e-07	p < 1e-257
CASRGQGGEKLFF	TCRBV25-01	TCRBJ01-04	8.227411941543883e-08	2.050307585112321e-06	nan
CASRGQGGETQYF	TCRBV10-02	TCRBJ02-05	6.460223698799252e-08	1.2898269569678271e-06	p < 1e-257
CASRGQGGTEAFF	TCRBV10-01	TCRBJ01-01	1.6012827216632288e-07	4.544406087887729e-06	nan
CASRGQGGYEQYF	TCRBV10-02	TCRBJ02-07	1.0429167545561116e-07	1.3005003327904706e-06	p < 1e-257
CASRGQGIYEQYF	TCRBV10-02	TCRBJ02-07	1.836045620363663e-08	6.892368293571458e-07	p < 1e-257
CASRGQGLNTEAFF	TCRBV25-01	TCRBJ01-01	1.4845673579946197e-07	1.699957702142369e-06	p < 1e-257
CASRGQGLNYGYTF	TCRBV09-01	TCRBJ01-02	1.6815263298303448e-08	7.894379254289974e-07	p < 1e-257
CASRGQGNNQPQHF	TCRBV25-01	TCRBJ01-05	1.9919353571200173e-08	9.59476491655732e-07	p < 1e-257
CASRGQGNYGYTF	TCRBV06-04	TCRBJ01-02	7.991962234617471e-08	4.003082477124629e-06	nan
CASRGQGRTGELFF	TCRBV04-02	TCRBJ02-02	4.974176753104167e-09	1.1396959765434382e-06	p < 1e-257
CASRGQGRYEQYF	TCRBV13-01	TCRBJ02-07	5.093977297876202e-09	9.951239014689556e-07	p < 1e-257
CASRGQGSDTQYF	TCRBV11-01	TCRBJ02-03	5.381461201393741e-09	7.504569590203646e-07	p < 1e-257
CASRGQGSEKLFF	TCRBV05-04	TCRBJ01-04	2.6012932692662404e-08	8.098915373670033e-07	p < 1e-257
CASRGQGSSYNSPLHF	TCRBV25-01	TCRBJ01-06	2.6534960216981333e-08	7.10909272145334e-07	p < 1e-257
CASRGQGSTEAFF	TCRBV27-01	TCRBJ01-01	2.161784570411279e-07	1.8169877819716728e-06	p < 1e-257
CASRGQGSYGYTF	TCRBV14-01	TCRBJ01-02	2.7286600270731162e-08	1.3076443625538231e-06	p < 1e-257
CASRGQGTNYGYTF	TCRBV13-01	TCRBJ01-02	2.5873180411241993e-09	6.269402806592349e-07	p < 1e-257
CASRGQGVTEAFF	TCRBV04-01	TCRBJ01-01	2.4456063258624842e-08	1.0894363101899024e-06	p < 1e-257
CASRGQGVYEQYF	TCRBV05-06	TCRBJ02-07	4.0351813701602346e-08	1.082721650582696e-06	p < 1e-257
CASRGQGYGYTF	TCRBV14-01	TCRBJ01-02	6.738207709389322e-08	3.097444754098144e-06	nan
CASRGQGYQPQHF	TCRBV25-01	TCRBJ01-05	3.8764144231060895e-08	1.2294129013610232e-06	p < 1e-257
CASRGQINEKLFF	TCRBV04-01	TCRBJ01-04	4.768751170226544e-09	6.953146907722475e-07	p < 1e-257
CASRGQLNEKLFF	TCRBV02-01	TCRBJ01-04	1.2109980350756937e-07	1.3874756996806832e-06	p < 1e-257
CASRGQLNQPQHF	TCRBV10-02	TCRBJ01-05	1.6241036395845427e-08	1.742574128937899e-06	p < 1e-257
CASRGQLNTEAFF	TCRBV05-01	TCRBJ01-01	2.8566561081059137e-07	5.852975948207919e-06	nan
CASRGQLNTGELFF	TCRBV05-01	TCRBJ02-02	4.192860560655335e-08	1.2948716378738108e-06	p < 1e-257
CASRGQLYEQYF	TCRBV10-01	TCRBJ02-07	4.3916299221921086e-09	5.360213547732382e-07	p < 1e-257
CASRGQMNTEAFF	TCRBV06-05	TCRBJ01-01	5.659822923293602e-07	4.797389713084732e-06	nan
CASRGQNNSPLHF	TCRBV07-06	TCRBJ01-06	3.239742057022649e-09	1.2318468825606778e-06	p < 1e-257
CASRGQNQPQHF	TCRBV25-01	TCRBJ01-05	5.4035163873782654e-08	8.913447783582728e-07	p < 1e-257
CASRGQNTEAFF	TCRBV10-02	TCRBJ01-01	1.2746702406821632e-07	3.2703691216349966e-06	nan
CASRGQNTGELFF	TCRBV06-04	TCRBJ02-02	1.5050744242481884e-07	3.1272944554226707e-06	nan
CASRGQNYEQYF	TCRBV10-02	TCRBJ02-07	1.1639243231107645e-08	6.772523934386957e-07	p < 1e-257
CASRGQPNTEAFF	TCRBV02-01	TCRBJ01-01	3.353092191090772e-07	3.671017409884044e-06	nan
CASRGQPNTGELFF	TCRBV05-01	TCRBJ02-02	3.857064364058386e-08	1.390650148298423e-06	p < 1e-257
CASRGQPQHF	TCRBV10-01	TCRBJ01-05	1.6851396840302232e-08	7.39046200958823e-07	p < 1e-257
CASRGQQNTEAFF	TCRBV06-05	TCRBJ01-01	7.510195165067602e-08	1.291673671901166e-06	p < 1e-257
CASRGQSNTGELFF	TCRBV09-01	TCRBJ02-02	2.5475364606590104e-08	1.2859325033831855e-06	p < 1e-257
CASRGQSSGNTIYF	TCRBV09-01	TCRBJ01-03	3.555849787704355e-08	9.406931692839696e-07	p < 1e-257
CASRGQSSYNEQFF	TCRBV07-09	TCRBJ02-01	7.833107052425265e-08	1.096166986871232e-06	p < 1e-257
CASRGQSTDTQYF	TCRBV07-09	TCRBJ02-03	9.397704375881425e-08	1.4762690116101054e-06	p < 1e-257
CASRGQTNEKLFF	TCRBV07-08	TCRBJ01-04	1.5031499042019022e-08	8.918897201296415e-07	p < 1e-257
CASRGQTNTEAFF	TCRBV10-01	TCRBJ01-01	2.5660305540383665e-08	1.9547876718851102e-06	p < 1e-257
CASRGQTNTGELFF	TCRBV09-01	TCRBJ02-02	2.7902271434890562e-08	1.78711940936169e-06	nan
CASRGQTYEQYF	TCRBV06-05	TCRBJ02-07	1.3923467198027953e-07	2.0024668137107298e-06	nan
CASRGQVNTGELFF	TCRBV28-01	TCRBJ02-02	7.837068326282071e-08	1.2786299296735536e-06	p < 1e-257
CASRGQYNEQFF	TCRBV09-01	TCRBJ02-01	4.0980587807316736e-08	9.833735914669966e-07	p < 1e-257
CASRGQYNQPQHF	TCRBV27-01	TCRBJ01-05	3.0485831037762795e-08	9.251397701531172e-07	p < 1e-257
CASRGRDNQPQHF	TCRBV16-01	TCRBJ01-05	1.5700043150040239e-09	4.1803460480451043e-07	1.2236644001865192e-166
CASRGRDTQYF	TCRBV30-01	TCRBJ02-03	4.09718367469257e-08	8.775181163032518e-07	p < 1e-257
CASRGRETQYF	TCRBV30-01	TCRBJ02-05	8.039987380822598e-08	1.6873501400595832e-06	p < 1e-257
CASRGRGGTEAFF	TCRBV05-08	TCRBJ01-01	4.61565009289762e-09	6.330652854469834e-07	p < 1e-257
CASRGRGNEKLFF	TCRBV05-08	TCRBJ01-04	6.060097876694274e-09	6.147613174212327e-07	p < 1e-257
CASRGRGTDTQYF	TCRBV04-02	TCRBJ02-03	2.087360976541397e-08	1.4689182488111322e-06	p < 1e-257
CASRGRNTGELFF	TCRBV07-08	TCRBJ02-02	4.70091293204423e-08	1.2267105815993129e-06	p < 1e-257
CASRGRRGNTEAFF	TCRBV06-09	TCRBJ01-01	1.0880911163192104e-08	1.4668422936218994e-07	1.448473145534647e-171
CASRGRTEAFF	TCRBV05-08	TCRBJ01-01	3.5459459973583154e-08	2.006939416044159e-06	nan
CASRGRTNTGELFF	TCRBV09-01	TCRBJ02-02	4.454985411097933e-08	8.540106446745489e-07	p < 1e-257
CASRGRTYEQYF	TCRBV10-02	TCRBJ02-07	3.300622759731373e-08	8.31017223566816e-07	p < 1e-257
CASRGSADTQYF	TCRBV05-08	TCRBJ02-03	2.748274755109652e-09	6.152560115983132e-07	p < 1e-257
CASRGSDTQYF	TCRBV11-03	TCRBJ02-03	3.1825695718572144e-08	9.054965270659852e-07	p < 1e-257
CASRGSGANVLTF	TCRBV10-01	TCRBJ02-06	2.4935589509902804e-07	7.419386930897062e-06	nan
CASRGSGETQYF	TCRBV07-03	TCRBJ02-03	4.7584071360619757e-11	9.247301648286456e-07	p < 1e-257
CASRGSGGSTEAFF	TCRBV25-01	TCRBJ01-01	1.643009101031728e-09	5.4762002987827344e-08	1.6689307496416108e-154
CASRGSGSSYNEQFF	TCRBV09-01	TCRBJ02-01	3.2734695235369195e-08	7.963337128867535e-07	p < 1e-257
CASRGSGSYEQYF	TCRBV05-06	TCRBJ02-07	2.8039573269281986e-08	7.95838655023072e-07	p < 1e-257
CASRGSGTEAFF	TCRBV06-04	TCRBJ01-01	1.8883130876076955e-08	9.696654251576826e-07	p < 1e-257
CASRGSNTEAFF	TCRBV25-01	TCRBJ01-01	1.3188206342915674e-07	1.316159731444638e-06	p < 1e-257
CASRGSNYGYTF	TCRBV07-02	TCRBJ01-02	1.1245971762994157e-07	2.052578016298989e-06	nan
CASRGSSGANVLTF	TCRBV10-02	TCRBJ02-06	1.221724722908995e-07	1.5569649028192651e-06	p < 1e-257
CASRGSTDTQYF	TCRBV06-06	TCRBJ02-03	5.513023432815462e-07	5.564166055400985e-06	nan
CASRGSTYEQYF	TCRBV09-01	TCRBJ02-07	2.13157765453428e-08	7.888315761586598e-07	p < 1e-257
CASRGSYGYTF	TCRBV10-02	TCRBJ01-02	1.2175870373590072e-07	1.5369817296261117e-06	p < 1e-257
CASRGTAEAFF	TCRBV10-01	TCRBJ01-01	1.3282654392681506e-08	6.439912925149752e-07	p < 1e-257
CASRGTANEKLFF	TCRBV18-01	TCRBJ01-04	8.854066425168648e-09	1.0741387273800582e-06	p < 1e-257
CASRGTANTGELFF	TCRBV06-06	TCRBJ02-02	1.3487487322764456e-07	4.054604073832788e-06	nan
CASRGTAQETQYF	TCRBV27-01	TCRBJ02-05	6.294666560876662e-08	1.754408806606265e-06	p < 1e-257
CASRGTASGNTIYF	TCRBV07-09	TCRBJ01-03	2.4110299115555962e-08	9.247964524425672e-07	p < 1e-257
CASRGTASNQPQHF	TCRBV10-02	TCRBJ01-05	1.5052554502990282e-08	9.687915045446249e-07	p < 1e-257
CASRGTASSYEQYF	TCRBV05-01	TCRBJ02-07	3.772122805945695e-08	7.893919776504189e-07	p < 1e-257
CASRGTATYEQYF	TCRBV28-01	TCRBJ02-07	8.215348968239242e-08	1.0525547195739644e-06	p < 1e-257
CASRGTDYGYTF	TCRBV06-05	TCRBJ01-02	1.945597548487137e-07	1.8697046796500912e-06	p < 1e-257
CASRGTENSPLHF	TCRBV07-08	TCRBJ01-06	3.919620275452544e-09	6.698164835187736e-07	p < 1e-257
CASRGTENTEAFF	TCRBV05-01	TCRBJ01-01	1.2437186180172293e-07	2.102517722649912e-06	nan
CASRGTGAGELFF	TCRBV14-01	TCRBJ02-02	7.30729893693168e-09	5.654572602851166e-07	p < 1e-257
CASRGTGATNEKLFF	TCRBV05-08	TCRBJ01-04	4.8738902012893794e-09	6.027793162685908e-07	p < 1e-257
CASRGTGAYEQYF	TCRBV05-01	TCRBJ02-07	2.2185176046112505e-07	2.274574464437432e-06	nan
CASRGTGDAEAFF	TCRBV10-02	TCRBJ01-01	1.0059781922341564e-09	1.0279222253650965e-07	2.784214976436617e-155
CASRGTGDEKLFF	TCRBV06-04	TCRBJ01-04	1.1594199808194981e-08	7.237929795881149e-07	p < 1e-257
CASRGTGDGYTF	TCRBV06-05	TCRBJ01-02	1.3600346185628277e-07	1.2391272941524988e-06	p < 1e-257
CASRGTGDNQPQHF	TCRBV27-01	TCRBJ01-05	3.5836414816678175e-08	8.616671936381019e-07	p < 1e-257
CASRGTGDNSPLHF	TCRBV19-01	TCRBJ01-06	7.82036885610382e-08	1.0877835276919724e-06	p < 1e-257
CASRGTGDQPQHF	TCRBV06-05	TCRBJ01-05	2.546848616886269e-07	3.049583504917014e-06	nan
CASRGTGDSPLHF	TCRBV06-05	TCRBJ01-06	1.0493842722096733e-07	1.034104507900351e-06	p < 1e-257
CASRGTGDTEAFF	TCRBV07-03	TCRBJ01-01	1.1002169810643064e-08	1.4580063422182488e-06	p < 1e-257
CASRGTGDYEQYF	TCRBV05-01	TCRBJ02-07	8.035152116572722e-08	1.0046841231839652e-06	p < 1e-257
CASRGTGEETQYF	TCRBV28-01	TCRBJ02-05	1.3167718828525956e-07	1.4085870115051556e-06	p < 1e-257
CASRGTGEGYTF	TCRBV06-04	TCRBJ01-02	4.332715959341447e-09	5.006496025140487e-07	1.995809964019508e-156
CASRGTGELFF	TCRBV25-01	TCRBJ02-02	3.832564291465101e-07	5.777611593544954e-06	nan
CASRGTGFYEQYF	TCRBV05-08	TCRBJ02-07	4.118233779625376e-09	6.060974582205836e-07	p < 1e-257
CASRGTGGAYGYTF	TCRBV11-01	TCRBJ01-02	1.414280537152151e-09	5.515392699034247e-07	p < 1e-257
CASRGTGGDQPQHF	TCRBV05-08	TCRBJ01-05	3.115776057380334e-09	6.045653621682122e-07	p < 1e-257
CASRGTGGDYGYTF	TCRBV27-01	TCRBJ01-02	5.3931347233075214e-08	1.093311442898375e-06	p < 1e-257
CASRGTGGNEQFF	TCRBV27-01	TCRBJ02-01	7.52853693896753e-08	1.2900969123009984e-06	p < 1e-257
CASRGTGGNTIYF	TCRBV07-09	TCRBJ01-03	8.912029735809576e-08	1.5861671328468728e-06	p < 1e-257
CASRGTGGTGELFF	TCRBV06-05	TCRBJ02-02	2.34421209711815e-07	2.4125508613471483e-06	nan
CASRGTGGTYEQYF	TCRBV07-02	TCRBJ02-07	3.0322449590136635e-08	9.208951150903528e-07	p < 1e-257
CASRGTGNSPLHF	TCRBV10-01	TCRBJ01-06	4.056833404878904e-08	2.260854483075496e-06	nan
CASRGTGNTGELFF	TCRBV19-01	TCRBJ02-02	3.88197731256693e-07	3.957547731343112e-06	nan
CASRGTGPYGYTF	TCRBV06-04	TCRBJ01-02	6.518027890334913e-09	8.033022043983905e-07	p < 1e-257
CASRGTGRTEAFF	TCRBV05-01	TCRBJ01-01	7.557646315210974e-08	1.2325385113436856e-06	p < 1e-257
CASRGTGSGNTIYF	TCRBV07-09	TCRBJ01-03	1.2207018419417697e-07	1.8124932802448543e-06	nan
CASRGTGSSYNSPLHF	TCRBV10-01	TCRBJ01-06	8.865262378767143e-09	6.140368094922871e-07	p < 1e-257
CASRGTGSTGELFF	TCRBV05-05	TCRBJ02-02	5.859187418989461e-09	6.293897986629715e-07	p < 1e-257
CASRGTGSYEQYF	TCRBV05-01	TCRBJ02-07	4.0457644629599133e-07	3.973136294490975e-06	nan
CASRGTGTYEQYF	TCRBV06-05	TCRBJ02-07	2.997321543886065e-07	2.978301400070852e-06	nan
CASRGTGTYGYTF	TCRBV09-01	TCRBJ01-02	1.621362608546068e-08	8.421616565950612e-07	p < 1e-257
CASRGTGVGQPQHF	TCRBV12-02	TCRBJ01-05	1.4363497948678716e-08	2.570970567595523e-07	p < 1e-257
CASRGTGVYEQYF	TCRBV06-06	TCRBJ02-07	8.94861327295929e-08	1.3083470936817464e-06	p < 1e-257
CASRGTLNTGELFF	TCRBV05-01	TCRBJ02-02	4.160177020085819e-08	8.128498612127159e-07	p < 1e-257
CASRGTMNTEAFF	TCRBV11-01	TCRBJ01-01	1.0551825645192525e-08	9.479572803175116e-07	p < 1e-257
CASRGTNEKLFF	TCRBV27-01	TCRBJ01-04	1.8018080330623784e-07	1.699415646116732e-06	p < 1e-257
CASRGTNYGYTF	TCRBV05-04	TCRBJ01-02	8.472727132765404e-08	1.8461211759194213e-06	p < 1e-257
CASRGTSGNNEQFF	TCRBV07-03	TCRBJ02-01	7.235377980668011e-09	8.251361139066623e-07	p < 1e-257
CASRGTSNTEAFF	TCRBV06-04	TCRBJ01-01	2.0712063037388743e-08	7.208543262886456e-07	p < 1e-257
CASRGTSYNEQFF	TCRBV07-08	TCRBJ02-01	4.5228194833475174e-08	1.0845127836257183e-06	p < 1e-257
CASRGTTNEKLFF	TCRBV04-02	TCRBJ01-04	1.3579436645779865e-08	1.456463443171549e-06	p < 1e-257
CASRGTTNTGELFF	TCRBV04-01	TCRBJ02-02	1.2151180408312552e-08	9.36962245247953e-07	p < 1e-257
CASRGTVEAFF	TCRBV07-09	TCRBJ01-01	6.633906901965954e-09	5.526921706318798e-07	p < 1e-257
CASRGTVNQPQHF	TCRBV27-01	TCRBJ01-05	1.01468164582636e-07	1.4668543752507229e-06	p < 1e-257
CASRGTVNTGELFF	TCRBV07-06	TCRBJ02-02	6.319242312455002e-09	1.838027321297824e-06	p < 1e-257
CASRGTVSNQPQHF	TCRBV06-05	TCRBJ01-05	7.614654598848724e-08	1.023931684065684e-06	p < 1e-257
CASRGTVYGYTF	TCRBV27-01	TCRBJ01-02	7.752416493376724e-08	1.521244719617592e-06	p < 1e-257
CASRGVGEKLFF	TCRBV27-01	TCRBJ01-04	3.2505352282030054e-08	8.00023365784683e-07	p < 1e-257
CASRGVGETQYF	TCRBV06-05	TCRBJ02-05	1.258298208033247e-07	1.2678751621541251e-06	p < 1e-257
CASRGVGQPQHF	TCRBV07-09	TCRBJ01-05	1.3402495382930598e-08	7.188136021895156e-07	p < 1e-257
CASRGVNEQFF	TCRBV06-04	TCRBJ02-01	3.6850996498754416e-08	7.880043932697027e-07	p < 1e-257
CASRGVNYGYTF	TCRBV04-03	TCRBJ01-02	1.1353790670012673e-08	1.3606292629903058e-06	p < 1e-257
CASRGVSNQPQHF	TCRBV06-04	TCRBJ01-05	2.6706553191385922e-08	1.1378833055290596e-06	p < 1e-257
CASRGWNTEAFF	TCRBV07-02	TCRBJ01-01	6.170202923441943e-08	9.821166855437394e-07	p < 1e-257
CASRGYEQYF	TCRBV05-08	TCRBJ02-07	6.678999362106804e-08	3.142781401687537e-06	nan
CASRGYNEQFF	TCRBV14-01	TCRBJ02-01	1.0087281309780164e-07	5.62250591896337e-06	nan
CASRGYQETQYF	TCRBV14-01	TCRBJ02-05	1.008621139249922e-08	1.1991407387810015e-06	p < 1e-257
CASRGYSNQPQHF	TCRBV07-02	TCRBJ01-05	1.4693455518265113e-07	2.848858886777976e-06	nan
CASRGYTEAFF	TCRBV11-02	TCRBJ01-01	3.694169766405687e-08	2.686909017961052e-06	nan
CASRHGETQYF	TCRBV06-05	TCRBJ02-07	4.6357778504395776e-11	2.004473036763348e-07	2.2651699835629634e-145
CASRIAGGSYEQYF	TCRBV10-02	TCRBJ02-07	7.873199549832644e-09	5.720676486592393e-07	p < 1e-257
CASRIGETQYF	TCRBV11-02	TCRBJ02-05	3.7826684342483224e-08	9.907366102266554e-07	p < 1e-257
CASRIGGNTEAFF	TCRBV07-03	TCRBJ01-01	1.2053699184077806e-08	7.109506146454765e-07	p < 1e-257
CASRINTEAFF	TCRBV25-01	TCRBJ01-01	3.658234561641252e-08	1.4251711024659055e-06	p < 1e-257
CASRIQGDTEAFF	TCRBV18-01	TCRBJ01-01	1.7808091713666879e-09	5.02720834170944e-07	p < 1e-257
CASRIQGGTEAFF	TCRBV04-01	TCRBJ01-01	9.999526048498831e-09	6.533906983114643e-07	p < 1e-257
CASRISGANVLTF	TCRBV27-01	TCRBJ02-06	1.6998746093673998e-07	2.168751660849332e-06	nan
CASRISGSSYNEQFF	TCRBV06-04	TCRBJ02-01	8.671450643808e-09	6.616893614675821e-07	p < 1e-257
CASRISSGNTIYF	TCRBV05-04	TCRBJ01-03	1.868451683816448e-08	7.561559028257729e-07	p < 1e-257
CASRISTDTQYF	TCRBV05-04	TCRBJ02-03	3.736995053555632e-08	9.250498290585152e-07	p < 1e-257
CASRITGGTEAFF	TCRBV04-01	TCRBJ01-01	6.263631039684874e-09	5.881334283232072e-07	p < 1e-257
CASRITGNTEAFF	TCRBV05-05	TCRBJ01-01	7.448323072763996e-09	7.850893313675896e-07	p < 1e-257
CASRKDRNTEAFF	TCRBV05-06	TCRBJ01-01	1.6418835767116173e-08	6.764298429491666e-07	p < 1e-257
CASRKDSNYGYTF	TCRBV06-04	TCRBJ01-02	4.906834198421771e-09	6.046967213825055e-07	p < 1e-257
CASRKDSYEQYF	TCRBV05-01	TCRBJ02-07	5.524648892716399e-08	9.408524595379464e-07	p < 1e-257
CASRKEGTGELFF	TCRBV10-01	TCRBJ02-02	7.347933249201742e-09	9.874394344210844e-08	1.2923745214659985e-149
CASRKGNYGYTF	TCRBV30-01	TCRBJ01-02	4.533044169276572e-09	5.04626416729529e-07	p < 1e-257
CASRKGQGVNEQFF	TCRBV11-02	TCRBJ02-01	1.23996162413865e-09	5.902314942924785e-08	2.783531828391424e-193
CASRKGQQETQYF	TCRBV12-05	TCRBJ02-05	1.2182958005043987e-10	3.071812313318752e-07	p < 1e-257
CASRKNEKLFF	TCRBV07-09	TCRBJ01-04	6.453294302434165e-09	5.939504100104518e-07	p < 1e-257
CASRKNTGELFF	TCRBV06-05	TCRBJ02-02	1.2113736115547353e-07	1.668805810188199e-06	p < 1e-257
CASRKQETQYF	TCRBV05-01	TCRBJ02-05	3.078152420928235e-08	8.526581438627102e-07	p < 1e-257
CASRKQGANTEAFF	TCRBV14-01	TCRBJ01-01	4.0685248098985575e-09	4.981514343258126e-07	p < 1e-257
CASRKQGYEQYF	TCRBV11-03	TCRBJ02-07	2.943955879573327e-09	5.306147354421611e-07	p < 1e-257
CASRKSGANVLTF	TCRBV14-01	TCRBJ02-06	3.0328511800642395e-09	4.50647306779925e-07	1.1486330049521925e-153
CASRKSSGANVLTF	TCRBV05-06	TCRBJ02-06	7.989264289719255e-09	5.572522038557437e-07	p < 1e-257
CASRKTDTQYF	TCRBV05-01	TCRBJ02-03	3.779365471940848e-08	8.72733352192293e-07	p < 1e-257
CASRKTENTEAFF	TCRBV05-04	TCRBJ01-01	5.9696925623202e-09	7.346168440173409e-07	p < 1e-257
CASRKTGGGETQYF	TCRBV12-05	TCRBJ02-05	9.450217390731539e-11	3.045980008634386e-07	p < 1e-257
CASRKTGNTEAFF	TCRBV11-02	TCRBJ01-01	2.8989842093658447e-08	1.642347647193776e-06	p < 1e-257
CASRKTGSYEQYF	TCRBV25-01	TCRBJ02-07	2.5062429100669972e-08	8.688504860548344e-07	p < 1e-257
CASRKTVNTEAFF	TCRBV05-06	TCRBJ01-01	1.2969958641196286e-08	8.453916548975234e-07	p < 1e-257
CASRKYNEQFF	TCRBV07-09	TCRBJ02-01	2.539636464088287e-08	7.142206744164207e-07	p < 1e-257
CASRLAANTGELFF	TCRBV27-01	TCRBJ02-02	1.865569436389518e-07	1.6732355278445185e-06	p < 1e-257
CASRLAENTGELFF	TCRBV05-01	TCRBJ02-02	4.375046258198001e-08	8.931050656119739e-07	p < 1e-257
CASRLAGAETQYF	TCRBV10-02	TCRBJ02-05	2.735160591218469e-08	7.805224319530396e-07	p < 1e-257
CASRLAGATDTQYF	TCRBV11-01	TCRBJ02-03	1.3929017306546341e-08	1.0920360001342086e-06	p < 1e-257
CASRLAGDTQYF	TCRBV14-01	TCRBJ02-03	4.754473174682162e-08	1.0741569071446771e-06	p < 1e-257
CASRLAGEQYF	TCRBV07-02	TCRBJ02-03	1.9441690075754532e-09	6.637306124075411e-07	p < 1e-257
CASRLAGGADTQYF	TCRBV06-06	TCRBJ02-03	9.641746259733109e-08	1.188101140853239e-06	p < 1e-257
CASRLAGGETQYF	TCRBV10-02	TCRBJ02-05	8.259850338737746e-08	2.160341895105611e-06	nan
CASRLAGGGNEQFF	TCRBV10-02	TCRBJ02-01	2.3033922560938127e-08	1.0597897514229189e-06	p < 1e-257
CASRLAGGISYEQYF	TCRBV07-02	TCRBJ02-07	6.0073116297927714e-09	7.867428189953584e-08	7.737577256993802e-159
CASRLAGGNEQFF	TCRBV06-06	TCRBJ02-01	1.6484172391677318e-07	3.550986353897296e-06	nan
CASRLAGGNEQYF	TCRBV13-01	TCRBJ02-07	2.1889992231555704e-09	6.033265612728194e-07	p < 1e-257
CASRLAGGNNEQFF	TCRBV10-02	TCRBJ02-01	1.7795851658132554e-08	1.144776683543186e-06	p < 1e-257
CASRLAGGNYNEQFF	TCRBV30-01	TCRBJ02-01	1.2337339520842816e-09	3.683842161653412e-07	2.8068370382277184e-150
CASRLAGGPETQYF	TCRBV05-04	TCRBJ02-05	4.1800454381068817e-08	9.925830406116856e-07	p < 1e-257
CASRLAGGPGEQFF	TCRBV07-02	TCRBJ02-01	9.197019627028869e-09	6.587938102521439e-07	p < 1e-257
CASRLAGGPNEQFF	TCRBV10-02	TCRBJ02-01	1.847267608863493e-08	1.4344574913966944e-06	p < 1e-257
CASRLAGGPQETQYF	TCRBV30-01	TCRBJ02-05	2.6178599392852664e-09	4.610519789019512e-07	p < 1e-257
CASRLAGGPTGELFF	TCRBV10-02	TCRBJ02-02	1.0378239446847057e-08	5.877351778086635e-07	p < 1e-257
CASRLAGGRDTQYF	TCRBV10-02	TCRBJ02-03	1.3572308112870536e-08	7.135486482594294e-07	p < 1e-257
CASRLAGGSNEQFF	TCRBV04-01	TCRBJ02-01	8.966586895251433e-09	6.501272714688132e-07	p < 1e-257
CASRLAGGTGELFF	TCRBV07-03	TCRBJ02-02	6.86992462440784e-08	2.570593770729056e-06	nan
CASRLAGGTYNEQFF	TCRBV06-06	TCRBJ02-01	4.823389990851489e-08	1.0194252822496775e-06	p < 1e-257
CASRLAGLTDTQYF	TCRBV12-05	TCRBJ02-03	2.615045249616735e-09	5.224867801777299e-07	p < 1e-257
CASRLAGNTGELFF	TCRBV10-02	TCRBJ02-02	1.119566857079841e-07	2.967783681273508e-06	nan
CASRLAGQETQYF	TCRBV10-02	TCRBJ02-05	1.096120358448744e-07	2.175133742237868e-06	nan
CASRLAGSTDTQYF	TCRBV07-03	TCRBJ02-03	1.757943271150773e-07	3.21076940269241e-06	nan
CASRLAGSYEQYF	TCRBV11-02	TCRBJ02-07	1.2042812369051994e-07	2.617360358678209e-06	nan
CASRLAGTYEQYF	TCRBV13-01	TCRBJ02-07	7.832727517791327e-09	1.74156361210311e-06	p < 1e-257
CASRLAGVGEQFF	TCRBV30-01	TCRBJ02-01	7.868131915782339e-10	3.690551533303015e-07	4.4727581234725595e-168
CASRLAGYNEQFF	TCRBV10-02	TCRBJ02-01	1.2057119987160665e-07	1.9874154314363943e-06	nan
CASRLASTDTQYF	TCRBV10-02	TCRBJ02-03	7.292216336353356e-08	1.1009651103313197e-06	p < 1e-257
CASRLDGNTEAFF	TCRBV05-06	TCRBJ01-01	1.1082755875994852e-08	1.2171912942665703e-06	p < 1e-257
CASRLDGNYGYTF	TCRBV06-05	TCRBJ01-02	5.433154469110584e-08	1.2700207701325436e-06	p < 1e-257
CASRLDRDNQPQHF	TCRBV12-02	TCRBJ01-05	1.4953072824031418e-08	1.7132745679930057e-07	p < 1e-257
CASRLDRGTEAFF	TCRBV10-02	TCRBJ01-01	2.3442239629591324e-08	7.68685758323519e-07	p < 1e-257
CASRLDRNYGYTF	TCRBV06-06	TCRBJ01-02	4.974232906134479e-08	1.0081426290421332e-06	p < 1e-257
CASRLDSNYGYTF	TCRBV06-05	TCRBJ01-02	1.2706007370467445e-07	1.2882585076567196e-06	p < 1e-257
CASRLDSSGNTIYF	TCRBV05-08	TCRBJ01-03	3.34948167659648e-09	6.015196180197235e-07	p < 1e-257
CASRLDSYEQYF	TCRBV05-04	TCRBJ02-07	6.798058058691015e-08	1.2230792618965306e-06	p < 1e-257
CASRLDSYNEQFF	TCRBV05-04	TCRBJ02-01	5.656140749694957e-08	1.2851189781300014e-06	p < 1e-257
CASRLGENTEAFF	TCRBV18-01	TCRBJ01-01	5.263038204002091e-09	5.788199518877543e-07	p < 1e-257
CASRLGGDTEAFF	TCRBV18-01	TCRBJ01-01	3.5522698133926502e-09	4.752863318168128e-07	4.733781203906649e-155
CASRLGGGTEAFF	TCRBV11-02	TCRBJ01-01	2.0554362932902146e-08	1.1677952673723042e-06	p < 1e-257
CASRLGGNTEAFF	TCRBV05-04	TCRBJ01-01	1.1278364780214736e-07	2.0491808307889544e-06	nan
CASRLGGTDTQYF	TCRBV05-06	TCRBJ02-03	9.192695154284456e-08	1.4799100373335915e-06	p < 1e-257
CASRLGGTQYF	TCRBV04-02	TCRBJ02-03	1.241972791157624e-09	3.867846083155171e-07	6.805768670352505e-160
CASRLGMNTEAFF	TCRBV10-03	TCRBJ01-01	7.224910602574235e-09	9.687155182598198e-07	p < 1e-257
CASRLGQGAGGYTF	TCRBV12-02	TCRBJ01-02	1.55745843968231e-08	1.7123388377454629e-07	p < 1e-257
CASRLGQGGQPQHF	TCRBV05-05	TCRBJ01-05	6.329685540474295e-09	5.574525504410369e-07	p < 1e-257
CASRLGQGNSPLHF	TCRBV13-01	TCRBJ01-06	2.1438136774877e-09	8.019482872453776e-07	p < 1e-257
CASRLGQGNTEAFF	TCRBV10-02	TCRBJ01-01	6.323531769019926e-08	1.369156605770268e-06	p < 1e-257
CASRLGQNTGELFF	TCRBV14-01	TCRBJ02-02	6.043095586383056e-09	8.962285711005573e-07	p < 1e-257
CASRLGRNTEAFF	TCRBV07-08	TCRBJ01-01	3.079446432595707e-08	7.565163519689002e-07	p < 1e-257
CASRLGSTDTQYF	TCRBV14-01	TCRBJ02-03	3.031931843916312e-08	1.0720999592722275e-06	p < 1e-257
CASRLGTANTGELFF	TCRBV12-02	TCRBJ02-02	4.8734585469459424e-08	5.144409425755038e-07	nan
CASRLGTEAFF	TCRBV05-01	TCRBJ01-01	2.388608960078927e-07	1.973671071015749e-06	p < 1e-257
CASRLGTENTEAFF	TCRBV05-05	TCRBJ01-01	1.891925105632573e-09	4.2795879843190243e-07	4.236125180162952e-163
CASRLGTGELFF	TCRBV05-04	TCRBJ02-02	1.0970060881200921e-07	1.6744664175453254e-06	p < 1e-257
CASRLNEKLFF	TCRBV05-08	TCRBJ01-04	1.3890745323648756e-08	2.0383946080857e-06	nan
CASRLNSNQPQHF	TCRBV06-06	TCRBJ01-05	7.472645381623159e-08	1.149096577294465e-06	p < 1e-257
CASRLNTEAFF	TCRBV27-01	TCRBJ01-01	1.3939333168022584e-06	1.1333949085812168e-05	p < 1e-257
CASRLNYEQYF	TCRBV07-09	TCRBJ02-07	7.296199716135536e-08	1.0723101876601915e-06	p < 1e-257
CASRLQENTEAFF	TCRBV05-01	TCRBJ01-01	3.8897734230525016e-08	1.0520206547175176e-06	p < 1e-257
CASRLQGAGEKLFF	TCRBV27-01	TCRBJ01-04	1.4687726091026825e-08	8.675155134647154e-07	p < 1e-257
CASRLQGAGELFF	TCRBV13-01	TCRBJ02-02	1.6450251299793443e-09	4.964255791104788e-07	p < 1e-257
CASRLQGAGNTIYF	TCRBV05-01	TCRBJ01-03	2.27074857378426e-08	7.94217543960581e-07	p < 1e-257
CASRLQGAGTGELFF	TCRBV14-01	TCRBJ02-02	5.882011732114466e-10	3.604598890011437e-07	4.825177079810215e-174
CASRLQGDTEAFF	TCRBV27-01	TCRBJ01-01	7.866672304110885e-08	1.1660063638969071e-06	p < 1e-257
CASRLQGNTEAFF	TCRBV04-01	TCRBJ01-01	6.776506209373265e-08	3.845703224174009e-06	nan
CASRLQGNTGELFF	TCRBV19-01	TCRBJ02-02	1.0749885717814005e-07	1.17628589554068e-06	p < 1e-257
CASRLQGSYEQYF	TCRBV07-02	TCRBJ02-07	7.595169007431522e-08	1.035268180974621e-06	p < 1e-257
CASRLQGTNEKLFF	TCRBV11-03	TCRBJ01-04	2.3426239712444647e-09	5.381839921373043e-07	p < 1e-257
CASRLQGTNTEAFF	TCRBV04-02	TCRBJ01-01	1.662650811079749e-09	4.001938184335123e-07	6.8115725610217314e-155
CASRLQGVGTEAFF	TCRBV11-01	TCRBJ01-01	1.6588541777097955e-10	2.582621381574763e-07	6.174377640103068e-152
CASRLQSSYNSPLHF	TCRBV14-01	TCRBJ01-06	1.0603994718450904e-09	3.7350731009443634e-07	7.382430515337813e-159
CASRLRETQYF	TCRBV05-06	TCRBJ02-05	8.08505546956217e-08	9.56292288677519e-07	p < 1e-257
CASRLRGGTEAFF	TCRBV10-02	TCRBJ01-01	8.582168954973793e-09	6.460843947242883e-07	p < 1e-257
CASRLRGSGNTIYF	TCRBV05-08	TCRBJ01-03	4.840104093314144e-09	4.755063559264925e-07	2.858450536279293e-141
CASRLRNSPLHF	TCRBV12-02	TCRBJ01-06	1.7587835999678577e-08	1.924891670830109e-07	p < 1e-257
CASRLSGSSYNEQFF	TCRBV05-06	TCRBJ02-01	1.6272048415694267e-08	1.2396716910820416e-06	p < 1e-257
CASRLSSYEQYF	TCRBV11-02	TCRBJ02-07	6.357339310293988e-08	9.719101926717626e-07	p < 1e-257
CASRLSSYNEQFF	TCRBV10-02	TCRBJ02-01	6.235100078346826e-08	1.53980575055513e-06	p < 1e-257
CASRLSSYNSPLHF	TCRBV05-01	TCRBJ01-06	2.7236684404346493e-08	1.2740540065181316e-06	p < 1e-257
CASRLSTDTQYF	TCRBV05-04	TCRBJ02-03	1.336734459739722e-07	1.6999536138500494e-06	p < 1e-257
CASRLTANTEAFF	TCRBV05-01	TCRBJ01-01	5.5777144376396934e-08	1.0401624625534888e-06	p < 1e-257
CASRLTENTEAFF	TCRBV27-01	TCRBJ01-01	3.5560831275871635e-08	1.7615293670691872e-06	p < 1e-257
CASRLTGELFF	TCRBV06-06	TCRBJ02-02	1.626994298532406e-07	2.1264547197151284e-06	nan
CASRLTGGDGYTF	TCRBV11-02	TCRBJ01-02	6.2566186689382036e-09	5.380392778324172e-07	1.4469162166195156e-151
CASRLTGGSNQPQHF	TCRBV11-02	TCRBJ01-05	1.1618386701960325e-08	5.95430929686472e-07	p < 1e-257
CASRLTGGTEAFF	TCRBV28-01	TCRBJ01-01	2.4513895158450746e-07	2.24137049285736e-06	nan
CASRLTGGYGYTF	TCRBV25-01	TCRBJ01-02	3.4360145270786224e-08	1.1112420833132736e-06	p < 1e-257
CASRLTGNSNQPQHF	TCRBV04-01	TCRBJ01-05	2.876892530384302e-09	4.386104915696494e-07	3.6623423263081146e-150
CASRLTGNYGYTF	TCRBV27-01	TCRBJ01-02	2.1638439665607826e-07	1.8643099610690032e-06	p < 1e-257
CASRLTGSTEAFF	TCRBV07-03	TCRBJ01-01	5.315762420696266e-09	5.966730858167805e-07	p < 1e-257
CASRLTGTGELFF	TCRBV05-05	TCRBJ02-02	8.940265115434596e-09	6.29717526584235e-07	p < 1e-257
CASRLTGTYGYTF	TCRBV05-08	TCRBJ01-02	1.71438940393056e-09	4.309834914993413e-07	p < 1e-257
CASRLTGVNTEAFF	TCRBV11-02	TCRBJ01-01	2.3413948053911265e-08	8.268025117390147e-07	p < 1e-257
CASRLTLNTEAFF	TCRBV05-05	TCRBJ01-01	9.321953471797164e-09	8.139265938166459e-07	p < 1e-257
CASRLTPGELFF	TCRBV05-04	TCRBJ02-02	2.456265985823524e-09	7.082023170071944e-08	6.004716999839608e-144
CASRLTRNTEAFF	TCRBV07-03	TCRBJ01-01	2.813265722000634e-09	4.913199529081231e-07	p < 1e-257
CASRLTSGSTDTQYF	TCRBV11-01	TCRBJ02-03	3.548697580647134e-09	6.950265885571613e-07	p < 1e-257
CASRLTSTDTQYF	TCRBV05-06	TCRBJ02-03	4.2316710951563e-08	9.655247115186142e-07	p < 1e-257
CASRLTVNTEAFF	TCRBV07-02	TCRBJ01-01	4.4443014979343465e-08	1.8421443299763904e-06	p < 1e-257
CASRLYEQYF	TCRBV25-01	TCRBJ02-07	3.694029142510445e-08	8.787313669803763e-07	p < 1e-257
CASRLYGYTF	TCRBV07-02	TCRBJ01-02	1.4368852118914952e-08	7.97231786004584e-07	p < 1e-257
CASRMTGNTEAFF	TCRBV05-06	TCRBJ01-01	1.7245344193628582e-08	7.20982367206853e-07	p < 1e-257
CASRNEKLFF	TCRBV06-06	TCRBJ01-04	3.0628520797752526e-08	1.1894862950899485e-06	p < 1e-257
CASRNLAGGPNEQFF	TCRBV05-08	TCRBJ02-01	1.1925131479205283e-10	4.6990998182819806e-08	5.997444651525106e-146
CASRNLNTEAFF	TCRBV05-01	TCRBJ01-01	3.870550922263693e-08	8.133803720791194e-07	p < 1e-257
CASRNNEKLFF	TCRBV04-01	TCRBJ01-04	9.920788114842208e-09	7.451654843305197e-07	p < 1e-257
CASRNNEQFF	TCRBV07-09	TCRBJ02-01	5.4224850826111415e-08	1.0831152523661828e-06	p < 1e-257
CASRNNQPQHF	TCRBV06-06	TCRBJ01-05	3.1389394258033775e-08	7.984469050264567e-07	p < 1e-257
CASRNQETQYF	TCRBV05-04	TCRBJ02-05	2.5881198188252085e-08	1.465321614958383e-06	p < 1e-257
CASRNQGAGANVLTF	TCRBV07-03	TCRBJ02-06	5.86895274348528e-10	7.080778607293099e-08	6.239687162783159e-161
CASRNRGNTEAFF	TCRBV06-04	TCRBJ01-01	3.283557273953518e-08	1.2435544763040178e-06	p < 1e-257
CASRNRGREKLFF	TCRBV05-06	TCRBJ01-04	3.203667000788053e-09	9.461386147906488e-08	6.001563982556504e-144
CASRNRGTDTQYF	TCRBV11-01	TCRBJ02-03	4.8634067816403335e-09	5.561228012640051e-07	p < 1e-257
CASRNRVGTEAFF	TCRBV05-08	TCRBJ01-01	9.590763750707703e-10	3.4701169478752845e-07	1.579662063606453e-147
CASRNSGANVLTF	TCRBV04-01	TCRBJ02-06	1.4127849987476477e-08	2.616828683348725e-06	nan
CASRNSGNTIYF	TCRBV06-06	TCRBJ01-03	6.106273737673669e-08	1.6488095308102923e-06	p < 1e-257
CASRNTDTQYF	TCRBV06-05	TCRBJ02-03	2.845975255673325e-07	3.404807407710433e-06	nan
CASRNTEAFF	TCRBV06-05	TCRBJ01-01	3.977640006618065e-07	5.175394327913501e-06	nan
CASRNTGELFF	TCRBV07-02	TCRBJ02-02	1.802748853544404e-07	6.911342354780108e-06	nan
CASRNTGGTEAFF	TCRBV05-01	TCRBJ01-01	2.7306109332752253e-08	8.466406215516092e-07	p < 1e-257
CASRNYEQYF	TCRBV06-05	TCRBJ02-07	1.0992204691663197e-07	1.857660047099617e-06	p < 1e-257
CASRNYNEQFF	TCRBV07-09	TCRBJ02-01	6.119228110440341e-08	1.83446977394252e-06	nan
CASRPASGNTIYF	TCRBV11-02	TCRBJ01-03	1.927517387352677e-08	1.0269045991031175e-06	p < 1e-257
CASRPASTDTQYF	TCRBV07-03	TCRBJ02-03	2.2405874461574053e-08	6.918444707405203e-07	p < 1e-257
CASRPDGNTEAFF	TCRBV06-06	TCRBJ01-01	5.1294256676773394e-08	9.96056440049091e-07	p < 1e-257
CASRPDGNYGYTF	TCRBV19-01	TCRBJ01-02	5.6214097517848254e-08	1.1247766764654612e-06	p < 1e-257
CASRPDRGEAFF	TCRBV04-02	TCRBJ01-01	1.715934748479102e-09	3.959392968578785e-07	2.654067828034995e-151
CASRPDRGSNQPQHF	TCRBV10-02	TCRBJ01-05	1.6374910255859312e-08	7.154082336283913e-07	p < 1e-257
CASRPDRGSYNEQFF	TCRBV25-01	TCRBJ02-01	1.2862212707087644e-08	6.599367574118622e-07	p < 1e-257
CASRPDRRNTEAFF	TCRBV16-01	TCRBJ01-01	1.1494818218014355e-09	3.699394716352619e-07	2.421119037879339e-153
CASRPDRSSYNSPLHF	TCRBV06-04	TCRBJ01-06	2.266665942706405e-09	4.087196492628129e-07	4.017874055577895e-146
CASRPDSNYGYTF	TCRBV05-01	TCRBJ01-02	1.2873643615132944e-07	1.5415985327684325e-06	p < 1e-257
CASRPFSGNTIYF	TCRBV30-01	TCRBJ01-03	4.569151210237266e-09	5.338772798255789e-07	p < 1e-257
CASRPGFSGNTIYF	TCRBV05-08	TCRBJ01-03	3.343503404933173e-09	4.621069189209601e-07	1.9731280137407494e-153
CASRPGGETQYF	TCRBV18-01	TCRBJ02-05	1.6666650652399034e-08	1.1007758595781236e-06	p < 1e-257
CASRPGGGNTIYF	TCRBV14-01	TCRBJ01-03	1.7580317212243022e-08	8.793923969341772e-07	p < 1e-257
CASRPGGGTDTQYF	TCRBV11-02	TCRBJ02-03	6.781204366961567e-08	1.0329466799911966e-06	p < 1e-257
CASRPGGMNTEAFF	TCRBV07-03	TCRBJ01-01	2.3405008408510044e-08	8.515214559826131e-07	p < 1e-257
CASRPGGNQPQHF	TCRBV18-01	TCRBJ01-05	2.150796292841544e-08	1.6743086945915775e-06	p < 1e-257
CASRPGGNTGELFF	TCRBV04-02	TCRBJ02-02	1.551604047270287e-08	1.378737574276741e-06	p < 1e-257
CASRPGGRETQYF	TCRBV07-08	TCRBJ02-05	1.2177661903447568e-08	8.30021800696172e-07	p < 1e-257
CASRPGGTEAFF	TCRBV25-01	TCRBJ01-01	1.304756611424567e-07	1.6036532300247308e-06	p < 1e-257
CASRPGLAGGNEQFF	TCRBV10-02	TCRBJ02-01	2.5793708471418955e-08	7.277234655044266e-07	p < 1e-257
CASRPGLAGGPGNEQFF	TCRBV25-01	TCRBJ02-01	1.5730275993013595e-09	7.07370833067116e-08	5.853977307860113e-144
CASRPGLASNEQFF	TCRBV11-01	TCRBJ02-01	9.74300217636748e-10	4.301295853181488e-07	p < 1e-257
CASRPGLASYEQYF	TCRBV10-02	TCRBJ02-07	1.2163764392794526e-08	6.712315439003123e-07	p < 1e-257
CASRPGLNTGELFF	TCRBV14-01	TCRBJ02-02	1.5122544561805663e-08	1.1081384610420455e-06	p < 1e-257
CASRPGLNYGYTF	TCRBV07-08	TCRBJ01-02	1.6079407098925324e-08	7.839564283393061e-07	p < 1e-257
CASRPGLSNQPQHF	TCRBV05-05	TCRBJ01-05	1.181636878796944e-08	7.282081841271327e-07	p < 1e-257
CASRPGNTEAFF	TCRBV25-01	TCRBJ01-01	1.9342228240280208e-07	1.7930559548118357e-06	p < 1e-257
CASRPGNTGELFF	TCRBV07-03	TCRBJ02-02	5.9501888683490363e-08	1.190632953626963e-06	p < 1e-257
CASRPGPNTEAFF	TCRBV05-05	TCRBJ01-01	1.9952210287972266e-08	1.2661511434136794e-06	p < 1e-257
CASRPGPSYEQYF	TCRBV11-02	TCRBJ02-07	3.3638250645442904e-08	7.924696116836403e-07	p < 1e-257
CASRPGQGARGYTF	TCRBV05-06	TCRBJ01-02	6.050653393034103e-09	5.292515466912275e-07	p < 1e-257
CASRPGQGAYEQYF	TCRBV11-01	TCRBJ02-07	2.264183302362501e-08	2.810979257160205e-06	nan
CASRPGQGAYGYTF	TCRBV07-02	TCRBJ01-02	7.903290608503666e-08	1.0078686593557992e-06	p < 1e-257
CASRPGQGGSPLHF	TCRBV06-06	TCRBJ01-06	6.778209117347599e-08	9.13527533152677e-07	p < 1e-257
CASRPGQGIYEQYF	TCRBV07-06	TCRBJ02-07	1.2784986359185544e-08	6.990591116009986e-07	p < 1e-257
CASRPGQGIYGYTF	TCRBV07-08	TCRBJ01-02	1.0279336678819361e-08	6.397954409916172e-07	p < 1e-257
CASRPGQGNQPQHF	TCRBV10-02	TCRBJ01-05	1.6178505470678422e-07	2.1979286991449047e-06	nan
CASRPGQGNYGYTF	TCRBV07-03	TCRBJ01-02	4.986047894542263e-08	2.5469262480527228e-06	nan
CASRPGQGTGELFF	TCRBV05-05	TCRBJ02-02	2.5133186607248045e-08	1.0252115648398276e-06	p < 1e-257
CASRPGQGTYGYTF	TCRBV10-02	TCRBJ01-02	1.2974570998783547e-08	6.451094603996475e-07	p < 1e-257
CASRPGQLNEKLFF	TCRBV05-08	TCRBJ01-04	1.442381251756866e-09	5.365778778822033e-07	p < 1e-257
CASRPGQLNTEAFF	TCRBV05-08	TCRBJ01-01	8.338284949050584e-09	1.836760485573588e-06	p < 1e-257
CASRPGQNTEAFF	TCRBV10-02	TCRBJ01-01	6.54472739310535e-08	1.838571550219076e-06	p < 1e-257
CASRPGQNTGELFF	TCRBV05-01	TCRBJ02-02	2.4371817869879146e-07	2.079857983531103e-06	nan
CASRPGQNYGYTF	TCRBV06-06	TCRBJ01-02	1.4546385094283586e-07	2.1795091003119542e-06	nan
CASRPGQPNTEAFF	TCRBV05-08	TCRBJ01-01	2.553371295693213e-09	7.219358728302526e-07	p < 1e-257
CASRPGQQNTEAFF	TCRBV10-02	TCRBJ01-01	4.912600694146514e-09	6.669591848810195e-07	p < 1e-257
CASRPGQTNTEAFF	TCRBV06-05	TCRBJ01-01	9.508000159904812e-08	1.1221185776498316e-06	p < 1e-257
CASRPGQTNTGELFF	TCRBV27-01	TCRBJ02-02	2.3871315688907163e-08	7.211690269474484e-07	p < 1e-257
CASRPGQTNYGYTF	TCRBV11-02	TCRBJ01-02	1.1331199295056676e-08	6.465507427678127e-07	p < 1e-257
CASRPGQTYEQYF	TCRBV28-01	TCRBJ02-07	1.224790821641913e-07	1.3711711002323503e-06	p < 1e-257
CASRPGQYNSPLHF	TCRBV02-01	TCRBJ01-06	7.344046712732304e-08	1.1361236533918918e-06	p < 1e-257
CASRPGRRNQPQHF	TCRBV12-02	TCRBJ01-05	9.900731809781536e-09	1.3045797432771742e-07	2.7025959512696e-153
CASRPGTAGEQYF	TCRBV07-02	TCRBJ02-07	2.360277761445145e-09	6.284905741962873e-08	1.9303023671283762e-159
CASRPGTAGNTIYF	TCRBV05-04	TCRBJ01-03	2.4630796567937072e-08	1.059995243146875e-06	p < 1e-257
CASRPGTANEKLFF	TCRBV05-05	TCRBJ01-04	8.371709550357188e-09	8.422888910971314e-07	p < 1e-257
CASRPGTANTEAFF	TCRBV05-04	TCRBJ01-01	3.3980823694346085e-08	2.1531138032803658e-06	nan
CASRPGTANTGELFF	TCRBV06-05	TCRBJ02-02	1.2223073727047713e-07	2.4306240596235507e-06	nan
CASRPGTASNQPQHF	TCRBV04-01	TCRBJ01-05	5.356917795455324e-09	5.434086738870735e-07	p < 1e-257
CASRPGTAYEQYF	TCRBV05-06	TCRBJ02-07	3.775650682370473e-08	9.59330264568962e-07	p < 1e-257
CASRPGTAYGYTF	TCRBV06-05	TCRBJ01-02	9.962153392985769e-08	1.2485294374991408e-06	p < 1e-257
CASRPGTDNSPLHF	TCRBV06-05	TCRBJ01-06	5.8265126414337376e-08	1.0860576252982689e-06	p < 1e-257
CASRPGTDYEQYF	TCRBV11-01	TCRBJ02-07	1.400966460003551e-09	4.78601185427871e-07	p < 1e-257
CASRPGTDYGYTF	TCRBV19-01	TCRBJ01-02	1.197111395702824e-07	1.5747503914381262e-06	p < 1e-257
CASRPGTENSPLHF	TCRBV05-01	TCRBJ01-06	1.369058942687807e-08	8.033318577897029e-07	p < 1e-257
CASRPGTGAYEQYF	TCRBV05-04	TCRBJ02-07	7.868205013571319e-08	1.2595578703105115e-06	p < 1e-257
CASRPGTGELFF	TCRBV11-03	TCRBJ02-02	6.068325614861544e-08	1.0154465648007451e-06	p < 1e-257
CASRPGTGGSYEQYF	TCRBV05-04	TCRBJ02-07	5.968587919970831e-08	9.050236445720332e-07	p < 1e-257
CASRPGTGGTGELFF	TCRBV07-07	TCRBJ02-02	6.440098162930105e-09	9.80637752523871e-07	p < 1e-257
CASRPGTGNQPQHF	TCRBV07-02	TCRBJ01-05	1.440836219498751e-07	1.3149987549619383e-06	p < 1e-257
CASRPGTGNSPLHF	TCRBV05-01	TCRBJ01-06	8.889907362846297e-08	1.0886587463076903e-06	p < 1e-257
CASRPGTGPYEQYF	TCRBV07-08	TCRBJ02-07	1.24940158935784e-08	9.071925278728732e-07	p < 1e-257
CASRPGTGSYEQYF	TCRBV11-02	TCRBJ02-07	7.521989348906661e-08	1.53517484409467e-06	p < 1e-257
CASRPGTLNTGELFF	TCRBV07-03	TCRBJ02-02	3.708649981032224e-09	5.62362097111134e-07	p < 1e-257
CASRPGTNTGELFF	TCRBV11-03	TCRBJ02-02	4.110883652665726e-08	9.28588516609346e-07	p < 1e-257
CASRPGTNYGYTF	TCRBV05-04	TCRBJ01-02	5.9366529922833625e-08	9.871117474358677e-07	p < 1e-257
CASRPGTSGNNEQFF	TCRBV07-06	TCRBJ02-01	6.889648162433786e-09	5.957160877910124e-07	p < 1e-257
CASRPGTSGNTIYF	TCRBV11-02	TCRBJ01-03	3.379879367559031e-08	8.649280734597582e-07	p < 1e-257
CASRPGTSGSYEQYF	TCRBV05-06	TCRBJ02-07	3.631646642143018e-08	1.0159857182357472e-06	p < 1e-257
CASRPGTSGTNEQFF	TCRBV06-09	TCRBJ02-01	1.1817591115371437e-08	1.3494205129537168e-07	7.276395225307676e-158
CASRPGTVNTGELFF	TCRBV06-05	TCRBJ02-02	3.5732165918555875e-08	8.436481912389178e-07	p < 1e-257
CASRPGTVSYEQYF	TCRBV05-05	TCRBJ02-07	6.832975018109676e-09	5.443663247839442e-07	p < 1e-257
CASRPLAGGYNEQFF	TCRBV06-04	TCRBJ02-01	2.703188821576052e-08	1.2964063920238985e-06	p < 1e-257
CASRPNSGNTIYF	TCRBV07-06	TCRBJ01-03	1.0305864762983912e-08	8.713270743731691e-07	p < 1e-257
CASRPNTGELFF	TCRBV09-01	TCRBJ02-02	3.008834997033472e-07	3.305416316541732e-06	nan
CASRPPGQGNSPLHF	TCRBV25-01	TCRBJ01-06	7.200095853857487e-09	6.108811823028806e-07	p < 1e-257
CASRPPGSGNTIYF	TCRBV04-02	TCRBJ01-03	1.3508136725065463e-09	3.779273052337674e-07	1.1834984526588471e-151
CASRPPSTDTQYF	TCRBV09-01	TCRBJ02-03	2.750101364573686e-08	9.08421235717547e-07	p < 1e-257
CASRPQGAGEKLFF	TCRBV06-06	TCRBJ01-04	1.7467830769986854e-08	6.797611804620657e-07	p < 1e-257
CASRPQGASNQPQHF	TCRBV16-01	TCRBJ01-05	1.0922893333716315e-09	5.156047754486589e-07	p < 1e-257
CASRPQGFGEKLFF	TCRBV27-01	TCRBJ01-04	1.9226722466091892e-09	6.700093784275392e-08	1.1941338573772638e-152
CASRPQGSGNTIYF	TCRBV05-01	TCRBJ01-03	1.3375752818735398e-07	1.5036869137587924e-06	p < 1e-257
CASRPQNTEAFF	TCRBV12-05	TCRBJ01-01	1.463812266567001e-09	5.632953658852428e-07	p < 1e-257
CASRPQSSYNSPLHF	TCRBV07-08	TCRBJ01-06	2.937742918076567e-09	4.5651802468740026e-07	2.0192237995290903e-157
CASRPQVNTEAFF	TCRBV18-01	TCRBJ01-01	4.91523924333344e-09	5.098193245578871e-07	1.2217899651414865e-153
CASRPRGGNTEAFF	TCRBV05-06	TCRBJ01-01	3.462198520517648e-08	7.784187103262116e-07	p < 1e-257
CASRPRTGPNYGYTF	TCRBV07-08	TCRBJ01-02	9.142353660806301e-10	6.28473607370289e-08	3.628505796083975e-159
CASRPSASGNTIYF	TCRBV05-01	TCRBJ01-03	6.364905338098462e-09	9.474830994742977e-08	2.7829334292803273e-166
CASRPSGANVLTF	TCRBV07-03	TCRBJ02-06	5.9507514588370655e-08	3.734234304097984e-06	nan
CASRPSGGAYEQYF	TCRBV05-04	TCRBJ02-07	2.7226444645269684e-08	7.26467968017575e-07	p < 1e-257
CASRPSGGSYEQYF	TCRBV06-06	TCRBJ02-07	1.0427051090538037e-07	1.0901397499031898e-06	p < 1e-257
CASRPSGGYNEQFF	TCRBV04-01	TCRBJ02-01	2.0282584468985904e-08	8.862816037206403e-07	p < 1e-257
CASRPSGQETQYF	TCRBV07-02	TCRBJ02-05	6.165690551039424e-08	9.014399442684466e-07	p < 1e-257
CASRPSGRASYNEQFF	TCRBV06-06	TCRBJ02-01	1.5522332428593467e-09	9.460153015782297e-08	5.997838198698856e-144
CASRPSGSNNEQFF	TCRBV10-01	TCRBJ02-01	4.52363158300527e-09	9.477868100902945e-08	2.7796872287715743e-166
CASRPSSGNTIYF	TCRBV02-01	TCRBJ01-03	3.352089774725704e-07	2.973254369808236e-06	nan
CASRPSSYNSPLHF	TCRBV06-06	TCRBJ01-06	7.857022800190397e-08	1.419482595794357e-06	p < 1e-257
CASRPSTGVNTEAFF	TCRBV10-02	TCRBJ01-01	1.107265040604033e-09	9.47789496545166e-08	5.99983695148025e-144
CASRPTATGNTIYF	TCRBV05-01	TCRBJ01-03	1.693381667441286e-09	7.073591650945402e-08	6.176204702015652e-161
CASRPTATNEKLFF	TCRBV07-09	TCRBJ01-04	3.2058701622778635e-08	8.835858132131716e-07	p < 1e-257
CASRPTENTEAFF	TCRBV05-01	TCRBJ01-01	5.884917324818618e-08	9.654777783962386e-07	p < 1e-257
CASRPTENYGYTF	TCRBV05-08	TCRBJ01-02	7.407346485344453e-10	6.072263441321309e-07	p < 1e-257
CASRPTGAGNTIYF	TCRBV19-01	TCRBJ01-03	8.603801036727632e-08	1.3777665563762529e-06	p < 1e-257
CASRPTGDTGELFF	TCRBV05-08	TCRBJ02-02	1.349870850356499e-09	4.723568781914378e-07	p < 1e-257
CASRPTGDYGYTF	TCRBV06-05	TCRBJ01-02	2.039344308684722e-07	1.86970508901872e-06	p < 1e-257
CASRPTGGAETQYF	TCRBV10-03	TCRBJ02-05	1.8950704842866984e-10	3.010166218764564e-07	8.735127766872981e-173
CASRPTGGDGYTF	TCRBV10-02	TCRBJ01-02	7.064454918292896e-09	6.33576992072148e-07	p < 1e-257
CASRPTGGETQYF	TCRBV05-04	TCRBJ02-05	4.334963193473768e-08	1.0798926162497709e-06	p < 1e-257
CASRPTGGFGNTIYF	TCRBV05-01	TCRBJ01-03	1.884620492808093e-09	9.040641079573945e-08	1.0017425702384209e-159
CASRPTGGGEKLFF	TCRBV10-02	TCRBJ01-04	6.183095997762701e-09	8.45123878375457e-07	p < 1e-257
CASRPTGGGGYTF	TCRBV04-01	TCRBJ01-02	7.117144821705371e-09	8.72532018500236e-07	p < 1e-257
CASRPTGGGQPQHF	TCRBV06-06	TCRBJ01-05	4.2816650009048045e-08	1.1963178910788711e-06	p < 1e-257
CASRPTGGGSPLHF	TCRBV16-01	TCRBJ01-06	3.3367935070201757e-10	3.302210183925669e-07	6.462008181830179e-175
CASRPTGGGTEAFF	TCRBV06-05	TCRBJ01-01	1.3039038889667214e-07	1.140046771199163e-06	p < 1e-257
CASRPTGGGYGYTF	TCRBV27-01	TCRBJ01-02	9.715172445765865e-08	1.1490283815622e-06	p < 1e-257
CASRPTGGLGNTIYF	TCRBV06-06	TCRBJ01-03	3.258061617967929e-09	6.294769506650497e-08	2.7367075893346285e-159
CASRPTGGNSPLHF	TCRBV07-02	TCRBJ01-06	2.9207445945748272e-08	9.307301972014364e-07	p < 1e-257
CASRPTGGNTEAFF	TCRBV07-08	TCRBJ01-01	3.4658819075706334e-08	1.7162645081430444e-06	p < 1e-257
CASRPTGGNYGYTF	TCRBV07-02	TCRBJ01-02	5.506152507060127e-08	1.3688926957269944e-06	p < 1e-257
CASRPTGGRQPQHF	TCRBV10-03	TCRBJ01-05	5.194153419685946e-11	2.497877284287876e-07	1.0485398970031936e-178
CASRPTGGSGGYTF	TCRBV28-01	TCRBJ01-02	5.1600284838910624e-09	7.862394664816314e-08	1.303865454646363e-177
CASRPTGGSGNTIYF	TCRBV07-09	TCRBJ01-03	5.8075366973559255e-08	1.2576804423618356e-06	p < 1e-257
CASRPTGGSYNEQFF	TCRBV04-02	TCRBJ02-01	3.469649474956648e-09	8.629242980320665e-07	p < 1e-257
CASRPTGGTEAFF	TCRBV27-01	TCRBJ01-01	2.0502780994875226e-07	3.175635763084876e-06	nan
CASRPTGLGNQPQHF	TCRBV18-01	TCRBJ01-05	3.5957203809704476e-10	3.268848819517522e-07	1.6865991413141548e-169
CASRPTGNSNQPQHF	TCRBV05-01	TCRBJ01-05	1.2687436657485817e-08	6.880620948768668e-07	p < 1e-257
CASRPTGNTEAFF	TCRBV09-01	TCRBJ01-01	1.5080905820421086e-07	3.633543492158592e-06	nan
CASRPTGNTGELFF	TCRBV05-05	TCRBJ02-02	1.208744897170898e-08	1.6694012334176169e-06	p < 1e-257
CASRPTGNYGYTF	TCRBV27-01	TCRBJ01-02	2.8523187358894824e-07	3.301411972169144e-06	nan
CASRPTGSGNTIYF	TCRBV05-01	TCRBJ01-03	1.0948620028450761e-07	1.9933396942594096e-06	nan
CASRPTGSPGNTIYF	TCRBV05-06	TCRBJ01-03	7.33477510942871e-10	3.9153173098994255e-08	9.960677251829104e-233
CASRPTGSSYNEQFF	TCRBV05-04	TCRBJ02-01	3.4312734173131e-08	9.170835644843636e-07	p < 1e-257
CASRPTGTGELFF	TCRBV19-01	TCRBJ02-02	1.3372026639854866e-07	1.3228350665773214e-06	p < 1e-257
CASRPTGTGNTIYF	TCRBV28-01	TCRBJ01-03	4.62184699256799e-08	9.792269025876194e-07	p < 1e-257
CASRPTGTNYGYTF	TCRBV11-02	TCRBJ01-02	1.0940649959546697e-08	6.571468712347477e-07	p < 1e-257
CASRPTGVAGELFF	TCRBV27-01	TCRBJ02-02	6.3648271601008e-09	7.870405849139032e-08	1.3644399965743578e-177
CASRPTNTGELFF	TCRBV25-01	TCRBJ02-02	4.58264095371602e-08	9.381285316823238e-07	p < 1e-257
CASRPTSGGLDTQYF	TCRBV07-02	TCRBJ02-03	1.6049950634548311e-09	7.471751456952284e-08	2.895460974372709e-169
CASRPTVNTEAFF	TCRBV05-01	TCRBJ01-01	1.439701954770294e-07	2.219068925891404e-06	nan
CASRPVNNEKLFF	TCRBV13-01	TCRBJ01-04	9.768354410018767e-11	3.521117954364286e-08	5.993118663302101e-158
CASRPWGSSYEQYF	TCRBV05-06	TCRBJ02-07	3.3724088037746803e-09	7.082155672047893e-08	5.9978014362593e-195
CASRQAGETQYF	TCRBV19-01	TCRBJ02-05	7.935573631341817e-08	1.1499275865451744e-06	p < 1e-257
CASRQAGGSSYNEQFF	TCRBV07-02	TCRBJ02-01	1.276680858145713e-09	5.4728832082709054e-08	2.155197552907533e-181
CASRQAYEQYF	TCRBV25-01	TCRBJ02-07	9.51183812042612e-08	1.2152135892954289e-06	p < 1e-257
CASRQDRENTEAFF	TCRBV04-02	TCRBJ01-01	1.1042884359194134e-09	9.46922900762808e-08	2.7829585784178206e-166
CASRQDRGGSYEQYF	TCRBV11-02	TCRBJ02-07	1.3295815252690795e-09	5.4808628255837545e-08	5.997445706407479e-168
CASRQDRQETQYF	TCRBV11-02	TCRBJ02-05	3.926072707509808e-09	5.885749791399784e-08	3.957064129544034e-150
CASRQDSNQPQHF	TCRBV07-09	TCRBJ01-05	1.904206596677477e-07	1.7564413073465145e-06	p < 1e-257
CASRQENTGELFF	TCRBV09-01	TCRBJ02-02	4.9729453328438094e-08	8.570182332433944e-07	p < 1e-257
CASRQEPSYEQYF	TCRBV18-01	TCRBJ02-07	7.4463737926877e-10	5.8976150349645234e-08	1.2918663270690991e-207
CASRQGADTGELFF	TCRBV10-02	TCRBJ02-02	8.811251257445865e-09	6.445580379926614e-07	p < 1e-257
CASRQGAEAFF	TCRBV14-01	TCRBJ01-01	3.3654343423394936e-08	1.2555747835517911e-06	p < 1e-257
CASRQGAGGELFF	TCRBV07-08	TCRBJ02-02	2.9843217704883287e-09	5.410609879083085e-07	p < 1e-257
CASRQGAGGYTF	TCRBV05-01	TCRBJ01-02	7.279519856886394e-08	1.8597226058152897e-06	p < 1e-257
CASRQGAGQPQHF	TCRBV10-02	TCRBJ01-05	1.985400132835292e-08	1.5996651429405002e-06	p < 1e-257
CASRQGAGTEAFF	TCRBV05-01	TCRBJ01-01	1.677443214621665e-07	1.5816401387270814e-06	p < 1e-257
CASRQGAGTGELFF	TCRBV19-01	TCRBJ02-02	7.672687839219067e-08	1.1243266749438952e-06	p < 1e-257
CASRQGAGYGYTF	TCRBV07-06	TCRBJ01-02	1.87118185233294e-08	1.1518829518420245e-06	p < 1e-257
CASRQGAMNTEAFF	TCRBV13-01	TCRBJ01-01	3.919191802007444e-09	5.88479439004471e-07	p < 1e-257
CASRQGANSPLHF	TCRBV25-01	TCRBJ01-06	4.2970428238053e-08	8.145467515109641e-07	p < 1e-257
CASRQGANTGELFF	TCRBV05-01	TCRBJ02-02	2.8744382916179664e-07	2.78528602908639e-06	nan
CASRQGAREQYF	TCRBV05-06	TCRBJ02-07	9.02073826246449e-09	5.845631114914123e-07	p < 1e-257
CASRQGARGYTF	TCRBV05-06	TCRBJ01-02	1.7765157349753193e-08	9.6698329130589e-07	p < 1e-257
CASRQGARTEAFF	TCRBV07-03	TCRBJ01-01	5.97055491050079e-09	8.65856733151804e-07	p < 1e-257
CASRQGAVTGELFF	TCRBV15-01	TCRBJ02-02	6.517977936606083e-11	2.0766082023190002e-07	1.488344977862579e-143
CASRQGDTGELFF	TCRBV05-05	TCRBJ02-02	1.6338578321779458e-08	7.031120167472283e-07	p < 1e-257
CASRQGDTQYF	TCRBV07-03	TCRBJ02-03	7.127736903110203e-08	1.2247996289964623e-06	p < 1e-257
CASRQGEETQYF	TCRBV13-01	TCRBJ02-05	9.045280199713193e-09	6.220101253657333e-07	p < 1e-257
CASRQGGNTGELFF	TCRBV12-05	TCRBJ02-02	2.921720926640103e-09	1.1026760013111511e-06	p < 1e-257
CASRQGGSNQPQHF	TCRBV10-02	TCRBJ01-05	6.365908157717266e-08	1.960886133746796e-06	nan
CASRQGGSTEAFF	TCRBV05-08	TCRBJ01-01	3.708927538018105e-09	4.540090878976964e-07	1.0737675208230988e-144
CASRQGGVEKLFF	TCRBV11-02	TCRBJ01-04	3.121429401298486e-09	7.466834018388457e-08	2.731751665844122e-169
CASRQGIATNEKLFF	TCRBV14-01	TCRBJ01-04	2.151596117882099e-09	6.678655881678622e-08	1.2967619344479709e-152
CASRQGLAENNEQFF	TCRBV05-01	TCRBJ02-01	5.149755188720089e-10	4.6898526726521126e-08	1.0005469850039509e-171
CASRQGLVETQYF	TCRBV18-01	TCRBJ02-05	7.398970495786037e-10	8.667416145751231e-08	9.9908774524873e-174
CASRQGLYNEQFF	TCRBV10-03	TCRBJ02-01	3.923840538318324e-09	4.870548723860965e-07	9.820144051455176e-156
CASRQGMNTEAFF	TCRBV10-01	TCRBJ01-01	2.696913686182056e-07	3.444192237339172e-06	nan
CASRQGNTIYF	TCRBV30-01	TCRBJ01-03	4.098525141635857e-08	1.0592486183578193e-06	p < 1e-257
CASRQGPNEKLFF	TCRBV18-01	TCRBJ01-04	1.3356037535257086e-08	8.178822655648065e-07	p < 1e-257
CASRQGPNTEAFF	TCRBV10-01	TCRBJ01-01	1.107769903276372e-07	1.952730109812996e-06	nan
CASRQGPSNEKLFF	TCRBV07-02	TCRBJ01-04	4.5898300041942454e-09	9.082070575907456e-08	1.0015463952353589e-159
CASRQGRETQYF	TCRBV05-06	TCRBJ02-05	8.161947959883776e-08	1.139310714374248e-06	p < 1e-257
CASRQGRNQPQHF	TCRBV25-01	TCRBJ01-05	1.05486402168549e-07	1.1467351557613949e-06	p < 1e-257
CASRQGRNSPLHF	TCRBV06-04	TCRBJ01-06	1.2364858655058796e-08	6.128674379652077e-07	p < 1e-257
CASRQGSNTGELFF	TCRBV07-03	TCRBJ02-02	3.1064375112152294e-08	1.1722164288314557e-06	p < 1e-257
CASRQGTDTQYF	TCRBV13-01	TCRBJ02-03	3.798555406332808e-08	2.2175631336185e-06	nan
CASRQGTGELFF	TCRBV18-01	TCRBJ02-02	6.758624538569515e-08	2.118035153606693e-06	nan
CASRQGTNTEAFF	TCRBV04-01	TCRBJ01-01	5.1183152543864144e-08	1.332694617450372e-06	p < 1e-257
CASRQGYEQYF	TCRBV25-01	TCRBJ02-07	5.63741709847554e-07	4.600527308287649e-06	nan
CASRQGYTEAFF	TCRBV10-02	TCRBJ01-01	1.0601598365738836e-07	1.442326524965236e-06	p < 1e-257
CASRQHYGYTF	TCRBV05-06	TCRBJ01-02	5.879909948986276e-09	9.859591060584596e-08	1.292807517186073e-149
CASRQLNTEAFF	TCRBV10-02	TCRBJ01-01	1.065635092312853e-07	1.5083268968802832e-06	p < 1e-257
CASRQMNTEAFF	TCRBV11-02	TCRBJ01-01	8.711277140122693e-08	1.3904392003950754e-06	p < 1e-257
CASRQNMNTEAFF	TCRBV10-02	TCRBJ01-01	7.865193154910228e-09	5.490593103366758e-07	p < 1e-257
CASRQNTGELFF	TCRBV25-01	TCRBJ02-02	1.4576089987760166e-07	2.768991827476914e-06	nan
CASRQNYGYTF	TCRBV04-01	TCRBJ01-02	6.187493366528495e-08	2.447216951252169e-06	nan
CASRQPQHF	TCRBV23-01	TCRBJ01-05	1.822492409878412e-08	3.442043455866766e-07	p < 1e-257
CASRQQENTEAFF	TCRBV07-03	TCRBJ01-01	9.547216887961967e-10	4.039180598724957e-07	p < 1e-257
CASRQQGAGNTIYF	TCRBV14-01	TCRBJ01-03	1.651081187682345e-09	5.96726500533887e-07	p < 1e-257
CASRQQGDTEAFF	TCRBV11-01	TCRBJ01-01	1.261190652564049e-09	3.803285760337143e-07	7.756851995402136e-155
CASRQQGNTEAFF	TCRBV06-06	TCRBJ01-01	1.4465068906308913e-07	1.3162947556254192e-06	p < 1e-257
CASRQQGTGELFF	TCRBV04-01	TCRBJ02-02	6.0741012888950965e-09	5.302191336186409e-07	p < 1e-257
CASRQQGYEQYF	TCRBV05-05	TCRBJ02-07	6.884435489761557e-09	6.097282928836501e-07	p < 1e-257
CASRQQVSNQPQHF	TCRBV27-01	TCRBJ01-05	4.611804659098716e-09	6.290269589438677e-08	1.0004941296718532e-174
CASRQSNTEAFF	TCRBV12-05	TCRBJ01-01	4.7868709625269865e-09	4.899026317653523e-07	1.9443340767742161e-147
CASRQSSGNTIYF	TCRBV02-01	TCRBJ01-03	3.670117823046708e-07	3.165794434333401e-06	nan
CASRQSSYNEQFF	TCRBV10-02	TCRBJ02-01	5.0412503211433466e-08	1.602666605129757e-06	p < 1e-257
CASRQSTDTQYF	TCRBV10-02	TCRBJ02-03	6.940545170309661e-08	1.65525351806884e-06	p < 1e-257
CASRQTGANTEAFF	TCRBV04-03	TCRBJ01-01	9.173576918368239e-10	3.350788694934408e-07	1.039444611618689e-141
CASRQTGGGQPQHF	TCRBV09-01	TCRBJ01-05	1.767277972471071e-09	3.8716208383996273e-07	1.5783339138361696e-145
CASRQTGGRNTIYF	TCRBV25-01	TCRBJ01-03	4.5359668013056815e-10	5.0991711442822943e-08	1.2916935766389453e-194
CASRQTGGTEAFF	TCRBV27-01	TCRBJ01-01	6.680693436801016e-08	1.0985124884629695e-06	p < 1e-257
CASRQTGGWTEAFF	TCRBV06-06	TCRBJ01-01	7.54136462764048e-10	5.495072103387514e-08	2.6642398844583047e-141
CASRQTGNYGYTF	TCRBV07-02	TCRBJ01-02	2.796602678265621e-08	9.4024365819241e-07	p < 1e-257
CASRQTNTGELFF	TCRBV27-01	TCRBJ02-02	1.119229362548285e-07	1.10861853860412e-06	p < 1e-257
CASRQTVNTEAFF	TCRBV07-09	TCRBJ01-01	3.7441742956622886e-08	8.89326152237831e-07	p < 1e-257
CASRQYSNQPQHF	TCRBV05-08	TCRBJ01-05	2.7492766457460748e-08	1.356967905830866e-06	p < 1e-257
CASRRADTQYF	TCRBV25-01	TCRBJ02-03	1.1043389461898377e-07	1.7440635271193913e-06	nan
CASRRAGGTDTQYF	TCRBV04-01	TCRBJ02-03	1.4782121505121784e-08	9.317534571552324e-07	p < 1e-257
CASRRDGNSPLHF	TCRBV10-01	TCRBJ01-06	8.646087387822488e-09	8.330947790220556e-07	p < 1e-257
CASRRDGNTEAFF	TCRBV11-02	TCRBJ01-01	2.7222244308070372e-08	1.9503437134524205e-06	nan
CASRRDGNTGELFF	TCRBV25-01	TCRBJ02-02	2.1434060548553493e-08	9.89886957664797e-07	p < 1e-257
CASRRDGNYGYTF	TCRBV27-01	TCRBJ01-02	8.547648627630235e-08	1.5297960905961252e-06	p < 1e-257
CASRRDGSSYEQYF	TCRBV06-04	TCRBJ02-07	8.902067481810751e-09	7.059782330245357e-07	p < 1e-257
CASRRDGSYEQYF	TCRBV06-06	TCRBJ02-07	8.734526001392213e-08	1.635218099487524e-06	p < 1e-257
CASRRDGTYEQYF	TCRBV28-01	TCRBJ02-07	6.445087529577707e-08	1.0258091400480057e-06	p < 1e-257
CASRRDGYEQYF	TCRBV11-02	TCRBJ02-07	3.395433776260352e-08	8.919797763720915e-07	p < 1e-257
CASRRDLGTGELFF	TCRBV05-04	TCRBJ02-02	2.837335183399324e-09	7.87860380742961e-08	7.73945906583517e-159
CASRRDLNQPQHF	TCRBV07-08	TCRBJ01-05	8.426429616470913e-09	5.651920680007235e-07	p < 1e-257
CASRRDMNTEAFF	TCRBV11-02	TCRBJ01-01	4.628649962101052e-08	1.1365780099387825e-06	p < 1e-257
CASRRDRANTGELFF	TCRBV07-02	TCRBJ02-02	2.8669349724522293e-08	8.395378092768437e-07	p < 1e-257
CASRRDRDTEAFF	TCRBV07-02	TCRBJ01-01	6.324918985617351e-08	1.1955800033414523e-06	p < 1e-257
CASRRDRENSPLHF	TCRBV10-03	TCRBJ01-06	4.91837351130224e-10	3.039182207564963e-07	4.0279953474848813e-144
CASRRDRGETQYF	TCRBV09-01	TCRBJ02-05	7.315160108643336e-08	1.0278244238129972e-06	p < 1e-257
CASRRDRGNTEAFF	TCRBV06-04	TCRBJ01-01	8.311657688353849e-08	1.8994589090959389e-06	p < 1e-257
CASRRDRGTDTQYF	TCRBV05-04	TCRBJ02-03	8.520440764708045e-08	1.653536503621357e-06	p < 1e-257
CASRRDRGTGELFF	TCRBV07-02	TCRBJ02-02	4.870222849984426e-08	1.2253458626613204e-06	p < 1e-257
CASRRDRGYGYTF	TCRBV09-01	TCRBJ01-02	6.674173403344645e-08	1.015962758011748e-06	p < 1e-257
CASRRDRNTGELFF	TCRBV05-04	TCRBJ02-02	4.574068303351917e-08	1.822910231129862e-06	p < 1e-257
CASRRDRNYGYTF	TCRBV07-03	TCRBJ01-02	5.312344723546625e-09	1.1828800105497289e-06	p < 1e-257
CASRRDRSSGNTIYF	TCRBV10-02	TCRBJ01-03	5.937393927567953e-09	7.673935123719766e-07	p < 1e-257
CASRRDSMNTEAFF	TCRBV05-05	TCRBJ01-01	8.962224459768827e-09	7.97034537650845e-07	p < 1e-257
CASRRDSNSPLHF	TCRBV18-01	TCRBJ01-06	5.3002894911277145e-09	1.1202236040540038e-06	p < 1e-257
CASRRDSNTEAFF	TCRBV05-04	TCRBJ01-01	3.976050571391613e-08	1.1930786443865036e-06	p < 1e-257
CASRRDSNTGELFF	TCRBV05-01	TCRBJ02-02	1.2444818001166626e-07	1.6031359469428903e-06	p < 1e-257
CASRRDSPYEQYF	TCRBV06-04	TCRBJ02-07	8.002259602118136e-09	7.67924026583571e-07	p < 1e-257
CASRRDSQETQYF	TCRBV25-01	TCRBJ02-05	5.00051842721413e-08	2.154746742282434e-06	nan
CASRRDSSTDTQYF	TCRBV10-01	TCRBJ02-03	5.5195824346272816e-08	8.675953795638296e-07	p < 1e-257
CASRRDSTYEQYF	TCRBV07-09	TCRBJ02-07	2.8930843837457937e-08	9.250104367114216e-07	p < 1e-257
CASRRDSYEQYF	TCRBV07-09	TCRBJ02-07	2.2989548783704865e-07	3.693210227134414e-06	nan
CASRRDSYNEQFF	TCRBV05-04	TCRBJ02-01	1.227523877828876e-07	2.448318493958379e-06	nan
CASRRDTDTQYF	TCRBV11-02	TCRBJ02-03	7.583661227852177e-08	1.3671781673059723e-06	p < 1e-257
CASRRDTEAFF	TCRBV07-09	TCRBJ01-01	2.989296516548671e-07	4.06685173953923e-06	nan
CASRRDTNQPQHF	TCRBV04-01	TCRBJ01-05	8.112756359444841e-09	6.40091739778999e-07	p < 1e-257
CASRRDTNTGELFF	TCRBV09-01	TCRBJ02-02	3.2303580747004214e-08	1.080600036186623e-06	p < 1e-257
CASRRDYGYTF	TCRBV05-01	TCRBJ01-02	1.299046205226557e-07	2.6102971570199247e-06	nan
CASRREGTDTQYF	TCRBV18-01	TCRBJ02-03	1.8114668599401972e-08	9.180085042180908e-07	p < 1e-257
CASRRENTEAFF	TCRBV07-09	TCRBJ01-01	2.274823531581264e-07	1.99767690328325e-06	nan
CASRREPNSPLHF	TCRBV04-02	TCRBJ01-06	4.591355901689488e-10	8.262747090984494e-08	1.2914437635012498e-146
CASRRETGELFF	TCRBV25-01	TCRBJ02-02	4.3747087020236927e-08	8.286963048392262e-07	p < 1e-257
CASRRETQYF	TCRBV06-04	TCRBJ02-05	2.5293567248479943e-08	2.5185431803440208e-06	nan
CASRRGAGETQYF	TCRBV07-02	TCRBJ02-05	2.255536104567025e-08	9.43381398015698e-07	p < 1e-257
CASRRGANEKLFF	TCRBV14-01	TCRBJ01-04	1.3314520475308584e-08	1.0841503265738286e-06	p < 1e-257
CASRRGAYEQYF	TCRBV05-05	TCRBJ02-07	3.5789204865780376e-08	9.92371780584522e-07	p < 1e-257
CASRRGDGYTF	TCRBV10-02	TCRBJ01-02	4.1331015619587015e-08	9.367268290270794e-07	p < 1e-257
CASRRGDQPQHF	TCRBV07-09	TCRBJ01-05	7.81692660181451e-08	1.7806721091278625e-06	p < 1e-257
CASRRGDTQYF	TCRBV07-09	TCRBJ02-03	1.991400695882917e-07	2.5297196088227003e-06	nan
CASRRGEQYF	TCRBV12-05	TCRBJ02-07	2.340880228696317e-09	4.216136853331085e-07	3.9148082357457204e-151
CASRRGGDTEAFF	TCRBV25-01	TCRBJ01-01	4.6930520535723693e-08	8.488255251660191e-07	p < 1e-257
CASRRGGEQYF	TCRBV11-02	TCRBJ02-07	1.0709749922020337e-07	1.0643357619511093e-06	p < 1e-257
CASRRGGGETQYF	TCRBV05-01	TCRBJ02-05	1.2738723268524126e-07	1.163099698634865e-06	p < 1e-257
CASRRGGGTDTQYF	TCRBV07-02	TCRBJ02-03	1.2520439886281558e-07	1.2200425930493526e-06	p < 1e-257
CASRRGGNSPLHF	TCRBV11-03	TCRBJ01-06	1.0573094305390773e-08	6.589306672285996e-07	p < 1e-257
CASRRGGNTGELFF	TCRBV07-03	TCRBJ02-02	5.36520492161004e-08	1.6511533369508429e-06	p < 1e-257
CASRRGGQETQYF	TCRBV25-01	TCRBJ02-05	1.310073000224809e-07	1.6169639626582294e-06	p < 1e-257
CASRRGGSYNEQFF	TCRBV07-02	TCRBJ02-01	1.3395525073033406e-07	1.6752807617045392e-06	p < 1e-257
CASRRGLEQFF	TCRBV11-03	TCRBJ02-01	2.1894387759268913e-09	8.254600161257799e-08	1.297464726547362e-146
CASRRGLNTEAFF	TCRBV10-02	TCRBJ01-01	1.411485490364759e-07	2.7129366912998515e-06	nan
CASRRGLNTGELFF	TCRBV13-01	TCRBJ02-02	5.146375379341782e-09	6.896935331419354e-07	p < 1e-257
CASRRGNTEAFF	TCRBV12-05	TCRBJ01-01	2.312695172422909e-08	5.20864216286642e-06	nan
CASRRGNTGELFF	TCRBV07-07	TCRBJ02-02	2.8407158904441715e-08	2.194104311107425e-06	nan
CASRRGPNYGYTF	TCRBV10-02	TCRBJ01-02	2.936153604587609e-08	7.616473632246556e-07	p < 1e-257
CASRRGPSTDTQYF	TCRBV04-01	TCRBJ02-03	1.956048665633136e-08	7.243002811217738e-07	p < 1e-257
CASRRGQETQYF	TCRBV05-08	TCRBJ02-05	5.769463586604098e-08	2.509622014167083e-06	nan
CASRRGQGAYEQYF	TCRBV14-01	TCRBJ02-07	1.7999600222196853e-08	1.3152859851340269e-06	p < 1e-257
CASRRGQGNSPLHF	TCRBV13-01	TCRBJ01-06	1.875878758382504e-09	7.126493641844359e-07	p < 1e-257
CASRRGQGTYNSPLHF	TCRBV27-01	TCRBJ01-06	3.926985043506275e-09	1.027511838371374e-07	2.7836498049236185e-155
CASRRGQGYEQYF	TCRBV25-01	TCRBJ02-07	5.392802396770948e-08	9.346866199266984e-07	p < 1e-257
CASRRGQLNTEAFF	TCRBV05-06	TCRBJ01-01	2.1780789444815386e-08	8.22947668172383e-07	p < 1e-257
CASRRGQNYGYTF	TCRBV05-06	TCRBJ01-02	2.4629374679035644e-08	1.0011727498915312e-06	p < 1e-257
CASRRGRDTEAFF	TCRBV10-01	TCRBJ01-01	2.3035105421627337e-08	7.918107048186054e-07	p < 1e-257
CASRRGRQETQYF	TCRBV16-01	TCRBJ02-05	2.74432002109231e-09	5.65965319926057e-07	p < 1e-257
CASRRGSQPQHF	TCRBV12-02	TCRBJ01-05	4.9490244572040286e-08	4.778389337512976e-07	nan
CASRRGSSYEQYF	TCRBV05-06	TCRBJ02-07	1.2908692051728545e-07	1.7742862086509262e-06	p < 1e-257
CASRRGSSYNSPLHF	TCRBV07-02	TCRBJ01-06	4.915787078812481e-08	8.870881196313965e-07	p < 1e-257
CASRRGSTDTQYF	TCRBV05-05	TCRBJ02-03	5.512171346344622e-08	3.018645298459187e-06	nan
CASRRGSTEAFF	TCRBV04-01	TCRBJ01-01	4.1012952894706366e-08	8.594359802330582e-07	p < 1e-257
CASRRGTANTEAFF	TCRBV04-01	TCRBJ01-01	6.960131373959423e-09	5.361013747748336e-07	p < 1e-257
CASRRGTGTNEKLFF	TCRBV04-03	TCRBJ01-04	6.644721028050243e-10	5.47886693628947e-08	5.9974472557741895e-168
CASRRGTNEKLFF	TCRBV30-01	TCRBJ01-04	7.329918037928794e-09	1.742123866120686e-06	p < 1e-257
CASRRLAANTGELFF	TCRBV04-02	TCRBJ02-02	1.1759891087468883e-09	4.1034384504603844e-07	p < 1e-257
CASRRLAGAYNEQFF	TCRBV07-08	TCRBJ02-01	1.1732999864288972e-08	7.040182320182866e-07	p < 1e-257
CASRRLAGDNEQFF	TCRBV07-03	TCRBJ02-01	1.1582513970162984e-08	9.383645659707604e-07	p < 1e-257
CASRRLAGDTGELFF	TCRBV07-02	TCRBJ02-02	2.7040820139371032e-08	7.15100212950096e-07	p < 1e-257
CASRRLAGGETQYF	TCRBV11-01	TCRBJ02-05	4.609850021421801e-09	6.399978963372839e-07	p < 1e-257
CASRRLAGGNEQFF	TCRBV11-02	TCRBJ02-01	2.9146936705913505e-08	8.695366863989344e-07	p < 1e-257
CASRRLAGGPDTQYF	TCRBV10-02	TCRBJ02-03	8.72986929295042e-09	6.11804261062383e-07	p < 1e-257
CASRRLAGGTDTQYF	TCRBV25-01	TCRBJ02-03	8.10699044586644e-08	1.7329239014197124e-06	p < 1e-257
CASRRLAGGYEQYF	TCRBV07-02	TCRBJ02-07	3.95931466505694e-08	9.080105142347288e-07	p < 1e-257
CASRRNSGNTIYF	TCRBV13-01	TCRBJ01-03	3.016362163533211e-09	6.487848254039108e-07	p < 1e-257
CASRRNTIYF	TCRBV07-09	TCRBJ01-03	5.856809689325153e-09	8.131416542960082e-07	p < 1e-257
CASRRQANTEAFF	TCRBV10-01	TCRBJ01-01	2.594995210835272e-08	1.026516025527556e-06	p < 1e-257
CASRRQATNEKLFF	TCRBV04-01	TCRBJ01-04	1.1612850762782284e-08	7.385683192839794e-07	p < 1e-257
CASRRQGAETQYF	TCRBV10-02	TCRBJ02-05	1.5773712082014902e-08	6.507414458805246e-07	p < 1e-257
CASRRQGAGEKLFF	TCRBV27-01	TCRBJ01-04	4.306260844993549e-08	8.657624877832326e-07	p < 1e-257
CASRRQGAGELFF	TCRBV10-01	TCRBJ02-02	2.673326109837415e-08	9.21653727205112e-07	p < 1e-257
CASRRQGANEKLFF	TCRBV14-01	TCRBJ01-04	1.2704313760847965e-08	8.627903089171614e-07	p < 1e-257
CASRRQGANTGELFF	TCRBV06-05	TCRBJ02-02	1.6137563956670857e-07	1.5691877463233878e-06	p < 1e-257
CASRRQGASYEQYF	TCRBV05-08	TCRBJ02-07	8.177037245921854e-09	9.482930740733132e-07	p < 1e-257
CASRRQGATEAFF	TCRBV05-06	TCRBJ01-01	4.5569658877613e-08	1.024345142367672e-06	p < 1e-257
CASRRQGATNEKLFF	TCRBV05-01	TCRBJ01-04	8.541784993186275e-08	1.1271544577178285e-06	p < 1e-257
CASRRQGDTGELFF	TCRBV05-04	TCRBJ02-02	3.5222466837429704e-08	1.6204421185370452e-06	p < 1e-257
CASRRQGGSNQPQHF	TCRBV10-02	TCRBJ01-05	1.2668977098471713e-08	9.425911697803864e-07	p < 1e-257
CASRRQGGYGYTF	TCRBV11-02	TCRBJ01-02	6.482411348183969e-08	1.4182261527837533e-06	p < 1e-257
CASRRQGGYTF	TCRBV07-02	TCRBJ01-02	2.4920996971578763e-08	8.528470772349783e-07	p < 1e-257
CASRRQGLNYGYTF	TCRBV30-01	TCRBJ01-02	1.0249831531899214e-09	5.114861468622364e-07	p < 1e-257
CASRRQGMNTEAFF	TCRBV06-06	TCRBJ01-01	2.5289703218216844e-07	2.0738285360066786e-06	nan
CASRRQGNSNQPQHF	TCRBV06-06	TCRBJ01-05	3.195965610993432e-08	7.386338983148143e-07	p < 1e-257
CASRRQGNTGELFF	TCRBV05-01	TCRBJ02-02	2.093094329010749e-07	2.9441326287878e-06	nan
CASRRQGRETQYF	TCRBV14-01	TCRBJ02-05	1.2664937534505347e-08	9.57139451245106e-07	p < 1e-257
CASRRQGRTEAFF	TCRBV07-08	TCRBJ01-01	1.4668522907620025e-08	8.778869495830105e-07	p < 1e-257
CASRRQGSNQPQHF	TCRBV07-08	TCRBJ01-05	6.228680423505103e-08	1.7814673626379155e-06	p < 1e-257
CASRRQGSTDTQYF	TCRBV07-02	TCRBJ02-03	8.222838268630014e-08	1.5981623238872596e-06	p < 1e-257
CASRRQGSYNEQFF	TCRBV05-08	TCRBJ02-01	9.535436707156921e-09	9.322682551755794e-07	p < 1e-257
CASRRQGTDTQYF	TCRBV14-01	TCRBJ02-03	5.4095111514378665e-08	1.939754812944683e-06	nan
CASRRQGTGELFF	TCRBV05-08	TCRBJ02-02	1.4872331722884306e-08	1.377720839237383e-06	p < 1e-257
CASRRQGTYEQYF	TCRBV14-01	TCRBJ02-07	2.4517067511330644e-08	1.6543128926181504e-06	p < 1e-257
CASRRQGYGYTF	TCRBV05-06	TCRBJ01-02	9.314732557730037e-08	1.1845323194173993e-06	p < 1e-257
CASRRQLNTEAFF	TCRBV16-01	TCRBJ01-01	3.745403015899549e-09	2.074329337715339e-06	nan
CASRRQPNTEAFF	TCRBV11-02	TCRBJ01-01	1.5017893322921532e-08	9.39415561921374e-07	p < 1e-257
CASRRQSSYNSPLHF	TCRBV11-02	TCRBJ01-06	5.590406241041074e-09	5.890072019808135e-07	p < 1e-257
CASRRQTNTEAFF	TCRBV07-03	TCRBJ01-01	2.537818951549594e-09	8.854698892188355e-07	p < 1e-257
CASRRSGELFF	TCRBV18-01	TCRBJ02-02	4.767145705760019e-09	8.453092724899274e-07	p < 1e-257
CASRRSGGSYEQYF	TCRBV13-01	TCRBJ02-07	1.1571967998793784e-09	3.703222759475609e-07	3.766976605448349e-153
CASRRSGSSYNEQFF	TCRBV06-04	TCRBJ02-01	1.1887488858667904e-08	6.97140783978248e-07	p < 1e-257
CASRRSSYNEQFF	TCRBV07-09	TCRBJ02-01	2.0569954072855005e-07	1.7579265602751294e-06	p < 1e-257
CASRRSSYNSPLHF	TCRBV14-01	TCRBJ01-06	1.663767488981121e-08	1.8765171067055344e-06	nan
CASRRSTNEKLFF	TCRBV05-01	TCRBJ01-04	3.372009104865545e-08	8.8698769429886e-07	p < 1e-257
CASRRSYNEQFF	TCRBV12-04	TCRBJ02-01	6.3688327829832e-10	6.994206855410431e-07	p < 1e-257
CASRRSYNSPLHF	TCRBV05-01	TCRBJ01-06	3.5323735068629704e-08	1.0482890940826942e-06	p < 1e-257
CASRRTANTEAFF	TCRBV06-06	TCRBJ01-01	1.6018132921982908e-07	2.7204320916701863e-06	nan
CASRRTANTGELFF	TCRBV19-01	TCRBJ02-02	1.923282111421373e-07	2.190590017191884e-06	nan
CASRRTAQETQYF	TCRBV07-03	TCRBJ02-05	5.464253281939289e-09	1.0197606819190106e-06	p < 1e-257
CASRRTASYEQYF	TCRBV05-01	TCRBJ02-07	4.117873516198602e-08	8.93234985785465e-07	p < 1e-257
CASRRTDTQYF	TCRBV05-01	TCRBJ02-03	3.040932610240077e-07	4.097282669052173e-06	nan
CASRRTEAFF	TCRBV23-01	TCRBJ01-01	1.0747279266219061e-07	1.4612688023903924e-06	p < 1e-257
CASRRTENTEAFF	TCRBV05-01	TCRBJ01-01	1.4632811718125545e-07	3.1955992022939363e-06	nan
CASRRTENTGELFF	TCRBV02-01	TCRBJ02-02	6.329015663904238e-08	1.0622019728591471e-06	p < 1e-257
CASRRTESSYEQYF	TCRBV10-03	TCRBJ02-07	5.305305967914298e-10	3.563434278208658e-07	2.8841961626464216e-175
CASRRTGDNEQFF	TCRBV07-02	TCRBJ02-01	1.7455149166523012e-08	7.609220149369914e-07	p < 1e-257
CASRRTGDSPLHF	TCRBV09-01	TCRBJ01-06	1.0596487885847037e-08	7.026922256066694e-07	p < 1e-257
CASRRTGDSYEQYF	TCRBV07-02	TCRBJ02-07	2.3441964535532045e-08	8.514092394229119e-07	p < 1e-257
CASRRTGDTEAFF	TCRBV07-09	TCRBJ01-01	1.4070444625775696e-07	1.8570214843872209e-06	p < 1e-257
CASRRTGDTGELFF	TCRBV19-01	TCRBJ02-02	1.3409936089880958e-07	1.5579186060970908e-06	p < 1e-257
CASRRTGEETQYF	TCRBV05-04	TCRBJ02-05	3.8729525814112e-08	1.627094165207695e-06	p < 1e-257
CASRRTGENYGYTF	TCRBV05-06	TCRBJ01-02	8.996260301073158e-09	6.609389725434828e-07	p < 1e-257
CASRRTGGDEKLFF	TCRBV05-05	TCRBJ01-04	3.103302435507407e-09	6.10315645287852e-07	p < 1e-257
CASRRTGGDTDTQYF	TCRBV05-06	TCRBJ02-03	2.451995934549742e-09	5.48351921239488e-08	1.0005454243108928e-197
CASRRTGGGTEAFF	TCRBV11-02	TCRBJ01-01	2.584434650953115e-08	7.459865736555441e-07	p < 1e-257
CASRRTGGGYTF	TCRBV05-01	TCRBJ01-02	7.198293635917582e-08	1.0283858196251337e-06	p < 1e-257
CASRRTGGNEQFF	TCRBV27-01	TCRBJ02-01	1.0108396034362228e-07	1.2059837515612044e-06	p < 1e-257
CASRRTGGNSPLHF	TCRBV07-09	TCRBJ01-06	5.471491779318544e-08	1.2302547771518068e-06	p < 1e-257
CASRRTGGNTGELFF	TCRBV11-03	TCRBJ02-02	1.56855602928399e-08	1.0494030381015077e-06	p < 1e-257
CASRRTGGSGNTIYF	TCRBV07-08	TCRBJ01-03	1.3565930007954575e-08	7.629296864294743e-07	p < 1e-257
CASRRTGGSYNEQFF	TCRBV13-01	TCRBJ02-01	2.3871417199235e-09	6.885771820120899e-07	p < 1e-257
CASRRTGGYGYTF	TCRBV05-04	TCRBJ01-02	6.30247919598791e-08	1.8989171071243909e-06	nan
CASRRTGLETQYF	TCRBV10-03	TCRBJ02-05	6.387141914398479e-10	4.242770958571232e-07	p < 1e-257
CASRRTGLSYEQYF	TCRBV13-01	TCRBJ02-07	1.5616894668624034e-09	4.215374160520797e-07	p < 1e-257
CASRRTGNNEQFF	TCRBV04-01	TCRBJ02-01	6.095262952948675e-09	5.4825323577582e-07	p < 1e-257
CASRRTGNNQPQHF	TCRBV05-06	TCRBJ01-05	1.2070709456666876e-08	6.418844646191948e-07	p < 1e-257
CASRRTGNNSPLHF	TCRBV09-01	TCRBJ01-06	4.492879312056834e-09	5.546860690087078e-07	p < 1e-257
CASRRTGNSPLHF	TCRBV10-01	TCRBJ01-06	2.3334562824701552e-08	1.0860018200568356e-06	p < 1e-257
CASRRTGPNEKLFF	TCRBV07-04	TCRBJ01-04	2.803852525480573e-11	3.012867092136722e-07	p < 1e-257
CASRRTGRAGELFF	TCRBV11-02	TCRBJ02-02	2.867120404852081e-09	7.87078288306217e-08	1.4125468400831298e-177
CASRRTGRNTEAFF	TCRBV11-02	TCRBJ01-01	3.976484377223541e-08	9.499317291088536e-07	p < 1e-257
CASRRTGSGNTIYF	TCRBV14-01	TCRBJ01-03	2.95215698430819e-08	1.7878956310729312e-06	p < 1e-257
CASRRTGSSYNSPLHF	TCRBV10-02	TCRBJ01-06	7.484438407289491e-09	5.865245281839178e-07	p < 1e-257
CASRRTGSTGELFF	TCRBV04-01	TCRBJ02-02	9.962008949564849e-09	6.248011318826873e-07	p < 1e-257
CASRRTGTEAFF	TCRBV11-01	TCRBJ01-01	1.1507037345696553e-08	1.085026058264917e-06	p < 1e-257
CASRRTGTGELFF	TCRBV10-01	TCRBJ02-02	7.169957409033723e-08	1.1649614599328064e-06	p < 1e-257
CASRRTGTNYGYTF	TCRBV25-01	TCRBJ01-02	1.657660728862703e-08	1.0041049720436545e-06	p < 1e-257
CASRRTGTYEQYF	TCRBV27-01	TCRBJ02-07	2.139913024066868e-07	2.3669817061872187e-06	nan
CASRRTGVNTGELFF	TCRBV05-06	TCRBJ02-02	5.872333768085744e-09	5.002866846111568e-07	6.98675329275278e-141
CASRRTGVSYEQYF	TCRBV05-08	TCRBJ02-07	4.1751657841872755e-09	4.742469215123571e-07	2.5284941004632004e-148
CASRRTGYSNQPQHF	TCRBV10-01	TCRBJ01-05	5.8015652739988265e-09	5.857076190664084e-07	p < 1e-257
CASRRTNTGELFF	TCRBV06-04	TCRBJ02-02	9.691290925916325e-08	1.0934006376887664e-06	p < 1e-257
CASRRTQNTEAFF	TCRBV07-03	TCRBJ01-01	1.6764886763871427e-09	6.112404075177814e-07	p < 1e-257
CASRRTSGAYEQYF	TCRBV07-02	TCRBJ02-07	3.7198821857242586e-08	8.219533939499929e-07	p < 1e-257
CASRRTSGGTYEQYF	TCRBV11-01	TCRBJ02-07	1.134800311057356e-09	3.527866499276933e-07	4.9249319879182094e-144
CASRRTSGGYNEQFF	TCRBV14-01	TCRBJ02-01	2.3402545570744496e-08	1.1545061827273206e-06	p < 1e-257
CASRRTSGNTGELFF	TCRBV05-01	TCRBJ02-02	1.1242161371705197e-07	1.2342698178902372e-06	p < 1e-257
CASRRTSGSSYEQYF	TCRBV07-02	TCRBJ02-07	4.5592791309154274e-08	1.105992405761036e-06	p < 1e-257
CASRRTSGTYEQYF	TCRBV04-02	TCRBJ02-07	2.2260077069431683e-09	1.1400290459345176e-06	p < 1e-257
CASRRTSGTYNEQFF	TCRBV05-08	TCRBJ02-01	2.949652670960122e-09	7.136883099384533e-07	p < 1e-257
CASRRTSGYEQYF	TCRBV07-08	TCRBJ02-07	3.1977732764236004e-08	8.467460764843074e-07	p < 1e-257
CASRRTVATNEKLFF	TCRBV04-03	TCRBJ01-04	3.915805795068724e-10	4.380867780289618e-07	p < 1e-257
CASRRTVNTEAFF	TCRBV10-01	TCRBJ01-01	7.755348889610092e-08	3.783984431056518e-06	nan
CASRRTVSGNTIYF	TCRBV07-02	TCRBJ01-03	1.0996539264981712e-08	7.285098697725144e-07	p < 1e-257
CASRRVLNTEAFF	TCRBV07-03	TCRBJ01-01	4.738558778958554e-09	5.141500495150337e-07	p < 1e-257
CASRRVNTEAFF	TCRBV11-02	TCRBJ01-01	1.159410589802286e-07	1.8429825358910152e-06	p < 1e-257
CASRRYSNQPQHF	TCRBV07-02	TCRBJ01-05	5.2147231326897736e-08	1.176718785306452e-06	p < 1e-257
CASRSDRGPYEQYF	TCRBV06-05	TCRBJ02-05	1.3033346515966973e-13	1.965353775009272e-07	p < 1e-257
CASRSDSNQPQHF	TCRBV07-03	TCRBJ01-05	1.9793438906300525e-08	9.797740559812306e-07	p < 1e-257
CASRSGANVLTF	TCRBV05-05	TCRBJ02-06	7.948934000490527e-09	3.479698637733992e-06	nan
CASRSGGAITGELFF	TCRBV06-05	TCRBJ02-02	3.761651079469052e-09	4.6955274443486434e-08	5.991369004873105e-216
CASRSGGLNEKLFF	TCRBV07-02	TCRBJ01-04	4.865463856101273e-09	8.680959459975494e-08	3.598479434429771e-153
CASRSGGNTGELFF	TCRBV11-03	TCRBJ02-02	3.4546437396377936e-08	1.3797752744833346e-06	p < 1e-257
CASRSGGSTDTQYF	TCRBV06-06	TCRBJ02-03	1.5143486008278005e-07	1.415025803889524e-06	p < 1e-257
CASRSGGTDTQYF	TCRBV09-01	TCRBJ02-03	1.2458602597259466e-07	2.330634824282666e-06	nan
CASRSGLTNTGELFF	TCRBV05-04	TCRBJ02-02	3.6636543980509454e-09	9.491544561816605e-08	2.7855616980868584e-166
CASRSGNEQFF	TCRBV11-03	TCRBJ02-01	6.877174884901036e-08	9.527669143294372e-07	p < 1e-257
CASRSGNTIYF	TCRBV05-01	TCRBJ01-03	1.2495507027726068e-07	3.881849821379709e-06	nan
CASRSGQNTEAFF	TCRBV10-01	TCRBJ01-01	3.11603786960074e-08	9.7564791659215e-07	p < 1e-257
CASRSGQSYEQYF	TCRBV07-03	TCRBJ02-07	6.156849642738471e-09	6.3247273231101e-07	p < 1e-257
CASRSGRNTEAFF	TCRBV07-03	TCRBJ01-01	1.8255137269983733e-08	7.297832974366687e-07	p < 1e-257
CASRSGRNTGELFF	TCRBV18-01	TCRBJ02-02	3.5638493858159912e-09	5.166448663682203e-07	p < 1e-257
CASRSGSSYNSPLHF	TCRBV09-01	TCRBJ01-06	1.888465219835988e-08	7.62941513679441e-07	p < 1e-257
CASRSGSTDTQYF	TCRBV12-05	TCRBJ02-03	5.280180749187962e-09	1.872738126306496e-06	nan
CASRSGSYNEQFF	TCRBV09-01	TCRBJ02-01	9.2621861628646e-08	1.0651576881695502e-06	p < 1e-257
CASRSGTANSPLHF	TCRBV07-03	TCRBJ01-06	1.377298407396438e-09	6.607121847270729e-07	p < 1e-257
CASRSGTANTEAFF	TCRBV05-01	TCRBJ01-01	7.215191415440945e-08	1.4081224071342325e-06	p < 1e-257
CASRSGTANTGELFF	TCRBV06-05	TCRBJ02-02	9.258015699684202e-08	1.3189638952042592e-06	p < 1e-257
CASRSGTDNSPLHF	TCRBV02-01	TCRBJ01-06	4.86910444181292e-08	8.837649171509302e-07	p < 1e-257
CASRSGTDYGYTF	TCRBV14-01	TCRBJ01-02	5.470054072123246e-09	1.2360401617315756e-06	p < 1e-257
CASRSGTEAFF	TCRBV07-03	TCRBJ01-01	2.7458430828311032e-08	2.0005031114114464e-06	p < 1e-257
CASRSGTENSPLHF	TCRBV11-01	TCRBJ01-06	3.3395170025945264e-10	4.443995121311889e-07	p < 1e-257
CASRSGTENTGELFF	TCRBV05-05	TCRBJ02-02	6.708783222795444e-10	3.503443415527733e-07	2.6199517071634648e-163
CASRSGTGDEKLFF	TCRBV07-09	TCRBJ01-04	1.6250059644678294e-08	6.376703234366257e-07	p < 1e-257
CASRSGTGELFF	TCRBV10-01	TCRBJ02-02	9.721633552920369e-08	1.280642293373774e-06	p < 1e-257
CASRSGTGGEKLFF	TCRBV15-01	TCRBJ01-04	8.991436859930572e-11	6.474127994402657e-07	p < 1e-257
CASRSGTGGNQPQHF	TCRBV05-01	TCRBJ01-05	1.144829933020062e-07	1.1600698971911631e-06	p < 1e-257
CASRSGTGNSPLHF	TCRBV04-01	TCRBJ01-06	1.184318006428536e-08	1.083083070809202e-06	p < 1e-257
CASRSGTGNTGELFF	TCRBV07-06	TCRBJ02-02	1.3063911483902472e-08	1.0639502205451135e-06	p < 1e-257
CASRSGTGVSPLHF	TCRBV07-08	TCRBJ01-06	1.313135332932062e-09	3.661608054158688e-07	7.948843497746364e-146
CASRSGTNTGELFF	TCRBV10-01	TCRBJ02-02	8.4014846547757e-08	1.0721372595314188e-06	p < 1e-257
CASRSGTSGSYEQYF	TCRBV05-05	TCRBJ02-07	1.1059561174644378e-08	6.104708272325486e-07	p < 1e-257
CASRSGTSGYNEQFF	TCRBV06-06	TCRBJ02-01	9.950477499642057e-08	1.034723504958028e-06	p < 1e-257
CASRSGTSSYNEQFF	TCRBV11-01	TCRBJ02-01	6.875398039099321e-09	6.017294228969581e-07	p < 1e-257
CASRSGTTNTGELFF	TCRBV09-01	TCRBJ02-02	1.1238892386105953e-08	6.00598329933081e-07	p < 1e-257
CASRSGTVNEKLFF	TCRBV18-01	TCRBJ01-04	1.0143817297199407e-09	4.376113739859672e-07	p < 1e-257
CASRSGYGYTF	TCRBV05-01	TCRBJ01-02	1.3776237657682234e-07	1.2231903529945092e-06	p < 1e-257
CASRSLGGQETQYF	TCRBV05-05	TCRBJ02-05	2.4373781066840118e-09	9.449475556252916e-08	2.8016302633099534e-166
CASRSLNTEAFF	TCRBV05-01	TCRBJ01-01	1.2681338182865365e-07	1.3953628162739197e-06	p < 1e-257
CASRSNEKLFF	TCRBV07-02	TCRBJ01-04	5.763150883443117e-08	2.2711120100899213e-06	nan
CASRSNTEAFF	TCRBV10-03	TCRBJ01-01	4.4445997478263133e-08	3.717831240065229e-06	p < 1e-257
CASRSNTGELFF	TCRBV07-03	TCRBJ02-02	6.586037275666526e-08	2.278438258090353e-06	nan
CASRSNYEQYF	TCRBV05-06	TCRBJ02-07	4.948773578888656e-08	8.621149893118939e-07	p < 1e-257
CASRSNYGYTF	TCRBV06-06	TCRBJ01-02	2.041107845994259e-07	2.7621461064780827e-06	p < 1e-257
CASRSRGTGELFF	TCRBV30-01	TCRBJ02-02	1.9101153934412326e-09	5.253885772975633e-07	p < 1e-257
CASRSRSTEAFF	TCRBV13-01	TCRBJ01-01	8.002858518564234e-10	8.273370073223755e-08	2.765196888065577e-166
CASRSSGANTGELFF	TCRBV18-01	TCRBJ02-02	1.585108372548022e-09	3.97903116417155e-07	1.6200471145724067e-156
CASRSSGANVLTF	TCRBV06-05	TCRBJ02-06	6.060272430564516e-07	5.295960125149358e-06	nan
CASRSSGDTDTQYF	TCRBV04-02	TCRBJ02-03	3.158020877683017e-09	9.485147039779897e-08	2.7816709520182634e-166
CASRSSGNTIYF	TCRBV19-01	TCRBJ01-03	7.642699937761335e-07	6.878336367199997e-06	p < 1e-257
CASRSSGTDTQYF	TCRBV10-01	TCRBJ02-03	9.647953537900916e-08	1.0800516310403031e-06	p < 1e-257
CASRSSSGANVLTF	TCRBV04-02	TCRBJ02-06	6.222845990512968e-09	9.254735001458712e-07	p < 1e-257
CASRSSSGNTIYF	TCRBV14-01	TCRBJ01-03	2.28998570156408e-08	1.3665209355047291e-06	p < 1e-257
CASRSSYNSPLHF	TCRBV27-01	TCRBJ01-06	3.510940894162492e-07	4.918408169805451e-06	nan
CASRSTGAGNTIYF	TCRBV05-01	TCRBJ01-03	2.6563024173553413e-08	9.613372974676574e-07	p < 1e-257
CASRSTGGGNQPQHF	TCRBV07-08	TCRBJ01-05	7.425980855345422e-09	5.355306107823578e-07	p < 1e-257
CASRSTGGYGYTF	TCRBV07-09	TCRBJ01-02	8.220643072849627e-08	1.0095073939132515e-06	p < 1e-257
CASRSTGNTGELFF	TCRBV09-01	TCRBJ02-02	3.1788087153568494e-08	8.099207130633941e-07	p < 1e-257
CASRSTGNTIYF	TCRBV06-06	TCRBJ01-03	5.292184125750276e-08	9.966638579015956e-07	p < 1e-257
CASRSTGSGNTIYF	TCRBV11-02	TCRBJ01-03	2.241678021681189e-08	1.0785015563938462e-06	p < 1e-257
CASRSTGTGELFF	TCRBV07-08	TCRBJ02-02	1.0871700416345906e-08	6.586390556312917e-07	p < 1e-257
CASRSVNTEAFF	TCRBV04-03	TCRBJ01-01	9.107892697320109e-09	1.3493294706538151e-06	p < 1e-257
CASRSYNEQFF	TCRBV12-05	TCRBJ02-01	3.6346719357045544e-08	4.589775012191859e-06	nan
CASRSYNSPLHF	TCRBV12-01	TCRBJ01-06	7.250762729712407e-08	1.0752562071373768e-06	p < 1e-257
CASRTANTGELFF	TCRBV10-01	TCRBJ02-02	1.4719035149125834e-07	2.2934395959496714e-06	nan
CASRTASGNTIYF	TCRBV10-03	TCRBJ01-03	6.915570826546475e-09	1.4722167504298676e-06	p < 1e-257
CASRTDHNSPLHF	TCRBV06-06	TCRBJ01-06	7.227511950656658e-09	1.0279701512059706e-07	2.7847951937725135e-155
CASRTDSNYGYTF	TCRBV06-05	TCRBJ01-02	1.2386337026702425e-07	1.13828096541166e-06	p < 1e-257
CASRTDSTDTQYF	TCRBV18-01	TCRBJ02-03	7.97757027685663e-09	8.11205710239565e-07	p < 1e-257
CASRTDSYEQYF	TCRBV07-02	TCRBJ02-07	7.17081429374058e-08	2.302432101600424e-06	nan
CASRTDSYGYTF	TCRBV05-01	TCRBJ01-02	7.156523236213169e-08	1.0825824881271325e-06	p < 1e-257
CASRTDTQYF	TCRBV06-04	TCRBJ02-03	2.494436296185369e-08	1.3162083136042324e-06	p < 1e-257
CASRTDYEQYF	TCRBV10-03	TCRBJ02-07	1.5177996500786962e-08	7.333661438327901e-07	p < 1e-257
CASRTDYNSPLHF	TCRBV02-01	TCRBJ01-06	1.2471421510993725e-07	1.1760846190828155e-06	p < 1e-257
CASRTENTGELFF	TCRBV05-01	TCRBJ02-02	1.5473630810141628e-07	1.6220170925343506e-06	p < 1e-257
CASRTGAGGYTF	TCRBV06-04	TCRBJ01-02	6.031690913139652e-09	6.773900575001521e-07	p < 1e-257
CASRTGAGNTIYF	TCRBV05-01	TCRBJ01-03	1.7309500908057817e-07	2.597295151053789e-06	nan
CASRTGANSPLHF	TCRBV10-02	TCRBJ01-06	1.7654848915898932e-08	7.054039005774258e-07	p < 1e-257
CASRTGAQPQHF	TCRBV10-01	TCRBJ01-05	8.274011524348689e-09	5.916803751906711e-07	p < 1e-257
CASRTGDGYTF	TCRBV04-01	TCRBJ01-02	6.164707595509008e-08	1.661133485690166e-06	p < 1e-257
CASRTGDQPQHF	TCRBV25-01	TCRBJ01-05	1.1422385547892748e-07	2.9424156893339563e-06	nan
CASRTGDSPLHF	TCRBV06-06	TCRBJ01-06	1.4775304422892906e-07	1.590751194831554e-06	p < 1e-257
CASRTGEKLFF	TCRBV10-02	TCRBJ01-04	7.136683509529732e-08	1.0452134620812818e-06	p < 1e-257
CASRTGFNSPLHF	TCRBV05-08	TCRBJ01-06	3.175425276616634e-09	5.270642547345564e-07	p < 1e-257
CASRTGGADTQYF	TCRBV05-08	TCRBJ02-03	6.246473222060904e-09	1.1394907263855189e-06	p < 1e-257
CASRTGGAGEKLFF	TCRBV25-01	TCRBJ01-04	4.936602278668682e-09	5.0260936620188e-07	p < 1e-257
CASRTGGAGYGYTF	TCRBV25-01	TCRBJ01-02	7.293073516719556e-09	5.356548762053783e-07	5.369651139753609e-143
CASRTGGANTEAFF	TCRBV13-01	TCRBJ01-01	3.286861602891806e-09	6.04094929488191e-07	p < 1e-257
CASRTGGANTGELFF	TCRBV04-01	TCRBJ02-02	1.5971838417761782e-08	9.07254570348111e-07	p < 1e-257
CASRTGGAYNEQFF	TCRBV13-01	TCRBJ02-01	3.898270680870948e-09	7.255368262968481e-07	p < 1e-257
CASRTGGDEKLFF	TCRBV11-02	TCRBJ01-04	9.531790722897082e-09	5.99325945479495e-07	p < 1e-257
CASRTGGDGYTF	TCRBV04-01	TCRBJ01-02	3.3264482447412055e-08	9.316520471282712e-07	p < 1e-257
CASRTGGGETQYF	TCRBV10-02	TCRBJ02-05	4.280971252176132e-08	1.4835394107099757e-06	p < 1e-257
CASRTGGGNQPQHF	TCRBV10-02	TCRBJ01-05	5.550286054434212e-08	1.8086666260307208e-06	p < 1e-257
CASRTGGGYGYTF	TCRBV06-06	TCRBJ01-02	2.139590127467013e-07	2.1069018600223545e-06	nan
CASRTGGNSPLHF	TCRBV05-01	TCRBJ01-06	1.8292931747901333e-07	2.377474337974479e-06	nan
CASRTGGNTGELFF	TCRBV09-01	TCRBJ02-02	1.1079147161718089e-07	2.36646387593521e-06	nan
CASRTGGNYNSPLHF	TCRBV12-05	TCRBJ01-06	3.9002717019369945e-11	6.297474447943157e-08	2.770603418541787e-144
CASRTGGQETQYF	TCRBV25-01	TCRBJ02-05	1.8025597219128786e-07	2.0646176536463963e-06	nan
CASRTGGRETQYF	TCRBV07-02	TCRBJ02-05	4.551519141891437e-08	1.485194560797771e-06	p < 1e-257
CASRTGGSTDTQYF	TCRBV09-01	TCRBJ02-03	1.1403346089575244e-07	1.1358226140948208e-06	p < 1e-257
CASRTGGTDTQYF	TCRBV07-03	TCRBJ02-03	1.5542991210834905e-07	4.040604731877764e-06	nan
CASRTGGTYNEQFF	TCRBV13-01	TCRBJ02-01	1.719860703671182e-09	3.953799742118162e-07	4.1359295042469874e-151
CASRTGGYNEQFF	TCRBV13-01	TCRBJ02-01	1.287514727053913e-08	1.13396039466659e-06	p < 1e-257
CASRTGLSGNTIYF	TCRBV05-05	TCRBJ01-03	1.2694154391997248e-08	7.797416726505506e-07	p < 1e-257
CASRTGLYGYTF	TCRBV30-01	TCRBJ01-02	2.182969732679233e-08	8.519754703474198e-07	p < 1e-257
CASRTGNEKLFF	TCRBV10-02	TCRBJ01-04	1.1229403074350997e-07	1.5469540998284463e-06	p < 1e-257
CASRTGNSPLHF	TCRBV05-01	TCRBJ01-06	2.294272675659249e-07	2.65832669554721e-06	nan
CASRTGNTGELFF	TCRBV18-01	TCRBJ02-02	4.6025774009876324e-08	4.117669521378309e-06	nan
CASRTGPMNTEAFF	TCRBV10-03	TCRBJ01-01	3.013575397874518e-09	4.623622856409156e-07	1.9094765660689835e-158
CASRTGQMNTEAFF	TCRBV05-08	TCRBJ01-01	3.949094763021766e-09	6.22080561640859e-07	p < 1e-257
CASRTGQNTGELFF	TCRBV27-01	TCRBJ02-02	9.503952011233145e-08	1.080053654973482e-06	p < 1e-257
CASRTGSNSPLHF	TCRBV11-02	TCRBJ01-06	2.177832803891765e-08	7.410839325119419e-07	p < 1e-257
CASRTGSSGNTIYF	TCRBV07-08	TCRBJ01-03	6.039150515042227e-08	2.169933449546308e-06	nan
CASRTGTANEKLFF	TCRBV30-01	TCRBJ01-04	1.2479516445963315e-09	8.409086244246505e-07	p < 1e-257
CASRTGTANSPLHF		TCRBJ01-06	6.956736579128083e-08	9.78345314497993e-07	p < 1e-257
CASRTGTANTEAFF	TCRBV19-01	TCRBJ01-01	1.2540299681175618e-07	2.014466601893615e-06	nan
CASRTGTANTGELFF	TCRBV11-02	TCRBJ02-02	1.0402417145570361e-08	2.102721044723442e-06	nan
CASRTGTAYGYTF	TCRBV28-01	TCRBJ01-02	9.641271332382097e-08	1.0531299698703665e-06	p < 1e-257
CASRTGTDNSPLHF	TCRBV02-01	TCRBJ01-06	5.76202883401361e-08	1.412117819209234e-06	p < 1e-257
CASRTGTDYGYTF	TCRBV05-01	TCRBJ01-02	8.64168235491363e-08	1.3468963501438805e-06	p < 1e-257
CASRTGTENSPLHF	TCRBV06-06	TCRBJ01-06	1.0028727727182512e-08	9.0352620472392e-07	p < 1e-257
CASRTGTENTGELFF	TCRBV04-02	TCRBJ02-02	8.465656584247472e-10	4.598826670351126e-07	p < 1e-257
CASRTGTGDEKLFF	TCRBV05-01	TCRBJ01-04	2.6988170019855112e-08	9.019941371337404e-07	p < 1e-257
CASRTGTGDSPLHF	TCRBV07-08	TCRBJ01-06	3.192767629517113e-09	4.322177351583857e-07	9.541971097034332e-142
CASRTGTGNSPLHF	TCRBV11-02	TCRBJ01-06	1.8406463438749486e-08	1.3941776372021758e-06	p < 1e-257
CASRTGTGNTGELFF	TCRBV05-01	TCRBJ02-02	8.832862399898419e-08	1.6718441069156525e-06	p < 1e-257
CASRTGTGPYEQYF	TCRBV27-01	TCRBJ02-07	6.424999550817784e-08	1.0279921940819657e-06	p < 1e-257
CASRTGTGTNSPLHF	TCRBV27-01	TCRBJ01-06	4.935467588847197e-09	8.67783176132972e-08	3.604124758975384e-153
CASRTGTGTYEQYF	TCRBV06-05	TCRBJ02-07	1.369305151398904e-07	1.561643837331866e-06	p < 1e-257
CASRTGTGVTGELFF	TCRBV11-02	TCRBJ02-02	2.628316842621522e-09	4.19331730437059e-07	1.181858578354988e-145
CASRTGTLNTGELFF	TCRBV05-05	TCRBJ02-02	1.2220869014887474e-09	6.152118307132921e-07	p < 1e-257
CASRTGTVNTGELFF	TCRBV07-06	TCRBJ02-02	2.0400643392983382e-09	8.939162551382816e-07	p < 1e-257
CASRTGVTGELFF	TCRBV05-06	TCRBJ02-02	4.4223463990173135e-08	9.025570658885908e-07	p < 1e-257
CASRTGYNSPLHF	TCRBV10-02	TCRBJ01-06	3.5711776861978067e-08	1.3288723418577583e-06	p < 1e-257
CASRTGYQPQHF	TCRBV07-02	TCRBJ01-05	2.5806617614031092e-08	8.565329310830362e-07	p < 1e-257
CASRTGYSGNTIYF	TCRBV13-01	TCRBJ01-03	2.544018929376424e-09	6.715019093691278e-07	p < 1e-257
CASRTMNTEAFF	TCRBV05-06	TCRBJ01-01	1.1116255663804664e-07	1.4405046714867531e-06	p < 1e-257
CASRTNSPLHF	TCRBV06-04	TCRBJ01-06	8.621049016173317e-09	6.911763036510377e-07	p < 1e-257
CASRTNTEAFF	TCRBV05-01	TCRBJ01-01	4.528684916231138e-07	3.762186611304678e-06	nan
CASRTPSTDTQYF	TCRBV30-01	TCRBJ02-03	6.235063830765702e-09	6.688505196719702e-07	p < 1e-257
CASRTRENTEAFF	TCRBV13-01	TCRBJ01-01	1.6065494940174123e-09	3.856570102487861e-07	3.686949158984232e-149
CASRTRTEAFF	TCRBV04-03	TCRBJ01-01	2.306599893688168e-09	4.0417674907041546e-07	3.402706132023503e-143
CASRTSGAYEQYF	TCRBV05-01	TCRBJ02-07	1.812600874707848e-07	1.5765767424304462e-06	p < 1e-257
CASRTSGDTQYF	TCRBV12-05	TCRBJ02-03	7.588292497655458e-09	5.970273102152692e-07	p < 1e-257
CASRTSGGDTQYF	TCRBV05-08	TCRBJ02-03	9.904690592722904e-09	6.698847029948889e-07	p < 1e-257
CASRTSGGETQYF	TCRBV07-08	TCRBJ02-05	4.7856643977295046e-08	1.3207513475329645e-06	p < 1e-257
CASRTSGGNNEQFF	TCRBV11-02	TCRBJ02-01	1.3010606720514073e-08	6.282417925928126e-07	p < 1e-257
CASRTSGGPDTQYF	TCRBV05-08	TCRBJ02-03	2.127041596023157e-09	5.446184383104623e-07	p < 1e-257
CASRTSGGQETQYF	TCRBV25-01	TCRBJ02-05	9.415244505612716e-08	1.2580235887974691e-06	p < 1e-257
CASRTSGRTDTQYF	TCRBV18-01	TCRBJ02-03	1.3791383857247505e-08	1.0692664595109308e-06	p < 1e-257
CASRTSGRYEQYF	TCRBV07-08	TCRBJ02-07	2.390663556203092e-08	7.614745266089945e-07	p < 1e-257
CASRTSGSGETQYF	TCRBV13-01	TCRBJ02-05	1.4544727363671731e-09	3.739486945413731e-07	2.097536884161564e-146
CASRTSGTDEQYF	TCRBV10-02	TCRBJ02-07	4.072263970747474e-09	6.67104057836118e-08	1.329515387979148e-152
CASRTSGTYEQYF	TCRBV11-02	TCRBJ02-07	5.313912373646616e-08	2.66791455952948e-06	nan
CASRTSPYEQYF	TCRBV07-04	TCRBJ02-07	6.331128016009909e-11	2.2170120972712945e-07	5.057384267992487e-153
CASRTTGELFF	TCRBV25-01	TCRBJ02-02	1.0979715934986153e-07	1.7828347000354424e-06	nan
CASRTTGGGYGYTF	TCRBV05-08	TCRBJ01-02	1.894324084375238e-09	4.207126593880133e-07	2.3497551796482752e-160
CASRTTGGNSPLHF	TCRBV05-05	TCRBJ01-06	3.622458499188211e-09	5.709655241736945e-07	p < 1e-257
CASRTTGGTEAFF	TCRBV07-09	TCRBJ01-01	6.651990979670073e-08	1.526165796438274e-06	p < 1e-257
CASRTTGNYGYTF	TCRBV27-01	TCRBJ01-02	1.5942938389055125e-07	1.38947707860325e-06	p < 1e-257
CASRTTGSSYEQYF	TCRBV13-01	TCRBJ02-07	2.0866139851515382e-09	5.97210733214107e-07	p < 1e-257
CASRTTYEQYF	TCRBV25-01	TCRBJ02-07	5.610651088264781e-08	1.1126412568833951e-06	p < 1e-257
CASRTVNYGYTF	TCRBV04-01	TCRBJ01-02	3.152817398310413e-08	1.1640703756426202e-06	p < 1e-257
CASRTVYGYTF	TCRBV25-01	TCRBJ01-02	2.4879345751218468e-08	1.143134991957392e-06	p < 1e-257
CASRTYEQYF	TCRBV05-01	TCRBJ02-07	6.512143342938482e-08	1.3523676957284625e-06	p < 1e-257
CASRTYNEQFF	TCRBV05-06	TCRBJ02-01	1.87611337550699e-07	2.882026922487141e-06	nan
CASRVADTQYF	TCRBV07-09	TCRBJ02-03	5.510821570134368e-08	9.86111979333461e-07	p < 1e-257
CASRVAGANTGELFF	TCRBV07-08	TCRBJ02-02	4.0267460343236274e-09	4.777061813210064e-07	7.23714984079211e-152
CASRVAGANVLTF	TCRBV05-06	TCRBJ02-06	1.3309286130415149e-08	7.174237952833635e-07	p < 1e-257
CASRVAGDSYNEQFF	TCRBV25-01	TCRBJ02-01	2.6268448746959238e-09	7.467147387908404e-08	2.1084446172375004e-151
CASRVAGGNTGELFF	TCRBV10-02	TCRBJ02-02	5.479260768338087e-09	5.177875122532954e-07	p < 1e-257
CASRVAGGTDTQYF	TCRBV13-01	TCRBJ02-03	4.711713410471647e-09	1.2092822980183778e-06	p < 1e-257
CASRVATNEKLFF	TCRBV04-02	TCRBJ01-04	2.5003936650662067e-09	8.660962880562824e-07	p < 1e-257
CASRVDRAGGYTF	TCRBV11-02	TCRBJ01-02	9.842597427583307e-10	8.690690445884052e-08	1.0007218320972871e-173
CASRVDRGLQETQYF	TCRBV02-01	TCRBJ02-05	7.508645164460591e-09	9.48396413547826e-08	5.998971076871266e-144
CASRVDRNTEAFF	TCRBV07-03	TCRBJ01-01	6.2550299787988704e-09	8.378614695884301e-07	p < 1e-257
CASRVDSNQPQHF	TCRBV05-01	TCRBJ01-05	9.030307636433497e-08	1.130255401238491e-06	p < 1e-257
CASRVDTGELFF	TCRBV11-02	TCRBJ02-02	1.585079076417118e-08	7.13277468461033e-07	p < 1e-257
CASRVGEKLFF	TCRBV07-09	TCRBJ01-04	2.6948056481448272e-08	8.074056720080116e-07	p < 1e-257
CASRVGGNTEAFF	TCRBV10-02	TCRBJ01-01	4.5503587085427626e-08	1.3653948647977406e-06	p < 1e-257
CASRVGGTEAFF	TCRBV11-02	TCRBJ01-01	3.1587471523861745e-08	1.0255603921971978e-06	p < 1e-257
CASRVGQGAEAFF	TCRBV25-01	TCRBJ01-01	7.202657010650797e-09	8.675094526144002e-08	3.6136011180017433e-153
CASRVGTEAFF	TCRBV05-01	TCRBJ01-01	1.391879710134067e-07	2.2443765882291748e-06	nan
CASRVGTGPTDTQYF	TCRBV06-04	TCRBJ02-03	3.2655095035780802e-09	5.488867521085888e-08	5.997439543659767e-168
CASRVGYGYTF	TCRBV10-02	TCRBJ01-02	4.1144810866543816e-08	8.724545946625314e-07	p < 1e-257
CASRVMNTEAFF	TCRBV18-01	TCRBJ01-01	3.0932355267338176e-08	1.239473003818731e-06	p < 1e-257
CASRVNTEAFF	TCRBV05-01	TCRBJ01-01	4.506135670406608e-07	6.727765054907908e-06	nan
CASRVSGANVLTF	TCRBV07-09	TCRBJ02-06	9.03991465471416e-08	3.7594030250097953e-06	nan
CASRVSGNTIYF	TCRBV05-08	TCRBJ01-03	2.5207445518076332e-08	1.4902899965647985e-06	p < 1e-257
CASRVSGSSYNEQFF	TCRBV07-03	TCRBJ02-01	1.1932987703891264e-08	6.908891353966852e-07	p < 1e-257
CASRVTANTEAFF	TCRBV10-01	TCRBJ01-01	6.3054808124823865e-09	5.814244058968027e-07	p < 1e-257
CASRVTDTQYF	TCRBV05-01	TCRBJ02-03	2.45944416171444e-07	2.5160587910854182e-06	nan
CASRVTGELFF	TCRBV10-03	TCRBJ02-02	4.296818074156353e-08	1.440162234989241e-06	p < 1e-257
CASRVTGGTEAFF	TCRBV07-03	TCRBJ01-01	6.016296523181302e-09	1.0163157297896282e-06	p < 1e-257
CASRVTVNTEAFF	TCRBV10-01	TCRBJ01-01	1.2579823257021326e-08	9.311370207136652e-07	p < 1e-257
CASRVYNEQFF	TCRBV07-09	TCRBJ02-01	1.3822566914380285e-07	1.9785541594474696e-06	nan
CASRWDSNQPQHF	TCRBV05-01	TCRBJ01-05	5.7014653934693753e-08	9.035022884111144e-07	p < 1e-257
CASRWGGDSNQPQHF	TCRBV10-03	TCRBJ01-05	1.3670005760064878e-10	7.087132124758802e-08	5.9357347607822735e-161
CASRWGTDTQYF	TCRBV11-01	TCRBJ02-03	6.605569415422657e-09	5.359138251141388e-07	2.2528436452129203e-148
CASRWNTEAFF	TCRBV27-01	TCRBJ01-01	7.860318853715048e-08	1.4850626550163729e-06	p < 1e-257
CASRWNTGELFF	TCRBV10-02	TCRBJ02-02	7.593226364767876e-09	7.609454270193205e-07	p < 1e-257
CASRWTGELFF	TCRBV13-01	TCRBJ02-02	1.0398213858344264e-09	4.950462841965474e-07	p < 1e-257
CASRWTGNTEAFF	TCRBV07-02	TCRBJ01-01	8.514831373594652e-08	1.5983419189480118e-06	p < 1e-257
CASRYEQYF	TCRBV10-02	TCRBJ02-07	2.245617532913913e-08	7.919979958474423e-07	p < 1e-257
CASRYNTEAFF	TCRBV11-02	TCRBJ01-01	1.4766652150045908e-08	8.717730501906008e-07	p < 1e-257
CASRYQETQYF	TCRBV05-01	TCRBJ02-05	5.99347482480433e-08	2.8103142993812647e-06	nan
CASRYRGGTEAFF	TCRBV10-01	TCRBJ01-01	6.637615660901911e-09	6.491514010871711e-07	p < 1e-257
CASRYRVTDTQYF	TCRBV05-04	TCRBJ02-03	4.074803763072266e-09	8.265377537633954e-08	5.655882989415445e-186
CASRYSTDTQYF	TCRBV13-01	TCRBJ02-03	5.2945418649864745e-09	8.240112116217051e-07	p < 1e-257
CASRYSYEQYF	TCRBV25-01	TCRBJ02-07	4.8616606632764473e-08	9.663302265118482e-07	p < 1e-257
CASRYTDTQYF	TCRBV11-02	TCRBJ02-03	5.2973756095437766e-08	2.858832770811195e-06	nan
CASRYTGELFF	TCRBV27-01	TCRBJ02-02	2.398489551312821e-07	2.9253820344671503e-06	nan
CASRYTGGTEAFF	TCRBV07-03	TCRBJ01-01	1.489591273075957e-09	5.732751550869195e-07	p < 1e-257
CASRYYEQYF	TCRBV11-02	TCRBJ02-07	9.639833430159345e-09	6.392558573052382e-07	p < 1e-257
CASSAADTQYF	TCRBV10-02	TCRBJ02-03	7.926531287458077e-08	2.1770621808735573e-06	nan
CASSAAGGPYNEQFF	TCRBV18-01	TCRBJ02-01	6.210251114922694e-09	5.505863889603893e-07	p < 1e-257
CASSAAGGTDTQYF	TCRBV07-06	TCRBJ02-03	5.826308635284004e-08	1.190848218819458e-06	p < 1e-257
CASSAAGGTEAFF	TCRBV07-03	TCRBJ01-01	3.8518066181064346e-08	1.2288268393699783e-06	p < 1e-257
CASSAALNTEAFF	TCRBV25-01	TCRBJ01-01	8.669082080441963e-08	1.1424407900966774e-06	p < 1e-257
CASSAAPNSPLHF	TCRBV11-03	TCRBJ01-06	2.0734709859981084e-09	9.86364347745574e-08	1.292240202733634e-149
CASSAAYGYTF	TCRBV06-06	TCRBJ01-02	4.700542020869116e-08	8.609517179190105e-07	p < 1e-257
CASSADGISNQPQHF	TCRBV02-01	TCRBJ01-05	6.330053260767872e-09	7.481989486575157e-08	2.153647099471712e-151
CASSADGMNTEAFF	TCRBV10-02	TCRBJ01-01	6.641658132045257e-09	5.500872603074537e-07	p < 1e-257
CASSADGNQPQHF	TCRBV06-04	TCRBJ01-05	9.677161365430616e-08	1.3755617698195407e-06	p < 1e-257
CASSADGNSNQPQHF	TCRBV10-02	TCRBJ01-05	1.1697895046968428e-09	3.597328958526924e-07	1.818212674117945e-147
CASSADGNYGYTF	TCRBV02-01	TCRBJ01-02	1.702740368042756e-07	2.0425933934559864e-06	nan
CASSADGSSGNTIYF	TCRBV06-05	TCRBJ01-03	1.0324700421204921e-08	7.000126788019764e-07	p < 1e-257
CASSADGYSNQPQHF	TCRBV07-08	TCRBJ01-05	1.517836521297063e-08	6.619748466816284e-07	p < 1e-257
CASSADKNTEAFF	TCRBV10-01	TCRBJ01-01	8.667550179970224e-09	8.065002593145341e-07	p < 1e-257
CASSADLNTEAFF	TCRBV18-01	TCRBJ01-01	1.1344764483234789e-07	2.8536688580508387e-06	nan
CASSADMNTEAFF	TCRBV25-01	TCRBJ01-01	9.849830668442636e-08	1.7087709743004127e-06	p < 1e-257
CASSADRDQPQHF	TCRBV19-01	TCRBJ01-05	1.8260420849493546e-07	2.001641575098193e-06	nan
CASSADRDTEAFF	TCRBV11-01	TCRBJ01-01	1.1818989099147681e-08	2.5205353569370384e-06	nan
CASSADREETQYF	TCRBV05-04	TCRBJ02-05	6.550858714373338e-08	9.827172584242806e-07	p < 1e-257
CASSADRGETQYF	TCRBV07-02	TCRBJ02-05	1.39286573768681e-07	1.4754970053264092e-06	p < 1e-257
CASSADRGGETQYF	TCRBV11-03	TCRBJ02-05	1.8078966930672013e-08	6.693153534228087e-07	p < 1e-257
CASSADRGGNQPQHF	TCRBV18-01	TCRBJ01-05	6.747904284032276e-08	1.1514762031492433e-06	p < 1e-257
CASSADRGGSPLHF	TCRBV04-02	TCRBJ01-06	1.7099754635974155e-09	6.563923904651389e-07	p < 1e-257
CASSADRGGYGYTF	TCRBV05-08	TCRBJ01-02	1.7109294960808023e-08	8.938011581541891e-07	p < 1e-257
CASSADRGGYTF	TCRBV05-04	TCRBJ01-02	8.938659509656492e-08	1.0426754850864671e-06	p < 1e-257
CASSADRGNEKLFF	TCRBV05-04	TCRBJ01-04	1.0033958147640084e-07	1.1164418523209878e-06	p < 1e-257
CASSADRGNYGYTF	TCRBV05-06	TCRBJ01-02	8.767072020155896e-08	1.404749585133837e-06	p < 1e-257
CASSADRGRETQYF	TCRBV02-01	TCRBJ02-05	1.0659445630525317e-07	1.2602537326266982e-06	p < 1e-257
CASSADRGRTEAFF	TCRBV18-01	TCRBJ01-01	2.2483185167531672e-08	8.54460020854773e-07	p < 1e-257
CASSADRGSGNTIYF	TCRBV07-07	TCRBJ01-03	1.2165010745248628e-08	9.872298979092185e-07	p < 1e-257
CASSADRGTEAFF	TCRBV19-01	TCRBJ01-01	2.851654030311012e-07	2.717464980863744e-06	nan
CASSADRNQPQHF	TCRBV07-07	TCRBJ01-05	1.1167157466569442e-08	2.363476519824811e-06	nan
CASSADRNYGYTF	TCRBV07-08	TCRBJ01-02	6.504519432188578e-08	3.157011188438235e-06	nan
CASSADRQETQYF	TCRBV05-04	TCRBJ02-05	7.764323577566565e-08	9.822844295909563e-07	p < 1e-257
CASSADRSSGNTIYF	TCRBV06-05	TCRBJ01-03	3.673568419300244e-08	8.63074374162562e-07	p < 1e-257
CASSADRSSYEQYF	TCRBV06-06	TCRBJ02-07	2.7357637462272e-08	1.0154856274621286e-06	p < 1e-257
CASSADRSSYNEQFF	TCRBV25-01	TCRBJ02-01	3.8739471055748176e-08	1.3621274483189078e-06	p < 1e-257
CASSADRTGGYTF	TCRBV05-06	TCRBJ01-02	1.749788091950215e-09	7.069844035280567e-08	5.977015656244935e-144
CASSADRVGGYTF	TCRBV09-01	TCRBJ01-02	6.009656166850455e-08	1.0038045376699337e-06	p < 1e-257
CASSADRVGTEAFF	TCRBV11-02	TCRBJ01-01	1.1807614751484411e-08	6.966363625924907e-07	p < 1e-257
CASSADRVNTEAFF	TCRBV11-02	TCRBJ01-01	1.0255243646723633e-07	1.5670622330755508e-06	p < 1e-257
CASSADRYEQYF	TCRBV11-02	TCRBJ02-07	6.125291807880717e-08	8.705082219032801e-07	p < 1e-257
CASSADSGNTIYF	TCRBV18-01	TCRBJ01-03	1.6045347276486025e-07	1.881718963776613e-06	p < 1e-257
CASSADSLNTEAFF	TCRBV05-06	TCRBJ01-01	2.40734140610479e-08	9.29704509281446e-07	p < 1e-257
CASSADSNQPQHF	TCRBV18-01	TCRBJ01-05	4.2079830802446884e-07	4.813431273803546e-06	nan
CASSADSNYGYTF	TCRBV10-02	TCRBJ01-02	3.6700709008707104e-08	2.5340771683614067e-06	nan
CASSADSSGANVLTF	TCRBV05-08	TCRBJ02-06	1.4770771728482544e-08	9.718486023331868e-07	p < 1e-257
CASSADSSGNTIYF	TCRBV10-01	TCRBJ01-03	5.73465522943735e-08	1.702672920667793e-06	p < 1e-257
CASSADSSNQPQHF	TCRBV18-01	TCRBJ01-05	6.318872946158071e-08	1.5523270840654906e-06	p < 1e-257
CASSADSSYEQYF	TCRBV05-06	TCRBJ02-07	9.611314160438526e-08	1.6237163164822969e-06	p < 1e-257
CASSADSSYNSPLHF	TCRBV06-04	TCRBJ01-06	3.1407242114204674e-08	7.899362314129929e-07	p < 1e-257
CASSADSTDTQYF	TCRBV25-01	TCRBJ02-03	1.297659469015561e-07	1.4928496794802368e-06	p < 1e-257
CASSADSYGYTF	TCRBV05-04	TCRBJ01-02	1.475029374669812e-07	3.5417767297687102e-06	nan
CASSADSYNEQFF	TCRBV10-02	TCRBJ02-01	4.246494922439335e-08	2.037061025402766e-06	nan
CASSADSYSNQPQHF	TCRBV28-01	TCRBJ01-05	4.017158934431604e-08	8.607766321795397e-07	p < 1e-257
CASSADTNSGNTIYF	TCRBV27-01	TCRBJ01-03	7.538528455033268e-10	5.9019115817498617e-08	2.783531961729237e-193
CASSADTNTEAFF	TCRBV05-01	TCRBJ01-01	1.1280253332671985e-07	1.3971109481786e-06	p < 1e-257
CASSADTNYGYTF	TCRBV07-02	TCRBJ01-02	4.087129056172101e-08	8.640499578714762e-07	p < 1e-257
CASSAEGYGYTF	TCRBV06-06	TCRBJ01-02	5.3564042406482094e-08	1.0077039893810074e-06	p < 1e-257
CASSAELNTEAFF	TCRBV10-01	TCRBJ01-01	3.667965857069172e-08	9.50091228157385e-07	p < 1e-257
CASSAEMNTEAFF	TCRBV19-01	TCRBJ01-01	1.3419512736176065e-07	1.4474763611528143e-06	p < 1e-257
CASSAENTEAFF	TCRBV10-02	TCRBJ01-01	4.460741035193276e-08	1.1970394139713872e-06	p < 1e-257
CASSAENTGELFF	TCRBV07-03	TCRBJ02-02	1.13238381129779e-07	1.150334111100435e-06	p < 1e-257
CASSAESSYNSPLHF	TCRBV10-01	TCRBJ01-06	1.1117373061070421e-08	6.204706002170511e-07	p < 1e-257
CASSAEVNTEAFF	TCRBV11-03	TCRBJ01-01	2.241483515708557e-08	7.149118505830114e-07	p < 1e-257
CASSAFYEQYF	TCRBV25-01	TCRBJ02-07	6.699675627083639e-08	1.3502669678462405e-06	p < 1e-257
CASSAGAGANVLTF	TCRBV10-01	TCRBJ02-06	7.933356790706845e-08	1.205242855786725e-06	p < 1e-257
CASSAGAGNTIYF	TCRBV06-04	TCRBJ01-03	1.0978462165810488e-07	1.5961080900951012e-06	p < 1e-257
CASSAGANVLTF	TCRBV02-01	TCRBJ02-06	2.271784066948589e-07	2.654122800024399e-06	nan
CASSAGANYGYTF	TCRBV10-01	TCRBJ01-02	1.441268976513332e-07	2.099052454967384e-06	nan
CASSAGDQPQHF	TCRBV10-01	TCRBJ01-05	5.780247813549388e-08	1.9199316739659657e-06	p < 1e-257
CASSAGDSNQPQHF	TCRBV04-02	TCRBJ01-05	2.7313658685461825e-08	1.3970677411629064e-06	p < 1e-257
CASSAGDTQYF	TCRBV11-02	TCRBJ02-03	3.649325949483445e-07	2.9962713776097107e-06	nan
CASSAGENTEAFF	TCRBV10-01	TCRBJ01-01	9.88272817618994e-08	1.652196674879522e-06	p < 1e-257
CASSAGETQYF	TCRBV13-01	TCRBJ02-05	5.997992276784064e-07	5.459774022456065e-06	nan
CASSAGGANTGELFF	TCRBV04-02	TCRBJ02-02	1.5885274724926958e-08	7.624419627466574e-07	p < 1e-257
CASSAGGGNQPQHF	TCRBV25-01	TCRBJ01-05	2.698495798838269e-07	2.76392480608208e-06	nan
CASSAGGGQPQHF	TCRBV14-01	TCRBJ01-05	1.5095806056899322e-08	1.959556723086031e-06	p < 1e-257
CASSAGGLNTEAFF	TCRBV18-01	TCRBJ01-01	1.6268523514831296e-07	1.4142032199520543e-06	p < 1e-257
CASSAGGNEQFF	TCRBV07-08	TCRBJ02-01	1.5854874907498917e-07	1.7261670818402768e-06	p < 1e-257
CASSAGGPDTQYF	TCRBV04-03	TCRBJ02-03	1.7764833409042434e-08	7.169408702791634e-07	p < 1e-257
CASSAGGPTDTQYF	TCRBV24-01	TCRBJ02-03	7.47770497540892e-11	8.073954269664826e-07	p < 1e-257
CASSAGGREQFF	TCRBV24-01	TCRBJ02-01	2.9658788972347174e-11	1.842325921780555e-07	2.444124084186531e-142
CASSAGGRETQYF	TCRBV18-01	TCRBJ02-05	8.953444608307036e-08	1.7002503899178154e-06	p < 1e-257
CASSAGGRTEAFF	TCRBV18-01	TCRBJ01-01	5.798968882683693e-08	1.233012428508299e-06	p < 1e-257
CASSAGGSSYNEQFF	TCRBV10-01	TCRBJ02-01	1.8271696349427129e-07	2.2399485595734265e-06	nan
CASSAGGTDTQYF	TCRBV07-08	TCRBJ02-03	3.882732811703501e-07	3.971616854258433e-06	nan
CASSAGGTEAFF	TCRBV18-01	TCRBJ01-01	4.6619048743671466e-07	5.128590604660392e-06	nan
CASSAGGTNEKLFF	TCRBV07-06	TCRBJ01-04	4.227111619558424e-08	1.3670762262169886e-06	p < 1e-257
CASSAGGTQYF	TCRBV07-03	TCRBJ02-03	1.112919150788879e-07	1.1584909977899409e-06	p < 1e-257
CASSAGHLNTEAFF	TCRBV19-01	TCRBJ01-01	4.406572969709729e-08	1.1132298855542612e-06	p < 1e-257
CASSAGHQNTEAFF	TCRBV05-05	TCRBJ01-01	7.239716192147307e-10	3.311035063895213e-07	1.3154521447857628e-147
CASSAGLAAYNEQFF	TCRBV28-01	TCRBJ02-01	5.543617148899594e-08	1.1426094028894025e-06	p < 1e-257
CASSAGLADTDTQYF	TCRBV05-05	TCRBJ02-03	2.318302034209892e-09	6.608603331196783e-07	p < 1e-257
CASSAGLADYNEQFF	TCRBV06-05	TCRBJ02-01	1.0022126248306948e-08	1.0139896988194627e-06	p < 1e-257
CASSAGLAEETQYF	TCRBV05-06	TCRBJ02-05	1.5854181913377166e-08	1.108068198907775e-06	p < 1e-257
CASSAGLAGAYEQYF	TCRBV05-06	TCRBJ02-07	6.186378172966842e-08	1.335795242862949e-06	p < 1e-257
CASSAGLAGQETQYF	TCRBV28-01	TCRBJ02-05	8.697699354376549e-08	1.0378592652345883e-06	p < 1e-257
CASSAGLAGTYEQYF	TCRBV05-04	TCRBJ02-07	6.526035396640133e-08	1.008925711567175e-06	p < 1e-257
CASSAGLAGVETQYF	TCRBV05-01	TCRBJ02-05	9.592398816100733e-08	1.053150901910894e-06	p < 1e-257
CASSAGLAGVRSYNEQFF	TCRBV18-01	TCRBJ02-01	1.0793829709590836e-10	3.5210535521862535e-08	5.993118737041957e-158
CASSAGLANYGYTF	TCRBV10-03	TCRBJ01-02	2.8396870460725017e-10	3.299685648604794e-07	p < 1e-257
CASSAGLATDTQYF	TCRBV06-05	TCRBJ02-03	9.174795193530356e-08	1.0125202529141417e-06	p < 1e-257
CASSAGLAYEQYF	TCRBV05-06	TCRBJ02-07	1.2902267933683253e-07	1.2945489001696094e-06	p < 1e-257
CASSAGLGGEQFF	TCRBV07-08	TCRBJ02-01	5.447038344368609e-09	8.26489735643126e-08	1.2904546576502425e-146
CASSAGLGNTIYF	TCRBV07-07	TCRBJ01-03	7.896100633300044e-09	6.830113746959838e-07	p < 1e-257
CASSAGLMNTEAFF	TCRBV10-01	TCRBJ01-01	3.794607375065012e-08	9.467787201011406e-07	p < 1e-257
CASSAGLNQPQHF	TCRBV10-01	TCRBJ01-05	4.098236741636301e-08	1.543077959592353e-06	p < 1e-257
CASSAGLSGNTIYF	TCRBV07-06	TCRBJ01-03	4.93618848504698e-08	1.135283137555704e-06	p < 1e-257
CASSAGLTYEQYF	TCRBV14-01	TCRBJ02-07	9.926005018292862e-09	1.0210662572167157e-06	p < 1e-257
CASSAGLYNEQFF	TCRBV11-03	TCRBJ02-01	1.1067523664320805e-07	1.539153896860354e-06	p < 1e-257
CASSAGNEQFF	TCRBV05-06	TCRBJ02-01	2.4552826340035055e-07	2.0621972914062933e-06	nan
CASSAGNNQPQHF	TCRBV10-01	TCRBJ01-05	1.7953861521518042e-08	8.146103609151203e-07	p < 1e-257
CASSAGNQPQHF	TCRBV05-05	TCRBJ01-05	1.0673852205014636e-07	4.129166889593135e-06	nan
CASSAGNSGNTIYF	TCRBV10-01	TCRBJ01-03	1.826184128027262e-08	1.009214561098692e-06	p < 1e-257
CASSAGNSPLHF	TCRBV11-02	TCRBJ01-06	1.2035260902051514e-07	2.151929077868284e-06	nan
CASSAGNTEAFF	TCRBV10-02	TCRBJ01-01	1.5591281981871765e-07	4.851261986409568e-06	nan
CASSAGNTIYF	TCRBV13-01	TCRBJ01-03	9.087353506894217e-08	4.361136592658267e-06	nan
CASSAGPGELFF	TCRBV11-01	TCRBJ02-02	1.1996700942191616e-08	8.000171164660748e-07	p < 1e-257
CASSAGPNTEAFF	TCRBV11-02	TCRBJ01-01	1.736634890880766e-07	3.054617005667644e-06	nan
CASSAGPNYGYTF	TCRBV10-01	TCRBJ01-02	7.085262868441287e-08	1.6933088657887e-06	p < 1e-257
CASSAGPQETQYF	TCRBV06-05	TCRBJ02-05	1.4630378978191836e-07	1.3035121541021955e-06	p < 1e-257
CASSAGPRSYEQYF	TCRBV06-04	TCRBJ02-07	3.5052836881575638e-09	9.454531650267633e-08	2.765416031703436e-166
CASSAGPSYEQYF	TCRBV07-06	TCRBJ02-07	1.3142942701751078e-07	1.7053887119742614e-06	p < 1e-257
CASSAGPTYEQYF	TCRBV10-02	TCRBJ02-07	1.3928336906362429e-08	9.89045850607324e-07	p < 1e-257
CASSAGPYNEQFF	TCRBV18-01	TCRBJ02-01	1.0773438363001036e-07	1.2832403728178232e-06	p < 1e-257
CASSAGPYNSPLHF		TCRBJ01-06	3.009214582246521e-07	2.826421608589982e-06	nan
CASSAGQAYEQYF	TCRBV05-04	TCRBJ02-07	1.4787676912096766e-07	1.5305487276094517e-06	p < 1e-257
CASSAGQENSPLHF	TCRBV23-01	TCRBJ01-06	2.2244036681166144e-08	2.749384408747049e-07	p < 1e-257
CASSAGQGAGGYTF	TCRBV04-01	TCRBJ01-02	4.760419230461747e-09	8.758672038616871e-07	p < 1e-257
CASSAGQGARGYTF	TCRBV18-01	TCRBJ01-02	9.571623420903624e-09	5.79731839644872e-07	p < 1e-257
CASSAGQGDTEAFF	TCRBV27-01	TCRBJ01-01	6.738702708650844e-08	1.0693085154262134e-06	p < 1e-257
CASSAGQGGEKLFF	TCRBV06-06	TCRBJ01-04	3.898055678624321e-08	1.5449573884226483e-06	p < 1e-257
CASSAGQGGNSPLHF	TCRBV06-04	TCRBJ01-06	2.9433347020081485e-08	1.3674138426195096e-06	p < 1e-257
CASSAGQGGTDTQYF	TCRBV11-01	TCRBJ02-03	1.0966953365656452e-08	8.252892089695105e-07	p < 1e-257
CASSAGQGGTGELFF	TCRBV19-01	TCRBJ02-02	5.1563313454049246e-08	9.397397465633772e-07	p < 1e-257
CASSAGQGGYGYTF	TCRBV27-01	TCRBJ01-02	2.158689606960439e-07	2.0030144027687286e-06	nan
CASSAGQGIDYGYTF	TCRBV25-01	TCRBJ01-02	2.162383155527199e-09	7.874220730328066e-08	1.2575573495042855e-177
CASSAGQGLEQYF	TCRBV12-03/12-04	TCRBJ02-03	3.1840722267103016e-10	2.74165923246797e-07	2.47344573456287e-142
CASSAGQGNEKLFF	TCRBV25-01	TCRBJ01-04	1.842992280508684e-07	1.851087431281895e-06	p < 1e-257
CASSAGQGNSPLHF	TCRBV10-01	TCRBJ01-06	6.338493945240523e-08	3.0915948798282143e-06	nan
CASSAGQGNTEAFF	TCRBV05-04	TCRBJ01-01	5.801773064350187e-07	4.829597481175837e-06	nan
CASSAGQGNTGELFF	TCRBV10-01	TCRBJ02-02	7.298696826456634e-08	1.6308463049705926e-06	p < 1e-257
CASSAGQGRTDTQYF	TCRBV24-01	TCRBJ02-03	2.3460160009618467e-11	5.376318097621265e-07	p < 1e-257
CASSAGQGRTEAFF	TCRBV18-01	TCRBJ01-01	4.3102988702901856e-08	9.860530562412597e-07	p < 1e-257
CASSAGQGSTDTQYF	TCRBV11-03	TCRBJ02-03	4.2492089923345057e-08	9.130522581054512e-07	p < 1e-257
CASSAGQGSYGYTF	TCRBV18-01	TCRBJ01-02	8.975460347653548e-08	1.3674629877511157e-06	p < 1e-257
CASSAGQGTEAFF	TCRBV10-01	TCRBJ01-01	1.2337909314113462e-07	1.796367695667717e-06	p < 1e-257
CASSAGQGTGELFF	TCRBV06-06	TCRBJ02-02	5.408253856792993e-08	9.340844072060752e-07	p < 1e-257
CASSAGQGTGNTIYF	TCRBV04-02	TCRBJ01-03	3.264889241333115e-09	4.814510856486461e-07	p < 1e-257
CASSAGQGTSGNTIYF	TCRBV13-01	TCRBJ01-03	5.14549420527012e-09	9.474666104609949e-08	2.785395621029093e-166
CASSAGQGTYNEQFF	TCRBV05-04	TCRBJ02-01	2.5182221414997772e-08	9.0285069068191e-07	p < 1e-257
CASSAGQGVPGELFF	TCRBV11-02	TCRBJ02-02	7.556605920160601e-10	7.484939308406715e-08	2.11815646135816e-151
CASSAGQGVSYEQYF	TCRBV07-07	TCRBJ02-07	4.406081303739114e-09	4.756793948891225e-07	6.892061611467416e-146
CASSAGQGYGYTF	TCRBV07-03	TCRBJ01-02	2.407830887222702e-07	4.8198955782122165e-06	nan
CASSAGQGYTEAFF	TCRBV10-02	TCRBJ01-01	2.519955520775104e-08	8.860282134396103e-07	p < 1e-257
CASSAGQINEKLFF	TCRBV10-01	TCRBJ01-04	3.297433455782656e-09	4.931895394245678e-07	p < 1e-257
CASSAGQIYGYTF	TCRBV19-01	TCRBJ01-02	3.3491907194324935e-08	8.745224358949549e-07	p < 1e-257
CASSAGQLNSPLHF	TCRBV11-03	TCRBJ01-06	3.5398762432644503e-09	4.933749974843872e-07	p < 1e-257
CASSAGQLNTEAFF	TCRBV05-05	TCRBJ01-01	2.6156427657456664e-08	2.857086025401832e-06	nan
CASSAGQLYGYTF	TCRBV09-01	TCRBJ01-02	6.763192045962372e-08	1.128018445685784e-06	p < 1e-257
CASSAGQNNSPLHF	TCRBV07-09	TCRBJ01-06	3.811536426479088e-08	8.543002485582101e-07	p < 1e-257
CASSAGQNTGELFF	TCRBV07-07	TCRBJ02-02	2.826185820408865e-08	1.867082948224064e-06	nan
CASSAGQPNTEAFF	TCRBV06-05	TCRBJ01-01	3.1015779678916935e-08	1.1364653086135271e-06	p < 1e-257
CASSAGQPYEQYF	TCRBV07-06	TCRBJ02-07	1.3429278401626561e-08	9.168375257310196e-07	p < 1e-257
CASSAGQQETQYF	TCRBV11-03	TCRBJ02-05	3.8128207325849305e-08	1.9552935118826422e-06	nan
CASSAGQRNTEAFF	TCRBV06-04	TCRBJ01-01	4.7959278584135926e-08	1.2360528666683795e-06	p < 1e-257
CASSAGQSSGNTIYF	TCRBV06-02	TCRBJ01-03	3.550653798792416e-08	1.111092483418267e-06	p < 1e-257
CASSAGQSYEQYF	TCRBV19-01	TCRBJ02-07	2.089990201240292e-07	1.993980065704625e-06	nan
CASSAGQSYGYTF	TCRBV06-05	TCRBJ01-02	7.089975107387864e-08	1.730066287939416e-06	p < 1e-257
CASSAGQTNEKLFF	TCRBV05-08	TCRBJ01-04	8.14220463938142e-09	5.502855540592439e-07	6.965909885754601e-143
CASSAGQTNTEAFF	TCRBV05-08	TCRBJ01-01	5.025172805597442e-09	1.1255872296083105e-06	p < 1e-257
CASSAGQTYEQYF	TCRBV05-06	TCRBJ02-07	3.294227460998323e-08	1.7011643764057742e-06	nan
CASSAGQVNTEAFF	TCRBV05-04	TCRBJ01-01	1.2753395040786353e-07	1.3873051828119954e-06	p < 1e-257
CASSAGQYNSPLHF	TCRBV07-03	TCRBJ01-06	1.9391860123003363e-08	1.1334877960739322e-06	p < 1e-257
CASSAGRDQPQHF	TCRBV06-04	TCRBJ01-05	2.424810389877493e-08	8.352431082198906e-07	p < 1e-257
CASSAGRDTEAFF	TCRBV10-01	TCRBJ01-01	3.828549949460553e-08	1.0944442799429093e-06	p < 1e-257
CASSAGRDYGYTF	TCRBV11-02	TCRBJ01-02	4.1295759721271895e-08	8.599243369281246e-07	p < 1e-257
CASSAGRNQPQHF	TCRBV06-04	TCRBJ01-05	9.301566856165665e-08	1.3334402254356432e-06	p < 1e-257
CASSAGRTEAFF	TCRBV10-01	TCRBJ01-01	4.127885935966294e-08	1.0505351357172504e-06	p < 1e-257
[truncated: 18,842 more rows]
